# Supplementary material for: Nonparametric methods for the analysis of single-color pathogen microarrays
Source: BMC Bioinformatics. 2010 Jun 28;11:354. doi: 10.1186/1471-2105-11-354 (PMC2909221; doi:10.1186/1471-2105-11-354)
Supplement: Additional File 1 — Hybridization summary. Summary of viral and control hybridizations, corresponding GEO accession numbers and location of data presented in manuscript. [file 1471-2105-11-354-S1.CSV]

Hybridization Description	Location in Manuscript	Virus GenBank ID	Virus NCBI Taxon ID	GEO Sample Accession	GEO Filename	Chip ID	Chip Barcode	GEO Platform
Negative Control (10ng Human Lung RNA)	Figure 1, Table 1, Table 3	n/a	n/a	GSM532755	GSM532755_US22502688_251614710005_S01_GE2-v4_91-BETA_3_1_4.txt	GreeneChip Pilot	25161471	GPL10319
Negative Control (200ng Human Lung RNA)	Figure 1, Table 1, Table 3	n/a	n/a	GSM532756	GSM532756_US22502688_251614710004_S01_GE2-v4_91-BETA_3_1_1.txt	GreeneChip Pilot	25161471	GPL10319
Negative Control (200ng Human Lung RNA)	Table 3	n/a	n/a	GSM532757	GSM532757_US22502688_251614710004_S01_GE2-v4_91-BETA_3_1_2.txt	GreeneChip Pilot	25161471	GPL10319
Negative Control (200ng Human Lung RNA)	Table 3	n/a	n/a	GSM532758	GSM532758_US22502688_251614710004_S01_GE2-v4_91-BETA_3_1_3.txt	GreeneChip Pilot	25161471	GPL10319
Negative Control (200ng Human Lung RNA)	Table 3	n/a	n/a	GSM532759	GSM532759_US22502688_251614710004_S01_GE2-v4_91-BETA_3_1_4.txt	GreeneChip Pilot	25161471	GPL10319
Negative Control (primers alone, no Human Lung RNA)	Figure 1, Table 1, Table 3	n/a	n/a	GSM532760	GSM532760_US22502688_251614710006_S01_GE2-v4_91-BETA_3_1_4.txt	GreeneChip Pilot	25161471	GPL10319
West Nile Virus NY99 (10^4 Copies, 10ng Human Lung RNA)	Table 1	AF202541	11082	GSM532761	GSM532761_US22502688_251614710005_S01_GE2-v4_91-BETA_3_1_2.txt	GreeneChip Pilot	25161471	GPL10319
West Nile Virus NY99 (10^4 Copies, 10ng Human Lung RNA)	Table 1	AF202541	11082	GSM532762	GSM532762_US22502688_251614710008_S01_GE2-v4_91-BETA_3_1_3.txt	GreeneChip Pilot	25161471	GPL10319
West Nile Virus NY99 (10^4 Copies, 10ng Human Lung RNA)	Table 1	AF202541	11082	GSM532763	GSM532763_US22502688_251614710008_S01_GE2-v4_91-BETA_3_1_4.txt	GreeneChip Pilot	25161471	GPL10319
West Nile Virus NY99 (10^4 Copies, 10ng Human Lung RNA)	Table 1	AF202541	11082	GSM532764	GSM532764_US22502688_251614710009_S01_GE2-v4_91-BETA_3_1_1.txt	GreeneChip Pilot	25161471	GPL10319
West Nile Virus NY99 (10^4 Copies, 200ng Human Lung RNA)	Table 1	AF202541	11082	GSM532765	GSM532765_US22502688_251614710002_S01_GE2-v4_91-BETA_3_1_1.txt	GreeneChip Pilot	25161471	GPL10319
West Nile Virus NY99 (10^4 Copies, 200ng Human Lung RNA)	Table 1	AF202541	11082	GSM532766	GSM532766_US22502688_251614710002_S01_GE2-v4_91-BETA_3_1_2.txt	GreeneChip Pilot	25161471	GPL10319
West Nile Virus NY99 (10^4 Copies, 200ng Human Lung RNA)	Table 1	AF202541	11082	GSM532767	GSM532767_US22502688_251614710002_S01_GE2-v4_91-BETA_3_1_3.txt	GreeneChip Pilot	25161471	GPL10319
West Nile Virus NY99 (10^4 Copies, 200ng Human Lung RNA)	Table 1	AF202541	11082	GSM532768	GSM532768_US22502688_251614710002_S01_GE2-v4_91-BETA_3_1_4.txt	GreeneChip Pilot	25161471	GPL10319
West Nile Virus NY99 (10^4 Copies, no Human Lung RNA)	Table 1	AF202541	11082	GSM532769	GSM532769_US22502688_251614710006_S01_GE2-v4_91-BETA_3_1_2.txt	GreeneChip Pilot	25161471	GPL10319
West Nile Virus NY99 (10^4 Copies, no Human Lung RNA)	Table 1	AF202541	11082	GSM532770	GSM532770_US22502688_251614710009_S01_GE2-v4_91-BETA_3_1_2.txt	GreeneChip Pilot	25161471	GPL10319
West Nile Virus NY99 (10^4 Copies, no Human Lung RNA)	Table 1	AF202541	11082	GSM532771	GSM532771_US22502688_251614710009_S01_GE2-v4_91-BETA_3_1_3.txt	GreeneChip Pilot	25161471	GPL10319
West Nile Virus NY99 (10^4 Copies, no Human Lung RNA)	Table 1	AF202541	11082	GSM532772	GSM532772_US22502688_251614710009_S01_GE2-v4_91-BETA_3_1_4.txt	GreeneChip Pilot	25161471	GPL10319
West Nile Virus NY99 (10^6 Copies, 10ng Human Lung RNA)	Table 1	AF202541	11082	GSM532773	GSM532773_US22502688_251614710007_S01_GE2-v4_91-BETA_3_1_1.txt	GreeneChip Pilot	25161471	GPL10319
West Nile Virus NY99 (10^6 Copies, 10ng Human Lung RNA)	Table 1	AF202541	11082	GSM532774	GSM532774_US22502688_251614710007_S01_GE2-v4_91-BETA_3_1_2.txt	GreeneChip Pilot	25161471	GPL10319
West Nile Virus NY99 (10^6 Copies, 10ng Human Lung RNA)	Table 1	AF202541	11082	GSM532775	GSM532775_US22502688_251614710007_S01_GE2-v4_91-BETA_3_1_3.txt	GreeneChip Pilot	25161471	GPL10319
West Nile Virus NY99 (10^6 Copies, 200ng Human Lung RNA)	Table 1	AF202541	11082	GSM532776	GSM532776_US22502688_251614710001_S01_GE2-v4_91-BETA_3_1_1.txt	GreeneChip Pilot	25161471	GPL10319
West Nile Virus NY99 (10^6 Copies, 200ng Human Lung RNA)	Table 1	AF202541	11082	GSM532777	GSM532777_US22502688_251614710001_S01_GE2-v4_91-BETA_3_1_2.txt	GreeneChip Pilot	25161471	GPL10319
West Nile Virus NY99 (10^6 Copies, 200ng Human Lung RNA)	Table 1	AF202541	11082	GSM532778	GSM532778_US22502688_251614710001_S01_GE2-v4_91-BETA_3_1_3.txt	GreeneChip Pilot	25161471	GPL10319
West Nile Virus NY99 (10^6 Copies, 200ng Human Lung RNA)	Table 1	AF202541	11082	GSM532779	GSM532779_US22502688_251614710001_S01_GE2-v4_91-BETA_3_1_4.txt	GreeneChip Pilot	25161471	GPL10319
West Nile Virus NY99 (10^6 Copies, no Human Lung RNA)	Table 1	AF202541	11082	GSM532780	GSM532780_US22502688_251614710006_S01_GE2-v4_91-BETA_3_1_1.txt	GreeneChip Pilot	25161471	GPL10319
West Nile Virus NY99 (10^6 Copies, no Human Lung RNA)	Table 1	AF202541	11082	GSM532781	GSM532781_US22502688_251614710007_S01_GE2-v4_91-BETA_3_1_4.txt	GreeneChip Pilot	25161471	GPL10319
West Nile Virus NY99 (10^6 Copies, no Human Lung RNA)	Table 1	AF202541	11082	GSM532782	GSM532782_US22502688_251614710008_S01_GE2-v4_91-BETA_3_1_1.txt	GreeneChip Pilot	25161471	GPL10319
West Nile Virus NY99 (10^6 Copies, no Human Lung RNA)	Table 1	AF202541	11082	GSM532783	GSM532783_US22502688_251614710008_S01_GE2-v4_91-BETA_3_1_2.txt	GreeneChip Pilot	25161471	GPL10319
Human adenovirus 4 (HAdV-4)	Table 3, Table 4	AY458656	130308	GSM532784	GSM532784_US22502688_251777110015_S01_GE2-v4_91-BETA_3_1_1.txt	GreenChip 1.52RC	25177711	GPL10320
Human Echovirus 18 Metcalf (EV18)	Table 3, Table 4	AF317694	138949	GSM532785	GSM532785_US22502688_251777110016_S01_GE2-v4_91-BETA_3_1_2.txt	GreenChip 1.52RC	25177711	GPL10320
Human herpesvirus 1 (HSV-1)	Table 3, Table 4	NC_001806	10298	GSM532786	GSM532786_US22502688_251777110010_S01_GE2-v4_91-BETA_3_1_3.txt	GreenChip 1.52RC	25177711	GPL10320
Influenza A H1N1 Texas 1991 (FLUA-H1N1)	Table 3, Table 4	NC_002020,NC_002016,NC_002023,NC_002022,NC_002021,NC_002019,NC_002018,NC_002017	211044	GSM532787	GSM532787_US22502688_251777110009_S01_GE2-v4_91-BETA_3_1_4.txt	GreenChip 1.52RC	25177711	GPL10320
Lassa virus strain Josiah (LASV)	Table 3, Table 4	NC_004297,NC_004296	11620	GSM532788	GSM532788_US22502688_251777110009_S01_GE2-v4_91-BETA_3_1_3.txt	GreenChip 1.52RC	25177711	GPL10320
Negative Control (Vero cell tissue culture supernatant)	Table 3	n/a	n/a	GSM532789	GSM532789_US22502688_251777110001_S01_GE2-v4_91-BETA_3_1_3.txt	GreenChip 1.52RC	25177711	GPL10320
Negative Control (Vero cell tissue culture supernatant)	Table 3	n/a	n/a	GSM532790	GSM532790_US22502688_251777110010_S01_GE2-v4_91-BETA_3_1_4.txt	GreenChip 1.52RC	25177711	GPL10320
SARS Human Coronavirus Tor2 (HCoV-SARS)	Table 3, Table 4	NC_004718	227859	GSM532791	GSM532791_US22502688_251777110015_S01_GE2-v4_91-BETA_3_1_2.txt	GreenChip 1.52RC	25177711	GPL10320
Vesicular stomatitis virus Indiana (VSV)	Table 3, Table 4	NC_001560	11277	GSM532792	GSM532792_US22502688_251777110009_S01_GE2-v4_91-BETA_3_1_1.txt	GreenChip 1.52RC	25177711	GPL10320
West Nile virus NY99 (WNV)	Table 3, Table 4	AF202541	11082	GSM532793	GSM532793_US22502688_251777110001_S01_GE2-v4_91-BETA_3_1_4.txt	GreenChip 1.52RC	25177711	GPL10320
Zaire ebolavirus (ZEBOV)	Table 3, Table 4	NC_002549	186538	GSM532794	GSM532794_US22502688_251777110009_S01_GE2-v4_91-BETA_3_1_2.txt	GreenChip 1.52RC	25177711	GPL10320
