# Supplementary material for: Nonparametric methods for the analysis of single-color pathogen microarrays
Source: BMC Bioinformatics. 2010 Jun 28;11:354. doi: 10.1186/1471-2105-11-354 (PMC2909221; doi:10.1186/1471-2105-11-354)
Supplement: Additional File 2 — Fluorescent signal data used in table 1. Compressed file in CSV format containing a table of signal values where probe reverse complements and replicates are in rows. [file 1471-2105-11-354-S2.ZIP]

Archive with 1 entries (1 files):
- Table1_SignalData.csv
