# Supplementary material for: Nonparametric methods for the analysis of single-color pathogen microarrays
Source: BMC Bioinformatics. 2010 Jun 28;11:354. doi: 10.1186/1471-2105-11-354 (PMC2909221; doi:10.1186/1471-2105-11-354)
Supplement: Additional File 2 — Fluorescent signal data used in table 1. Compressed file in CSV format containing a table of signal values where probe reverse complements and replicates are in rows. [file 1471-2105-11-354-S2.ZIP › Table1_SignalData.csv]

InputFile	WestNileVirusCopies	HumanLungRNA	ProbeID	ProbeTarget	Log2Signal-Replicate1	Log2Signal-Replicate2	RevCompLog2Signal-Replicate1	RevCompLog2Signal-Replicate2
US22502688_251614710001_S01_GE2-v4_91-BETA_3_1_1.txt	WNV_10^6	200ng	Flaviv741-1_5624_FW1	Flavivirus [WNV Genus]	2.626135932	5.564735387	1.041173431	1.041173431
US22502688_251614710001_S01_GE2-v4_91-BETA_3_1_1.txt	WNV_10^6	200ng	SLE+PFA20_007562xPF01002-2RC_a	Flavivirus [WNV Genus]	1.848528353	2.741613149	3.211098433	2.363101526
US22502688_251614710001_S01_GE2-v4_91-BETA_3_1_1.txt	WNV_10^6	200ng	g1FlaFla-a121-1_5530_RC1	Flavivirus [WNV Genus]	8.601506266	6.398725436	3.433490854	1.041173431
US22502688_251614710001_S01_GE2-v4_91-BETA_3_1_1.txt	WNV_10^6	200ng	HE23-MP417_2152_FW1	Flavivirus [WNV Genus]	3.796060933	1.041173431	1.626135932	2.363101526
US22502688_251614710001_S01_GE2-v4_91-BETA_3_1_1.txt	WNV_10^6	200ng	HE23-SP212_2864_RC1	Flavivirus [WNV Genus]	3.848528353	3.041173431	4.533026528	2.363101526
US22502688_251614710001_S01_GE2-v4_91-BETA_3_1_1.txt	WNV_10^6	200ng	Flaviv747-1_5612_FW1	Flavivirus [WNV Genus]	1.041173431	3.848528353	2.50060505	3.041173431
US22502688_251614710001_S01_GE2-v4_91-BETA_3_1_1.txt	WNV_10^6	200ng	g1FlaFla-a215-1_5536_FW1	Flavivirus [WNV Genus]	5.416212863	5.533026528	5.769093886	3.741613149
US22502688_251614710001_S01_GE2-v4_91-BETA_3_1_1.txt	WNV_10^6	200ng	SLE+PFA20_050869xPF01349-1RC_a	Flavivirus [WNV Genus]	5.128636273	3.685029621	1.041173431	2.041173431
US22502688_251614710001_S01_GE2-v4_91-BETA_3_1_1.txt	WNV_10^6	200ng	HE23-SP93_2745_FW1	Flavivirus [WNV Genus]	4.041173431	2.626135932	9.158816533	8.637363187
US22502688_251614710001_S01_GE2-v4_91-BETA_3_1_1.txt	WNV_10^6	200ng	SLE+PFA20_026424xPF01005-2RC_a	Flavivirus [WNV Genus]	1.041173431	2.211098433	3.211098433	2.626135932
US22502688_251614710001_S01_GE2-v4_91-BETA_3_1_1.txt	WNV_10^6	200ng	Flaviv790-1_5625_FW1	Flavivirus [WNV Genus]	11.79564343	11.52196363	10.95331429	10.98661727
US22502688_251614710001_S01_GE2-v4_91-BETA_3_1_1.txt	WNV_10^6	200ng	g2FlaFla-a150-1_5656_FW1	Flavivirus [WNV Genus]	2.211098433	1.041173431	11.16464823	11.09747245
US22502688_251614710001_S01_GE2-v4_91-BETA_3_1_1.txt	WNV_10^6	200ng	1381Flav58535a_8065_FW1	Flavivirus [WNV Genus]	3.128636273	1.041173431	2.848528353	3.626135932
US22502688_251614710001_S01_GE2-v4_91-BETA_3_1_1.txt	WNV_10^6	200ng	HE23-MP449_2162_FW1	Flavivirus [WNV Genus]	1.041173431	6.842073331	6.269992122	4.467438186
US22502688_251614710001_S01_GE2-v4_91-BETA_3_1_1.txt	WNV_10^6	200ng	g1FlaFla-a31-1_5708_FW1	Flavivirus [WNV Genus]	6.741613149	7.727673959	3.041173431	5.363101526
US22502688_251614710001_S01_GE2-v4_91-BETA_3_1_1.txt	WNV_10^6	200ng	HE23-SP240_2892_RC1	Flavivirus [WNV Genus]	3.626135932	4.595762283	4.655883275	1.848528353
US22502688_251614710001_S01_GE2-v4_91-BETA_3_1_1.txt	WNV_10^6	200ng	HE1-SP311_1547_RC1	Flavivirus [WNV Genus]	7.450564367	7.648503745	7.812662901	4.948064027
US22502688_251614710001_S01_GE2-v4_91-BETA_3_1_1.txt	WNV_10^6	200ng	g1FlaFla-a52-1_6617_FW1	Flavivirus [WNV Genus]	2.848528353	2.50060505	3.363101526	1.041173431
US22502688_251614710001_S01_GE2-v4_91-BETA_3_1_1.txt	WNV_10^6	200ng	g1FlaFla-a134-1_5549_RC1	Flavivirus [WNV Genus]	3.899154426	8.001175363	3.289100945	3.50060505
US22502688_251614710001_S01_GE2-v4_91-BETA_3_1_1.txt	WNV_10^6	200ng	g1FlaFla-a43-1_5042_FW1	Flavivirus [WNV Genus]	3.741613149	3.685029621	3.289100945	1.041173431
US22502688_251614710001_S01_GE2-v4_91-BETA_3_1_1.txt	WNV_10^6	200ng	g2FlaFla-a156-1_5665_RC1	Flavivirus [WNV Genus]	5.085567551	3.128636273	3.363101526	2.626135932
US22502688_251614710001_S01_GE2-v4_91-BETA_3_1_1.txt	WNV_10^6	200ng	1312Flav44024a_7842_RC1	Flavivirus [WNV Genus]	1.041173431	4.170456448	1.041173431	1.041173431
US22502688_251614710001_S01_GE2-v4_91-BETA_3_1_1.txt	WNV_10^6	200ng	949Flav12637a_8321_FW1	Flavivirus [WNV Genus]	1.041173431	1.041173431	2.041173431	1.041173431
US22502688_251614710001_S01_GE2-v4_91-BETA_3_1_1.txt	WNV_10^6	200ng	SLE+NPC20_000088x8-2_a	Flavivirus [WNV Genus]	4.874063445	5.741613149	3.899154426	4.041173431
US22502688_251614710001_S01_GE2-v4_91-BETA_3_1_1.txt	WNV_10^6	200ng	g2FlaFla-a483-1_5671_FW1	Flavivirus [WNV Genus]	3.848528353	1.041173431	4.041173431	3.899154426
US22502688_251614710001_S01_GE2-v4_91-BETA_3_1_1.txt	WNV_10^6	200ng	Flaviv776-1_5580_FW1	Flavivirus [WNV Genus]	3.626135932	1.041173431	4.250626797	2.041173431
US22502688_251614710001_S01_GE2-v4_91-BETA_3_1_1.txt	WNV_10^6	200ng	SLE+PFA20_040071xPF00972-1_a	Flavivirus [WNV Genus]	3.948064027	3.363101526	6.580332242	6.989540663
US22502688_251614710001_S01_GE2-v4_91-BETA_3_1_1.txt	WNV_10^6	200ng	g1FlaFla-a212-1_5693_RC1	Flavivirus [WNV Genus]	1.041173431	2.041173431	1.041173431	2.626135932
US22502688_251614710001_S01_GE2-v4_91-BETA_3_1_1.txt	WNV_10^6	200ng	HE23-SP140_2792_FW1	Flavivirus [WNV Genus]	8.588067891	8.738140958	1.363101526	3.741613149
US22502688_251614710001_S01_GE2-v4_91-BETA_3_1_1.txt	WNV_10^6	200ng	Flaviv795-1_5582_FW1	Flavivirus [WNV Genus]	6.269992122	6.995369742	7.829075991	6.734660389
US22502688_251614710001_S01_GE2-v4_91-BETA_3_1_1.txt	WNV_10^6	200ng	HE23-SP210_2862_RC1	Flavivirus [WNV Genus]	7.706509349	6.76227262	6.211098433	5.899154426
US22502688_251614710001_S01_GE2-v4_91-BETA_3_1_1.txt	WNV_10^6	200ng	SLE+PFA20_025560xPF07652-0RC_a	Flavivirus [WNV Genus]	2.848528353	1.041173431	3.363101526	1.041173431
US22502688_251614710001_S01_GE2-v4_91-BETA_3_1_1.txt	WNV_10^6	200ng	HE23-SP262_2914_FW1	Flavivirus [WNV Genus]	6.018453355	6.372090309	5.085567551	4.796060933
US22502688_251614710001_S01_GE2-v4_91-BETA_3_1_1.txt	WNV_10^6	200ng	HE23-SP216_2868_RC1	Flavivirus [WNV Genus]	4.041173431	1.363101526	2.848528353	3.363101526
US22502688_251614710001_S01_GE2-v4_91-BETA_3_1_1.txt	WNV_10^6	200ng	Flaviv749-1_5626_FW1	Flavivirus [WNV Genus]	3.899154426	1.041173431	3.041173431	3.433490854
US22502688_251614710001_S01_GE2-v4_91-BETA_3_1_1.txt	WNV_10^6	200ng	g1FlaFla-a191-1_5529_RC1	Flavivirus [WNV Genus]	1.041173431	1.626135932	2.041173431	1.041173431
US22502688_251614710001_S01_GE2-v4_91-BETA_3_1_1.txt	WNV_10^6	200ng	g1FlaFla-a70-1_5565_FW1	Flavivirus [WNV Genus]	9.21360094	8.001175363	6.149697888	4.433490854
US22502688_251614710001_S01_GE2-v4_91-BETA_3_1_1.txt	WNV_10^6	200ng	g1FlaFla-a26-1_5691_RC1	Flavivirus [WNV Genus]	1.041173431	2.041173431	3.041173431	1.041173431
US22502688_251614710001_S01_GE2-v4_91-BETA_3_1_1.txt	WNV_10^6	200ng	Flaviv780-1_5585_FW1	Flavivirus [WNV Genus]	1.041173431	1.848528353	4.085567551	1.626135932
US22502688_251614710001_S01_GE2-v4_91-BETA_3_1_1.txt	WNV_10^6	200ng	441Flav11089a_8222_FW1	Flavivirus [WNV Genus]	2.741613149	1.041173431	2.626135932	3.211098433
US22502688_251614710001_S01_GE2-v4_91-BETA_3_1_1.txt	WNV_10^6	200ng	HE23-SP85_2737_FW1	Flavivirus [WNV Genus]	11.43831324	11.12730966	10.67779805	9.701169324
US22502688_251614710001_S01_GE2-v4_91-BETA_3_1_1.txt	WNV_10^6	200ng	Flaviv802-1_5641_FW1	Flavivirus [WNV Genus]	4.211098433	6.548968072	10.59863713	8.088297343
US22502688_251614710001_S01_GE2-v4_91-BETA_3_1_1.txt	WNV_10^6	200ng	433Flav11084a_8308_FW1	Flavivirus [WNV Genus]	3.433490854	6.381023434	1.626135932	1.041173431
US22502688_251614710001_S01_GE2-v4_91-BETA_3_1_1.txt	WNV_10^6	200ng	HE23-SP236_2888_RC1	Flavivirus [WNV Genus]	5.149697888	4.085567551	6.971910769	6.648503745
US22502688_251614710001_S01_GE2-v4_91-BETA_3_1_1.txt	WNV_10^6	200ng	HE23-SP112_2764_RC1	Flavivirus [WNV Genus]	5.211098433	5.595762283	4.433490854	2.626135932
US22502688_251614710001_S01_GE2-v4_91-BETA_3_1_1.txt	WNV_10^6	200ng	HE23-SP248_2900_RC1	Flavivirus [WNV Genus]	1.041173431	3.848528353	4.363101526	2.041173431
US22502688_251614710001_S01_GE2-v4_91-BETA_3_1_1.txt	WNV_10^6	200ng	g2FlaFla-a168-1_5679_RC1	Flavivirus [WNV Genus]	6.344954179	7.293838864	4.626135932	6.995369742
US22502688_251614710001_S01_GE2-v4_91-BETA_3_1_1.txt	WNV_10^6	200ng	SLE+PFA20_034704xPF01004-2RC_a	Flavivirus [WNV Genus]	4.289100945	4.398725436	5.809357756	5.211098433
US22502688_251614710001_S01_GE2-v4_91-BETA_3_1_1.txt	WNV_10^6	200ng	HE23-MP444_2157_FW1	Flavivirus [WNV Genus]	9.162706949	8.635498035	5.960036669	1.041173431
US22502688_251614710001_S01_GE2-v4_91-BETA_3_1_1.txt	WNV_10^6	200ng	HE23-SP259_2911_RC1	Flavivirus [WNV Genus]	3.211098433	2.741613149	3.685029621	2.363101526
US22502688_251614710001_S01_GE2-v4_91-BETA_3_1_1.txt	WNV_10^6	200ng	HE1-MP438_852_FW1	Flavivirus [WNV Genus]	13.1939336	12.88460382	9.699384914	9.409679893
US22502688_251614710001_S01_GE2-v4_91-BETA_3_1_1.txt	WNV_10^6	200ng	HE23-SP220_2872_RC1	Flavivirus [WNV Genus]	9.560809684	7.772492462	8.568650437	7.190920551
US22502688_251614710001_S01_GE2-v4_91-BETA_3_1_1.txt	WNV_10^6	200ng	HE23-SP124_2776_FW1	Flavivirus [WNV Genus]	1.041173431	1.041173431	1.041173431	1.041173431
US22502688_251614710001_S01_GE2-v4_91-BETA_3_1_1.txt	WNV_10^6	200ng	HE23-SP117_2769_RC1	Flavivirus [WNV Genus]	6.923816481	7.923816481	2.848528353	1.041173431
US22502688_251614710001_S01_GE2-v4_91-BETA_3_1_1.txt	WNV_10^6	200ng	g1FlaFla-a49-1_5560_RC1	Flavivirus [WNV Genus]	3.128636273	1.041173431	4.085567551	6.041173431
US22502688_251614710001_S01_GE2-v4_91-BETA_3_1_1.txt	WNV_10^6	200ng	HE23-SP226_2878_RC1	Flavivirus [WNV Genus]	5.433490854	6.782640418	9.34038145	8.738140958
US22502688_251614710001_S01_GE2-v4_91-BETA_3_1_1.txt	WNV_10^6	200ng	HE1-SP325_1561_RC1	Flavivirus [WNV Genus]	11.98185408	12.27629015	8.303268277	8.782640418
US22502688_251614710001_S01_GE2-v4_91-BETA_3_1_1.txt	WNV_10^6	200ng	HE23-MP411_2146_FW1	Flavivirus [WNV Genus]	8.101869363	9.959291282	7.32657565	6.074596433
US22502688_251614710001_S01_GE2-v4_91-BETA_3_1_1.txt	WNV_10^6	200ng	g2FlaFla-a153-1_5685_FW1	Flavivirus [WNV Genus]	1.041173431	1.041173431	1.041173431	4.564735387
US22502688_251614710001_S01_GE2-v4_91-BETA_3_1_1.txt	WNV_10^6	200ng	405Flav11069a_8144_FW1	Flavivirus [WNV Genus]	2.363101526	3.363101526	7.269992122	8.385469339
US22502688_251614710001_S01_GE2-v4_91-BETA_3_1_1.txt	WNV_10^6	200ng	SLE+PFA20_052447xPF00869-0_a	Flavivirus [WNV Genus]	9.896041815	10.24940779	6.433490854	9.189650013
US22502688_251614710001_S01_GE2-v4_91-BETA_3_1_1.txt	WNV_10^6	200ng	g2FlaFla-a167-1_5658_RC1	Flavivirus [WNV Genus]	4.289100945	1.848528353	3.289100945	1.848528353
US22502688_251614710001_S01_GE2-v4_91-BETA_3_1_1.txt	WNV_10^6	200ng	HE1-MP441_849_RC1	Flavivirus [WNV Genus]	1.041173431	6.211098433	5.211098433	3.363101526
US22502688_251614710001_S01_GE2-v4_91-BETA_3_1_1.txt	WNV_10^6	200ng	HE23-MP451a_2164_FW1	Flavivirus [WNV Genus]	3.50060505	4.626135932	9.123322473	3.899154426
US22502688_251614710001_S01_GE2-v4_91-BETA_3_1_1.txt	WNV_10^6	200ng	HE23-SP260_2912_FW1	Flavivirus [WNV Genus]	1.626135932	4.289100945	5.041173431	1.041173431
US22502688_251614710001_S01_GE2-v4_91-BETA_3_1_1.txt	WNV_10^6	200ng	g1FlaFla-a140-1_6083_FW1	Flavivirus [WNV Genus]	3.564735387	4.899154426	4.433490854	5.149697888
US22502688_251614710001_S01_GE2-v4_91-BETA_3_1_1.txt	WNV_10^6	200ng	SLE+PFA20_052621xPF00869-1_a	Flavivirus [WNV Genus]	4.848528353	2.363101526	1.041173431	2.041173431
US22502688_251614710001_S01_GE2-v4_91-BETA_3_1_1.txt	WNV_10^6	200ng	408Flav11070a_8638_FW1	Flavivirus [WNV Genus]	4.655883275	4.796060933	1.041173431	2.626135932
US22502688_251614710001_S01_GE2-v4_91-BETA_3_1_1.txt	WNV_10^6	200ng	g1FlaFla-a55-1_5573_RC1	Flavivirus [WNV Genus]	11.75305546	11.20608036	13.03791171	12.63992384
US22502688_251614710001_S01_GE2-v4_91-BETA_3_1_1.txt	WNV_10^6	200ng	HE23-SP258_2910_RC1	Flavivirus [WNV Genus]	4.564735387	1.041173431	11.63922593	12.17093941
US22502688_251614710001_S01_GE2-v4_91-BETA_3_1_1.txt	WNV_10^6	200ng	g1FlaFla-a137-1_5540_FW1	Flavivirus [WNV Genus]	3.363101526	3.995369742	2.848528353	3.363101526
US22502688_251614710001_S01_GE2-v4_91-BETA_3_1_1.txt	WNV_10^6	200ng	g1FlaFla-a203-1_5552_RC1	Flavivirus [WNV Genus]	11.52851105	10.71448251	8.004069437	5.307959972
US22502688_251614710001_S01_GE2-v4_91-BETA_3_1_1.txt	WNV_10^6	200ng	SLE+PFA20_034658xPF01004-1RC_a	Flavivirus [WNV Genus]	6.381023434	6.603415856	3.50060505	1.041173431
US22502688_251614710001_S01_GE2-v4_91-BETA_3_1_1.txt	WNV_10^6	200ng	g2FlaFla-a479-1_5668_FW1	Flavivirus [WNV Genus]	2.848528353	4.626135932	9.34837424	9.262760553
US22502688_251614710001_S01_GE2-v4_91-BETA_3_1_1.txt	WNV_10^6	200ng	HE23-SP219_2871_RC1	Flavivirus [WNV Genus]	2.363101526	2.626135932	5.713598773	4.626135932
US22502688_251614710001_S01_GE2-v4_91-BETA_3_1_1.txt	WNV_10^6	200ng	HE23-SP91_2743_FW1	Flavivirus [WNV Genus]	3.50060505	1.041173431	3.211098433	2.363101526
US22502688_251614710001_S01_GE2-v4_91-BETA_3_1_1.txt	WNV_10^6	200ng	SLE+PFA20_026331xPF01005-0RC_a	Flavivirus [WNV Genus]	3.041173431	4.250626797	1.363101526	2.626135932
US22502688_251614710001_S01_GE2-v4_91-BETA_3_1_1.txt	WNV_10^6	200ng	SLE+PFA20_052598xPF00869-1_a	Flavivirus [WNV Genus]	5.381023434	3.685029621	1.363101526	1.041173431
US22502688_251614710001_S01_GE2-v4_91-BETA_3_1_1.txt	WNV_10^6	200ng	411Flav11070a_8400_FW1	Flavivirus [WNV Genus]	1.041173431	1.041173431	1.041173431	2.041173431
US22502688_251614710001_S01_GE2-v4_91-BETA_3_1_1.txt	WNV_10^6	200ng	HE23-SP263_2915_FW1	Flavivirus [WNV Genus]	4.170456448	2.211098433	1.041173431	3.564735387
US22502688_251614710001_S01_GE2-v4_91-BETA_3_1_1.txt	WNV_10^6	200ng	g1FlaFla-a200-1_5547_FW1	Flavivirus [WNV Genus]	8.057981719	4.848528353	1.041173431	3.041173431
US22502688_251614710001_S01_GE2-v4_91-BETA_3_1_1.txt	WNV_10^6	200ng	g2FlaFla-a171-1_5664_RC1	Flavivirus [WNV Genus]	3.363101526	3.363101526	1.363101526	2.211098433
US22502688_251614710001_S01_GE2-v4_91-BETA_3_1_1.txt	WNV_10^6	200ng	HE23-SP89_2741_FW1	Flavivirus [WNV Genus]	1.041173431	1.041173431	3.50060505	2.741613149
US22502688_251614710001_S01_GE2-v4_91-BETA_3_1_1.txt	WNV_10^6	200ng	435Flav11085a_8159_FW1	Flavivirus [WNV Genus]	13.24574458	12.83518308	2.626135932	4.50060505
US22502688_251614710001_S01_GE2-v4_91-BETA_3_1_1.txt	WNV_10^6	200ng	g1FlaFla-a152-1_5557_RC1	Flavivirus [WNV Genus]	9.614820619	9.596721203	3.948064027	2.848528353
US22502688_251614710001_S01_GE2-v4_91-BETA_3_1_1.txt	WNV_10^6	200ng	g2FlaFla-a176-1_5678_RC1	Flavivirus [WNV Genus]	3.363101526	4.769093886	3.211098433	6.107262622
US22502688_251614710001_S01_GE2-v4_91-BETA_3_1_1.txt	WNV_10^6	200ng	HE23-SP103_2755_FW1	Flavivirus [WNV Genus]	3.741613149	1.041173431	3.211098433	3.041173431
US22502688_251614710001_S01_GE2-v4_91-BETA_3_1_1.txt	WNV_10^6	200ng	g1FlaFla-a106-1_5554_RC1	Flavivirus [WNV Genus]	6.096455867	1.626135932	8.758849854	8.307959972
US22502688_251614710001_S01_GE2-v4_91-BETA_3_1_1.txt	WNV_10^6	200ng	HE23-SP129_2781_FW1	Flavivirus [WNV Genus]	4.289100945	2.041173431	2.741613149	4.433490854
US22502688_251614710001_S01_GE2-v4_91-BETA_3_1_1.txt	WNV_10^6	200ng	406Flav11069a_8819_RC1	Flavivirus [WNV Genus]	1.041173431	3.848528353	8.300916695	8.433490854
US22502688_251614710001_S01_GE2-v4_91-BETA_3_1_1.txt	WNV_10^6	200ng	g1FlaFla-a176-1_5550_RC1	Flavivirus [WNV Genus]	6.741613149	5.250626797	3.211098433	1.041173431
US22502688_251614710001_S01_GE2-v4_91-BETA_3_1_1.txt	WNV_10^6	200ng	g2FlaFla-a178-1_5663_RC1	Flavivirus [WNV Genus]	1.041173431	1.041173431	2.626135932	1.041173431
US22502688_251614710001_S01_GE2-v4_91-BETA_3_1_1.txt	WNV_10^6	200ng	944Flav12542a_8497_FW1	Flavivirus [WNV Genus]	3.433490854	3.995369742	1.363101526	3.289100945
US22502688_251614710001_S01_GE2-v4_91-BETA_3_1_1.txt	WNV_10^6	200ng	HE23-MP454_2169_FW1	Flavivirus [WNV Genus]	1.041173431	5.595762283	6.626135932	6.935991195
US22502688_251614710001_S01_GE2-v4_91-BETA_3_1_1.txt	WNV_10^6	200ng	g1FlaFla-a124-1_6084_RC1	Flavivirus [WNV Genus]	3.211098433	5.433490854	2.50060505	2.848528353
US22502688_251614710001_S01_GE2-v4_91-BETA_3_1_1.txt	WNV_10^6	200ng	g1FlaFla-a209-1_6082_FW1	Flavivirus [WNV Genus]	3.899154426	1.041173431	7.175599752	5.50060505
US22502688_251614710001_S01_GE2-v4_91-BETA_3_1_1.txt	WNV_10^6	200ng	g1FlaFla-a164-1_5522_FW1	Flavivirus [WNV Genus]	8.731171403	9.038352912	3.50060505	2.626135932
US22502688_251614710001_S01_GE2-v4_91-BETA_3_1_1.txt	WNV_10^6	200ng	Flaviv764-1_5603_FW1	Flavivirus [WNV Genus]	7.160114504	1.041173431	3.626135932	1.041173431
US22502688_251614710001_S01_GE2-v4_91-BETA_3_1_1.txt	WNV_10^6	200ng	HE23-SP97_2749_FW1	Flavivirus [WNV Genus]	7.260341952	6.201044768	10.56277387	10.71624835
US22502688_251614710001_S01_GE2-v4_91-BETA_3_1_1.txt	WNV_10^6	200ng	g2FlaFla-a477-1_5651_FW1	Flavivirus [WNV Genus]	2.848528353	3.741613149	3.041173431	3.796060933
US22502688_251614710001_S01_GE2-v4_91-BETA_3_1_1.txt	WNV_10^6	200ng	HE23-SP222_2874_RC1	Flavivirus [WNV Genus]	9.946560436	10.00839969	6.063541244	6.389901586
US22502688_251614710001_S01_GE2-v4_91-BETA_3_1_1.txt	WNV_10^6	200ng	407Flav11069a_8653_FW1	Flavivirus [WNV Genus]	2.848528353	1.041173431	1.041173431	3.741613149
US22502688_251614710001_S01_GE2-v4_91-BETA_3_1_1.txt	WNV_10^6	200ng	HE23-SP118_2770_FW1	Flavivirus [WNV Genus]	2.626135932	3.041173431	1.041173431	1.041173431
US22502688_251614710001_S01_GE2-v4_91-BETA_3_1_1.txt	WNV_10^6	200ng	419Flav11080a_8695_RC1	Flavivirus [WNV Genus]	6.416212863	3.433490854	7.450564367	7.14446124
US22502688_251614710001_S01_GE2-v4_91-BETA_3_1_1.txt	WNV_10^6	200ng	g2FlaFla-a180-1_5670_FW1	Flavivirus [WNV Genus]	6.063541244	7.123322473	2.211098433	3.741613149
US22502688_251614710001_S01_GE2-v4_91-BETA_3_1_1.txt	WNV_10^6	200ng	HE23-SP92_2744_FW1	Flavivirus [WNV Genus]	2.626135932	2.041173431	10.26517511	9.988079706
US22502688_251614710001_S01_GE2-v4_91-BETA_3_1_1.txt	WNV_10^6	200ng	HE23-SP109_2761_FW1	Flavivirus [WNV Genus]	1.363101526	1.626135932	3.363101526	1.041173431
US22502688_251614710001_S01_GE2-v4_91-BETA_3_1_1.txt	WNV_10^6	200ng	g2FlaFla-a484-1_6372_FW1	Flavivirus [WNV Genus]	3.848528353	3.995369742	6.923816481	6.018453355
US22502688_251614710001_S01_GE2-v4_91-BETA_3_1_1.txt	WNV_10^6	200ng	g2FlaFla-a163-1_5688_FW1	Flavivirus [WNV Genus]	2.363101526	1.041173431	2.848528353	6.782640418
US22502688_251614710001_S01_GE2-v4_91-BETA_3_1_1.txt	WNV_10^6	200ng	HE23-SP90_2742_RC1	Flavivirus [WNV Genus]	3.626135932	3.289100945	7.018453355	1.041173431
US22502688_251614710001_S01_GE2-v4_91-BETA_3_1_1.txt	WNV_10^6	200ng	HE23-SP250_2902_RC1	Flavivirus [WNV Genus]	2.50060505	4.50060505	3.041173431	4.713598773
US22502688_251614710001_S01_GE2-v4_91-BETA_3_1_1.txt	WNV_10^6	200ng	SLE+PFA20_039698xPF00948-1_a	Flavivirus [WNV Genus]	2.041173431	2.041173431	5.289100945	4.713598773
US22502688_251614710001_S01_GE2-v4_91-BETA_3_1_1.txt	WNV_10^6	200ng	SLE+PFA20_039604xPF00948-0RC_a	Flavivirus [WNV Genus]	4.769093886	4.211098433	2.211098433	1.041173431
US22502688_251614710001_S01_GE2-v4_91-BETA_3_1_1.txt	WNV_10^6	200ng	Flaviv794-1_5620_FW1	Flavivirus [WNV Genus]	1.626135932	3.564735387	2.50060505	7.55687327
US22502688_251614710001_S01_GE2-v4_91-BETA_3_1_1.txt	WNV_10^6	200ng	420Flav11080a_8272_FW1	Flavivirus [WNV Genus]	7.663225251	7.317297837	3.741613149	6.041173431
US22502688_251614710001_S01_GE2-v4_91-BETA_3_1_1.txt	WNV_10^6	200ng	g1FlaFla-a58-1_5566_FW1	Flavivirus [WNV Genus]	6.861352394	5.796060933	3.363101526	11.82273806
US22502688_251614710001_S01_GE2-v4_91-BETA_3_1_1.txt	WNV_10^6	200ng	Flaviv758-1_5610_FW1	Flavivirus [WNV Genus]	9.057981719	8.681418368	4.741613149	4.398725436
US22502688_251614710001_S01_GE2-v4_91-BETA_3_1_1.txt	WNV_10^6	200ng	410Flav11070a_8500_RC1	Flavivirus [WNV Genus]	3.363101526	1.041173431	3.564735387	2.363101526
US22502688_251614710001_S01_GE2-v4_91-BETA_3_1_1.txt	WNV_10^6	200ng	g2FlaFla-a159-1_5660_FW1	Flavivirus [WNV Genus]	1.041173431	4.041173431	1.041173431	2.041173431
US22502688_251614710001_S01_GE2-v4_91-BETA_3_1_1.txt	WNV_10^6	200ng	HE23-SP256_2908_RC1	Flavivirus [WNV Genus]	3.041173431	1.041173431	3.363101526	6.775883052
US22502688_251614710001_S01_GE2-v4_91-BETA_3_1_1.txt	WNV_10^6	200ng	HE23-SP133_2785_FW1	Flavivirus [WNV Genus]	1.041173431	1.041173431	4.289100945	4.289100945
US22502688_251614710001_S01_GE2-v4_91-BETA_3_1_1.txt	WNV_10^6	200ng	HE23-SP238_2890_RC1	Flavivirus [WNV Genus]	10.29738212	10.78852726	7.544999169	8.620489369
US22502688_251614710001_S01_GE2-v4_91-BETA_3_1_1.txt	WNV_10^6	200ng	HE23-MP451b_2165_FW1	Flavivirus [WNV Genus]	3.848528353	1.041173431	1.848528353	1.041173431
US22502688_251614710001_S01_GE2-v4_91-BETA_3_1_1.txt	WNV_10^6	200ng	SLE+PFA20_022293xPF00949-2_a	Flavivirus [WNV Genus]	2.041173431	3.289100945	6.317297837	10.14642721
US22502688_251614710001_S01_GE2-v4_91-BETA_3_1_1.txt	WNV_10^6	200ng	HE23-SP127_2779_RC1	Flavivirus [WNV Genus]	3.128636273	3.211098433	5.170456448	2.848528353
US22502688_251614710001_S01_GE2-v4_91-BETA_3_1_1.txt	WNV_10^6	200ng	SLE+PFA20_007494xPF01002-1_a	Flavivirus [WNV Genus]	3.363101526	2.211098433	1.041173431	1.041173431
US22502688_251614710001_S01_GE2-v4_91-BETA_3_1_1.txt	WNV_10^6	200ng	HE23-SP113_2765_RC1	Flavivirus [WNV Genus]	1.041173431	6.626135932	1.041173431	3.211098433
US22502688_251614710001_S01_GE2-v4_91-BETA_3_1_1.txt	WNV_10^6	200ng	HE1-SP322_1558_RC1	Flavivirus [WNV Genus]	6.074596433	4.250626797	3.50060505	1.626135932
US22502688_251614710001_S01_GE2-v4_91-BETA_3_1_1.txt	WNV_10^6	200ng	Flaviv772-1_5604_FW1	Flavivirus [WNV Genus]	11.98001789	12.39500945	9.951066515	9.771643569
US22502688_251614710001_S01_GE2-v4_91-BETA_3_1_1.txt	WNV_10^6	200ng	g1FlaFla-a115-1_5531_RC1	Flavivirus [WNV Genus]	10.23469879	9.253061726	4.128636273	4.948064027
US22502688_251614710001_S01_GE2-v4_91-BETA_3_1_1.txt	WNV_10^6	200ng	HE23-SP114_2766_FW1	Flavivirus [WNV Genus]	5.085567551	5.269992122	7.685029621	6.269992122
US22502688_251614710001_S01_GE2-v4_91-BETA_3_1_1.txt	WNV_10^6	200ng	g1FlaFla-a206-1_5539_RC1	Flavivirus [WNV Genus]	6.139205514	5.32657565	3.50060505	1.041173431
US22502688_251614710001_S01_GE2-v4_91-BETA_3_1_1.txt	WNV_10^6	200ng	HE23-SP270_2922_RC1	Flavivirus [WNV Genus]	8.269992122	4.041173431	2.741613149	4.595762283
US22502688_251614710001_S01_GE2-v4_91-BETA_3_1_1.txt	WNV_10^6	200ng	HE23-SP88_2740_FW1	Flavivirus [WNV Genus]	1.848528353	3.948064027	10.26999212	9.926107079
US22502688_251614710001_S01_GE2-v4_91-BETA_3_1_1.txt	WNV_10^6	200ng	Flaviv754-1_5584_RC1	Flavivirus [WNV Genus]	4.363101526	3.211098433	6.128636273	4.995369742
US22502688_251614710001_S01_GE2-v4_91-BETA_3_1_1.txt	WNV_10^6	200ng	g1FlaFla-a91-1_5563_RC1	Flavivirus [WNV Genus]	6.720653531	5.782640418	6.211098433	7.641086274
US22502688_251614710001_S01_GE2-v4_91-BETA_3_1_1.txt	WNV_10^6	200ng	g2FlaFla-a481-1_5661_FW1	Flavivirus [WNV Genus]	2.741613149	3.433490854	2.363101526	2.363101526
US22502688_251614710001_S01_GE2-v4_91-BETA_3_1_1.txt	WNV_10^6	200ng	g2FlaFla-a172-1_5653_FW1	Flavivirus [WNV Genus]	3.041173431	4.128636273	1.626135932	1.041173431
US22502688_251614710001_S01_GE2-v4_91-BETA_3_1_1.txt	WNV_10^6	200ng	HE1-MP423_867_RC1	Flavivirus [WNV Genus]	14.55850449	14.46884638	13.7662201	13.16392056
US22502688_251614710001_S01_GE2-v4_91-BETA_3_1_1.txt	WNV_10^6	200ng	HE23-SP116_2768_FW1	Flavivirus [WNV Genus]	1.041173431	3.289100945	4.085567551	5.269992122
US22502688_251614710001_S01_GE2-v4_91-BETA_3_1_1.txt	WNV_10^6	200ng	Flaviv731-1_5633_FW1	Flavivirus [WNV Genus]	4.250626797	7.139205514	3.626135932	3.041173431
US22502688_251614710001_S01_GE2-v4_91-BETA_3_1_1.txt	WNV_10^6	200ng	HE1-SP310_1546_FW1	Flavivirus [WNV Genus]	1.041173431	1.041173431	5.61102904	3.948064027
US22502688_251614710001_S01_GE2-v4_91-BETA_3_1_1.txt	WNV_10^6	200ng	HE23-SP233_2885_RC1	Flavivirus [WNV Genus]	2.848528353	3.626135932	3.685029621	1.041173431
US22502688_251614710001_S01_GE2-v4_91-BETA_3_1_1.txt	WNV_10^6	200ng	Flaviv737-2_7508_RC1	Flavivirus [WNV Genus]	5.685029621	6.775883052	3.848528353	3.564735387
US22502688_251614710001_S01_GE2-v4_91-BETA_3_1_1.txt	WNV_10^6	200ng	Flaviv766-1_5617_FW1	Flavivirus [WNV Genus]	5.211098433	3.041173431	1.041173431	1.041173431
US22502688_251614710001_S01_GE2-v4_91-BETA_3_1_1.txt	WNV_10^6	200ng	Flaviv755-1_5592_FW1	Flavivirus [WNV Genus]	2.363101526	2.211098433	2.626135932	1.041173431
US22502688_251614710001_S01_GE2-v4_91-BETA_3_1_1.txt	WNV_10^6	200ng	g2FlaFla-a165-1_5667_FW1	Flavivirus [WNV Genus]	7.001175363	5.564735387	2.363101526	1.041173431
US22502688_251614710001_S01_GE2-v4_91-BETA_3_1_1.txt	WNV_10^6	200ng	g1FlaFla-a185-1_5543_RC1	Flavivirus [WNV Genus]	8.92991668	9.226048774	7.107262622	8.006957716
US22502688_251614710001_S01_GE2-v4_91-BETA_3_1_1.txt	WNV_10^6	200ng	HE1-SP315_1551_RC1	Flavivirus [WNV Genus]	1.041173431	3.363101526	6.459025946	3.041173431
US22502688_251614710001_S01_GE2-v4_91-BETA_3_1_1.txt	WNV_10^6	200ng	HE23-MP445_2158_FW1	Flavivirus [WNV Genus]	9.36197398	9.793554078	4.564735387	3.433490854
US22502688_251614710001_S01_GE2-v4_91-BETA_3_1_1.txt	WNV_10^6	200ng	HE23-SP101_2753_FW1	Flavivirus [WNV Genus]	1.363101526	1.041173431	1.041173431	5.655883275
US22502688_251614710001_S01_GE2-v4_91-BETA_3_1_1.txt	WNV_10^6	200ng	Flaviv738-1_5577_FW1	Flavivirus [WNV Genus]	3.041173431	3.848528353	3.211098433	3.289100945
US22502688_251614710001_S01_GE2-v4_91-BETA_3_1_1.txt	WNV_10^6	200ng	HE23-SP232_2884_RC1	Flavivirus [WNV Genus]	10.15426441	9.655883275	3.289100945	6.923816481
US22502688_251614710001_S01_GE2-v4_91-BETA_3_1_1.txt	WNV_10^6	200ng	Flaviv803-1_5586_FW1	Flavivirus [WNV Genus]	3.948064027	7.23099799	5.713598773	5.041173431
US22502688_251614710001_S01_GE2-v4_91-BETA_3_1_1.txt	WNV_10^6	200ng	SLE+PFA20_026206xPF02832-1_a	Flavivirus [WNV Genus]	2.363101526	3.741613149	10.22418843	9.84449735
US22502688_251614710001_S01_GE2-v4_91-BETA_3_1_1.txt	WNV_10^6	200ng	Flaviv779-1_5609_FW1	Flavivirus [WNV Genus]	2.948064027	4.848528353	1.041173431	4.041173431
US22502688_251614710001_S01_GE2-v4_91-BETA_3_1_1.txt	WNV_10^6	200ng	Flaviv730-1_5045_RC1	Flavivirus [WNV Genus]	9.539025268	8.208591577	3.363101526	2.848528353
US22502688_251614710001_S01_GE2-v4_91-BETA_3_1_1.txt	WNV_10^6	200ng	Flaviv787-1_5637_FW1	Flavivirus [WNV Genus]	2.848528353	1.848528353	3.289100945	3.685029621
US22502688_251614710001_S01_GE2-v4_91-BETA_3_1_1.txt	WNV_10^6	200ng	HE1-SP313_1549_FW1	Flavivirus [WNV Genus]	4.564735387	5.416212863	6.063541244	5.809357756
US22502688_251614710001_S01_GE2-v4_91-BETA_3_1_1.txt	WNV_10^6	200ng	Flaviv804-1_5634_FW1	Flavivirus [WNV Genus]	12.57657032	12.90099937	10.06838832	10.63689713
US22502688_251614710001_S01_GE2-v4_91-BETA_3_1_1.txt	WNV_10^6	200ng	HE1-SP423_1659_FW1	Flavivirus [WNV Genus]	4.848528353	7.710058416	12.12963043	10.66596889
US22502688_251614710001_S01_GE2-v4_91-BETA_3_1_1.txt	WNV_10^6	200ng	Flaviv799-1_5579_FW1	Flavivirus [WNV Genus]	10.81842875	11.43161112	11.81369421	11.45770709
US22502688_251614710001_S01_GE2-v4_91-BETA_3_1_1.txt	WNV_10^6	200ng	HE23-MP414_2149_RC1	Flavivirus [WNV Genus]	7.117989028	7.381023434	7.748532563	6.835589298
US22502688_251614710001_S01_GE2-v4_91-BETA_3_1_1.txt	WNV_10^6	200ng	g2FlaFla-a161-1_5662_RC1	Flavivirus [WNV Genus]	1.041173431	1.041173431	7.459025946	7.97781137
US22502688_251614710001_S01_GE2-v4_91-BETA_3_1_1.txt	WNV_10^6	200ng	g1FlaFla-a67-1_5574_RC1	Flavivirus [WNV Genus]	1.041173431	2.626135932	7.433490854	6.989540663
US22502688_251614710001_S01_GE2-v4_91-BETA_3_1_1.txt	WNV_10^6	200ng	g1FlaFla-a127-1_5542_FW1	Flavivirus [WNV Genus]	3.741613149	6.307959972	1.041173431	3.041173431
US22502688_251614710001_S01_GE2-v4_91-BETA_3_1_1.txt	WNV_10^6	200ng	g1FlaFla-a179-1_5538_RC1	Flavivirus [WNV Genus]	9.750257244	9.628013219	3.995369742	3.50060505
US22502688_251614710001_S01_GE2-v4_91-BETA_3_1_1.txt	WNV_10^6	200ng	HE23-SP213_2865_RC1	Flavivirus [WNV Genus]	4.971910769	4.211098433	5.250626797	6.211098433
US22502688_251614710001_S01_GE2-v4_91-BETA_3_1_1.txt	WNV_10^6	200ng	HE23-SP208_2860_RC1	Flavivirus [WNV Genus]	1.041173431	3.564735387	4.085567551	4.128636273
US22502688_251614710001_S01_GE2-v4_91-BETA_3_1_1.txt	WNV_10^6	200ng	HE23-SP218_2870_RC1	Flavivirus [WNV Genus]	1.041173431	2.211098433	1.041173431	1.041173431
US22502688_251614710001_S01_GE2-v4_91-BETA_3_1_1.txt	WNV_10^6	200ng	g2FlaFla-a157-1_5675_FW1	Flavivirus [WNV Genus]	3.848528353	3.564735387	1.626135932	2.363101526
US22502688_251614710001_S01_GE2-v4_91-BETA_3_1_1.txt	WNV_10^6	200ng	Flaviv798-1_5643_FW1	Flavivirus [WNV Genus]	6.782640418	6.190920551	7.063541244	7.789366281
US22502688_251614710001_S01_GE2-v4_91-BETA_3_1_1.txt	WNV_10^6	200ng	SLE+SLW20_016307x66652-1RC_a	Flavivirus [WNV Genus]	1.041173431	3.626135932	1.041173431	1.041173431
US22502688_251614710001_S01_GE2-v4_91-BETA_3_1_1.txt	WNV_10^6	200ng	SLE+NPC20_000087x8-1RC_a	Flavivirus [WNV Genus]	8.411860838	7.741613149	1.041173431	5.874063445
US22502688_251614710001_S01_GE2-v4_91-BETA_3_1_1.txt	WNV_10^6	200ng	g1FlaFla-a112-1_5537_FW1	Flavivirus [WNV Genus]	9.741613149	2.363101526	1.041173431	1.041173431
US22502688_251614710001_S01_GE2-v4_91-BETA_3_1_1.txt	WNV_10^6	200ng	g2FlaFla-a160-1_5706_RC1	Flavivirus [WNV Genus]	4.041173431	3.995369742	11.57839183	11.77630632
US22502688_251614710001_S01_GE2-v4_91-BETA_3_1_1.txt	WNV_10^6	200ng	g1FlaFla-a155-1_5548_RC1	Flavivirus [WNV Genus]	11.7472377	11.44551672	8.796060933	9.485152974
US22502688_251614710001_S01_GE2-v4_91-BETA_3_1_1.txt	WNV_10^6	200ng	Flaviv784-1_5644_FW1	Flavivirus [WNV Genus]	3.211098433	3.796060933	1.041173431	4.289100945
US22502688_251614710001_S01_GE2-v4_91-BETA_3_1_1.txt	WNV_10^6	200ng	g1FlaFla-a167-1_5528_FW1	Flavivirus [WNV Genus]	10.30502945	10.85895655	8.905359576	10.81678371
US22502688_251614710001_S01_GE2-v4_91-BETA_3_1_1.txt	WNV_10^6	200ng	g1FlaFla-a109-1_5532_RC1	Flavivirus [WNV Genus]	11.19662416	11.14544456	12.58686193	12.26185405
US22502688_251614710001_S01_GE2-v4_91-BETA_3_1_1.txt	WNV_10^6	200ng	SLE+PFA20_007445xPF01002-0RC_a	Flavivirus [WNV Genus]	9.471625983	5.211098433	10.52498921	10.85815705
US22502688_251614710001_S01_GE2-v4_91-BETA_3_1_1.txt	WNV_10^6	200ng	414Flav11072a_8398_RC1	Flavivirus [WNV Genus]	1.041173431	4.50060505	3.363101526	8.206080358
US22502688_251614710001_S01_GE2-v4_91-BETA_3_1_1.txt	WNV_10^6	200ng	416Flav11072a_8172_FW1	Flavivirus [WNV Genus]	7.864540671	8.463238197	9.450564367	9.594802725
US22502688_251614710001_S01_GE2-v4_91-BETA_3_1_1.txt	WNV_10^6	200ng	HE23-MP458_2173_FW1	Flavivirus [WNV Genus]	1.041173431	2.363101526	1.041173431	1.041173431
US22502688_251614710001_S01_GE2-v4_91-BETA_3_1_1.txt	WNV_10^6	200ng	SLE+PFA20_040076xPF00972-1_a	Flavivirus [WNV Genus]	4.128636273	4.874063445	6.307959972	5.782640418
US22502688_251614710001_S01_GE2-v4_91-BETA_3_1_1.txt	WNV_10^6	200ng	g2FlaFla-a478-1_5652_FW1	Flavivirus [WNV Genus]	1.041173431	3.50060505	1.041173431	2.363101526
US22502688_251614710001_S01_GE2-v4_91-BETA_3_1_1.txt	WNV_10^6	200ng	g1FlaFla-a197-1_5553_FW1	Flavivirus [WNV Genus]	3.685029621	1.041173431	2.211098433	4.467438186
US22502688_251614710001_S01_GE2-v4_91-BETA_3_1_1.txt	WNV_10^6	200ng	g2FlaFla-a179-1_5655_FW1	Flavivirus [WNV Genus]	4.32657565	4.041173431	3.363101526	3.50060505
US22502688_251614710001_S01_GE2-v4_91-BETA_3_1_1.txt	WNV_10^6	200ng	Flaviv725-1_5698_FW1	Flavivirus [WNV Genus]	2.741613149	3.50060505	3.041173431	1.041173431
US22502688_251614710001_S01_GE2-v4_91-BETA_3_1_1.txt	WNV_10^6	200ng	396Flav11053a_8405_FW1	Flavivirus [WNV Genus]	4.363101526	3.899154426	6.960036669	5.32657565
US22502688_251614710001_S01_GE2-v4_91-BETA_3_1_1.txt	WNV_10^6	200ng	HE23-MP452b_2167_FW1	Flavivirus [WNV Genus]	2.363101526	2.50060505	3.211098433	1.041173431
US22502688_251614710001_S01_GE2-v4_91-BETA_3_1_1.txt	WNV_10^6	200ng	SLE+PFA20_026347xPF01005-1_a	Flavivirus [WNV Genus]	4.467438186	4.923816481	3.50060505	3.041173431
US22502688_251614710001_S01_GE2-v4_91-BETA_3_1_1.txt	WNV_10^6	200ng	g1FlaFla-a94-1_5567_RC1	Flavivirus [WNV Genus]	10.68593102	10.73944401	11.41919728	8.699384914
US22502688_251614710001_S01_GE2-v4_91-BETA_3_1_1.txt	WNV_10^6	200ng	HE1-SP318_1554_FW1	Flavivirus [WNV Genus]	8.409679893	5.548968072	4.995369742	1.041173431
US22502688_251614710001_S01_GE2-v4_91-BETA_3_1_1.txt	WNV_10^6	200ng	HE23-SP120_2772_RC1	Flavivirus [WNV Genus]	7.035526868	2.50060505	2.848528353	2.626135932
US22502688_251614710001_S01_GE2-v4_91-BETA_3_1_1.txt	WNV_10^6	200ng	g1FlaFla-a73-1_5571_RC1	Flavivirus [WNV Genus]	12.6584113	10.24513313	11.66185147	11.62284479
US22502688_251614710001_S01_GE2-v4_91-BETA_3_1_1.txt	WNV_10^6	200ng	HE23-SP253_2905_RC1	Flavivirus [WNV Genus]	3.289100945	1.041173431	12.40119745	11.63409759
US22502688_251614710001_S01_GE2-v4_91-BETA_3_1_1.txt	WNV_10^6	200ng	HE1-MP426_864_RC1	Flavivirus [WNV Genus]	1.041173431	1.041173431	8.641086274	6.467438186
US22502688_251614710001_S01_GE2-v4_91-BETA_3_1_1.txt	WNV_10^6	200ng	415Flav11072a_8640_RC1	Flavivirus [WNV Genus]	2.626135932	2.626135932	1.848528353	2.741613149
US22502688_251614710001_S01_GE2-v4_91-BETA_3_1_1.txt	WNV_10^6	200ng	g2FlaFla-a181-1_5674_FW1	Flavivirus [WNV Genus]	3.995369742	1.041173431	5.61102904	2.741613149
US22502688_251614710001_S01_GE2-v4_91-BETA_3_1_1.txt	WNV_10^6	200ng	HE23-SP83_2735_FW1	Flavivirus [WNV Genus]	1.041173431	1.041173431	9.950316479	9.993914679
US22502688_251614710001_S01_GE2-v4_91-BETA_3_1_1.txt	WNV_10^6	200ng	g2FlaFla-a482-1_5680_FW1	Flavivirus [WNV Genus]	1.626135932	3.796060933	4.041173431	1.041173431
US22502688_251614710001_S01_GE2-v4_91-BETA_3_1_1.txt	WNV_10^6	200ng	HE23-SP266_2918_FW1	Flavivirus [WNV Genus]	3.433490854	3.211098433	1.041173431	3.363101526
US22502688_251614710001_S01_GE2-v4_91-BETA_3_1_1.txt	WNV_10^6	200ng	Flaviv768-1_5613_RC1	Flavivirus [WNV Genus]	3.289100945	4.289100945	1.041173431	1.041173431
US22502688_251614710001_S01_GE2-v4_91-BETA_3_1_1.txt	WNV_10^6	200ng	Flaviv810-1_5594_FW1	Flavivirus [WNV Genus]	1.041173431	2.626135932	4.467438186	2.041173431
US22502688_251614710001_S01_GE2-v4_91-BETA_3_1_1.txt	WNV_10^6	200ng	HE23-MP418_2153_RC1	Flavivirus [WNV Genus]	12.61434722	12.38865639	10.48722284	10.82744306
US22502688_251614710001_S01_GE2-v4_91-BETA_3_1_1.txt	WNV_10^6	200ng	HE23-MP450_2163_RC1	Flavivirus [WNV Genus]	5.23099799	6.983687937	8.154915597	7.799396646
US22502688_251614710001_S01_GE2-v4_91-BETA_3_1_1.txt	WNV_10^6	200ng	HE23-SP123_2775_FW1	Flavivirus [WNV Genus]	3.041173431	1.041173431	1.041173431	2.041173431
US22502688_251614710001_S01_GE2-v4_91-BETA_3_1_1.txt	WNV_10^6	200ng	g1FlaFla-a161-1_5533_FW1	Flavivirus [WNV Genus]	11.47736443	11.0263038	1.041173431	6.935991195
US22502688_251614710001_S01_GE2-v4_91-BETA_3_1_1.txt	WNV_10^6	200ng	g1FlaFla-a88-1_5570_RC1	Flavivirus [WNV Genus]	2.363101526	3.564735387	12.02754881	11.68457871
US22502688_251614710001_S01_GE2-v4_91-BETA_3_1_1.txt	WNV_10^6	200ng	HE1-MP439_851_FW1	Flavivirus [WNV Genus]	6.524989209	5.741613149	9.520953695	11.97670684
US22502688_251614710001_S01_GE2-v4_91-BETA_3_1_1.txt	WNV_10^6	200ng	SLE+PFA20_039981xPF00972-0_a	Flavivirus [WNV Genus]	7.416212863	6.564735387	8.56669424	6.741613149
US22502688_251614710001_S01_GE2-v4_91-BETA_3_1_1.txt	WNV_10^6	200ng	HE23-MP457_2172_FW1	Flavivirus [WNV Genus]	11.09645587	10.09916515	6.97781137	7.512848646
US22502688_251614710001_S01_GE2-v4_91-BETA_3_1_1.txt	WNV_10^6	200ng	Flaviv781-1_5640_FW1	Flavivirus [WNV Genus]	11.19092055	10.82499019	4.289100945	5.861352394
US22502688_251614710001_S01_GE2-v4_91-BETA_3_1_1.txt	WNV_10^6	200ng	HE23-SP122_2774_RC1	Flavivirus [WNV Genus]	1.041173431	6.861352394	1.041173431	1.041173431
US22502688_251614710001_S01_GE2-v4_91-BETA_3_1_1.txt	WNV_10^6	200ng	Flaviv735-1_5608_FW1	Flavivirus [WNV Genus]	5.822533145	2.948064027	6.459025946	7.240845776
US22502688_251614710001_S01_GE2-v4_91-BETA_3_1_1.txt	WNV_10^6	200ng	HE23-SP104_2756_RC1	Flavivirus [WNV Genus]	2.626135932	1.041173431	3.741613149	3.50060505
US22502688_251614710001_S01_GE2-v4_91-BETA_3_1_1.txt	WNV_10^6	200ng	g1FlaFla-a18-1_5575_FW1	Flavivirus [WNV Genus]	9.801061615	9.914617544	1.041173431	1.041173431
US22502688_251614710001_S01_GE2-v4_91-BETA_3_1_1.txt	WNV_10^6	200ng	g1FlaFla-a158-1_5526_FW1	Flavivirus [WNV Genus]	1.041173431	3.041173431	4.250626797	3.685029621
US22502688_251614710001_S01_GE2-v4_91-BETA_3_1_1.txt	WNV_10^6	200ng	HE23-SP214_2866_RC1	Flavivirus [WNV Genus]	5.741613149	6.149697888	10.84772305	10.04328521
US22502688_251614710001_S01_GE2-v4_91-BETA_3_1_1.txt	WNV_10^6	200ng	Flaviv791-1_5591_FW1	Flavivirus [WNV Genus]	9.780954041	9.957799354	12.18264199	10.86692726
US22502688_251614710001_S01_GE2-v4_91-BETA_3_1_1.txt	WNV_10^6	200ng	HE23-SP252_2904_RC1	Flavivirus [WNV Genus]	1.041173431	2.041173431	10.02131301	9.850137606
US22502688_251614710001_S01_GE2-v4_91-BETA_3_1_1.txt	WNV_10^6	200ng	g1FlaFla-a100-1_5544_FW1	Flavivirus [WNV Genus]	3.363101526	1.363101526	3.50060505	1.041173431
US22502688_251614710001_S01_GE2-v4_91-BETA_3_1_1.txt	WNV_10^6	200ng	Flaviv760-1_5635_RC1	Flavivirus [WNV Genus]	7.626135932	7.659558934	5.685029621	3.041173431
US22502688_251614710001_S01_GE2-v4_91-BETA_3_1_1.txt	WNV_10^6	200ng	SLE+PFA20_039751xPF00948-2RC_a	Flavivirus [WNV Genus]	5.018453355	1.626135932	3.948064027	4.211098433
US22502688_251614710001_S01_GE2-v4_91-BETA_3_1_1.txt	WNV_10^6	200ng	HE23-SP255_2907_RC1	Flavivirus [WNV Genus]	1.041173431	5.467438186	10.43724299	10.23038027
US22502688_251614710001_S01_GE2-v4_91-BETA_3_1_1.txt	WNV_10^6	200ng	g2FlaFla-a154-1_6290_FW1	Flavivirus [WNV Genus]	2.50060505	3.211098433	5.211098433	1.363101526
US22502688_251614710001_S01_GE2-v4_91-BETA_3_1_1.txt	WNV_10^6	200ng	g1FlaFla-a146-1_5527_FW1	Flavivirus [WNV Genus]	4.289100945	1.626135932	8.255492552	8.198520367
US22502688_251614710001_S01_GE2-v4_91-BETA_3_1_1.txt	WNV_10^6	200ng	HE23-SP87_2739_FW1	Flavivirus [WNV Genus]	11.9529399	11.57547631	1.041173431	3.211098433
US22502688_251614710001_S01_GE2-v4_91-BETA_3_1_1.txt	WNV_10^6	200ng	SLE+PFA20_039639xPF00948-0_a	Flavivirus [WNV Genus]	10.72109331	10.87801279	3.041173431	6.344954179
US22502688_251614710001_S01_GE2-v4_91-BETA_3_1_1.txt	WNV_10^6	200ng	HE23-MP447_2160_RC1	Flavivirus [WNV Genus]	4.848528353	4.363101526	3.041173431	1.041173431
US22502688_251614710001_S01_GE2-v4_91-BETA_3_1_1.txt	WNV_10^6	200ng	HE1-SP305_1541_FW1	Flavivirus [WNV Genus]	1.041173431	3.211098433	3.741613149	4.467438186
US22502688_251614710001_S01_GE2-v4_91-BETA_3_1_1.txt	WNV_10^6	200ng	413Flav11072a_8871_RC1	Flavivirus [WNV Genus]	1.041173431	1.041173431	2.948064027	3.50060505
US22502688_251614710001_S01_GE2-v4_91-BETA_3_1_1.txt	WNV_10^6	200ng	SLE+OTH20_005751x3365-0_a	Flavivirus [WNV Genus]	3.685029621	3.564735387	4.32657565	3.363101526
US22502688_251614710001_S01_GE2-v4_91-BETA_3_1_1.txt	WNV_10^6	200ng	HE23-SP96_2748_FW1	Flavivirus [WNV Genus]	3.211098433	3.848528353	8.717130464	9.881164502
US22502688_251614710001_S01_GE2-v4_91-BETA_3_1_1.txt	WNV_10^6	200ng	SLE+PFA20_007552xPF01002-2RC_a	Flavivirus [WNV Genus]	1.626135932	4.289100945	4.041173431	1.626135932
US22502688_251614710001_S01_GE2-v4_91-BETA_3_1_1.txt	WNV_10^6	200ng	HE23-SP239_2891_RC1	Flavivirus [WNV Genus]	6.699384914	4.085567551	5.580332242	4.626135932
US22502688_251614710001_S01_GE2-v4_91-BETA_3_1_1.txt	WNV_10^6	200ng	g1FlaFla-a103-1_5558_RC1	Flavivirus [WNV Genus]	1.041173431	1.041173431	13.17045645	12.68998038
US22502688_251614710001_S01_GE2-v4_91-BETA_3_1_1.txt	WNV_10^6	200ng	g1FlaFla-a143-1_5546_FW1	Flavivirus [WNV Genus]	1.041173431	1.041173431	3.899154426	1.041173431
US22502688_251614710001_S01_GE2-v4_91-BETA_3_1_1.txt	WNV_10^6	200ng	SLE+PFA20_040174xPF00972-2RC_a	Flavivirus [WNV Genus]	5.886663482	4.564735387	1.041173431	4.041173431
US22502688_251614710001_S01_GE2-v4_91-BETA_3_1_1.txt	WNV_10^6	200ng	g2FlaFla-a166-1_5666_FW1	Flavivirus [WNV Genus]	1.626135932	3.128636273	3.995369742	2.948064027
US22502688_251614710001_S01_GE2-v4_91-BETA_3_1_1.txt	WNV_10^6	200ng	SLE+SLW20_016308x66652-2_a	Flavivirus [WNV Genus]	5.948064027	2.626135932	6.433490854	7.226048774
US22502688_251614710001_S01_GE2-v4_91-BETA_3_1_1.txt	WNV_10^6	200ng	HE1-MP425_865_FW1	Flavivirus [WNV Genus]	3.363101526	3.363101526	1.041173431	1.041173431
US22502688_251614710001_S01_GE2-v4_91-BETA_3_1_1.txt	WNV_10^6	200ng	HE23-SP86_2738_FW1	Flavivirus [WNV Genus]	1.041173431	2.041173431	4.398725436	4.398725436
US22502688_251614710001_S01_GE2-v4_91-BETA_3_1_1.txt	WNV_10^6	200ng	SLE+PFA20_039934xPF00972-0_a	Flavivirus [WNV Genus]	14.25932039	14.25492319	9.740745885	12.0362339
US22502688_251614710001_S01_GE2-v4_91-BETA_3_1_1.txt	WNV_10^6	200ng	HE1-MP433_857_FW1	Flavivirus [WNV Genus]	7.663225251	7.618602259	8.880377219	8.004069437
US22502688_251614710001_S01_GE2-v4_91-BETA_3_1_1.txt	WNV_10^6	200ng	Flaviv778-1_5621_FW1	Flavivirus [WNV Genus]	10.13657045	8.312636459	8.909995986	9.349512461
US22502688_251614710001_S01_GE2-v4_91-BETA_3_1_1.txt	WNV_10^6	200ng	SLE+PFA20_039745xPF00948-2_a	Flavivirus [WNV Genus]	11.76227262	11.07665988	4.995369742	5.971910769
US22502688_251614710001_S01_GE2-v4_91-BETA_3_1_1.txt	WNV_10^6	200ng	HE23-SP217_2869_RC1	Flavivirus [WNV Genus]	6.935991195	10.67870398	9.20356476	10.90845217
US22502688_251614710001_S01_GE2-v4_91-BETA_3_1_1.txt	WNV_10^6	200ng	Flaviv745-1_5524_FW1	Flavivirus [WNV Genus]	3.211098433	4.948064027	10.40530809	10.45056437
US22502688_251614710001_S01_GE2-v4_91-BETA_3_1_1.txt	WNV_10^6	200ng	Flaviv761-1_5628_FW1	Flavivirus [WNV Genus]	12.89740441	13.24436847	3.128636273	1.848528353
US22502688_251614710001_S01_GE2-v4_91-BETA_3_1_1.txt	WNV_10^6	200ng	Flaviv723-1_5639_FW1	Flavivirus [WNV Genus]	1.041173431	1.363101526	1.041173431	1.363101526
US22502688_251614710001_S01_GE2-v4_91-BETA_3_1_1.txt	WNV_10^6	200ng	Flaviv728-1_5697_RC1	Flavivirus [WNV Genus]	2.50060505	2.041173431	3.211098433	1.041173431
US22502688_251614710001_S01_GE2-v4_91-BETA_3_1_1.txt	WNV_10^6	200ng	HE1-SP320_1556_RC1	Flavivirus [WNV Genus]	3.363101526	2.211098433	1.041173431	3.041173431
US22502688_251614710001_S01_GE2-v4_91-BETA_3_1_1.txt	WNV_10^6	200ng	HE23-MP413_2148_RC1	Flavivirus [WNV Genus]	12.17142222	12.06215337	1.041173431	7.160114504
US22502688_251614710001_S01_GE2-v4_91-BETA_3_1_1.txt	WNV_10^6	200ng	HE23-SP119_2771_RC1	Flavivirus [WNV Genus]	4.085567551	4.041173431	1.041173431	4.874063445
US22502688_251614710001_S01_GE2-v4_91-BETA_3_1_1.txt	WNV_10^6	200ng	Flaviv752-1_5616_FW1	Flavivirus [WNV Genus]	9.096455867	9.591920217	9.692225122	9.727673959
US22502688_251614710001_S01_GE2-v4_91-BETA_3_1_1.txt	WNV_10^6	200ng	Flaviv750-1_5632_FW1	Flavivirus [WNV Genus]	12.87426117	12.75122647	11.1431491	11.27059312
US22502688_251614710001_S01_GE2-v4_91-BETA_3_1_1.txt	WNV_10^6	200ng	427Flav11083a_8665_RC1	Flavivirus [WNV Genus]	3.848528353	3.948064027	1.041173431	7.216099114
US22502688_251614710001_S01_GE2-v4_91-BETA_3_1_1.txt	WNV_10^6	200ng	g2FlaFla-a486-1_5686_FW1	Flavivirus [WNV Genus]	1.041173431	2.363101526	3.948064027	1.041173431
US22502688_251614710001_S01_GE2-v4_91-BETA_3_1_1.txt	WNV_10^6	200ng	HE23-SP125_2777_FW1	Flavivirus [WNV Genus]	2.211098433	1.041173431	3.848528353	3.041173431
US22502688_251614710001_S01_GE2-v4_91-BETA_3_1_1.txt	WNV_10^6	200ng	HE1-MP432_858_FW1	Flavivirus [WNV Genus]	7.782640418	8.183280489	7.713598773	8.19599154
US22502688_251614710001_S01_GE2-v4_91-BETA_3_1_1.txt	WNV_10^6	200ng	HE1-MP436_854_RC1	Flavivirus [WNV Genus]	2.848528353	2.948064027	3.211098433	1.626135932
US22502688_251614710001_S01_GE2-v4_91-BETA_3_1_1.txt	WNV_10^6	200ng	g1FlaFla-a46-1_5564_RC1	Flavivirus [WNV Genus]	9.619546123	9.705620716	5.548968072	3.899154426
US22502688_251614710001_S01_GE2-v4_91-BETA_3_1_1.txt	WNV_10^6	200ng	Flaviv746-1_5694_RC1	Flavivirus [WNV Genus]	3.50060505	1.041173431	8.123322473	7.331192278
US22502688_251614710001_S01_GE2-v4_91-BETA_3_1_1.txt	WNV_10^6	200ng	HE23-SP211_2863_RC1	Flavivirus [WNV Genus]	2.041173431	3.041173431	6.935991195	7.670530051
US22502688_251614710001_S01_GE2-v4_91-BETA_3_1_1.txt	WNV_10^6	200ng	g2FlaFla-a177-1_5689_RC1	Flavivirus [WNV Genus]	6.484116927	7.576448808	1.041173431	4.211098433
US22502688_251614710001_S01_GE2-v4_91-BETA_3_1_1.txt	WNV_10^6	200ng	Flaviv806-1_5599_FW1	Flavivirus [WNV Genus]	3.848528353	5.128636273	1.041173431	2.848528353
US22502688_251614710001_S01_GE2-v4_91-BETA_3_1_1.txt	WNV_10^6	200ng	HE23-MP412_2147_RC1	Flavivirus [WNV Genus]	8.629888067	9.474758872	10.79772975	9.899931531
US22502688_251614710001_S01_GE2-v4_91-BETA_3_1_1.txt	WNV_10^6	200ng	HE1-SP421_1657_FW1	Flavivirus [WNV Genus]	10.28672614	10.74161315	11.38657868	11.59576228
US22502688_251614710001_S01_GE2-v4_91-BETA_3_1_1.txt	WNV_10^6	200ng	g2FlaFla-a489-1_5672_FW1	Flavivirus [WNV Genus]	1.041173431	1.041173431	1.041173431	1.041173431
US22502688_251614710001_S01_GE2-v4_91-BETA_3_1_1.txt	WNV_10^6	200ng	SLE+PFA20_039994xPF00972-0RC_a	Flavivirus [WNV Genus]	3.626135932	3.433490854	4.289100945	2.848528353
US22502688_251614710001_S01_GE2-v4_91-BETA_3_1_1.txt	WNV_10^6	200ng	HE23-SP204_2856_RC1	Flavivirus [WNV Genus]	3.564735387	1.041173431	2.363101526	3.899154426
US22502688_251614710001_S01_GE2-v4_91-BETA_3_1_1.txt	WNV_10^6	200ng	HE23-SP105_2757_FW1	Flavivirus [WNV Genus]	5.886663482	1.041173431	2.848528353	1.041173431
US22502688_251614710001_S01_GE2-v4_91-BETA_3_1_1.txt	WNV_10^6	200ng	HE23-SP261_2913_FW1	Flavivirus [WNV Genus]	4.128636273	7.706509349	11.31584277	11.17688272
US22502688_251614710001_S01_GE2-v4_91-BETA_3_1_1.txt	WNV_10^6	200ng	HE23-SP235_2887_RC1	Flavivirus [WNV Genus]	5.948064027	7.626135932	5.398725436	4.289100945
US22502688_251614710001_S01_GE2-v4_91-BETA_3_1_1.txt	WNV_10^6	200ng	HE1-MP427_863_RC1	Flavivirus [WNV Genus]	8.46533972	8.811011275	3.741613149	5.822533145
US22502688_251614710001_S01_GE2-v4_91-BETA_3_1_1.txt	WNV_10^6	200ng	HE23-SP249_2901_RC1	Flavivirus [WNV Genus]	4.128636273	1.041173431	5.041173431	4.170456448
US22502688_251614710001_S01_GE2-v4_91-BETA_3_1_1.txt	WNV_10^6	200ng	SLE+PFA20_052609xPF00869-1RC_a	Flavivirus [WNV Genus]	4.363101526	5.670530051	7.312636459	3.948064027
US22502688_251614710001_S01_GE2-v4_91-BETA_3_1_1.txt	WNV_10^6	200ng	HE23-SP107_2759_FW1	Flavivirus [WNV Genus]	3.685029621	1.848528353	9.980752646	9.751979865
US22502688_251614710001_S01_GE2-v4_91-BETA_3_1_1.txt	WNV_10^6	200ng	HE1-MP420_870_FW1	Flavivirus [WNV Genus]	1.041173431	2.626135932	1.848528353	3.041173431
US22502688_251614710001_S01_GE2-v4_91-BETA_3_1_1.txt	WNV_10^6	200ng	HE1-MP424_866_FW1	Flavivirus [WNV Genus]	1.041173431	5.755418949	6.269992122	2.848528353
US22502688_251614710001_S01_GE2-v4_91-BETA_3_1_1.txt	WNV_10^6	200ng	Flaviv742-1_5629_FW1	Flavivirus [WNV Genus]	2.50060505	1.041173431	2.041173431	3.211098433
US22502688_251614710001_S01_GE2-v4_91-BETA_3_1_1.txt	WNV_10^6	200ng	HE1-SP314_1550_FW1	Flavivirus [WNV Genus]	3.626135932	2.948064027	1.041173431	2.848528353
US22502688_251614710001_S01_GE2-v4_91-BETA_3_1_1.txt	WNV_10^6	200ng	Flaviv796-1_5600_FW1	Flavivirus [WNV Genus]	3.211098433	4.899154426	3.211098433	2.848528353
US22502688_251614710001_S01_GE2-v4_91-BETA_3_1_1.txt	WNV_10^6	200ng	g1FlaFla-a37-1_5568_RC1	Flavivirus [WNV Genus]	5.713598773	6.107262622	1.041173431	3.433490854
US22502688_251614710001_S01_GE2-v4_91-BETA_3_1_1.txt	WNV_10^6	200ng	HE23-SP241_2893_RC1	Flavivirus [WNV Genus]	1.041173431	4.289100945	2.948064027	4.041173431
US22502688_251614710001_S01_GE2-v4_91-BETA_3_1_1.txt	WNV_10^6	200ng	g1FlaFla-a40-1_5692_FW1	Flavivirus [WNV Genus]	9.002623126	1.041173431	1.041173431	5.250626797
US22502688_251614710001_S01_GE2-v4_91-BETA_3_1_1.txt	WNV_10^6	200ng	Flaviv724-1_5607_FW1	Flavivirus [WNV Genus]	10.32773119	10.58372169	3.041173431	6.269992122
US22502688_251614710001_S01_GE2-v4_91-BETA_3_1_1.txt	WNV_10^6	200ng	HE23-MP446_2159_FW1	Flavivirus [WNV Genus]	8.162706949	8.859755609	4.170456448	4.041173431
US22502688_251614710001_S01_GE2-v4_91-BETA_3_1_1.txt	WNV_10^6	200ng	Flaviv765-1_5598_FW1	Flavivirus [WNV Genus]	7.467438186	1.041173431	9.846917303	9.226048774
US22502688_251614710001_S01_GE2-v4_91-BETA_3_1_1.txt	WNV_10^6	200ng	Flaviv769-1_5622_FW1	Flavivirus [WNV Genus]	1.041173431	2.041173431	3.211098433	3.363101526
US22502688_251614710001_S01_GE2-v4_91-BETA_3_1_1.txt	WNV_10^6	200ng	HE23-SP139_2791_FW1	Flavivirus [WNV Genus]	7.185831674	7.717130464	5.564735387	6.221082521
US22502688_251614710001_S01_GE2-v4_91-BETA_3_1_1.txt	WNV_10^6	200ng	Flaviv801-1_5619_FW1	Flavivirus [WNV Genus]	11.57887718	9.72942374	13.61718531	13.25549255
US22502688_251614710001_S01_GE2-v4_91-BETA_3_1_1.txt	WNV_10^6	200ng	Flaviv792-1_5611_FW1	Flavivirus [WNV Genus]	7.170456448	6.948064027	7.717130464	9.578391832
US22502688_251614710001_S01_GE2-v4_91-BETA_3_1_1.txt	WNV_10^6	200ng	Flaviv786-1_5581_FW1	Flavivirus [WNV Genus]	3.363101526	3.685029621	7.32657565	1.041173431
US22502688_251614710001_S01_GE2-v4_91-BETA_3_1_1.txt	WNV_10^6	200ng	g1FlaFla-a85-1_5569_RC1	Flavivirus [WNV Genus]	3.741613149	3.741613149	2.363101526	1.041173431
US22502688_251614710001_S01_GE2-v4_91-BETA_3_1_1.txt	WNV_10^6	200ng	HE23-SP135_2787_RC1	Flavivirus [WNV Genus]	1.041173431	2.626135932	2.626135932	1.041173431
US22502688_251614710001_S01_GE2-v4_91-BETA_3_1_1.txt	WNV_10^6	200ng	Flaviv763-1_5587_FW1	Flavivirus [WNV Genus]	3.995369742	3.741613149	1.041173431	1.041173431
US22502688_251614710001_S01_GE2-v4_91-BETA_3_1_1.txt	WNV_10^6	200ng	g1FlaFla-a4-1_5044_FW1	Flavivirus [WNV Genus]	11.94430211	9.679609345	3.899154426	4.041173431
US22502688_251614710001_S01_GE2-v4_91-BETA_3_1_1.txt	WNV_10^6	200ng	HE23-MP409_2144_FW1	Flavivirus [WNV Genus]	6.61102904	6.250626797	3.685029621	5.923816481
US22502688_251614710001_S01_GE2-v4_91-BETA_3_1_1.txt	WNV_10^6	200ng	HE23-SP130_2782_FW1	Flavivirus [WNV Genus]	1.041173431	1.041173431	2.848528353	2.848528353
US22502688_251614710001_S01_GE2-v4_91-BETA_3_1_1.txt	WNV_10^6	200ng	Flaviv751-1_5636_FW1	Flavivirus [WNV Genus]	11.8247856	11.8355893	9.381023434	9.542015311
US22502688_251614710001_S01_GE2-v4_91-BETA_3_1_1.txt	WNV_10^6	200ng	g1FlaFla-a173-1_5556_RC1	Flavivirus [WNV Genus]	9.810184752	10.12598182	3.626135932	4.433490854
US22502688_251614710001_S01_GE2-v4_91-BETA_3_1_1.txt	WNV_10^6	200ng	g1FlaFla-a76-1_5646_RC1	Flavivirus [WNV Genus]	6.260341952	1.363101526	3.128636273	2.363101526
US22502688_251614710001_S01_GE2-v4_91-BETA_3_1_1.txt	WNV_10^6	200ng	g2FlaFla-a488-1_5681_RC1	Flavivirus [WNV Genus]	1.041173431	1.041173431	2.041173431	2.848528353
US22502688_251614710001_S01_GE2-v4_91-BETA_3_1_1.txt	WNV_10^6	200ng	SLE+SLW20_016306x66652-0_a	Flavivirus [WNV Genus]	3.363101526	4.211098433	1.041173431	2.041173431
US22502688_251614710001_S01_GE2-v4_91-BETA_3_1_1.txt	WNV_10^6	200ng	HE23-SP244_2896_RC1	Flavivirus [WNV Genus]	2.626135932	2.041173431	4.398725436	9.914617544
US22502688_251614710001_S01_GE2-v4_91-BETA_3_1_1.txt	WNV_10^6	200ng	SLE+PFA20_050927xPF01349-2_a	Flavivirus [WNV Genus]	1.041173431	1.041173431	2.848528353	1.041173431
US22502688_251614710001_S01_GE2-v4_91-BETA_3_1_1.txt	WNV_10^6	200ng	HE23-SP234_2886_RC1	Flavivirus [WNV Genus]	5.50060505	3.128636273	7.870896166	6.775883052
US22502688_251614710001_S01_GE2-v4_91-BETA_3_1_1.txt	WNV_10^6	200ng	HE23-SP110_2762_FW1	Flavivirus [WNV Genus]	3.041173431	5.911538151	4.626135932	4.085567551
US22502688_251614710001_S01_GE2-v4_91-BETA_3_1_1.txt	WNV_10^6	200ng	g1FlaFla-a20-1_5043_RC1	Flavivirus [WNV Genus]	3.211098433	3.626135932	1.041173431	2.363101526
US22502688_251614710001_S01_GE2-v4_91-BETA_3_1_1.txt	WNV_10^6	200ng	418Flav11079a_8204_FW1	Flavivirus [WNV Genus]	1.041173431	1.041173431	1.041173431	2.741613149
US22502688_251614710001_S01_GE2-v4_91-BETA_3_1_1.txt	WNV_10^6	200ng	Flaviv762-1_5642_FW1	Flavivirus [WNV Genus]	3.433490854	1.041173431	3.626135932	5.23099799
US22502688_251614710001_S01_GE2-v4_91-BETA_3_1_1.txt	WNV_10^6	200ng	HE23-SP128_2780_FW1	Flavivirus [WNV Genus]	2.041173431	1.041173431	5.363101526	7.160114504
US22502688_251614710001_S01_GE2-v4_91-BETA_3_1_1.txt	WNV_10^6	200ng	Flaviv789-1_5596_FW1	Flavivirus [WNV Genus]	4.041173431	4.874063445	6.363101526	6.149697888
US22502688_251614710001_S01_GE2-v4_91-BETA_3_1_1.txt	WNV_10^6	200ng	HE1-MP437_853_RC1	Flavivirus [WNV Genus]	4.467438186	3.848528353	2.626135932	2.041173431
US22502688_251614710001_S01_GE2-v4_91-BETA_3_1_1.txt	WNV_10^6	200ng	SLE+PFA20_022238xPF00949-1_a	Flavivirus [WNV Genus]	3.50060505	1.041173431	5.796060933	4.211098433
US22502688_251614710001_S01_GE2-v4_91-BETA_3_1_1.txt	WNV_10^6	200ng	417Flav11072a_8355_FW1	Flavivirus [WNV Genus]	7.416212863	7.548968072	7.201044768	7.741613149
US22502688_251614710001_S01_GE2-v4_91-BETA_3_1_1.txt	WNV_10^6	200ng	HE23-SP230_2882_RC1	Flavivirus [WNV Genus]	10.35405639	10.55440755	8.307959972	7.226048774
US22502688_251614710001_S01_GE2-v4_91-BETA_3_1_1.txt	WNV_10^6	200ng	430Flav11084a_8155_FW1	Flavivirus [WNV Genus]	4.085567551	4.626135932	6.618602259	6.117989028
US22502688_251614710001_S01_GE2-v4_91-BETA_3_1_1.txt	WNV_10^6	200ng	HE23-SP99_2751_FW1	Flavivirus [WNV Genus]	8.843689796	9.295020916	8.968951393	9.206080358
US22502688_251614710001_S01_GE2-v4_91-BETA_3_1_1.txt	WNV_10^6	200ng	Flaviv809-1_5606_FW1	Flavivirus [WNV Genus]	5.433490854	5.041173431	3.363101526	2.848528353
US22502688_251614710001_S01_GE2-v4_91-BETA_3_1_1.txt	WNV_10^6	200ng	HE1-MP429_861_FW1	Flavivirus [WNV Genus]	5.699384914	3.50060505	8.655883275	7.670530051
US22502688_251614710001_S01_GE2-v4_91-BETA_3_1_1.txt	WNV_10^6	200ng	HE23-SP95_2747_FW1	Flavivirus [WNV Genus]	1.041173431	2.948064027	7.180724784	7.50060505
US22502688_251614710001_S01_GE2-v4_91-BETA_3_1_1.txt	WNV_10^6	200ng	g1FlaFla-a97-1_5576_RC1	Flavivirus [WNV Genus]	3.211098433	1.041173431	3.796060933	1.041173431
US22502688_251614710001_S01_GE2-v4_91-BETA_3_1_1.txt	WNV_10^6	200ng	HE23-SP82_2734_FW1	Flavivirus [WNV Genus]	4.289100945	3.041173431	10.36197398	8.057981719
US22502688_251614710001_S01_GE2-v4_91-BETA_3_1_1.txt	WNV_10^6	200ng	Flaviv743-1_5650_RC1	Flavivirus [WNV Genus]	11.7398781	11.77334086	5.995369742	7.97781137
US22502688_251614710001_S01_GE2-v4_91-BETA_3_1_1.txt	WNV_10^6	200ng	Flaviv759-1_5627_FW1	Flavivirus [WNV Genus]	13.29021279	12.74356259	9.179445231	7.23099799
US22502688_251614710001_S01_GE2-v4_91-BETA_3_1_1.txt	WNV_10^6	200ng	HE23-MP415_2150_RC1	Flavivirus [WNV Genus]	4.170456448	7.496500652	4.874063445	9.235930286
US22502688_251614710001_S01_GE2-v4_91-BETA_3_1_1.txt	WNV_10^6	200ng	Flaviv726-1_5699_FW1	Flavivirus [WNV Genus]	4.948064027	1.626135932	5.595762283	2.041173431
US22502688_251614710001_S01_GE2-v4_91-BETA_3_1_1.txt	WNV_10^6	200ng	SLE+PFA20_052613xPF00869-1_a	Flavivirus [WNV Genus]	4.041173431	5.50060505	1.041173431	1.041173431
US22502688_251614710001_S01_GE2-v4_91-BETA_3_1_1.txt	WNV_10^6	200ng	HE23-SP225_2877_RC1	Flavivirus [WNV Genus]	7.052400687	5.960036669	8.389901586	8.33579418
US22502688_251614710001_S01_GE2-v4_91-BETA_3_1_1.txt	WNV_10^6	200ng	SLE+PFA20_022176xPF00949-0_a	Flavivirus [WNV Genus]	3.128636273	3.626135932	2.041173431	2.848528353
US22502688_251614710001_S01_GE2-v4_91-BETA_3_1_1.txt	WNV_10^6	200ng	Flaviv771-1_5618_FW1	Flavivirus [WNV Genus]	7.751979865	7.914617544	5.796060933	4.433490854
US22502688_251614710001_S01_GE2-v4_91-BETA_3_1_1.txt	WNV_10^6	200ng	Flaviv800-1_5602_FW1	Flavivirus [WNV Genus]	3.289100945	5.995369742	3.433490854	3.041173431
US22502688_251614710001_S01_GE2-v4_91-BETA_3_1_1.txt	WNV_10^6	200ng	HE1-SP321_1557_RC1	Flavivirus [WNV Genus]	13.88901379	13.64578457	3.211098433	3.50060505
US22502688_251614710001_S01_GE2-v4_91-BETA_3_1_1.txt	WNV_10^6	200ng	1438Flav64293a_7996_RC1	Flavivirus [WNV Genus]	10.11732096	12.06873391	3.848528353	4.041173431
US22502688_251614710001_S01_GE2-v4_91-BETA_3_1_1.txt	WNV_10^6	200ng	Flaviv753-1_5605_FW1	Flavivirus [WNV Genus]	7.180724784	6.442052868	4.713598773	3.564735387
US22502688_251614710001_S01_GE2-v4_91-BETA_3_1_1.txt	WNV_10^6	200ng	g2FlaFla-a174-1_5659_RC1	Flavivirus [WNV Genus]	3.564735387	2.041173431	7.354056387	4.363101526
US22502688_251614710001_S01_GE2-v4_91-BETA_3_1_1.txt	WNV_10^6	200ng	SLE+PFA20_040120xPF00972-1_a	Flavivirus [WNV Genus]	1.626135932	4.741613149	1.041173431	3.363101526
US22502688_251614710001_S01_GE2-v4_91-BETA_3_1_1.txt	WNV_10^6	200ng	437Flav11089a_8561_FW1	Flavivirus [WNV Genus]	3.211098433	2.948064027	1.041173431	2.041173431
US22502688_251614710001_S01_GE2-v4_91-BETA_3_1_1.txt	WNV_10^6	200ng	HE23-MP452a_2166_FW1	Flavivirus [WNV Genus]	1.626135932	6.516906862	1.041173431	2.041173431
US22502688_251614710001_S01_GE2-v4_91-BETA_3_1_1.txt	WNV_10^6	200ng	g2FlaFla-a158-1_5684_FW1	Flavivirus [WNV Genus]	1.041173431	6.23099799	1.041173431	4.564735387
US22502688_251614710001_S01_GE2-v4_91-BETA_3_1_1.txt	WNV_10^6	200ng	HE23-SP84_2736_FW1	Flavivirus [WNV Genus]	10.08693309	11.69625688	1.848528353	2.948064027
US22502688_251614710001_S01_GE2-v4_91-BETA_3_1_1.txt	WNV_10^6	200ng	HE23-MP410_2145_RC1	Flavivirus [WNV Genus]	3.50060505	1.626135932	3.211098433	3.211098433
US22502688_251614710001_S01_GE2-v4_91-BETA_3_1_1.txt	WNV_10^6	200ng	HE23-SP229_2881_RC1	Flavivirus [WNV Genus]	4.595762283	1.041173431	7.917690378	7.433490854
US22502688_251614710001_S01_GE2-v4_91-BETA_3_1_1.txt	WNV_10^6	200ng	g2FlaFla-a162-1_6270_FW1	Flavivirus [WNV Genus]	3.363101526	1.041173431	3.50060505	1.848528353
US22502688_251614710001_S01_GE2-v4_91-BETA_3_1_1.txt	WNV_10^6	200ng	g2FlaFla-a173-1_5682_FW1	Flavivirus [WNV Genus]	1.041173431	6.085567551	2.626135932	3.128636273
US22502688_251614710001_S01_GE2-v4_91-BETA_3_1_1.txt	WNV_10^6	200ng	HE1-SP308_1544_FW1	Flavivirus [WNV Genus]	1.041173431	1.041173431	3.899154426	1.041173431
US22502688_251614710001_S01_GE2-v4_91-BETA_3_1_1.txt	WNV_10^6	200ng	440Flav11089a_8656_RC1	Flavivirus [WNV Genus]	5.190920551	7.216099114	6.595762283	6.442052868
US22502688_251614710001_S01_GE2-v4_91-BETA_3_1_1.txt	WNV_10^6	200ng	HE1-MP430_860_FW1	Flavivirus [WNV Genus]	12.79334498	12.05397254	1.041173431	7.063541244
US22502688_251614710001_S01_GE2-v4_91-BETA_3_1_1.txt	WNV_10^6	200ng	HE23-SP264_2916_FW1	Flavivirus [WNV Genus]	1.041173431	3.50060505	3.685029621	3.848528353
US22502688_251614710001_S01_GE2-v4_91-BETA_3_1_1.txt	WNV_10^6	200ng	Flaviv785-1_5589_RC1	Flavivirus [WNV Genus]	5.685029621	2.363101526	2.848528353	1.041173431
US22502688_251614710001_S01_GE2-v4_91-BETA_3_1_1.txt	WNV_10^6	200ng	HE23-SP243_2895_RC1	Flavivirus [WNV Genus]	11.64665295	11.06458127	7.50060505	6.107262622
US22502688_251614710001_S01_GE2-v4_91-BETA_3_1_1.txt	WNV_10^6	200ng	HE23-SP271_2923_FW1	Flavivirus [WNV Genus]	1.848528353	2.363101526	1.041173431	2.211098433
US22502688_251614710001_S01_GE2-v4_91-BETA_3_1_1.txt	WNV_10^6	200ng	g1FlaFla-a82-1_5572_FW1	Flavivirus [WNV Genus]	2.948064027	1.041173431	3.041173431	2.626135932
US22502688_251614710001_S01_GE2-v4_91-BETA_3_1_1.txt	WNV_10^6	200ng	HE23-SP121_2773_FW1	Flavivirus [WNV Genus]	1.041173431	2.041173431	3.363101526	3.363101526
US22502688_251614710001_S01_GE2-v4_91-BETA_3_1_1.txt	WNV_10^6	200ng	432Flav11084a_8787_RC1	Flavivirus [WNV Genus]	2.626135932	1.041173431	2.363101526	3.041173431
US22502688_251614710001_S01_GE2-v4_91-BETA_3_1_1.txt	WNV_10^6	200ng	g2FlaFla-a182-1_5683_FW1	Flavivirus [WNV Genus]	1.626135932	3.626135932	1.041173431	2.363101526
US22502688_251614710001_S01_GE2-v4_91-BETA_3_1_1.txt	WNV_10^6	200ng	HE23-SP138_2790_FW1	Flavivirus [WNV Genus]	2.50060505	5.063541244	4.085567551	5.149697888
US22502688_251614710001_S01_GE2-v4_91-BETA_3_1_1.txt	WNV_10^6	200ng	SLE+PFA20_026294xPF02832-2RC_a	Flavivirus [WNV Genus]	1.041173431	1.041173431	2.363101526	3.564735387
US22502688_251614710001_S01_GE2-v4_91-BETA_3_1_1.txt	WNV_10^6	200ng	HE23-SP136_2788_FW1	Flavivirus [WNV Genus]	1.363101526	1.041173431	11.30737434	10.96301437
US22502688_251614710001_S01_GE2-v4_91-BETA_3_1_1.txt	WNV_10^6	200ng	409Flav11070a_8284_FW1	Flavivirus [WNV Genus]	1.041173431	1.041173431	3.626135932	1.041173431
US22502688_251614710001_S01_GE2-v4_91-BETA_3_1_1.txt	WNV_10^6	200ng	Flaviv744-1_5593_FW1	Flavivirus [WNV Genus]	8.886663482	9.518931698	10.31846083	10.67779805
US22502688_251614710001_S01_GE2-v4_91-BETA_3_1_1.txt	WNV_10^6	200ng	HE23-SP228_2880_RC1	Flavivirus [WNV Genus]	4.874063445	8.492384543	5.269992122	5.809357756
US22502688_251614710001_S01_GE2-v4_91-BETA_3_1_1.txt	WNV_10^6	200ng	g1FlaFla-a170-1_5541_FW1	Flavivirus [WNV Genus]	1.041173431	1.041173431	1.363101526	1.041173431
US22502688_251614710001_S01_GE2-v4_91-BETA_3_1_1.txt	WNV_10^6	200ng	HE23-SP267_2919_FW1	Flavivirus [WNV Genus]	3.211098433	3.363101526	8.235930286	8.321944201
US22502688_251614710001_S01_GE2-v4_91-BETA_3_1_1.txt	WNV_10^6	200ng	g1FlaFla-a61-1_5562_RC1	Flavivirus [WNV Genus]	8.267585624	8.539025268	4.398725436	3.041173431
US22502688_251614710001_S01_GE2-v4_91-BETA_3_1_1.txt	WNV_10^6	200ng	1380Flav58535a_7750_FW1	Flavivirus [WNV Genus]	1.041173431	1.041173431	2.948064027	3.50060505
US22502688_251614710001_S01_GE2-v4_91-BETA_3_1_1.txt	WNV_10^6	200ng	g1FlaFla-a182-1_5534_RC1	Flavivirus [WNV Genus]	9.532024308	9.562773871	13.46225205	13.18821932
US22502688_251614710001_S01_GE2-v4_91-BETA_3_1_1.txt	WNV_10^6	200ng	HE23-SP94_2746_FW1	Flavivirus [WNV Genus]	11.80397069	12.14478909	1.041173431	2.041173431
US22502688_251614710001_S01_GE2-v4_91-BETA_3_1_1.txt	WNV_10^6	200ng	402Flav11060a_8857_RC1	Flavivirus [WNV Genus]	1.041173431	2.626135932	4.50060505	2.948064027
US22502688_251614710001_S01_GE2-v4_91-BETA_3_1_1.txt	WNV_10^6	200ng	403Flav11069a_8562_RC1	Flavivirus [WNV Genus]	1.041173431	1.041173431	1.626135932	1.626135932
US22502688_251614710001_S01_GE2-v4_91-BETA_3_1_1.txt	WNV_10^6	200ng	Flaviv734-1_5623_FW1	Flavivirus [WNV Genus]	8.746805819	11.08283258	4.211098433	2.741613149
US22502688_251614710001_S01_GE2-v4_91-BETA_3_1_1.txt	WNV_10^6	200ng	Flaviv773-1_5583_FW1	Flavivirus [WNV Genus]	3.128636273	2.848528353	4.685029621	6.433490854
US22502688_251614710001_S01_GE2-v4_91-BETA_3_1_1.txt	WNV_10^6	200ng	HE23-SP246_2898_RC1	Flavivirus [WNV Genus]	1.626135932	3.741613149	3.289100945	1.041173431
US22502688_251614710001_S01_GE2-v4_91-BETA_3_1_1.txt	WNV_10^6	200ng	Flaviv783-1_5597_FW1	Flavivirus [WNV Genus]	1.041173431	1.626135932	1.626135932	2.363101526
US22502688_251614710001_S01_GE2-v4_91-BETA_3_1_1.txt	WNV_10^6	200ng	HE23-SP224_2876_RC1	Flavivirus [WNV Genus]	2.50060505	2.50060505	1.041173431	3.289100945
US22502688_251614710001_S01_GE2-v4_91-BETA_3_1_1.txt	WNV_10^6	200ng	404Flav11069a_8392_FW1	Flavivirus [WNV Genus]	4.995369742	4.533026528	3.948064027	4.041173431
US22502688_251614710001_S01_GE2-v4_91-BETA_3_1_1.txt	WNV_10^6	200ng	HE23-SP237_2889_RC1	Flavivirus [WNV Genus]	7.363101526	11.27898091	7.354056387	8.934474962
US22502688_251614710001_S01_GE2-v4_91-BETA_3_1_1.txt	WNV_10^6	200ng	SLE+PFA20_034600xPF01004-0_a	Flavivirus [WNV Genus]	1.041173431	3.041173431	2.626135932	1.041173431
US22502688_251614710001_S01_GE2-v4_91-BETA_3_1_1.txt	WNV_10^6	200ng	SLE+PFA20_025662xPF07652-2RC_a	Flavivirus [WNV Genus]	3.211098433	2.848528353	2.848528353	3.50060505
US22502688_251614710001_S01_GE2-v4_91-BETA_3_1_1.txt	WNV_10^6	200ng	HE1-MP440_850_FW1	Flavivirus [WNV Genus]	3.796060933	1.041173431	4.128636273	2.363101526
US22502688_251614710001_S01_GE2-v4_91-BETA_3_1_1.txt	WNV_10^6	200ng	g2FlaFla-a152-1_6261_FW1	Flavivirus [WNV Genus]	5.796060933	7.279578171	11.6584113	10.94279459
US22502688_251614710001_S01_GE2-v4_91-BETA_3_1_1.txt	WNV_10^6	200ng	431Flav11084a_8317_FW1	Flavivirus [WNV Genus]	1.041173431	1.626135932	1.041173431	2.363101526
US22502688_251614710001_S01_GE2-v4_91-BETA_3_1_1.txt	WNV_10^6	200ng	SLE+PFA20_026276xPF02832-2RC_a	Flavivirus [WNV Genus]	1.041173431	3.50060505	4.211098433	4.948064027
US22502688_251614710001_S01_GE2-v4_91-BETA_3_1_1.txt	WNV_10^6	200ng	HE1-MP421_869_FW1	Flavivirus [WNV Genus]	1.041173431	2.741613149	13.62848216	14.04780632
US22502688_251614710001_S01_GE2-v4_91-BETA_3_1_1.txt	WNV_10^6	200ng	g1FlaFla-a194-1_5551_FW1	Flavivirus [WNV Genus]	2.363101526	6.692225122	2.626135932	1.041173431
US22502688_251614710001_S01_GE2-v4_91-BETA_3_1_1.txt	WNV_10^6	200ng	SLE+PFA20_026065xPF02832-0RC_a	Flavivirus [WNV Genus]	1.626135932	1.041173431	3.211098433	4.874063445
US22502688_251614710001_S01_GE2-v4_91-BETA_3_1_1.txt	WNV_10^6	200ng	HE23-SP111_2763_FW1	Flavivirus [WNV Genus]	1.041173431	2.848528353	4.041173431	3.564735387
US22502688_251614710001_S01_GE2-v4_91-BETA_3_1_1.txt	WNV_10^6	200ng	SLE+PFA20_025591xPF07652-1_a	Flavivirus [WNV Genus]	1.626135932	3.289100945	5.809357756	5.755418949
US22502688_251614710001_S01_GE2-v4_91-BETA_3_1_1.txt	WNV_10^6	200ng	HE23-SP134_2786_FW1	Flavivirus [WNV Genus]	1.041173431	1.041173431	2.363101526	3.289100945
US22502688_251614710001_S01_GE2-v4_91-BETA_3_1_1.txt	WNV_10^6	200ng	HE23-MP416_2151_RC1	Flavivirus [WNV Genus]	8.674168628	8.216099114	11.51437181	10.56571515
US22502688_251614710001_S01_GE2-v4_91-BETA_3_1_1.txt	WNV_10^6	200ng	HE1-SP312_1548_FW1	Flavivirus [WNV Genus]	1.041173431	2.041173431	3.041173431	1.041173431
US22502688_251614710001_S01_GE2-v4_91-BETA_3_1_1.txt	WNV_10^6	200ng	428Flav11083a_8628_RC1	Flavivirus [WNV Genus]	6.381023434	6.279578171	1.041173431	3.041173431
US22502688_251614710001_S01_GE2-v4_91-BETA_3_1_1.txt	WNV_10^6	200ng	HE23-SP231_2883_RC1	Flavivirus [WNV Genus]	3.041173431	5.935991195	6.407495646	7.250626797
US22502688_251614710001_S01_GE2-v4_91-BETA_3_1_1.txt	WNV_10^6	200ng	SLE+PFA20_026186xPF02832-1_a	Flavivirus [WNV Genus]	3.741613149	2.363101526	9.219838282	8.637363187
US22502688_251614710001_S01_GE2-v4_91-BETA_3_1_1.txt	WNV_10^6	200ng	HE1-MP435_855_RC1	Flavivirus [WNV Genus]	10.71889307	10.53552903	5.713598773	6.880377219
US22502688_251614710001_S01_GE2-v4_91-BETA_3_1_1.txt	WNV_10^6	200ng	HE23-SP209_2861_RC1	Flavivirus [WNV Genus]	8.018453355	8.909995986	2.041173431	6.50060505
US22502688_251614710001_S01_GE2-v4_91-BETA_3_1_1.txt	WNV_10^6	200ng	398Flav11060a_8728_RC1	Flavivirus [WNV Genus]	3.564735387	1.848528353	7.886663482	8.665054921
US22502688_251614710001_S01_GE2-v4_91-BETA_3_1_1.txt	WNV_10^6	200ng	g1FlaFla-a1-1_5696_FW1	Flavivirus [WNV Genus]	4.655883275	3.363101526	4.170456448	3.289100945
US22502688_251614710001_S01_GE2-v4_91-BETA_3_1_1.txt	WNV_10^6	200ng	HE23-SP265_2917_FW1	Flavivirus [WNV Genus]	3.041173431	3.433490854	1.848528353	2.041173431
US22502688_251614710001_S01_GE2-v4_91-BETA_3_1_1.txt	WNV_10^6	200ng	Flaviv770-1_5631_FW1	Flavivirus [WNV Genus]	7.685029621	5.769093886	3.50060505	4.211098433
US22502688_251614710001_S01_GE2-v4_91-BETA_3_1_1.txt	WNV_10^6	200ng	421Flav11080a_8770_RC1	Flavivirus [WNV Genus]	1.041173431	2.948064027	3.433490854	2.211098433
US22502688_251614710001_S01_GE2-v4_91-BETA_3_1_1.txt	WNV_10^6	200ng	g2FlaFla-a164-1_5654_FW1	Flavivirus [WNV Genus]	1.041173431	3.50060505	3.128636273	4.533026528
US22502688_251614710001_S01_GE2-v4_91-BETA_3_1_1.txt	WNV_10^6	200ng	g1FlaFla-a131-1_5555_RC1	Flavivirus [WNV Genus]	2.50060505	7.117989028	8.537028458	7.971910769
US22502688_251614710001_S01_GE2-v4_91-BETA_3_1_1.txt	WNV_10^6	200ng	Flaviv788-1_5614_FW1	Flavivirus [WNV Genus]	3.50060505	1.363101526	5.085567551	1.041173431
US22502688_251614710001_S01_GE2-v4_91-BETA_3_1_1.txt	WNV_10^6	200ng	g2FlaFla-a490-1_5687_FW1	Flavivirus [WNV Genus]	5.641086274	7.69580946	1.626135932	3.741613149
US22502688_251614710001_S01_GE2-v4_91-BETA_3_1_1.txt	WNV_10^6	200ng	429Flav11083a_8429_FW1	Flavivirus [WNV Genus]	6.861352394	7.475801659	2.041173431	4.289100945
US22502688_251614710001_S01_GE2-v4_91-BETA_3_1_1.txt	WNV_10^6	200ng	HE23-SP207_2859_RC1	Flavivirus [WNV Genus]	3.685029621	2.848528353	1.626135932	1.363101526
US22502688_251614710001_S01_GE2-v4_91-BETA_3_1_1.txt	WNV_10^6	200ng	SLE+PFA20_022138xPF00949-0RC_a	Flavivirus [WNV Genus]	6.484116927	5.874063445	3.848528353	1.626135932
US22502688_251614710001_S01_GE2-v4_91-BETA_3_1_1.txt	WNV_10^6	200ng	436Flav11086a_8512_FW1	Flavivirus [WNV Genus]	2.041173431	4.533026528	3.363101526	1.626135932
US22502688_251614710001_S01_GE2-v4_91-BETA_3_1_1.txt	WNV_10^6	200ng	Flaviv733-1_5601_FW1	Flavivirus [WNV Genus]	5.960036669	5.289100945	2.363101526	3.796060933
US22502688_251614710001_S01_GE2-v4_91-BETA_3_1_1.txt	WNV_10^6	200ng	434Flav11084a_8597_FW1	Flavivirus [WNV Genus]	1.041173431	2.041173431	4.128636273	1.041173431
US22502688_251614710001_S01_GE2-v4_91-BETA_3_1_1.txt	WNV_10^6	200ng	HE23-SP205_2857_RC1	Flavivirus [WNV Genus]	3.948064027	1.626135932	3.211098433	2.848528353
US22502688_251614710001_S01_GE2-v4_91-BETA_3_1_1.txt	WNV_10^6	200ng	Flaviv793-1_5595_FW1	Flavivirus [WNV Genus]	6.149697888	8.112635794	11.97338818	12.85615637
US22502688_251614710001_S01_GE2-v4_91-BETA_3_1_1.txt	WNV_10^6	200ng	HE1-SP324_1560_FW1	Flavivirus [WNV Genus]	12.79866762	14.0931895	12.44098539	12.4701878
US22502688_251614710001_S01_GE2-v4_91-BETA_3_1_1.txt	WNV_10^6	200ng	HE23-SP247_2899_RC1	Flavivirus [WNV Genus]	4.50060505	6.029858118	3.50060505	3.626135932
US22502688_251614710001_S01_GE2-v4_91-BETA_3_1_1.txt	WNV_10^6	200ng	395Flav11053a_8674_RC1	Flavivirus [WNV Genus]	1.626135932	5.874063445	6.713598773	1.626135932
US22502688_251614710001_S01_GE2-v4_91-BETA_3_1_1.txt	WNV_10^6	200ng	HE1-MP434_856_RC1	Flavivirus [WNV Genus]	5.923816481	2.848528353	3.363101526	1.041173431
US22502688_251614710001_S01_GE2-v4_91-BETA_3_1_1.txt	WNV_10^6	200ng	Flaviv732-1_5588_FW1	Flavivirus [WNV Genus]	13.77196196	13.86364468	8.269992122	10.12265687
US22502688_251614710001_S01_GE2-v4_91-BETA_3_1_1.txt	WNV_10^6	200ng	HE23-MP448_2161_FW1	Flavivirus [WNV Genus]	6.989540663	7.19599154	12.19567513	11.36928733
US22502688_251614710001_S01_GE2-v4_91-BETA_3_1_1.txt	WNV_10^6	200ng	SLE+PFA20_052628xPF00869-1_a	Flavivirus [WNV Genus]	7.096455867	6.508778981	5.848528353	3.685029621
US22502688_251614710001_S01_GE2-v4_91-BETA_3_1_1.txt	WNV_10^6	200ng	Flaviv739-1_5578_FW1	Flavivirus [WNV Genus]	3.211098433	2.363101526	9.899154426	9.376563786
US22502688_251614710001_S01_GE2-v4_91-BETA_3_1_1.txt	WNV_10^6	200ng	g2FlaFla-a170-1_5657_RC1	Flavivirus [WNV Genus]	1.848528353	2.363101526	7.063541244	5.018453355
US22502688_251614710001_S01_GE2-v4_91-BETA_3_1_1.txt	WNV_10^6	200ng	393Flav11053a_8729_RC1	Flavivirus [WNV Genus]	2.848528353	2.363101526	4.211098433	1.041173431
US22502688_251614710001_S01_GE2-v4_91-BETA_3_1_1.txt	WNV_10^6	200ng	HE1-MP431_859_FW1	Flavivirus [WNV Genus]	2.041173431	1.041173431	2.50060505	3.50060505
US22502688_251614710001_S01_GE2-v4_91-BETA_3_1_1.txt	WNV_10^6	200ng	g1FlaFla-a79-1_5523_FW1	Flavivirus [WNV Genus]	12.22434355	11.95331429	12.13260882	11.86015497
US22502688_251614710001_S01_GE2-v4_91-BETA_3_1_1.txt	WNV_10^6	200ng	Flaviv777-1_5638_FW1	Flavivirus [WNV Genus]	4.848528353	3.741613149	6.580332242	2.948064027
US22502688_251614710001_S01_GE2-v4_91-BETA_3_1_1.txt	WNV_10^6	200ng	HE23-MP456_2171_RC1	Flavivirus [WNV Genus]	4.467438186	4.655883275	6.655883275	3.995369742
US22502688_251614710001_S01_GE2-v4_91-BETA_3_1_1.txt	WNV_10^6	200ng	HE23-SP223_2875_RC1	Flavivirus [WNV Genus]	3.948064027	1.041173431	2.041173431	3.685029621
US22502688_251614710001_S01_GE2-v4_91-BETA_3_1_1.txt	WNV_10^6	200ng	394Flav11053a_8804_RC1	Flavivirus [WNV Genus]	12.09916515	12.30649546	4.289100945	5.149697888
US22502688_251614710001_S01_GE2-v4_91-BETA_3_1_1.txt	WNV_10^6	200ng	Flaviv775-1_5590_FW1	Flavivirus [WNV Genus]	3.50060505	1.041173431	2.50060505	1.041173431
US22502688_251614710001_S01_GE2-v4_91-BETA_3_1_1.txt	WNV_10^6	200ng	HE23-SP245_2897_RC1	Flavivirus [WNV Genus]	8.321944201	5.595762283	1.626135932	2.041173431
US22502688_251614710001_S01_GE2-v4_91-BETA_3_1_1.txt	WNV_10^6	200ng	397Flav11053a_8738_FW1	Flavivirus [WNV Genus]	3.741613149	3.211098433	7.815960491	6.748532563
US22502688_251614710001_S01_GE2-v4_91-BETA_3_1_1.txt	WNV_10^6	200ng	HE23-MP443_2156_FW1	Flavivirus [WNV Genus]	1.041173431	1.041173431	5.548968072	5.899154426
US22502688_251614710001_S01_GE2-v4_91-BETA_3_1_1.txt	WNV_10^6	200ng	SLE+PFA20_050891xPF01349-1_a	Flavivirus [WNV Genus]	3.363101526	1.041173431	6.822533145	3.741613149
US22502688_251614710001_S01_GE2-v4_91-BETA_3_1_1.txt	WNV_10^6	200ng	HE1-SP316_1552_FW1	Flavivirus [WNV Genus]	1.626135932	3.363101526	1.626135932	5.923816481
US22502688_251614710001_S01_GE2-v4_91-BETA_3_1_1.txt	WNV_10^6	200ng	SLE+PFA20_050822xPF01349-0_a	Flavivirus [WNV Genus]	3.041173431	3.741613149	1.041173431	1.041173431
US22502688_251614710001_S01_GE2-v4_91-BETA_3_1_1.txt	WNV_10^6	200ng	SLE+PFA20_039741xPF00948-2RC_a	Flavivirus [WNV Genus]	6.564735387	6.107262622	5.433490854	5.363101526
US22502688_251614710001_S01_GE2-v4_91-BETA_3_1_1.txt	WNV_10^6	200ng	401Flav11060a_8148_FW1	Flavivirus [WNV Genus]	4.769093886	2.626135932	3.041173431	2.363101526
US22502688_251614710001_S01_GE2-v4_91-BETA_3_1_1.txt	WNV_10^6	200ng	HE23-SP215_2867_RC1	Flavivirus [WNV Genus]	1.041173431	1.363101526	1.363101526	5.796060933
US22502688_251614710001_S01_GE2-v4_91-BETA_3_1_1.txt	WNV_10^6	200ng	HE23-SP131_2783_RC1	Flavivirus [WNV Genus]	8.588067891	8.655883275	4.128636273	1.848528353
US22502688_251614710001_S01_GE2-v4_91-BETA_3_1_1.txt	WNV_10^6	200ng	412Flav11070a_8379_FW1	Flavivirus [WNV Genus]	2.848528353	2.848528353	4.041173431	1.041173431
US22502688_251614710001_S01_GE2-v4_91-BETA_3_1_1.txt	WNV_10^6	200ng	g2FlaFla-a491-1_5677_FW1	Flavivirus [WNV Genus]	5.595762283	6.269992122	3.564735387	5.564735387
US22502688_251614710001_S01_GE2-v4_91-BETA_3_1_1.txt	WNV_10^6	200ng	g2FlaFla-a487-1_5676_FW1	Flavivirus [WNV Genus]	8.032695277	9.504697805	6.190920551	1.041173431
US22502688_251614710001_S01_GE2-v4_91-BETA_3_1_1.txt	WNV_10^6	200ng	HE23-SP98_2750_FW1	Flavivirus [WNV Genus]	8.69580946	8.817606464	3.626135932	3.50060505
US22502688_251614710001_S01_GE2-v4_91-BETA_3_1_1.txt	WNV_10^6	200ng	HE23-SP251_2903_RC1	Flavivirus [WNV Genus]	7.603415856	3.741613149	10.87722379	11.44897228
US22502688_251614710001_S01_GE2-v4_91-BETA_3_1_1.txt	WNV_10^6	200ng	1408Flav59563a_7837_FW1	Flavivirus [WNV Genus]	7.758849854	5.822533145	3.211098433	3.128636273
US22502688_251614710001_S01_GE2-v4_91-BETA_3_1_1.txt	WNV_10^6	200ng	SLE+NPC20_000086x8-0_a	Flavivirus [WNV Genus]	3.848528353	1.041173431	2.741613149	2.363101526
US22502688_251614710001_S01_GE2-v4_91-BETA_3_1_1.txt	WNV_10^6	200ng	HE23-SP242_2894_RC1	Flavivirus [WNV Genus]	7.221082521	6.61102904	10.41838396	10.68638151
US22502688_251614710001_S01_GE2-v4_91-BETA_3_1_1.txt	WNV_10^6	200ng	399Flav11060a_8568_FW1	Flavivirus [WNV Genus]	3.211098433	1.041173431	1.041173431	2.363101526
US22502688_251614710001_S01_GE2-v4_91-BETA_3_1_1.txt	WNV_10^6	200ng	400Flav11060a_8242_FW1	Flavivirus [WNV Genus]	3.741613149	1.848528353	2.948064027	3.041173431
US22502688_251614710001_S01_GE2-v4_91-BETA_3_1_1.txt	WNV_10^6	200ng	HE23-MP442_2155_FW1	Flavivirus [WNV Genus]	5.626135932	6.741613149	6.960036669	8.885094483
US22502688_251614710001_S01_GE2-v4_91-BETA_3_1_1.txt	WNV_10^6	200ng	Flaviv737-1_7507_RC1	Flavivirus [WNV Genus]	5.796060933	7.55687327	5.433490854	4.564735387
US22502688_251614710001_S01_GE2-v4_91-BETA_3_1_1.txt	WNV_10^6	200ng	g1FlaFla-a19-1_5709_RC1	Flavivirus [WNV Genus]	12.00587529	8.188378356	8.948064027	7.588067891
US22502688_251614710001_S01_GE2-v4_91-BETA_3_1_1.txt	WNV_10^6	200ng	HE23-SP100_2752_FW1	Flavivirus [WNV Genus]	3.211098433	2.948064027	10.1523091	9.439917123
US22502688_251614710001_S01_GE2-v4_91-BETA_3_1_1.txt	WNV_10^6	200ng	HE23-SP102_2754_FW1	Flavivirus [WNV Genus]	1.041173431	1.041173431	4.363101526	1.041173431
US22502688_251614710001_S01_GE2-v4_91-BETA_3_1_1.txt	WNV_10^6	200ng	g2FlaFla-a183-1_5707_FW1	Flavivirus [WNV Genus]	1.041173431	1.041173431	3.289100945	1.041173431
US22502688_251614710001_S01_GE2-v4_91-BETA_3_1_1.txt	WNV_10^6	200ng	g2FlaFla-a169-1_5673_RC1	Flavivirus [WNV Genus]	1.041173431	2.50060505	3.211098433	1.041173431
US22502688_251614710001_S01_GE2-v4_91-BETA_3_1_1.txt	WNV_10^6	200ng	HE23-SP106_2758_FW1	Flavivirus [WNV Genus]	2.041173431	2.041173431	3.128636273	4.626135932
US22502688_251614710001_S01_GE2-v4_91-BETA_3_1_1.txt	WNV_10^6	200ng	Flaviv782-1_5615_FW1	Flavivirus [WNV Genus]	1.848528353	2.363101526	1.041173431	1.626135932
US22502688_251614710001_S01_GE2-v4_91-BETA_3_1_1.txt	WNV_10^6	200ng	g1FlaFla-a34-1_5561_RC1	Flavivirus [WNV Genus]	10.88037722	10.81760646	9.162706949	8.620489369
US22502688_251614710001_S01_GE2-v4_91-BETA_3_1_1.txt	WNV_10^6	200ng	HE1-SP323_1559_FW1	Flavivirus [WNV Genus]	3.948064027	2.50060505	7.960036669	8.120658215
US22502688_251614710001_S01_GE2-v4_91-BETA_3_1_1.txt	WNV_10^6	200ng	g1FlaFla-a149-1_5559_FW1	Flavivirus [WNV Genus]	2.626135932	1.041173431	1.041173431	3.363101526
US22502688_251614710001_S01_GE2-v4_91-BETA_3_1_1.txt	WNV_10^6	200ng	HE23-SP227_2879_RC1	Flavivirus [WNV Genus]	8.190920551	8.133930572	4.041173431	4.128636273
US22502688_251614710001_S01_GE2-v4_91-BETA_3_1_1.txt	WNV_10^6	200ng	SLE+PFA20_039881xPF00972-0_a	Flavivirus [WNV Genus]	4.948064027	6.381023434	1.041173431	2.848528353
US22502688_251614710001_S01_GE2-v4_91-BETA_3_1_1.txt	WNV_10^6	200ng	HE23-SP269_2921_FW1	Flavivirus [WNV Genus]	3.363101526	1.041173431	1.041173431	1.041173431
US22502688_251614710001_S01_GE2-v4_91-BETA_3_1_1.txt	WNV_10^6	200ng	HE23-MP455_2170_FW1	Flavivirus [WNV Genus]	1.041173431	3.741613149	2.626135932	1.626135932
US22502688_251614710001_S01_GE2-v4_91-BETA_3_1_1.txt	WNV_10^6	200ng	g1FlaFla-a8-1_5649_FW1	Flavivirus [WNV Genus]	2.848528353	7.211098433	3.128636273	1.626135932
US22502688_251614710001_S01_GE2-v4_91-BETA_3_1_1.txt	WNV_10^6	200ng	HE23-SP206_2858_RC1	Flavivirus [WNV Genus]	4.398725436	3.626135932	4.467438186	5.641086274
US22502688_251614710001_S01_GE2-v4_91-BETA_3_1_1.txt	WNV_10^6	200ng	HE23-SP132_2784_RC1	Flavivirus [WNV Genus]	9.149697888	8.015588021	2.041173431	3.50060505
US22502688_251614710001_S01_GE2-v4_91-BETA_3_1_1.txt	WNV_10^6	200ng	Flaviv807-1_5645_FW1	Flavivirus [WNV Genus]	3.363101526	3.128636273	2.041173431	2.363101526
US22502688_251614710001_S01_GE2-v4_91-BETA_3_1_1.txt	WNV_10^6	200ng	HE23-SP268_2920_FW1	Flavivirus [WNV Genus]	7.23099799	6.61102904	6.398725436	3.041173431
US22502688_251614710001_S01_GE2-v4_91-BETA_3_1_1.txt	WNV_10^6	200ng	g2FlaFla-a151-1_5695_FW1	Flavivirus [WNV Genus]	1.041173431	1.626135932	3.995369742	3.433490854
US22502688_251614710001_S01_GE2-v4_91-BETA_3_1_1.txt	WNV_10^6	200ng	HE23-SP115_2767_FW1	Flavivirus [WNV Genus]	1.041173431	2.626135932	5.995369742	5.61102904
US22502688_251614710001_S01_GE2-v4_91-BETA_3_1_1.txt	WNV_10^6	200ng	Flaviv740-1_7347_FW1	Flavivirus [WNV Genus]	2.626135932	2.041173431	4.041173431	1.041173431
US22502688_251614710001_S01_GE2-v4_91-BETA_3_1_1.txt	WNV_10^6	200ng	HE23-MP453_2168_FW1	Flavivirus [WNV Genus]	1.626135932	1.041173431	9.597679486	3.948064027
US22502688_251614710001_S01_GE2-v4_91-BETA_3_1_1.txt	WNV_10^6	200ng	HE1-SP306_1542_FW1	Flavivirus [WNV Genus]	2.626135932	3.948064027	1.041173431	4.564735387
US22502688_251614710001_S01_GE2-v4_91-BETA_3_1_1.txt	WNV_10^6	200ng	g1FlaFla-a188-1_5535_RC1	Flavivirus [WNV Genus]	1.041173431	2.626135932	1.848528353	3.741613149
US22502688_251614710001_S01_GE2-v4_91-BETA_3_1_1.txt	WNV_10^6	200ng	Flaviv729-1_5648_FW1	Flavivirus [WNV Genus]	3.948064027	1.363101526	2.211098433	2.626135932
US22502688_251614710001_S01_GE2-v4_91-BETA_3_1_1.txt	WNV_10^6	200ng	HE23-SP126_2778_FW1	Flavivirus [WNV Genus]	2.041173431	3.796060933	2.848528353	3.796060933
US22502688_251614710001_S01_GE2-v4_91-BETA_3_1_1.txt	WNV_10^6	200ng	Flaviv797-1_5630_FW1	Flavivirus [WNV Genus]	3.899154426	4.363101526	6.389901586	6.748532563
US22502688_251614710001_S01_GE2-v4_91-BETA_3_1_1.txt	WNV_10^6	200ng	219-AB023420_16_RC1	Human Gene	7.738140958	9.765687284	1.041173431	3.626135932
US22502688_251614710001_S01_GE2-v4_91-BETA_3_1_1.txt	WNV_10^6	200ng	1129Unas261939a_7744_RC1	Human Gene	1.626135932	4.085567551	3.041173431	3.289100945
US22502688_251614710001_S01_GE2-v4_91-BETA_3_1_1.txt	WNV_10^6	200ng	642uncl11301a_8624_RC1	Human Gene	3.848528353	1.041173431	1.041173431	3.626135932
US22502688_251614710001_S01_GE2-v4_91-BETA_3_1_1.txt	WNV_10^6	200ng	1127Avih259931a_7716_RC1	Human Gene	1.041173431	1.041173431	3.041173431	3.041173431
US22502688_251614710001_S01_GE2-v4_91-BETA_3_1_1.txt	WNV_10^6	200ng	217-U56725_116_FW1	Human Gene	10.4436526	9.946560436	1.626135932	2.041173431
US22502688_251614710001_S01_GE2-v4_91-BETA_3_1_1.txt	WNV_10^6	200ng	926Born12455a_8813_FW1	Human Gene	2.626135932	1.041173431	1.041173431	1.041173431
US22502688_251614710001_S01_GE2-v4_91-BETA_3_1_1.txt	WNV_10^6	200ng	166-AF110908_250_RC1	Human Gene	1.848528353	3.363101526	1.041173431	2.041173431
US22502688_251614710001_S01_GE2-v4_91-BETA_3_1_1.txt	WNV_10^6	200ng	195-X58529_302_RC1	Human Gene	4.289100945	2.50060505	1.041173431	3.041173431
US22502688_251614710001_S01_GE2-v4_91-BETA_3_1_1.txt	WNV_10^6	200ng	214-AK023253_294_FW1	Human Gene	5.848528353	2.041173431	7.035526868	7.006957716
US22502688_251614710001_S01_GE2-v4_91-BETA_3_1_1.txt	WNV_10^6	200ng	91-AF146759_112_FW1	Human Gene	1.041173431	1.363101526	3.741613149	1.041173431
US22502688_251614710001_S01_GE2-v4_91-BETA_3_1_1.txt	WNV_10^6	200ng	1467Rhad85618a_8073_RC1	Human Gene	1.041173431	1.041173431	1.041173431	1.041173431
US22502688_251614710001_S01_GE2-v4_91-BETA_3_1_1.txt	WNV_10^6	200ng	1027uncl180230a_7675_FW1	Human Gene	3.128636273	3.363101526	4.50060505	3.289100945
US22502688_251614710001_S01_GE2-v4_91-BETA_3_1_1.txt	WNV_10^6	200ng	21-AF054830_143_RC1	Human Gene	1.848528353	3.564735387	1.626135932	1.041173431
US22502688_251614710001_S01_GE2-v4_91-BETA_3_1_1.txt	WNV_10^6	200ng	7-M22005_146_FW1	Human Gene	3.211098433	4.796060933	2.041173431	1.041173431
US22502688_251614710001_S01_GE2-v4_91-BETA_3_1_1.txt	WNV_10^6	200ng	1357bird50294a_8067_RC1	Human Gene	3.50060505	2.848528353	7.101869363	4.50060505
US22502688_251614710001_S01_GE2-v4_91-BETA_3_1_1.txt	WNV_10^6	200ng	15-U58146_322_FW1	Human Gene	2.363101526	3.741613149	1.363101526	3.564735387
US22502688_251614710001_S01_GE2-v4_91-BETA_3_1_1.txt	WNV_10^6	200ng	61-AF051151_173_RC1	Human Gene	1.041173431	3.041173431	1.041173431	1.041173431
US22502688_251614710001_S01_GE2-v4_91-BETA_3_1_1.txt	WNV_10^6	200ng	1117uncl240874a_7729_RC1	Human Gene	1.041173431	1.848528353	4.741613149	4.363101526
US22502688_251614710001_S01_GE2-v4_91-BETA_3_1_1.txt	WNV_10^6	200ng	84-AL022398_195_FW1	Human Gene	4.128636273	4.50060505	4.685029621	3.289100945
US22502688_251614710001_S01_GE2-v4_91-BETA_3_1_1.txt	WNV_10^6	200ng	164-AF040257_198_FW1	Human Gene	3.948064027	3.211098433	1.848528353	1.041173431
US22502688_251614710001_S01_GE2-v4_91-BETA_3_1_1.txt	WNV_10^6	200ng	228-AF332227_247_RC1	Human Gene	4.128636273	4.50060505	4.923816481	7.190920551
US22502688_251614710001_S01_GE2-v4_91-BETA_3_1_1.txt	WNV_10^6	200ng	9-AL022314_54_FW1	Human Gene	7.782640418	3.211098433	3.948064027	1.848528353
US22502688_251614710001_S01_GE2-v4_91-BETA_3_1_1.txt	WNV_10^6	200ng	190Beta10397a_8713_RC1	Human Gene	7.240845776	3.848528353	5.32657565	4.769093886
US22502688_251614710001_S01_GE2-v4_91-BETA_3_1_1.txt	WNV_10^6	200ng	279uncl107236a_8057_RC1	Human Gene	3.289100945	3.041173431	2.626135932	2.848528353
US22502688_251614710001_S01_GE2-v4_91-BETA_3_1_1.txt	WNV_10^6	200ng	212-D87011_97_RC1	Human Gene	1.041173431	2.948064027	3.948064027	3.211098433
US22502688_251614710001_S01_GE2-v4_91-BETA_3_1_1.txt	WNV_10^6	200ng	257-L29376_265_RC1	Human Gene	1.041173431	1.626135932	1.041173431	2.041173431
US22502688_251614710001_S01_GE2-v4_91-BETA_3_1_1.txt	WNV_10^6	200ng	196-AJ408433_184_RC1	Human Gene	1.041173431	3.50060505	5.685029621	4.128636273
US22502688_251614710001_S01_GE2-v4_91-BETA_3_1_1.txt	WNV_10^6	200ng	300Eryt10798a_8468_FW1	Viral - Not Flavivirus	2.741613149	3.626135932	2.626135932	3.50060505
US22502688_251614710001_S01_GE2-v4_91-BETA_3_1_1.txt	WNV_10^6	200ng	HE23-SP825_3477_RC1	Viral - Not Flavivirus	3.626135932	4.533026528	11.19788858	11.80500823
US22502688_251614710001_S01_GE2-v4_91-BETA_3_1_1.txt	WNV_10^6	200ng	HE23-SP1086_3738_RC1	Viral - Not Flavivirus	5.467438186	3.848528353	3.211098433	2.848528353
US22502688_251614710001_S01_GE2-v4_91-BETA_3_1_1.txt	WNV_10^6	200ng	Norov1028h-2_6892_FW1	Viral - Not Flavivirus	7.211098433	9.182003202	2.363101526	3.211098433
US22502688_251614710001_S01_GE2-v4_91-BETA_3_1_1.txt	WNV_10^6	200ng	1102Rhad227134a_7696_RC1	Viral - Not Flavivirus	5.398725436	2.041173431	3.433490854	3.289100945
US22502688_251614710001_S01_GE2-v4_91-BETA_3_1_1.txt	WNV_10^6	200ng	HE1-MP906_612_FW1	Viral - Not Flavivirus	3.741613149	5.899154426	3.041173431	2.363101526
US22502688_251614710001_S01_GE2-v4_91-BETA_3_1_1.txt	WNV_10^6	200ng	g1PicRhi-a337-1_6349_FW1	Viral - Not Flavivirus	2.626135932	3.211098433	4.363101526	1.041173431
US22502688_251614710001_S01_GE2-v4_91-BETA_3_1_1.txt	WNV_10^6	200ng	HerPorc129-28_6750_FW1	Viral - Not Flavivirus	5.041173431	4.041173431	5.713598773	4.363101526
US22502688_251614710001_S01_GE2-v4_91-BETA_3_1_1.txt	WNV_10^6	200ng	HE23-MP1168_2551_RC1	Viral - Not Flavivirus	2.363101526	3.041173431	2.363101526	3.128636273
US22502688_251614710001_S01_GE2-v4_91-BETA_3_1_1.txt	WNV_10^6	200ng	1414Mama61673a_7907_FW1	Viral - Not Flavivirus	3.211098433	3.741613149	6.880377219	3.948064027
US22502688_251614710001_S01_GE2-v4_91-BETA_3_1_1.txt	WNV_10^6	200ng	g1PapPap-a19-1_5166_FW1	Viral - Not Flavivirus	2.848528353	3.564735387	1.041173431	3.626135932
US22502688_251614710001_S01_GE2-v4_91-BETA_3_1_1.txt	WNV_10^6	200ng	340Alph11027a_8723_RC1	Viral - Not Flavivirus	3.128636273	3.948064027	1.041173431	3.899154426
US22502688_251614710001_S01_GE2-v4_91-BETA_3_1_1.txt	WNV_10^6	200ng	EX-MP90-40280_429_RC1	Viral - Not Flavivirus	8.688631858	8.128636273	3.50060505	6.450564367
US22502688_251614710001_S01_GE2-v4_91-BETA_3_1_1.txt	WNV_10^6	200ng	Hepaci827-2_7552_FW1	Viral - Not Flavivirus	3.128636273	2.848528353	6.475801659	7.983687937
US22502688_251614710001_S01_GE2-v4_91-BETA_3_1_1.txt	WNV_10^6	200ng	743Lent11665a_8381_FW1	Viral - Not Flavivirus	5.769093886	5.899154426	3.363101526	1.626135932
US22502688_251614710001_S01_GE2-v4_91-BETA_3_1_1.txt	WNV_10^6	200ng	g3FlaHep-a256-1_5408_FW1	Viral - Not Flavivirus	7.496500652	5.822533145	5.809357756	6.588067891
US22502688_251614710001_S01_GE2-v4_91-BETA_3_1_1.txt	WNV_10^6	200ng	g1FlaHep-a219-1_3999_FW1	Viral - Not Flavivirus	2.626135932	1.041173431	1.041173431	7.096455867
US22502688_251614710001_S01_GE2-v4_91-BETA_3_1_1.txt	WNV_10^6	200ng	1058Delt194440a_7747_RC1	Viral - Not Flavivirus	1.041173431	1.041173431	3.289100945	1.041173431
US22502688_251614710001_S01_GE2-v4_91-BETA_3_1_1.txt	WNV_10^6	200ng	972Pneu12814a_8506_RC1	Viral - Not Flavivirus	2.041173431	3.564735387	1.041173431	3.899154426
US22502688_251614710001_S01_GE2-v4_91-BETA_3_1_1.txt	WNV_10^6	200ng	631Novi11290a_8345_RC1	Viral - Not Flavivirus	1.041173431	2.626135932	1.626135932	3.50060505
US22502688_251614710001_S01_GE2-v4_91-BETA_3_1_1.txt	WNV_10^6	200ng	g2BunOrt-a442-1_6130_RC1	Viral - Not Flavivirus	2.041173431	3.433490854	1.848528353	1.363101526
US22502688_251614710001_S01_GE2-v4_91-BETA_3_1_1.txt	WNV_10^6	200ng	463Pest11101a_8217_FW1	Viral - Not Flavivirus	10.30854536	10.01199833	1.041173431	1.041173431
US22502688_251614710001_S01_GE2-v4_91-BETA_3_1_1.txt	WNV_10^6	200ng	g1ParDep-a22-1_6571_FW1	Viral - Not Flavivirus	1.041173431	2.363101526	2.848528353	2.041173431
US22502688_251614710001_S01_GE2-v4_91-BETA_3_1_1.txt	WNV_10^6	200ng	HE1-MP1208_1130_RC1	Viral - Not Flavivirus	2.626135932	1.041173431	3.289100945	1.041173431
US22502688_251614710001_S01_GE2-v4_91-BETA_3_1_1.txt	WNV_10^6	200ng	Papill411-1_5247_RC1	Viral - Not Flavivirus	2.626135932	1.041173431	1.041173431	1.626135932
US22502688_251614710001_S01_GE2-v4_91-BETA_3_1_1.txt	WNV_10^6	200ng	EX-SP104-47506_387_RC1	Viral - Not Flavivirus	1.626135932	3.50060505	1.041173431	2.041173431
US22502688_251614710001_S01_GE2-v4_91-BETA_3_1_1.txt	WNV_10^6	200ng	HE1-SP205_1441_RC1	Viral - Not Flavivirus	1.041173431	1.041173431	1.041173431	2.041173431
US22502688_251614710001_S01_GE2-v4_91-BETA_3_1_1.txt	WNV_10^6	200ng	HE23-SP198_2850_FW1	Viral - Not Flavivirus	10.82825976	10.84893083	1.626135932	2.041173431
US22502688_251614710001_S01_GE2-v4_91-BETA_3_1_1.txt	WNV_10^6	200ng	214Mast10512a_8757_RC1	Viral - Not Flavivirus	1.041173431	1.041173431	2.363101526	2.626135932
US22502688_251614710001_S01_GE2-v4_91-BETA_3_1_1.txt	WNV_10^6	200ng	HE1-SP699_1935_FW1	Viral - Not Flavivirus	2.848528353	1.041173431	3.741613149	1.041173431
US22502688_251614710001_S01_GE2-v4_91-BETA_3_1_1.txt	WNV_10^6	200ng	EX-MP9-10921_488_RC1	Viral - Not Flavivirus	2.041173431	3.363101526	2.041173431	3.363101526
US22502688_251614710001_S01_GE2-v4_91-BETA_3_1_1.txt	WNV_10^6	200ng	g1PapPap-a172-1_5100_FW1	Viral - Not Flavivirus	2.041173431	1.041173431	1.041173431	1.041173431
US22502688_251614710001_S01_GE2-v4_91-BETA_3_1_1.txt	WNV_10^6	200ng	SIVPOLLST_17-1_6642_RC1	Viral - Not Flavivirus	4.211098433	3.50060505	5.699384914	6.23099799
US22502688_251614710001_S01_GE2-v4_91-BETA_3_1_1.txt	WNV_10^6	200ng	HE1-MP1161_1161_RC1	Viral - Not Flavivirus	8.31962289	8.722411843	5.307959972	1.848528353
US22502688_251614710001_S01_GE2-v4_91-BETA_3_1_1.txt	WNV_10^6	200ng	g1PicEnt-a88-1_4244_RC1	Viral - Not Flavivirus	1.041173431	3.626135932	3.796060933	4.211098433
US22502688_251614710001_S01_GE2-v4_91-BETA_3_1_1.txt	WNV_10^6	200ng	HE1-MP391_881_FW1	Viral - Not Flavivirus	5.848528353	3.128636273	8.753700432	9.175599752
US22502688_251614710001_S01_GE2-v4_91-BETA_3_1_1.txt	WNV_10^6	200ng	HE1-SP1_1237_FW1	Viral - Not Flavivirus	1.626135932	1.041173431	1.041173431	1.041173431
US22502688_251614710001_S01_GE2-v4_91-BETA_3_1_1.txt	WNV_10^6	200ng	RotaB_VP4-13-1_6592_RC1	Viral - Not Flavivirus	1.041173431	3.128636273	1.626135932	1.041173431
US22502688_251614710001_S01_GE2-v4_91-BETA_3_1_1.txt	WNV_10^6	200ng	HE1-MP539_835_FW1	Viral - Not Flavivirus	2.041173431	2.848528353	1.041173431	2.626135932
US22502688_251614710001_S01_GE2-v4_91-BETA_3_1_1.txt	WNV_10^6	200ng	HE23-SP1032_3684_RC1	Viral - Not Flavivirus	3.564735387	3.041173431	3.899154426	2.741613149
US22502688_251614710001_S01_GE2-v4_91-BETA_3_1_1.txt	WNV_10^6	200ng	Papill454-1_5277_FW1	Viral - Not Flavivirus	2.626135932	1.041173431	1.626135932	1.848528353
US22502688_251614710001_S01_GE2-v4_91-BETA_3_1_1.txt	WNV_10^6	200ng	g1PicEnt-a85-1_4254_RC1	Viral - Not Flavivirus	7.012716985	5.516906862	1.041173431	4.564735387
US22502688_251614710001_S01_GE2-v4_91-BETA_3_1_1.txt	WNV_10^6	200ng	HE23-MP684_2325_FW1	Viral - Not Flavivirus	5.398725436	5.822533145	2.363101526	1.041173431
US22502688_251614710001_S01_GE2-v4_91-BETA_3_1_1.txt	WNV_10^6	200ng	Hepaci811-4_7524_FW1	Viral - Not Flavivirus	6.935991195	6.433490854	1.363101526	1.041173431
US22502688_251614710001_S01_GE2-v4_91-BETA_3_1_1.txt	WNV_10^6	200ng	HE23-SP384_3036_RC1	Viral - Not Flavivirus	1.041173431	2.363101526	2.211098433	3.211098433
US22502688_251614710001_S01_GE2-v4_91-BETA_3_1_1.txt	WNV_10^6	200ng	HE23-SP1235_3887_FW1	Viral - Not Flavivirus	2.848528353	3.363101526	1.041173431	2.741613149
US22502688_251614710001_S01_GE2-v4_91-BETA_3_1_1.txt	WNV_10^6	200ng	FluAHA1_11-3_7033_FW1	Viral - Not Flavivirus	1.041173431	2.363101526	1.363101526	1.041173431
US22502688_251614710001_S01_GE2-v4_91-BETA_3_1_1.txt	WNV_10^6	200ng	g2FlaHep-a190-1_5402_RC1	Viral - Not Flavivirus	7.250626797	5.23099799	9.457970959	8.971910769
US22502688_251614710001_S01_GE2-v4_91-BETA_3_1_1.txt	WNV_10^6	200ng	HE1-SP283_1519_FW1	Viral - Not Flavivirus	2.741613149	4.533026528	3.041173431	2.626135932
US22502688_251614710001_S01_GE2-v4_91-BETA_3_1_1.txt	WNV_10^6	200ng	HE1-SP664_1900_RC1	Viral - Not Flavivirus	3.363101526	3.899154426	2.041173431	1.041173431
US22502688_251614710001_S01_GE2-v4_91-BETA_3_1_1.txt	WNV_10^6	200ng	EX-SP1-242711_390_FW1	Viral - Not Flavivirus	3.211098433	1.041173431	1.041173431	2.948064027
US22502688_251614710001_S01_GE2-v4_91-BETA_3_1_1.txt	WNV_10^6	200ng	EX-SP96-12089_388_RC1	Viral - Not Flavivirus	1.041173431	1.041173431	2.363101526	2.041173431
US22502688_251614710001_S01_GE2-v4_91-BETA_3_1_1.txt	WNV_10^6	200ng	unclas703-1_5968_FW1	Viral - Not Flavivirus	1.041173431	2.211098433	3.50060505	2.948064027
US22502688_251614710001_S01_GE2-v4_91-BETA_3_1_1.txt	WNV_10^6	200ng	Papill332-1_5261_FW1	Viral - Not Flavivirus	3.041173431	2.848528353	2.211098433	1.041173431
US22502688_251614710001_S01_GE2-v4_91-BETA_3_1_1.txt	WNV_10^6	200ng	509Coro11138a_8626_FW1	Viral - Not Flavivirus	1.041173431	3.564735387	1.041173431	3.211098433
US22502688_251614710001_S01_GE2-v4_91-BETA_3_1_1.txt	WNV_10^6	200ng	HE1-SP39_1275_FW1	Viral - Not Flavivirus	2.741613149	2.211098433	2.363101526	1.041173431
US22502688_251614710001_S01_GE2-v4_91-BETA_3_1_1.txt	WNV_10^6	200ng	377Alph11039a_8364_FW1	Viral - Not Flavivirus	6.117989028	9.19599154	4.085567551	1.363101526
US22502688_251614710001_S01_GE2-v4_91-BETA_3_1_1.txt	WNV_10^6	200ng	Vesivi1081-1_4296_RC1	Viral - Not Flavivirus	2.363101526	1.041173431	2.626135932	1.041173431
US22502688_251614710001_S01_GE2-v4_91-BETA_3_1_1.txt	WNV_10^6	200ng	785Mama11786a_8704_FW1	Viral - Not Flavivirus	1.041173431	2.50060505	3.433490854	3.041173431
US22502688_251614710001_S01_GE2-v4_91-BETA_3_1_1.txt	WNV_10^6	200ng	Entero223-1_4335_RC1	Viral - Not Flavivirus	1.041173431	3.128636273	1.041173431	1.041173431
US22502688_251614710001_S01_GE2-v4_91-BETA_3_1_1.txt	WNV_10^6	200ng	HE1-SP610_1846_FW1	Viral - Not Flavivirus	1.041173431	2.041173431	1.848528353	3.128636273
US22502688_251614710001_S01_GE2-v4_91-BETA_3_1_1.txt	WNV_10^6	200ng	Entero160-1_4360_RC1	Viral - Not Flavivirus	4.041173431	2.50060505	2.848528353	6.250626797
US22502688_251614710001_S01_GE2-v4_91-BETA_3_1_1.txt	WNV_10^6	200ng	HE1-SP119_1355_RC1	Viral - Not Flavivirus	3.289100945	1.041173431	1.041173431	3.128636273
US22502688_251614710001_S01_GE2-v4_91-BETA_3_1_1.txt	WNV_10^6	200ng	HerSimple144-2_6432_FW1	Viral - Not Flavivirus	2.041173431	1.041173431	3.289100945	4.211098433
US22502688_251614710001_S01_GE2-v4_91-BETA_3_1_1.txt	WNV_10^6	200ng	AlpEEE13-1_7555_FW1	Viral - Not Flavivirus	3.363101526	4.170456448	1.626135932	2.626135932
US22502688_251614710001_S01_GE2-v4_91-BETA_3_1_1.txt	WNV_10^6	200ng	HerCercop38-1_4722_FW1	Viral - Not Flavivirus	4.848528353	4.467438186	3.626135932	4.626135932
US22502688_251614710001_S01_GE2-v4_91-BETA_3_1_1.txt	WNV_10^6	200ng	HE1-SP459_1695_RC1	Viral - Not Flavivirus	1.041173431	3.626135932	1.041173431	1.041173431
US22502688_251614710001_S01_GE2-v4_91-BETA_3_1_1.txt	WNV_10^6	200ng	HE1-SP673_1909_FW1	Viral - Not Flavivirus	3.041173431	3.211098433	3.741613149	1.041173431
US22502688_251614710001_S01_GE2-v4_91-BETA_3_1_1.txt	WNV_10^6	200ng	HE1-MP752_703_FW1	Viral - Not Flavivirus	3.041173431	3.948064027	2.041173431	3.363101526
US22502688_251614710001_S01_GE2-v4_91-BETA_3_1_1.txt	WNV_10^6	200ng	759Beta11746a_8136_FW1	Viral - Not Flavivirus	1.041173431	3.041173431	1.626135932	3.564735387
US22502688_251614710001_S01_GE2-v4_91-BETA_3_1_1.txt	WNV_10^6	200ng	1173Hepa31649a_7916_RC1	Viral - Not Flavivirus	1.041173431	3.433490854	1.041173431	3.50060505
US22502688_251614710001_S01_GE2-v4_91-BETA_3_1_1.txt	WNV_10^6	200ng	EX-MP95-42785_434_FW1	Viral - Not Flavivirus	2.363101526	2.363101526	2.848528353	3.211098433
US22502688_251614710001_S01_GE2-v4_91-BETA_3_1_1.txt	WNV_10^6	200ng	HE23-SP1207_3859_FW1	Viral - Not Flavivirus	3.848528353	1.041173431	3.128636273	1.041173431
US22502688_251614710001_S01_GE2-v4_91-BETA_3_1_1.txt	WNV_10^6	200ng	616Vesi11276a_8722_FW1	Viral - Not Flavivirus	1.041173431	3.848528353	1.363101526	3.211098433
US22502688_251614710001_S01_GE2-v4_91-BETA_3_1_1.txt	WNV_10^6	200ng	HE23-SP160_2812_FW1	Viral - Not Flavivirus	4.899154426	3.626135932	3.50060505	2.211098433
US22502688_251614710001_S01_GE2-v4_91-BETA_3_1_1.txt	WNV_10^6	200ng	EX-SP111-10364_394_RC1	Viral - Not Flavivirus	1.363101526	3.041173431	1.041173431	1.041173431
US22502688_251614710001_S01_GE2-v4_91-BETA_3_1_1.txt	WNV_10^6	200ng	HerPorc129-19_6741_FW1	Viral - Not Flavivirus	3.796060933	2.626135932	1.041173431	4.128636273
US22502688_251614710001_S01_GE2-v4_91-BETA_3_1_1.txt	WNV_10^6	200ng	g1RetLen-a86-1_4574_FW1	Viral - Not Flavivirus	1.041173431	3.041173431	1.041173431	1.041173431
US22502688_251614710001_S01_GE2-v4_91-BETA_3_1_1.txt	WNV_10^6	200ng	HE1-MP279_969_RC1	Viral - Not Flavivirus	4.041173431	1.041173431	1.848528353	1.041173431
US22502688_251614710001_S01_GE2-v4_91-BETA_3_1_1.txt	WNV_10^6	200ng	g1ParPar-a91-1_4863_RC1	Viral - Not Flavivirus	4.363101526	3.363101526	3.50060505	2.363101526
US22502688_251614710001_S01_GE2-v4_91-BETA_3_1_1.txt	WNV_10^6	200ng	HE1-SP391_1627_FW1	Viral - Not Flavivirus	10.09102198	9.637363187	6.041173431	7.424877724
US22502688_251614710001_S01_GE2-v4_91-BETA_3_1_1.txt	WNV_10^6	200ng	Arteri128-1_4799_RC1	Viral - Not Flavivirus	2.848528353	1.041173431	7.074596433	6.442052868
US22502688_251614710001_S01_GE2-v4_91-BETA_3_1_1.txt	WNV_10^6	200ng	g1HepAvi-a10-1_6015_FW1	Viral - Not Flavivirus	3.211098433	1.041173431	1.041173431	1.041173431
US22502688_251614710001_S01_GE2-v4_91-BETA_3_1_1.txt	WNV_10^6	200ng	g3BunOrt-a129-1_6157_FW1	Viral - Not Flavivirus	3.128636273	1.363101526	1.041173431	1.041173431
US22502688_251614710001_S01_GE2-v4_91-BETA_3_1_1.txt	WNV_10^6	200ng	g2HerVar-a527-1_4802_RC1	Viral - Not Flavivirus	5.398725436	2.741613149	9.161411309	8.786007269
US22502688_251614710001_S01_GE2-v4_91-BETA_3_1_1.txt	WNV_10^6	200ng	HE23-SP828_3480_FW1	Viral - Not Flavivirus	3.626135932	3.848528353	2.041173431	1.041173431
US22502688_251614710001_S01_GE2-v4_91-BETA_3_1_1.txt	WNV_10^6	200ng	HE23-MP160_2068_RC1	Viral - Not Flavivirus	1.041173431	2.626135932	1.041173431	1.041173431
US22502688_251614710001_S01_GE2-v4_91-BETA_3_1_1.txt	WNV_10^6	200ng	HE23-SP1017_3669_FW1	Viral - Not Flavivirus	1.041173431	3.564735387	3.289100945	1.041173431
US22502688_251614710001_S01_GE2-v4_91-BETA_3_1_1.txt	WNV_10^6	200ng	g1RetLen-a98-1_5494_FW1	Viral - Not Flavivirus	5.250626797	1.041173431	3.289100945	1.041173431
US22502688_251614710001_S01_GE2-v4_91-BETA_3_1_1.txt	WNV_10^6	200ng	FluAHA1_15-4_7105_RC1	Viral - Not Flavivirus	3.741613149	2.848528353	3.685029621	1.041173431
US22502688_251614710001_S01_GE2-v4_91-BETA_3_1_1.txt	WNV_10^6	200ng	HE23-SP537_3189_FW1	Viral - Not Flavivirus	3.50060505	1.041173431	2.041173431	3.211098433
US22502688_251614710001_S01_GE2-v4_91-BETA_3_1_1.txt	WNV_10^6	200ng	967Resp12730a_8213_FW1	Viral - Not Flavivirus	3.041173431	1.041173431	3.995369742	3.995369742
US22502688_251614710001_S01_GE2-v4_91-BETA_3_1_1.txt	WNV_10^6	200ng	Entero205-1_4366_FW1	Viral - Not Flavivirus	1.848528353	1.041173431	1.363101526	2.741613149
US22502688_251614710001_S01_GE2-v4_91-BETA_3_1_1.txt	WNV_10^6	200ng	g1BunNai-a67-1_6091_RC1	Viral - Not Flavivirus	1.041173431	3.685029621	9.176882717	7.796060933
US22502688_251614710001_S01_GE2-v4_91-BETA_3_1_1.txt	WNV_10^6	200ng	HE23-SP1229_3881_FW1	Viral - Not Flavivirus	2.741613149	1.363101526	3.041173431	1.041173431
US22502688_251614710001_S01_GE2-v4_91-BETA_3_1_1.txt	WNV_10^6	200ng	HE1-SP101_1337_RC1	Viral - Not Flavivirus	2.948064027	3.211098433	3.50060505	1.041173431
US22502688_251614710001_S01_GE2-v4_91-BETA_3_1_1.txt	WNV_10^6	200ng	HE23-MP1266b_2581_RC1	Viral - Not Flavivirus	1.363101526	1.848528353	1.041173431	2.848528353
US22502688_251614710001_S01_GE2-v4_91-BETA_3_1_1.txt	WNV_10^6	200ng	HE1-MP306_944_FW1	Viral - Not Flavivirus	2.363101526	1.041173431	2.626135932	1.041173431
US22502688_251614710001_S01_GE2-v4_91-BETA_3_1_1.txt	WNV_10^6	200ng	HE23-SP539_3191_FW1	Viral - Not Flavivirus	3.848528353	2.848528353	5.699384914	5.809357756
US22502688_251614710001_S01_GE2-v4_91-BETA_3_1_1.txt	WNV_10^6	200ng	Entero179-4_7474_FW1	Viral - Not Flavivirus	2.211098433	3.211098433	3.041173431	1.041173431
US22502688_251614710001_S01_GE2-v4_91-BETA_3_1_1.txt	WNV_10^6	200ng	Adenov68-1_5746_FW1	Viral - Not Flavivirus	1.041173431	3.363101526	2.626135932	1.041173431
US22502688_251614710001_S01_GE2-v4_91-BETA_3_1_1.txt	WNV_10^6	200ng	FluAHA1_7-2_7468_FW1	Viral - Not Flavivirus	2.041173431	1.041173431	1.041173431	1.041173431
US22502688_251614710001_S01_GE2-v4_91-BETA_3_1_1.txt	WNV_10^6	200ng	g1PicKob-a217-1_4185_RC1	Viral - Not Flavivirus	11.04258163	11.49058005	12.61576696	12.42122858
US22502688_251614710001_S01_GE2-v4_91-BETA_3_1_1.txt	WNV_10^6	200ng	355Alph11033a_8125_FW1	Viral - Not Flavivirus	8.983687937	9.737271602	11.63596455	11.5514431
US22502688_251614710001_S01_GE2-v4_91-BETA_3_1_1.txt	WNV_10^6	200ng	103Moll10279a_8792_RC1	Viral - Not Flavivirus	2.363101526	3.363101526	2.041173431	3.211098433
US22502688_251614710001_S01_GE2-v4_91-BETA_3_1_1.txt	WNV_10^6	200ng	757Beta11746a_8130_FW1	Viral - Not Flavivirus	1.848528353	3.50060505	1.848528353	4.796060933
US22502688_251614710001_S01_GE2-v4_91-BETA_3_1_1.txt	WNV_10^6	200ng	HE23-SP340_2992_FW1	Viral - Not Flavivirus	4.128636273	3.211098433	10.43777821	10.82417164
US22502688_251614710001_S01_GE2-v4_91-BETA_3_1_1.txt	WNV_10^6	200ng	HE23-SP1173_3825_RC1	Viral - Not Flavivirus	3.995369742	3.041173431	1.041173431	1.041173431
US22502688_251614710001_S01_GE2-v4_91-BETA_3_1_1.txt	WNV_10^6	200ng	g1PicPar-a238-1_4140_FW1	Viral - Not Flavivirus	1.041173431	2.041173431	4.211098433	2.041173431
US22502688_251614710001_S01_GE2-v4_91-BETA_3_1_1.txt	WNV_10^6	200ng	HE1-MP1076_1195_FW1	Viral - Not Flavivirus	1.041173431	1.041173431	1.041173431	3.289100945
US22502688_251614710001_S01_GE2-v4_91-BETA_3_1_1.txt	WNV_10^6	200ng	HE23-SP485_3137_FW1	Viral - Not Flavivirus	6.516906862	4.595762283	1.041173431	2.041173431
US22502688_251614710001_S01_GE2-v4_91-BETA_3_1_1.txt	WNV_10^6	200ng	EX-MP56-11964_533_FW1	Viral - Not Flavivirus	1.041173431	4.971910769	1.626135932	2.848528353
US22502688_251614710001_S01_GE2-v4_91-BETA_3_1_1.txt	WNV_10^6	200ng	HE1-SP755_1991_RC1	Viral - Not Flavivirus	3.50060505	1.041173431	3.948064027	3.289100945
US22502688_251614710001_S01_GE2-v4_91-BETA_3_1_1.txt	WNV_10^6	200ng	HE1-MP1091_1180_RC1	Viral - Not Flavivirus	1.041173431	2.50060505	4.533026528	2.848528353
US22502688_251614710001_S01_GE2-v4_91-BETA_3_1_1.txt	WNV_10^6	200ng	HE1-SP537_1773_FW1	Viral - Not Flavivirus	3.995369742	1.626135932	4.685029621	3.848528353
US22502688_251614710001_S01_GE2-v4_91-BETA_3_1_1.txt	WNV_10^6	200ng	HE23-SP880_3532_RC1	Viral - Not Flavivirus	4.769093886	2.848528353	3.848528353	1.041173431
US22502688_251614710001_S01_GE2-v4_91-BETA_3_1_1.txt	WNV_10^6	200ng	HE1-SP407_1643_FW1	Viral - Not Flavivirus	3.50060505	2.741613149	1.041173431	1.626135932
US22502688_251614710001_S01_GE2-v4_91-BETA_3_1_1.txt	WNV_10^6	200ng	HE23-SP375_3027_RC1	Viral - Not Flavivirus	1.041173431	2.041173431	5.269992122	1.041173431
US22502688_251614710001_S01_GE2-v4_91-BETA_3_1_1.txt	WNV_10^6	200ng	736Lent11665a_8725_FW1	Viral - Not Flavivirus	1.626135932	3.741613149	1.848528353	2.848528353
US22502688_251614710001_S01_GE2-v4_91-BETA_3_1_1.txt	WNV_10^6	200ng	H1POLHXB2_46-1_4544_RC1	Viral - Not Flavivirus	1.041173431	2.848528353	4.211098433	1.041173431
US22502688_251614710001_S01_GE2-v4_91-BETA_3_1_1.txt	WNV_10^6	200ng	EX-MP122-86107_462_FW1	Viral - Not Flavivirus	3.796060933	5.381023434	1.363101526	1.041173431
US22502688_251614710001_S01_GE2-v4_91-BETA_3_1_1.txt	WNV_10^6	200ng	g1HerCyt-a26-1_5866_FW1	Viral - Not Flavivirus	4.041173431	1.041173431	7.221082521	1.041173431
US22502688_251614710001_S01_GE2-v4_91-BETA_3_1_1.txt	WNV_10^6	200ng	g3ParPne-a387-1_4825_RC1	Viral - Not Flavivirus	5.211098433	2.848528353	7.516906862	7.564735387
US22502688_251614710001_S01_GE2-v4_91-BETA_3_1_1.txt	WNV_10^6	200ng	g3BunHan-a57-1_5453_FW1	Viral - Not Flavivirus	1.041173431	2.211098433	9.923816481	7.492384543
US22502688_251614710001_S01_GE2-v4_91-BETA_3_1_1.txt	WNV_10^6	200ng	g2TogAlp-a354-1_6232_RC1	Viral - Not Flavivirus	1.041173431	5.533026528	1.041173431	1.041173431
US22502688_251614710001_S01_GE2-v4_91-BETA_3_1_1.txt	WNV_10^6	200ng	1267Hant37705a_7786_FW1	Viral - Not Flavivirus	3.741613149	3.289100945	1.041173431	3.50060505
US22502688_251614710001_S01_GE2-v4_91-BETA_3_1_1.txt	WNV_10^6	200ng	HE23-SP290_2942_FW1	Viral - Not Flavivirus	2.211098433	2.848528353	3.289100945	4.211098433
US22502688_251614710001_S01_GE2-v4_91-BETA_3_1_1.txt	WNV_10^6	200ng	Aphtho131-1_4393_RC1	Viral - Not Flavivirus	2.50060505	5.416212863	4.433490854	3.741613149
US22502688_251614710001_S01_GE2-v4_91-BETA_3_1_1.txt	WNV_10^6	200ng	FluAHA3_26-2_7019_RC1	Viral - Not Flavivirus	3.128636273	1.848528353	1.041173431	1.041173431
US22502688_251614710001_S01_GE2-v4_91-BETA_3_1_1.txt	WNV_10^6	200ng	HE23-SP557_3209_RC1	Viral - Not Flavivirus	2.211098433	1.041173431	3.363101526	1.626135932
US22502688_251614710001_S01_GE2-v4_91-BETA_3_1_1.txt	WNV_10^6	200ng	HE23-MP722_2330_FW1	Viral - Not Flavivirus	2.363101526	1.848528353	2.626135932	6.626135932
US22502688_251614710001_S01_GE2-v4_91-BETA_3_1_1.txt	WNV_10^6	200ng	HE23-MP165_2073_FW1	Viral - Not Flavivirus	2.041173431	1.041173431	3.433490854	2.741613149
US22502688_251614710001_S01_GE2-v4_91-BETA_3_1_1.txt	WNV_10^6	200ng	g2IriTro-a228-1_5309_FW1	Viral - Not Flavivirus	1.041173431	7.899154426	7.293838864	1.848528353
US22502688_251614710001_S01_GE2-v4_91-BETA_3_1_1.txt	WNV_10^6	200ng	Corona979-1_7333_FW1	Viral - Not Flavivirus	1.041173431	2.741613149	5.32657565	3.041173431
US22502688_251614710001_S01_GE2-v4_91-BETA_3_1_1.txt	WNV_10^6	200ng	Rhadin624-1_6011_RC1	Viral - Not Flavivirus	2.50060505	3.211098433	1.626135932	5.32657565
US22502688_251614710001_S01_GE2-v4_91-BETA_3_1_1.txt	WNV_10^6	200ng	HE1-MP811_664_RC1	Viral - Not Flavivirus	2.041173431	1.041173431	5.363101526	3.685029621
US22502688_251614710001_S01_GE2-v4_91-BETA_3_1_1.txt	WNV_10^6	200ng	Alphav23-1_4476_FW1	Viral - Not Flavivirus	3.796060933	2.041173431	1.041173431	1.041173431
US22502688_251614710001_S01_GE2-v4_91-BETA_3_1_1.txt	WNV_10^6	200ng	1345Hant47301a_7877_FW1	Viral - Not Flavivirus	2.50060505	6.580332242	9.907679644	10.03481949
US22502688_251614710001_S01_GE2-v4_91-BETA_3_1_1.txt	WNV_10^6	200ng	FluAHA7_51-4_6962_RC1	Viral - Not Flavivirus	1.041173431	1.041173431	1.041173431	3.041173431
US22502688_251614710001_S01_GE2-v4_91-BETA_3_1_1.txt	WNV_10^6	200ng	303Eryt10798a_8247_RC1	Viral - Not Flavivirus	1.041173431	2.363101526	1.041173431	2.041173431
US22502688_251614710001_S01_GE2-v4_91-BETA_3_1_1.txt	WNV_10^6	200ng	RotaA_VP4-58-2_6621_RC1	Viral - Not Flavivirus	2.211098433	1.041173431	3.848528353	2.848528353
US22502688_251614710001_S01_GE2-v4_91-BETA_3_1_1.txt	WNV_10^6	200ng	g3ParAvu-a341-1_4953_FW1	Viral - Not Flavivirus	3.041173431	2.626135932	2.041173431	1.041173431
US22502688_251614710001_S01_GE2-v4_91-BETA_3_1_1.txt	WNV_10^6	200ng	Hepaci822-1_7312_FW1	Viral - Not Flavivirus	5.548968072	6.074596433	2.948064027	10.86970664
US22502688_251614710001_S01_GE2-v4_91-BETA_3_1_1.txt	WNV_10^6	200ng	HE23-MP866_2407_FW1	Viral - Not Flavivirus	3.564735387	2.948064027	3.363101526	3.626135932
US22502688_251614710001_S01_GE2-v4_91-BETA_3_1_1.txt	WNV_10^6	200ng	HE23-MP1286_2608_FW1	Viral - Not Flavivirus	4.433490854	1.041173431	1.041173431	3.041173431
US22502688_251614710001_S01_GE2-v4_91-BETA_3_1_1.txt	WNV_10^6	200ng	HE23-SP1311_3963_RC1	Viral - Not Flavivirus	1.041173431	4.128636273	1.041173431	3.741613149
US22502688_251614710001_S01_GE2-v4_91-BETA_3_1_1.txt	WNV_10^6	200ng	FluAHA3_32-3_7076_RC1	Viral - Not Flavivirus	3.433490854	1.041173431	2.363101526	2.363101526
US22502688_251614710001_S01_GE2-v4_91-BETA_3_1_1.txt	WNV_10^6	200ng	260Poly10629a_8279_FW1	Viral - Not Flavivirus	1.041173431	2.848528353	2.626135932	3.363101526
US22502688_251614710001_S01_GE2-v4_91-BETA_3_1_1.txt	WNV_10^6	200ng	HE1-SP367_1603_RC1	Viral - Not Flavivirus	2.948064027	1.041173431	6.063541244	5.149697888
US22502688_251614710001_S01_GE2-v4_91-BETA_3_1_1.txt	WNV_10^6	200ng	Rhinov276-1_4409_RC1	Viral - Not Flavivirus	3.211098433	1.041173431	2.363101526	2.741613149
US22502688_251614710001_S01_GE2-v4_91-BETA_3_1_1.txt	WNV_10^6	200ng	HE1-SP639_1875_RC1	Viral - Not Flavivirus	1.041173431	2.363101526	6.670530051	7.394320257
US22502688_251614710001_S01_GE2-v4_91-BETA_3_1_1.txt	WNV_10^6	200ng	HE1-MP848_655_FW1	Viral - Not Flavivirus	1.041173431	1.848528353	6.298561274	6.626135932
US22502688_251614710001_S01_GE2-v4_91-BETA_3_1_1.txt	WNV_10^6	200ng	g1PicEnt-a57-1_4215_RC1	Viral - Not Flavivirus	6.618602259	5.641086274	1.041173431	3.741613149
US22502688_251614710001_S01_GE2-v4_91-BETA_3_1_1.txt	WNV_10^6	200ng	535Avul11176a_8346_FW1	Viral - Not Flavivirus	1.626135932	2.041173431	1.041173431	3.128636273
US22502688_251614710001_S01_GE2-v4_91-BETA_3_1_1.txt	WNV_10^6	200ng	228Mast10524a_8771_RC1	Viral - Not Flavivirus	4.848528353	6.074596433	4.923816481	4.848528353
US22502688_251614710001_S01_GE2-v4_91-BETA_3_1_1.txt	WNV_10^6	200ng	HE23-MP1120_2516_RC1	Viral - Not Flavivirus	4.769093886	6.074596433	3.948064027	5.971910769
US22502688_251614710001_S01_GE2-v4_91-BETA_3_1_1.txt	WNV_10^6	200ng	HE23-SP501_3153_FW1	Viral - Not Flavivirus	1.041173431	4.433490854	5.211098433	4.433490854
US22502688_251614710001_S01_GE2-v4_91-BETA_3_1_1.txt	WNV_10^6	200ng	HE23-SP755_3407_FW1	Viral - Not Flavivirus	3.948064027	3.363101526	3.289100945	3.211098433
US22502688_251614710001_S01_GE2-v4_91-BETA_3_1_1.txt	WNV_10^6	200ng	HE23-SP793_3445_RC1	Viral - Not Flavivirus	4.769093886	6.960036669	9.565715146	9.492384543
US22502688_251614710001_S01_GE2-v4_91-BETA_3_1_1.txt	WNV_10^6	200ng	HE23-SP1060_3712_FW1	Viral - Not Flavivirus	1.041173431	1.041173431	1.041173431	2.626135932
US22502688_251614710001_S01_GE2-v4_91-BETA_3_1_1.txt	WNV_10^6	200ng	HE23-SP196_2848_FW1	Viral - Not Flavivirus	1.626135932	3.948064027	2.50060505	2.363101526
US22502688_251614710001_S01_GE2-v4_91-BETA_3_1_1.txt	WNV_10^6	200ng	HE23-SP347_2999_RC1	Viral - Not Flavivirus	1.041173431	4.041173431	1.041173431	5.211098433
US22502688_251614710001_S01_GE2-v4_91-BETA_3_1_1.txt	WNV_10^6	200ng	HE1-MP588b_811_RC1	Viral - Not Flavivirus	2.741613149	1.041173431	4.041173431	2.363101526
US22502688_251614710001_S01_GE2-v4_91-BETA_3_1_1.txt	WNV_10^6	200ng	864Vesi11978a_8309_FW1	Viral - Not Flavivirus	11.38380373	11.15035113	4.796060933	3.948064027
US22502688_251614710001_S01_GE2-v4_91-BETA_3_1_1.txt	WNV_10^6	200ng	HE1-MP886b_630_FW1	Viral - Not Flavivirus	2.041173431	3.128636273	3.741613149	2.211098433
US22502688_251614710001_S01_GE2-v4_91-BETA_3_1_1.txt	WNV_10^6	200ng	Entero139-3_7419_RC1	Viral - Not Flavivirus	1.626135932	3.289100945	2.948064027	1.041173431
US22502688_251614710001_S01_GE2-v4_91-BETA_3_1_1.txt	WNV_10^6	200ng	g1PicPar-a247-1_4199_FW1	Viral - Not Flavivirus	1.041173431	1.041173431	3.948064027	1.041173431
US22502688_251614710001_S01_GE2-v4_91-BETA_3_1_1.txt	WNV_10^6	200ng	HE23-SP564_3216_RC1	Viral - Not Flavivirus	7.235930286	4.211098433	2.211098433	2.041173431
US22502688_251614710001_S01_GE2-v4_91-BETA_3_1_1.txt	WNV_10^6	200ng	687Hant11604a_8776_RC1	Viral - Not Flavivirus	1.041173431	1.041173431	1.626135932	1.041173431
US22502688_251614710001_S01_GE2-v4_91-BETA_3_1_1.txt	WNV_10^6	200ng	Papill345-1_5226_RC1	Viral - Not Flavivirus	1.041173431	1.041173431	2.848528353	3.363101526
US22502688_251614710001_S01_GE2-v4_91-BETA_3_1_1.txt	WNV_10^6	200ng	HE1-SP241_1477_RC1	Viral - Not Flavivirus	1.041173431	2.041173431	10.61197787	11.10625292
US22502688_251614710001_S01_GE2-v4_91-BETA_3_1_1.txt	WNV_10^6	200ng	347Alph11029a_8131_FW1	Viral - Not Flavivirus	5.911538151	4.128636273	2.363101526	3.211098433
US22502688_251614710001_S01_GE2-v4_91-BETA_3_1_1.txt	WNV_10^6	200ng	g1AreAre-a38-1_6188_RC1	Viral - Not Flavivirus	2.041173431	3.685029621	1.041173431	3.50060505
US22502688_251614710001_S01_GE2-v4_91-BETA_3_1_1.txt	WNV_10^6	200ng	g1PapPap-a1-1_5172_FW1	Viral - Not Flavivirus	1.041173431	1.041173431	1.041173431	1.626135932
US22502688_251614710001_S01_GE2-v4_91-BETA_3_1_1.txt	WNV_10^6	200ng	HE23-SP892_3544_RC1	Viral - Not Flavivirus	1.041173431	3.211098433	3.211098433	4.741613149
US22502688_251614710001_S01_GE2-v4_91-BETA_3_1_1.txt	WNV_10^6	200ng	1056Delt194440a_7655_FW1	Viral - Not Flavivirus	2.741613149	2.848528353	2.626135932	2.211098433
US22502688_251614710001_S01_GE2-v4_91-BETA_3_1_1.txt	WNV_10^6	200ng	g2NodAlp-a233-1_4850_RC1	Viral - Not Flavivirus	9.323103458	9.702060702	2.211098433	3.741613149
US22502688_251614710001_S01_GE2-v4_91-BETA_3_1_1.txt	WNV_10^6	200ng	HerVarice158-1_6463_FW1	Viral - Not Flavivirus	8.715365699	5.655883275	7.492384543	6.269992122
US22502688_251614710001_S01_GE2-v4_91-BETA_3_1_1.txt	WNV_10^6	200ng	HE23-MP1282_2604_FW1	Viral - Not Flavivirus	1.041173431	3.211098433	1.041173431	2.363101526
US22502688_251614710001_S01_GE2-v4_91-BETA_3_1_1.txt	WNV_10^6	200ng	653Atad114430a_8115_RC1	Viral - Not Flavivirus	1.041173431	1.626135932	1.041173431	2.363101526
US22502688_251614710001_S01_GE2-v4_91-BETA_3_1_1.txt	WNV_10^6	200ng	unclas686-1_7209_FW1	Viral - Not Flavivirus	3.948064027	2.363101526	1.848528353	3.50060505
US22502688_251614710001_S01_GE2-v4_91-BETA_3_1_1.txt	WNV_10^6	200ng	HE1-MP845_657_RC1	Viral - Not Flavivirus	2.741613149	2.848528353	3.211098433	1.041173431
US22502688_251614710001_S01_GE2-v4_91-BETA_3_1_1.txt	WNV_10^6	200ng	EX-SP1-11264a_381_FW1	Viral - Not Flavivirus	3.848528353	4.626135932	5.755418949	5.948064027
US22502688_251614710001_S01_GE2-v4_91-BETA_3_1_1.txt	WNV_10^6	200ng	HE23-SP1206_3858_FW1	Viral - Not Flavivirus	3.50060505	1.041173431	1.041173431	2.041173431
US22502688_251614710001_S01_GE2-v4_91-BETA_3_1_1.txt	WNV_10^6	200ng	HE23-MP596a_2284_RC1	Viral - Not Flavivirus	2.363101526	3.899154426	3.363101526	9.570603985
US22502688_251614710001_S01_GE2-v4_91-BETA_3_1_1.txt	WNV_10^6	200ng	g1HerLym-a53-1_5777_FW1	Viral - Not Flavivirus	3.626135932	1.041173431	3.564735387	3.128636273
US22502688_251614710001_S01_GE2-v4_91-BETA_3_1_1.txt	WNV_10^6	200ng	1009Orth168223a_7676_FW1	Viral - Not Flavivirus	2.363101526	2.363101526	3.128636273	1.041173431
US22502688_251614710001_S01_GE2-v4_91-BETA_3_1_1.txt	WNV_10^6	200ng	Entero179-1_7471_FW1	Viral - Not Flavivirus	1.626135932	2.626135932	1.041173431	1.626135932
US22502688_251614710001_S01_GE2-v4_91-BETA_3_1_1.txt	WNV_10^6	200ng	HE23-SP363_3015_RC1	Viral - Not Flavivirus	1.041173431	2.363101526	2.211098433	2.626135932
US22502688_251614710001_S01_GE2-v4_91-BETA_3_1_1.txt	WNV_10^6	200ng	1078Delt194443a_7728_RC1	Viral - Not Flavivirus	3.626135932	4.995369742	9.414038491	3.041173431
US22502688_251614710001_S01_GE2-v4_91-BETA_3_1_1.txt	WNV_10^6	200ng	g3ParMor-a371-1_5055_RC1	Viral - Not Flavivirus	2.363101526	5.835589298	1.041173431	2.626135932
US22502688_251614710001_S01_GE2-v4_91-BETA_3_1_1.txt	WNV_10^6	200ng	EX-SP1-40280_378_RC1	Viral - Not Flavivirus	4.363101526	5.899154426	8.471625983	4.467438186
US22502688_251614710001_S01_GE2-v4_91-BETA_3_1_1.txt	WNV_10^6	200ng	HE1-SP815_2051_FW1	Viral - Not Flavivirus	1.041173431	1.041173431	1.041173431	1.041173431
US22502688_251614710001_S01_GE2-v4_91-BETA_3_1_1.txt	WNV_10^6	200ng	g1PapPap-a66-1_5164_RC1	Viral - Not Flavivirus	1.041173431	1.626135932	1.041173431	3.626135932
US22502688_251614710001_S01_GE2-v4_91-BETA_3_1_1.txt	WNV_10^6	200ng	HE23-SP438_3090_RC1	Viral - Not Flavivirus	6.995369742	7.815960491	9.378795333	9.767391591
US22502688_251614710001_S01_GE2-v4_91-BETA_3_1_1.txt	WNV_10^6	200ng	HE1-SP489_1725_FW1	Viral - Not Flavivirus	2.848528353	3.796060933	3.948064027	2.948064027
US22502688_251614710001_S01_GE2-v4_91-BETA_3_1_1.txt	WNV_10^6	200ng	HE23-MP1123_2520_FW1	Viral - Not Flavivirus	3.50060505	1.041173431	2.363101526	1.041173431
US22502688_251614710001_S01_GE2-v4_91-BETA_3_1_1.txt	WNV_10^6	200ng	564Resp11216a_8730_FW1	Viral - Not Flavivirus	2.50060505	2.948064027	2.626135932	1.041173431
US22502688_251614710001_S01_GE2-v4_91-BETA_3_1_1.txt	WNV_10^6	200ng	1445Noro70297a_8030_RC1	Viral - Not Flavivirus	9.06076416	9.533026528	6.381023434	8.911538151
US22502688_251614710001_S01_GE2-v4_91-BETA_3_1_1.txt	WNV_10^6	200ng	HE1-SP121_1357_RC1	Viral - Not Flavivirus	1.041173431	2.848528353	3.50060505	3.128636273
US22502688_251614710001_S01_GE2-v4_91-BETA_3_1_1.txt	WNV_10^6	200ng	HE23-MP477_2185_FW1	Viral - Not Flavivirus	1.041173431	3.433490854	3.363101526	1.041173431
US22502688_251614710001_S01_GE2-v4_91-BETA_3_1_1.txt	WNV_10^6	200ng	336Alph11021a_8412_RC1	Viral - Not Flavivirus	3.848528353	4.170456448	3.564735387	2.741613149
US22502688_251614710001_S01_GE2-v4_91-BETA_3_1_1.txt	WNV_10^6	200ng	HE23-SP405_3057_FW1	Viral - Not Flavivirus	4.948064027	4.085567551	8.006957716	7.321944201
US22502688_251614710001_S01_GE2-v4_91-BETA_3_1_1.txt	WNV_10^6	200ng	HE1-MP988_561_FW1	Viral - Not Flavivirus	6.886663482	5.796060933	1.041173431	1.041173431
US22502688_251614710001_S01_GE2-v4_91-BETA_3_1_1.txt	WNV_10^6	200ng	100Moll10279a_8766_RC1	Viral - Not Flavivirus	1.626135932	1.041173431	3.741613149	1.041173431
US22502688_251614710001_S01_GE2-v4_91-BETA_3_1_1.txt	WNV_10^6	200ng	HE1-SP10_1246_FW1	Viral - Not Flavivirus	1.626135932	2.948064027	2.211098433	1.041173431
US22502688_251614710001_S01_GE2-v4_91-BETA_3_1_1.txt	WNV_10^6	200ng	Lympho576-1_5929_RC1	Viral - Not Flavivirus	7.496500652	7.548968072	9.273594358	8.674168628
US22502688_251614710001_S01_GE2-v4_91-BETA_3_1_1.txt	WNV_10^6	200ng	72Para10258a_8929_FW1	Viral - Not Flavivirus	9.823352625	10.55391389	4.128636273	4.713598773
US22502688_251614710001_S01_GE2-v4_91-BETA_3_1_1.txt	WNV_10^6	200ng	HE23-SP920_3572_FW1	Viral - Not Flavivirus	2.848528353	2.848528353	2.363101526	3.363101526
US22502688_251614710001_S01_GE2-v4_91-BETA_3_1_1.txt	WNV_10^6	200ng	HerBovine25-1_4677_RC1	Viral - Not Flavivirus	3.363101526	1.041173431	1.041173431	3.041173431
US22502688_251614710001_S01_GE2-v4_91-BETA_3_1_1.txt	WNV_10^6	200ng	HE23-MP781_2365_RC1	Viral - Not Flavivirus	1.626135932	1.041173431	3.685029621	3.848528353
US22502688_251614710001_S01_GE2-v4_91-BETA_3_1_1.txt	WNV_10^6	200ng	1354Alph48544a_8096_RC1	Viral - Not Flavivirus	3.289100945	1.041173431	5.727673959	1.041173431
US22502688_251614710001_S01_GE2-v4_91-BETA_3_1_1.txt	WNV_10^6	200ng	HE23-SP171_2823_RC1	Viral - Not Flavivirus	7.363101526	7.221082521	3.363101526	4.085567551
US22502688_251614710001_S01_GE2-v4_91-BETA_3_1_1.txt	WNV_10^6	200ng	563Resp11216a_8324_FW1	Viral - Not Flavivirus	1.041173431	2.626135932	2.363101526	1.041173431
US22502688_251614710001_S01_GE2-v4_91-BETA_3_1_1.txt	WNV_10^6	200ng	g2BunOrt-a109-1_6124_RC1	Viral - Not Flavivirus	1.626135932	3.211098433	2.848528353	2.041173431
US22502688_251614710001_S01_GE2-v4_91-BETA_3_1_1.txt	WNV_10^6	200ng	HE23-SP345_2997_RC1	Viral - Not Flavivirus	2.626135932	1.848528353	1.041173431	2.363101526
US22502688_251614710001_S01_GE2-v4_91-BETA_3_1_1.txt	WNV_10^6	200ng	HE23-SP459_3111_RC1	Viral - Not Flavivirus	3.50060505	2.363101526	3.211098433	2.626135932
US22502688_251614710001_S01_GE2-v4_91-BETA_3_1_1.txt	WNV_10^6	200ng	Norovi1015-2_6808_FW1	Viral - Not Flavivirus	2.041173431	1.626135932	6.041173431	6.769093886
US22502688_251614710001_S01_GE2-v4_91-BETA_3_1_1.txt	WNV_10^6	200ng	HE1-SP613_1849_FW1	Viral - Not Flavivirus	1.041173431	1.041173431	2.848528353	2.741613149
US22502688_251614710001_S01_GE2-v4_91-BETA_3_1_1.txt	WNV_10^6	200ng	78Para10258a_8951_RC1	Viral - Not Flavivirus	5.344954179	3.363101526	13.65921474	13.23354331
US22502688_251614710001_S01_GE2-v4_91-BETA_3_1_1.txt	WNV_10^6	200ng	937Delt12475a_8307_FW1	Viral - Not Flavivirus	4.626135932	4.433490854	10.28791403	10.08966031
US22502688_251614710001_S01_GE2-v4_91-BETA_3_1_1.txt	WNV_10^6	200ng	1077Delt194443a_7608_FW1	Viral - Not Flavivirus	7.854954623	7.92991668	7.32657565	1.626135932
US22502688_251614710001_S01_GE2-v4_91-BETA_3_1_1.txt	WNV_10^6	200ng	g3FlaHep-a241-1_5411_FW1	Viral - Not Flavivirus	10.39542281	6.416212863	5.923816481	8.945055277
US22502688_251614710001_S01_GE2-v4_91-BETA_3_1_1.txt	WNV_10^6	200ng	HE1-SP384_1620_FW1	Viral - Not Flavivirus	7.403117205	1.041173431	4.041173431	1.041173431
US22502688_251614710001_S01_GE2-v4_91-BETA_3_1_1.txt	WNV_10^6	200ng	57Orth10255a_8928_RC1	Viral - Not Flavivirus	3.626135932	1.041173431	3.741613149	2.363101526
US22502688_251614710001_S01_GE2-v4_91-BETA_3_1_1.txt	WNV_10^6	200ng	HE1-MP617_789_FW1	Viral - Not Flavivirus	1.626135932	4.564735387	3.50060505	3.363101526
US22502688_251614710001_S01_GE2-v4_91-BETA_3_1_1.txt	WNV_10^6	200ng	HE23-SP533_3185_FW1	Viral - Not Flavivirus	7.112635794	6.170456448	1.041173431	5.085567551
US22502688_251614710001_S01_GE2-v4_91-BETA_3_1_1.txt	WNV_10^6	200ng	571Morb11230a_8502_FW1	Viral - Not Flavivirus	1.041173431	3.433490854	3.433490854	4.289100945
US22502688_251614710001_S01_GE2-v4_91-BETA_3_1_1.txt	WNV_10^6	200ng	HE1-SP582_1818_RC1	Viral - Not Flavivirus	2.626135932	1.041173431	1.041173431	4.564735387
US22502688_251614710001_S01_GE2-v4_91-BETA_3_1_1.txt	WNV_10^6	200ng	HE1-MP269_978_FW1	Viral - Not Flavivirus	6.769093886	1.041173431	10.4216345	9.612926075
US22502688_251614710001_S01_GE2-v4_91-BETA_3_1_1.txt	WNV_10^6	200ng	507Coro11138a_8882_RC1	Viral - Not Flavivirus	1.041173431	1.041173431	3.041173431	1.041173431
US22502688_251614710001_S01_GE2-v4_91-BETA_3_1_1.txt	WNV_10^6	200ng	FluAHA7_50-3_7024_RC1	Viral - Not Flavivirus	3.041173431	3.363101526	2.848528353	3.796060933
US22502688_251614710001_S01_GE2-v4_91-BETA_3_1_1.txt	WNV_10^6	200ng	RotaA_VP4-62-4_6521_FW1	Viral - Not Flavivirus	1.041173431	1.041173431	2.041173431	3.50060505
US22502688_251614710001_S01_GE2-v4_91-BETA_3_1_1.txt	WNV_10^6	200ng	HE23-MP1180_2558_FW1	Viral - Not Flavivirus	2.50060505	5.580332242	3.741613149	1.041173431
US22502688_251614710001_S01_GE2-v4_91-BETA_3_1_1.txt	WNV_10^6	200ng	HE1-SP31_1267_FW1	Viral - Not Flavivirus	5.041173431	2.948064027	7.674168628	4.995369742
US22502688_251614710001_S01_GE2-v4_91-BETA_3_1_1.txt	WNV_10^6	200ng	HE1-SP175_1411_FW1	Viral - Not Flavivirus	2.041173431	2.626135932	3.50060505	1.041173431
US22502688_251614710001_S01_GE2-v4_91-BETA_3_1_1.txt	WNV_10^6	200ng	Orthob951-1_7425_FW1	Viral - Not Flavivirus	1.041173431	2.626135932	2.363101526	3.211098433
US22502688_251614710001_S01_GE2-v4_91-BETA_3_1_1.txt	WNV_10^6	200ng	g1AdeMas-a82-1_4813_FW1	Viral - Not Flavivirus	6.989540663	7.883523775	1.041173431	3.363101526
US22502688_251614710001_S01_GE2-v4_91-BETA_3_1_1.txt	WNV_10^6	200ng	FluAHA1_8-3_7423_FW1	Viral - Not Flavivirus	9.021313009	9.76227262	3.741613149	1.041173431
US22502688_251614710001_S01_GE2-v4_91-BETA_3_1_1.txt	WNV_10^6	200ng	1343Aren46919a_7840_FW1	Viral - Not Flavivirus	3.433490854	3.995369742	7.533026528	8.152309102
US22502688_251614710001_S01_GE2-v4_91-BETA_3_1_1.txt	WNV_10^6	200ng	HE1-SP634_1870_RC1	Viral - Not Flavivirus	1.626135932	1.041173431	2.363101526	1.041173431
US22502688_251614710001_S01_GE2-v4_91-BETA_3_1_1.txt	WNV_10^6	200ng	Norov1050i-3_7037_RC1	Viral - Not Flavivirus	4.713598773	4.50060505	1.041173431	3.041173431
US22502688_251614710001_S01_GE2-v4_91-BETA_3_1_1.txt	WNV_10^6	200ng	HE23-SP717_3369_FW1	Viral - Not Flavivirus	1.626135932	2.848528353	4.595762283	3.041173431
US22502688_251614710001_S01_GE2-v4_91-BETA_3_1_1.txt	WNV_10^6	200ng	RotaA_VP4-58-4_6623_RC1	Viral - Not Flavivirus	3.564735387	2.041173431	1.041173431	1.041173431
US22502688_251614710001_S01_GE2-v4_91-BETA_3_1_1.txt	WNV_10^6	200ng	HE23-SP1175_3827_FW1	Viral - Not Flavivirus	6.23099799	4.211098433	2.041173431	3.041173431
US22502688_251614710001_S01_GE2-v4_91-BETA_3_1_1.txt	WNV_10^6	200ng	g2BunOrt-a441-1_6121_RC1	Viral - Not Flavivirus	1.041173431	1.041173431	1.626135932	2.041173431
US22502688_251614710001_S01_GE2-v4_91-BETA_3_1_1.txt	WNV_10^6	200ng	EX-MP104a-47506_444_RC1	Viral - Not Flavivirus	2.50060505	3.211098433	1.041173431	5.433490854
US22502688_251614710001_S01_GE2-v4_91-BETA_3_1_1.txt	WNV_10^6	200ng	HE1-SP264_1500_RC1	Viral - Not Flavivirus	2.50060505	2.363101526	3.363101526	4.796060933
US22502688_251614710001_S01_GE2-v4_91-BETA_3_1_1.txt	WNV_10^6	200ng	FluAHA1_3-4_7487_FW1	Viral - Not Flavivirus	5.564735387	4.923816481	1.041173431	4.796060933
US22502688_251614710001_S01_GE2-v4_91-BETA_3_1_1.txt	WNV_10^6	200ng	HerMardiv111-2_6448_RC1	Viral - Not Flavivirus	2.626135932	3.948064027	4.899154426	1.041173431
US22502688_251614710001_S01_GE2-v4_91-BETA_3_1_1.txt	WNV_10^6	200ng	14Orth10243a_8910_FW1	Viral - Not Flavivirus	2.363101526	2.848528353	8.272394612	8.344954179
US22502688_251614710001_S01_GE2-v4_91-BETA_3_1_1.txt	WNV_10^6	200ng	Pneumo875-1_4936_FW1	Viral - Not Flavivirus	2.626135932	6.170456448	9.011279322	9.216099114
US22502688_251614710001_S01_GE2-v4_91-BETA_3_1_1.txt	WNV_10^6	200ng	HE23-MP820_2378_RC1	Viral - Not Flavivirus	8.851745066	8.628013219	5.641086274	5.128636273
US22502688_251614710001_S01_GE2-v4_91-BETA_3_1_1.txt	WNV_10^6	200ng	HE23-SP941_3593_FW1	Viral - Not Flavivirus	6.769093886	7.699384914	3.948064027	4.289100945
US22502688_251614710001_S01_GE2-v4_91-BETA_3_1_1.txt	WNV_10^6	200ng	g1PapPap-a184-1_5075_FW1	Viral - Not Flavivirus	4.533026528	1.041173431	3.848528353	1.041173431
US22502688_251614710001_S01_GE2-v4_91-BETA_3_1_1.txt	WNV_10^6	200ng	HE23-SP854_3506_RC1	Viral - Not Flavivirus	3.363101526	2.626135932	6.221082521	2.041173431
US22502688_251614710001_S01_GE2-v4_91-BETA_3_1_1.txt	WNV_10^6	200ng	HE1-SP326_1562_FW1	Viral - Not Flavivirus	3.741613149	1.041173431	2.848528353	3.564735387
US22502688_251614710001_S01_GE2-v4_91-BETA_3_1_1.txt	WNV_10^6	200ng	HE23-SP428_3080_RC1	Viral - Not Flavivirus	1.041173431	1.041173431	2.041173431	1.041173431
US22502688_251614710001_S01_GE2-v4_91-BETA_3_1_1.txt	WNV_10^6	200ng	Papill434-1_5220_RC1	Viral - Not Flavivirus	3.041173431	1.363101526	1.041173431	1.041173431
US22502688_251614710001_S01_GE2-v4_91-BETA_3_1_1.txt	WNV_10^6	200ng	52Orth10255a_8924_FW1	Viral - Not Flavivirus	1.626135932	1.041173431	2.626135932	2.363101526
US22502688_251614710001_S01_GE2-v4_91-BETA_3_1_1.txt	WNV_10^6	200ng	g1PicRhi-a301-1_6378_RC1	Viral - Not Flavivirus	1.041173431	1.041173431	1.041173431	2.741613149
US22502688_251614710001_S01_GE2-v4_91-BETA_3_1_1.txt	WNV_10^6	200ng	HE1-MP804_672_FW1	Viral - Not Flavivirus	1.041173431	1.626135932	3.041173431	1.626135932
US22502688_251614710001_S01_GE2-v4_91-BETA_3_1_1.txt	WNV_10^6	200ng	513Coro11138a_8869_RC1	Viral - Not Flavivirus	3.741613149	4.128636273	3.685029621	1.041173431
US22502688_251614710001_S01_GE2-v4_91-BETA_3_1_1.txt	WNV_10^6	200ng	HerAsiane6-1_6779_FW1	Viral - Not Flavivirus	1.041173431	3.211098433	3.041173431	4.564735387
US22502688_251614710001_S01_GE2-v4_91-BETA_3_1_1.txt	WNV_10^6	200ng	821Alph11864a_8168_FW1	Viral - Not Flavivirus	3.741613149	1.626135932	2.50060505	1.041173431
US22502688_251614710001_S01_GE2-v4_91-BETA_3_1_1.txt	WNV_10^6	200ng	163Lymp10376a_8485_RC1	Viral - Not Flavivirus	1.041173431	1.041173431	9.821713199	10.41729882
US22502688_251614710001_S01_GE2-v4_91-BETA_3_1_1.txt	WNV_10^6	200ng	EX-MP119-72012_459_RC1	Viral - Not Flavivirus	1.626135932	2.211098433	2.848528353	1.041173431
US22502688_251614710001_S01_GE2-v4_91-BETA_3_1_1.txt	WNV_10^6	200ng	HE23-MP1239_2559_RC1	Viral - Not Flavivirus	4.685029621	3.289100945	2.041173431	1.041173431
US22502688_251614710001_S01_GE2-v4_91-BETA_3_1_1.txt	WNV_10^6	200ng	HE23-SP200_2852_RC1	Viral - Not Flavivirus	6.809357756	7.923816481	8.954062768	9.015588021
US22502688_251614710001_S01_GE2-v4_91-BETA_3_1_1.txt	WNV_10^6	200ng	Phlebo962-1_6106_RC1	Viral - Not Flavivirus	2.626135932	2.041173431	1.626135932	3.363101526
US22502688_251614710001_S01_GE2-v4_91-BETA_3_1_1.txt	WNV_10^6	200ng	HE23-SP713_3365_FW1	Viral - Not Flavivirus	3.128636273	2.948064027	1.041173431	3.128636273
US22502688_251614710001_S01_GE2-v4_91-BETA_3_1_1.txt	WNV_10^6	200ng	g2AdeAta-a372-1_6307_RC1	Viral - Not Flavivirus	1.041173431	2.848528353	3.626135932	1.041173431
US22502688_251614710001_S01_GE2-v4_91-BETA_3_1_1.txt	WNV_10^6	200ng	RotaB_VP7-11-1_4083_RC1	Viral - Not Flavivirus	1.041173431	1.041173431	3.433490854	4.741613149
US22502688_251614710001_S01_GE2-v4_91-BETA_3_1_1.txt	WNV_10^6	200ng	HE23-SP467_3119_FW1	Viral - Not Flavivirus	1.041173431	3.626135932	5.32657565	4.128636273
US22502688_251614710001_S01_GE2-v4_91-BETA_3_1_1.txt	WNV_10^6	200ng	1076Delt194443a_7609_FW1	Viral - Not Flavivirus	1.041173431	1.041173431	6.170456448	3.211098433
US22502688_251614710001_S01_GE2-v4_91-BETA_3_1_1.txt	WNV_10^6	200ng	Lympho561-1_5921_RC1	Viral - Not Flavivirus	1.041173431	1.041173431	8.277187623	8.069079428
US22502688_251614710001_S01_GE2-v4_91-BETA_3_1_1.txt	WNV_10^6	200ng	681Hant11599a_8373_RC1	Viral - Not Flavivirus	1.626135932	3.899154426	4.655883275	2.041173431
US22502688_251614710001_S01_GE2-v4_91-BETA_3_1_1.txt	WNV_10^6	200ng	Hepaci824-1_7267_RC1	Viral - Not Flavivirus	10.67280524	10.32657565	3.899154426	3.741613149
US22502688_251614710001_S01_GE2-v4_91-BETA_3_1_1.txt	WNV_10^6	200ng	g1AdeMas-a94-1_5723_FW1	Viral - Not Flavivirus	3.211098433	1.626135932	1.041173431	4.041173431
US22502688_251614710001_S01_GE2-v4_91-BETA_3_1_1.txt	WNV_10^6	200ng	HE23-SP192_2844_FW1	Viral - Not Flavivirus	3.289100945	3.50060505	2.363101526	1.041173431
US22502688_251614710001_S01_GE2-v4_91-BETA_3_1_1.txt	WNV_10^6	200ng	g1PapPap-a127-1_5087_RC1	Viral - Not Flavivirus	5.250626797	8.069079428	7.541019318	6.748532563
US22502688_251614710001_S01_GE2-v4_91-BETA_3_1_1.txt	WNV_10^6	200ng	HE1-MP574_828_RC1	Viral - Not Flavivirus	4.041173431	3.995369742	2.848528353	3.848528353
US22502688_251614710001_S01_GE2-v4_91-BETA_3_1_1.txt	WNV_10^6	200ng	HE1-SP676_1912_FW1	Viral - Not Flavivirus	1.041173431	2.211098433	3.626135932	2.041173431
US22502688_251614710001_S01_GE2-v4_91-BETA_3_1_1.txt	WNV_10^6	200ng	unclas679-1_5919_FW1	Viral - Not Flavivirus	2.948064027	1.041173431	3.626135932	1.041173431
US22502688_251614710001_S01_GE2-v4_91-BETA_3_1_1.txt	WNV_10^6	200ng	HE23-SP812_3464_RC1	Viral - Not Flavivirus	2.848528353	4.796060933	12.20733651	12.45029914
US22502688_251614710001_S01_GE2-v4_91-BETA_3_1_1.txt	WNV_10^6	200ng	g1Herunc-a313-1_5804_RC1	Viral - Not Flavivirus	1.041173431	2.741613149	3.433490854	2.848528353
US22502688_251614710001_S01_GE2-v4_91-BETA_3_1_1.txt	WNV_10^6	200ng	HE23-MP662a_2297_RC1	Viral - Not Flavivirus	2.50060505	1.041173431	2.741613149	1.041173431
US22502688_251614710001_S01_GE2-v4_91-BETA_3_1_1.txt	WNV_10^6	200ng	HE23-SP595_3247_RC1	Viral - Not Flavivirus	2.363101526	2.211098433	1.041173431	3.741613149
US22502688_251614710001_S01_GE2-v4_91-BETA_3_1_1.txt	WNV_10^6	200ng	EX-MP55-11961_532_RC1	Viral - Not Flavivirus	3.741613149	6.626135932	5.363101526	3.685029621
US22502688_251614710001_S01_GE2-v4_91-BETA_3_1_1.txt	WNV_10^6	200ng	g1CirCir-a7-1_6740_RC1	Viral - Not Flavivirus	2.041173431	4.170456448	3.564735387	1.626135932
US22502688_251614710001_S01_GE2-v4_91-BETA_3_1_1.txt	WNV_10^6	200ng	HE1-SP753_1989_RC1	Viral - Not Flavivirus	6.692225122	1.041173431	9.131285851	9.280771961
US22502688_251614710001_S01_GE2-v4_91-BETA_3_1_1.txt	WNV_10^6	200ng	g3ParMor-a383-1_5054_FW1	Viral - Not Flavivirus	1.626135932	1.041173431	1.041173431	4.467438186
US22502688_251614710001_S01_GE2-v4_91-BETA_3_1_1.txt	WNV_10^6	200ng	FluAHA5_43-3_7128_FW1	Viral - Not Flavivirus	1.041173431	2.848528353	1.041173431	2.041173431
US22502688_251614710001_S01_GE2-v4_91-BETA_3_1_1.txt	WNV_10^6	200ng	RotaA_VP7-36-1_6550_FW1	Viral - Not Flavivirus	3.948064027	2.041173431	1.041173431	2.363101526
US22502688_251614710001_S01_GE2-v4_91-BETA_3_1_1.txt	WNV_10^6	200ng	HE1-SP176_1412_RC1	Viral - Not Flavivirus	2.363101526	2.363101526	3.289100945	2.626135932
US22502688_251614710001_S01_GE2-v4_91-BETA_3_1_1.txt	WNV_10^6	200ng	807Mama11840a_8268_FW1	Viral - Not Flavivirus	8.701169324	8.223567785	6.670530051	6.363101526
US22502688_251614710001_S01_GE2-v4_91-BETA_3_1_1.txt	WNV_10^6	200ng	HE23-MP858_2399_RC1	Viral - Not Flavivirus	3.564735387	3.626135932	1.041173431	1.041173431
US22502688_251614710001_S01_GE2-v4_91-BETA_3_1_1.txt	WNV_10^6	200ng	HE1-SP139_1375_RC1	Viral - Not Flavivirus	3.041173431	3.041173431	3.848528353	2.041173431
US22502688_251614710001_S01_GE2-v4_91-BETA_3_1_1.txt	WNV_10^6	200ng	EX-SP125-12060_368_RC1	Viral - Not Flavivirus	1.848528353	3.211098433	12.14659092	11.88705547
US22502688_251614710001_S01_GE2-v4_91-BETA_3_1_1.txt	WNV_10^6	200ng	Entero167b-3_7151_FW1	Viral - Not Flavivirus	1.041173431	2.211098433	3.128636273	1.041173431
US22502688_251614710001_S01_GE2-v4_91-BETA_3_1_1.txt	WNV_10^6	200ng	HE23-SP448_3100_RC1	Viral - Not Flavivirus	1.848528353	1.041173431	4.995369742	3.948064027
US22502688_251614710001_S01_GE2-v4_91-BETA_3_1_1.txt	WNV_10^6	200ng	HE1-MP228_1014_RC1	Viral - Not Flavivirus	2.741613149	2.741613149	6.279578171	2.041173431
US22502688_251614710001_S01_GE2-v4_91-BETA_3_1_1.txt	WNV_10^6	200ng	EX-SP1-35256_536_FW1	Viral - Not Flavivirus	7.201044768	4.848528353	4.433490854	3.685029621
US22502688_251614710001_S01_GE2-v4_91-BETA_3_1_1.txt	WNV_10^6	200ng	unclas898-1_201_RC1	Viral - Not Flavivirus	3.948064027	4.041173431	3.848528353	3.50060505
US22502688_251614710001_S01_GE2-v4_91-BETA_3_1_1.txt	WNV_10^6	200ng	HE23-SP425_3077_FW1	Viral - Not Flavivirus	4.211098433	3.948064027	1.041173431	2.50060505
US22502688_251614710001_S01_GE2-v4_91-BETA_3_1_1.txt	WNV_10^6	200ng	FluAHA2_19-2_7117_RC1	Viral - Not Flavivirus	1.041173431	1.041173431	4.398725436	2.848528353
US22502688_251614710001_S01_GE2-v4_91-BETA_3_1_1.txt	WNV_10^6	200ng	1189Hepa31655a_8047_RC1	Viral - Not Flavivirus	1.041173431	1.041173431	2.948064027	4.041173431
US22502688_251614710001_S01_GE2-v4_91-BETA_3_1_1.txt	WNV_10^6	200ng	53Orth10255a_8950_RC1	Viral - Not Flavivirus	3.848528353	1.041173431	1.041173431	3.50060505
US22502688_251614710001_S01_GE2-v4_91-BETA_3_1_1.txt	WNV_10^6	200ng	HE23-MP597_2285_RC1	Viral - Not Flavivirus	3.948064027	3.211098433	2.041173431	1.041173431
US22502688_251614710001_S01_GE2-v4_91-BETA_3_1_1.txt	WNV_10^6	200ng	HE23-MP594_2281_RC1	Viral - Not Flavivirus	5.911538151	3.948064027	10.40967989	10.43456389
US22502688_251614710001_S01_GE2-v4_91-BETA_3_1_1.txt	WNV_10^6	200ng	HE1-MP1066_1204_FW1	Viral - Not Flavivirus	4.796060933	3.848528353	1.041173431	4.848528353
US22502688_251614710001_S01_GE2-v4_91-BETA_3_1_1.txt	WNV_10^6	200ng	g1Calunc-a77-1_6613_RC1	Viral - Not Flavivirus	10.38157992	10.63082458	11.57060399	10.71182968
US22502688_251614710001_S01_GE2-v4_91-BETA_3_1_1.txt	WNV_10^6	200ng	Vesivi11156c-4_6543_RC1	Viral - Not Flavivirus	3.211098433	3.626135932	10.13128585	9.493414672
US22502688_251614710001_S01_GE2-v4_91-BETA_3_1_1.txt	WNV_10^6	200ng	HE1-SP464_1700_RC1	Viral - Not Flavivirus	3.995369742	2.741613149	1.626135932	1.041173431
US22502688_251614710001_S01_GE2-v4_91-BETA_3_1_1.txt	WNV_10^6	200ng	HE1-SP426_1662_FW1	Viral - Not Flavivirus	1.041173431	3.948064027	3.685029621	1.041173431
US22502688_251614710001_S01_GE2-v4_91-BETA_3_1_1.txt	WNV_10^6	200ng	Alphav24-1_4497_FW1	Viral - Not Flavivirus	2.363101526	3.626135932	9.595762283	9.923816481
US22502688_251614710001_S01_GE2-v4_91-BETA_3_1_1.txt	WNV_10^6	200ng	g3BunHan-a51-1_5442_RC1	Viral - Not Flavivirus	1.041173431	1.041173431	8.965985935	9.784324825
US22502688_251614710001_S01_GE2-v4_91-BETA_3_1_1.txt	WNV_10^6	200ng	HE23-SP3_2655_FW1	Viral - Not Flavivirus	1.041173431	1.041173431	1.041173431	3.948064027
US22502688_251614710001_S01_GE2-v4_91-BETA_3_1_1.txt	WNV_10^6	200ng	HE23-MP1279b_2602_FW1	Viral - Not Flavivirus	2.50060505	1.041173431	2.741613149	2.848528353
US22502688_251614710001_S01_GE2-v4_91-BETA_3_1_1.txt	WNV_10^6	200ng	290Parv10788a_8629_RC1	Viral - Not Flavivirus	1.041173431	1.041173431	4.128636273	5.250626797
US22502688_251614710001_S01_GE2-v4_91-BETA_3_1_1.txt	WNV_10^6	200ng	RotaA_VP7-53-3_6637_FW1	Viral - Not Flavivirus	1.041173431	2.626135932	2.041173431	1.041173431
US22502688_251614710001_S01_GE2-v4_91-BETA_3_1_1.txt	WNV_10^6	200ng	FluAHA3_31-2_6919_RC1	Viral - Not Flavivirus	3.741613149	4.363101526	2.363101526	2.848528353
US22502688_251614710001_S01_GE2-v4_91-BETA_3_1_1.txt	WNV_10^6	200ng	g1CorCor-a53-1_6610_RC1	Viral - Not Flavivirus	4.50060505	3.948064027	5.948064027	3.128636273
US22502688_251614710001_S01_GE2-v4_91-BETA_3_1_1.txt	WNV_10^6	200ng	HE23-MP758_2352_FW1	Viral - Not Flavivirus	2.741613149	3.948064027	5.363101526	6.085567551
US22502688_251614710001_S01_GE2-v4_91-BETA_3_1_1.txt	WNV_10^6	200ng	HE1-MP916_606_FW1	Viral - Not Flavivirus	3.041173431	1.041173431	2.626135932	2.626135932
US22502688_251614710001_S01_GE2-v4_91-BETA_3_1_1.txt	WNV_10^6	200ng	HE23-SP961_3613_FW1	Viral - Not Flavivirus	10.0453939	10.69580946	6.541019318	7.260341952
US22502688_251614710001_S01_GE2-v4_91-BETA_3_1_1.txt	WNV_10^6	200ng	HE23-SP884_3536_FW1	Viral - Not Flavivirus	1.041173431	1.041173431	3.685029621	1.041173431
US22502688_251614710001_S01_GE2-v4_91-BETA_3_1_1.txt	WNV_10^6	200ng	HE23-SP1141_3793_FW1	Viral - Not Flavivirus	1.041173431	3.50060505	1.041173431	3.50060505
US22502688_251614710001_S01_GE2-v4_91-BETA_3_1_1.txt	WNV_10^6	200ng	g1BunPhl-a97-1_6643_RC1	Viral - Not Flavivirus	2.041173431	3.848528353	2.626135932	2.848528353
US22502688_251614710001_S01_GE2-v4_91-BETA_3_1_1.txt	WNV_10^6	200ng	g1ParRes-a59-1_4807_RC1	Viral - Not Flavivirus	1.041173431	3.50060505	1.041173431	1.041173431
US22502688_251614710001_S01_GE2-v4_91-BETA_3_1_1.txt	WNV_10^6	200ng	HE1-SP781_2017_RC1	Viral - Not Flavivirus	4.289100945	1.626135932	3.289100945	4.398725436
US22502688_251614710001_S01_GE2-v4_91-BETA_3_1_1.txt	WNV_10^6	200ng	birdh544-1_238_FW1	Viral - Not Flavivirus	6.160114504	3.796060933	8.97781137	8.710058416
US22502688_251614710001_S01_GE2-v4_91-BETA_3_1_1.txt	WNV_10^6	200ng	HE23-SP1281_3933_RC1	Viral - Not Flavivirus	1.041173431	1.041173431	3.848528353	1.041173431
US22502688_251614710001_S01_GE2-v4_91-BETA_3_1_1.txt	WNV_10^6	200ng	Norov1042g-2_6818_FW1	Viral - Not Flavivirus	1.041173431	1.041173431	6.917690378	8.193458274
US22502688_251614710001_S01_GE2-v4_91-BETA_3_1_1.txt	WNV_10^6	200ng	HE23-SP1260_3912_RC1	Viral - Not Flavivirus	9.661393257	9.393216857	1.041173431	4.128636273
US22502688_251614710001_S01_GE2-v4_91-BETA_3_1_1.txt	WNV_10^6	200ng	FluB-HA_71-1_5426_FW1	Viral - Not Flavivirus	4.363101526	3.626135932	3.211098433	3.211098433
US22502688_251614710001_S01_GE2-v4_91-BETA_3_1_1.txt	WNV_10^6	200ng	H1POLG_43-1_4536_FW1	Viral - Not Flavivirus	3.128636273	3.50060505	3.041173431	1.041173431
US22502688_251614710001_S01_GE2-v4_91-BETA_3_1_1.txt	WNV_10^6	200ng	HE1-SP680_1916_FW1	Viral - Not Flavivirus	1.041173431	2.363101526	1.626135932	3.848528353
US22502688_251614710001_S01_GE2-v4_91-BETA_3_1_1.txt	WNV_10^6	200ng	HE23-SP865_3517_RC1	Viral - Not Flavivirus	2.848528353	1.041173431	1.041173431	2.363101526
US22502688_251614710001_S01_GE2-v4_91-BETA_3_1_1.txt	WNV_10^6	200ng	HE23-SP367_3019_RC1	Viral - Not Flavivirus	7.935991195	7.052400687	8.305616032	8.057981719
US22502688_251614710001_S01_GE2-v4_91-BETA_3_1_1.txt	WNV_10^6	200ng	Mollus493-1_7492_RC1	Viral - Not Flavivirus	3.433490854	2.041173431	7.741613149	8.018453355
US22502688_251614710001_S01_GE2-v4_91-BETA_3_1_1.txt	WNV_10^6	200ng	725Lent11660a_8152_FW1	Viral - Not Flavivirus	4.041173431	3.128636273	3.626135932	2.363101526
US22502688_251614710001_S01_GE2-v4_91-BETA_3_1_1.txt	WNV_10^6	200ng	827Alph11864a_8472_FW1	Viral - Not Flavivirus	1.041173431	3.289100945	9.69580946	8.622374013
US22502688_251614710001_S01_GE2-v4_91-BETA_3_1_1.txt	WNV_10^6	200ng	818Beta11855a_8206_FW1	Viral - Not Flavivirus	9.071840568	8.960036669	2.363101526	3.211098433
US22502688_251614710001_S01_GE2-v4_91-BETA_3_1_1.txt	WNV_10^6	200ng	g1Herunc-a347-1_5808_RC1	Viral - Not Flavivirus	2.626135932	1.626135932	1.041173431	1.041173431
US22502688_251614710001_S01_GE2-v4_91-BETA_3_1_1.txt	WNV_10^6	200ng	225Mast10522a_8370_FW1	Viral - Not Flavivirus	1.363101526	3.50060505	3.289100945	3.289100945
US22502688_251614710001_S01_GE2-v4_91-BETA_3_1_1.txt	WNV_10^6	200ng	Norovi1017-F_7002_RC1	Viral - Not Flavivirus	4.289100945	1.041173431	5.983687937	5.250626797
US22502688_251614710001_S01_GE2-v4_91-BETA_3_1_1.txt	WNV_10^6	200ng	213Mast10512a_8190_FW1	Viral - Not Flavivirus	1.041173431	1.041173431	1.041173431	1.041173431
US22502688_251614710001_S01_GE2-v4_91-BETA_3_1_1.txt	WNV_10^6	200ng	HE23-SP534_3186_FW1	Viral - Not Flavivirus	4.822533145	1.848528353	11.11765503	10.98185408
US22502688_251614710001_S01_GE2-v4_91-BETA_3_1_1.txt	WNV_10^6	200ng	Nairov949-1_6104_RC1	Viral - Not Flavivirus	4.170456448	3.50060505	1.041173431	6.170456448
US22502688_251614710001_S01_GE2-v4_91-BETA_3_1_1.txt	WNV_10^6	200ng	Norovi1015-1_6807_FW1	Viral - Not Flavivirus	1.041173431	1.363101526	2.50060505	2.363101526
US22502688_251614710001_S01_GE2-v4_91-BETA_3_1_1.txt	WNV_10^6	200ng	Lympho584-1_6005_RC1	Viral - Not Flavivirus	8.4569152	8.19599154	7.670530051	7.32657565
US22502688_251614710001_S01_GE2-v4_91-BETA_3_1_1.txt	WNV_10^6	200ng	g2AdeMas-a394-1_5368_FW1	Viral - Not Flavivirus	9.113975966	9.941285494	1.363101526	6.580332242
US22502688_251614710001_S01_GE2-v4_91-BETA_3_1_1.txt	WNV_10^6	200ng	EX-SP1-47517_380_FW1	Viral - Not Flavivirus	6.433490854	7.965985935	6.018453355	5.041173431
US22502688_251614710001_S01_GE2-v4_91-BETA_3_1_1.txt	WNV_10^6	200ng	HE1-MP599b_806_FW1	Viral - Not Flavivirus	1.041173431	1.363101526	1.041173431	1.041173431
US22502688_251614710001_S01_GE2-v4_91-BETA_3_1_1.txt	WNV_10^6	200ng	HE1-SP595_1831_FW1	Viral - Not Flavivirus	3.741613149	4.433490854	4.128636273	6.648503745
US22502688_251614710001_S01_GE2-v4_91-BETA_3_1_1.txt	WNV_10^6	200ng	HE1-MP1064_1205_FW1	Viral - Not Flavivirus	4.211098433	2.626135932	2.741613149	4.848528353
US22502688_251614710001_S01_GE2-v4_91-BETA_3_1_1.txt	WNV_10^6	200ng	HE23-MP932_2432_RC1	Viral - Not Flavivirus	4.564735387	4.041173431	1.041173431	4.564735387
US22502688_251614710001_S01_GE2-v4_91-BETA_3_1_1.txt	WNV_10^6	200ng	HerRhesus136-1_4667_FW1	Viral - Not Flavivirus	9.576448808	10.12531744	4.822533145	6.641086274
US22502688_251614710001_S01_GE2-v4_91-BETA_3_1_1.txt	WNV_10^6	200ng	Papill365-1_5178_FW1	Viral - Not Flavivirus	1.626135932	2.626135932	2.041173431	1.041173431
US22502688_251614710001_S01_GE2-v4_91-BETA_3_1_1.txt	WNV_10^6	200ng	HE23-SP1342_3994_FW1	Viral - Not Flavivirus	1.041173431	3.50060505	2.211098433	2.848528353
US22502688_251614710001_S01_GE2-v4_91-BETA_3_1_1.txt	WNV_10^6	200ng	Parech243-1_4356_FW1	Viral - Not Flavivirus	1.041173431	3.128636273	1.041173431	2.741613149
US22502688_251614710001_S01_GE2-v4_91-BETA_3_1_1.txt	WNV_10^6	200ng	HE1-SP136_1372_RC1	Viral - Not Flavivirus	10.33980884	9.790204813	3.433490854	7.269992122
US22502688_251614710001_S01_GE2-v4_91-BETA_3_1_1.txt	WNV_10^6	200ng	1039Ebol186538a_7700_FW1	Viral - Not Flavivirus	3.211098433	5.983687937	2.948064027	3.848528353
US22502688_251614710001_S01_GE2-v4_91-BETA_3_1_1.txt	WNV_10^6	200ng	HE23-MP1005_2461_RC1	Viral - Not Flavivirus	1.626135932	1.041173431	2.211098433	3.685029621
US22502688_251614710001_S01_GE2-v4_91-BETA_3_1_1.txt	WNV_10^6	200ng	HE1-MP885a_633_FW1	Viral - Not Flavivirus	7.128636273	6.685029621	1.041173431	3.948064027
US22502688_251614710001_S01_GE2-v4_91-BETA_3_1_1.txt	WNV_10^6	200ng	HerPorc130-3_6850_FW1	Viral - Not Flavivirus	3.211098433	2.848528353	1.626135932	3.041173431
US22502688_251614710001_S01_GE2-v4_91-BETA_3_1_1.txt	WNV_10^6	200ng	HE1-SP758_1994_FW1	Viral - Not Flavivirus	2.848528353	1.041173431	1.041173431	1.041173431
US22502688_251614710001_S01_GE2-v4_91-BETA_3_1_1.txt	WNV_10^6	200ng	EX-MP79b-253923_475_FW1	Viral - Not Flavivirus	4.085567551	3.796060933	1.041173431	2.363101526
US22502688_251614710001_S01_GE2-v4_91-BETA_3_1_1.txt	WNV_10^6	200ng	HE23-SP1313_3965_RC1	Viral - Not Flavivirus	2.041173431	3.50060505	2.741613149	5.61102904
US22502688_251614710001_S01_GE2-v4_91-BETA_3_1_1.txt	WNV_10^6	200ng	g3ParPne-a386-1_6275_FW1	Viral - Not Flavivirus	2.948064027	3.50060505	11.95275267	12.12298971
US22502688_251614710001_S01_GE2-v4_91-BETA_3_1_1.txt	WNV_10^6	200ng	HE1-MP305_945_RC1	Viral - Not Flavivirus	2.041173431	2.041173431	3.211098433	1.041173431
US22502688_251614710001_S01_GE2-v4_91-BETA_3_1_1.txt	WNV_10^6	200ng	695Aren11623a_8795_RC1	Viral - Not Flavivirus	5.450564367	1.848528353	2.626135932	1.041173431
US22502688_251614710001_S01_GE2-v4_91-BETA_3_1_1.txt	WNV_10^6	200ng	275Sapo106333a_7900_RC1	Viral - Not Flavivirus	5.041173431	5.107262622	1.626135932	3.848528353
US22502688_251614710001_S01_GE2-v4_91-BETA_3_1_1.txt	WNV_10^6	200ng	1276Parv38251a_7912_FW1	Viral - Not Flavivirus	1.041173431	2.848528353	4.564735387	5.533026528
US22502688_251614710001_S01_GE2-v4_91-BETA_3_1_1.txt	WNV_10^6	200ng	RotaA_VP4-59-4_6604_RC1	Viral - Not Flavivirus	1.041173431	3.433490854	1.041173431	1.041173431
US22502688_251614710001_S01_GE2-v4_91-BETA_3_1_1.txt	WNV_10^6	200ng	628Novi11287a_8588_RC1	Viral - Not Flavivirus	4.595762283	2.041173431	1.041173431	1.041173431
US22502688_251614710001_S01_GE2-v4_91-BETA_3_1_1.txt	WNV_10^6	200ng	FluAHA3_30-2_6812_RC1	Viral - Not Flavivirus	3.50060505	2.041173431	1.041173431	2.626135932
US22502688_251614710001_S01_GE2-v4_91-BETA_3_1_1.txt	WNV_10^6	200ng	101Moll10279a_8700_RC1	Viral - Not Flavivirus	2.626135932	1.041173431	8.629888067	6.139205514
US22502688_251614710001_S01_GE2-v4_91-BETA_3_1_1.txt	WNV_10^6	200ng	HE23-SP1252_3904_RC1	Viral - Not Flavivirus	2.626135932	3.50060505	1.041173431	1.041173431
US22502688_251614710001_S01_GE2-v4_91-BETA_3_1_1.txt	WNV_10^6	200ng	HE23-SP379_3031_FW1	Viral - Not Flavivirus	9.272394612	8.853350737	4.995369742	4.128636273
US22502688_251614710001_S01_GE2-v4_91-BETA_3_1_1.txt	WNV_10^6	200ng	HE1-MP642_765_FW1	Viral - Not Flavivirus	4.971910769	7.041173431	3.948064027	5.899154426
US22502688_251614710001_S01_GE2-v4_91-BETA_3_1_1.txt	WNV_10^6	200ng	RotaB_VP4-12-1_6533_FW1	Viral - Not Flavivirus	5.018453355	4.128636273	1.041173431	2.041173431
US22502688_251614710001_S01_GE2-v4_91-BETA_3_1_1.txt	WNV_10^6	200ng	HE23-SP439_3091_RC1	Viral - Not Flavivirus	3.995369742	3.128636273	1.041173431	1.041173431
US22502688_251614710001_S01_GE2-v4_91-BETA_3_1_1.txt	WNV_10^6	200ng	HE23-MP547_2249_FW1	Viral - Not Flavivirus	8.057981719	9.811837324	7.32657565	6.655883275
US22502688_251614710001_S01_GE2-v4_91-BETA_3_1_1.txt	WNV_10^6	200ng	HE1-SP168_1404_FW1	Viral - Not Flavivirus	1.363101526	5.50060505	7.269992122	7.560809684
US22502688_251614710001_S01_GE2-v4_91-BETA_3_1_1.txt	WNV_10^6	200ng	g1HerRha-a189-1_6309_FW1	Viral - Not Flavivirus	1.041173431	1.041173431	10.30913052	8.467438186
US22502688_251614710001_S01_GE2-v4_91-BETA_3_1_1.txt	WNV_10^6	200ng	HerCercop46-1_4718_RC1	Viral - Not Flavivirus	10.34152599	9.949566052	6.948064027	5.61102904
US22502688_251614710001_S01_GE2-v4_91-BETA_3_1_1.txt	WNV_10^6	200ng	504Coro11138a_8176_FW1	Viral - Not Flavivirus	2.363101526	1.041173431	3.211098433	1.626135932
US22502688_251614710001_S01_GE2-v4_91-BETA_3_1_1.txt	WNV_10^6	200ng	HE1-MP1247_1109_RC1	Viral - Not Flavivirus	4.713598773	4.533026528	8.518931698	10.4721486
US22502688_251614710001_S01_GE2-v4_91-BETA_3_1_1.txt	WNV_10^6	200ng	g2IriRan-a538-1_5310_FW1	Viral - Not Flavivirus	4.948064027	5.344954179	7.692225122	4.899154426
US22502688_251614710001_S01_GE2-v4_91-BETA_3_1_1.txt	WNV_10^6	200ng	FluAHA2_23-2_6900_RC1	Viral - Not Flavivirus	2.50060505	2.363101526	3.289100945	1.041173431
US22502688_251614710001_S01_GE2-v4_91-BETA_3_1_1.txt	WNV_10^6	200ng	HE23-SP817_3469_RC1	Viral - Not Flavivirus	3.50060505	3.211098433	4.363101526	2.041173431
US22502688_251614710001_S01_GE2-v4_91-BETA_3_1_1.txt	WNV_10^6	200ng	HE23-MP670a_2307_RC1	Viral - Not Flavivirus	1.363101526	3.041173431	1.041173431	3.50060505
US22502688_251614710001_S01_GE2-v4_91-BETA_3_1_1.txt	WNV_10^6	200ng	HE23-SP550_3202_RC1	Viral - Not Flavivirus	1.363101526	2.041173431	1.041173431	1.041173431
US22502688_251614710001_S01_GE2-v4_91-BETA_3_1_1.txt	WNV_10^6	200ng	HE23-MP327_2131_FW1	Viral - Not Flavivirus	2.041173431	7.139205514	7.317297837	3.50060505
US22502688_251614710001_S01_GE2-v4_91-BETA_3_1_1.txt	WNV_10^6	200ng	Corona999-1_7356_RC1	Viral - Not Flavivirus	1.041173431	2.041173431	2.041173431	1.041173431
US22502688_251614710001_S01_GE2-v4_91-BETA_3_1_1.txt	WNV_10^6	200ng	Norovi1039-3_7187_RC1	Viral - Not Flavivirus	9.442052868	9.716248352	10.17944523	7.149697888
US22502688_251614710001_S01_GE2-v4_91-BETA_3_1_1.txt	WNV_10^6	200ng	HE23-MP1122b_2519_FW1	Viral - Not Flavivirus	1.041173431	1.041173431	1.041173431	1.041173431
US22502688_251614710001_S01_GE2-v4_91-BETA_3_1_1.txt	WNV_10^6	200ng	HerPorc129-F_6878_FW1	Viral - Not Flavivirus	1.041173431	2.363101526	3.433490854	3.50060505
US22502688_251614710001_S01_GE2-v4_91-BETA_3_1_1.txt	WNV_10^6	200ng	588Morb11241a_8852_RC1	Viral - Not Flavivirus	2.626135932	3.041173431	2.626135932	1.041173431
US22502688_251614710001_S01_GE2-v4_91-BETA_3_1_1.txt	WNV_10^6	200ng	Papill438-1_5207_FW1	Viral - Not Flavivirus	3.211098433	3.363101526	3.041173431	3.041173431
US22502688_251614710001_S01_GE2-v4_91-BETA_3_1_1.txt	WNV_10^6	200ng	g2NodAlp-a232-1_4851_FW1	Viral - Not Flavivirus	2.041173431	3.041173431	1.041173431	1.041173431
US22502688_251614710001_S01_GE2-v4_91-BETA_3_1_1.txt	WNV_10^6	200ng	HE1-SP153_1389_FW1	Viral - Not Flavivirus	4.50060505	4.170456448	3.741613149	5.041173431
US22502688_251614710001_S01_GE2-v4_91-BETA_3_1_1.txt	WNV_10^6	200ng	HerEquidh62-1_4679_RC1	Viral - Not Flavivirus	3.211098433	4.923816481	3.848528353	4.564735387
US22502688_251614710001_S01_GE2-v4_91-BETA_3_1_1.txt	WNV_10^6	200ng	HE1-MP948_179_RC1	Viral - Not Flavivirus	8.964500917	9.364228192	7.180724784	5.085567551
US22502688_251614710001_S01_GE2-v4_91-BETA_3_1_1.txt	WNV_10^6	200ng	HE23-SP592_3244_RC1	Viral - Not Flavivirus	1.626135932	3.626135932	4.128636273	3.848528353
US22502688_251614710001_S01_GE2-v4_91-BETA_3_1_1.txt	WNV_10^6	200ng	g2ParRes-a265-1_4966_RC1	Viral - Not Flavivirus	4.848528353	4.211098433	5.713598773	5.484116927
US22502688_251614710001_S01_GE2-v4_91-BETA_3_1_1.txt	WNV_10^6	200ng	RotaA_VP4-54-1_6507_FW1	Viral - Not Flavivirus	1.626135932	1.041173431	3.041173431	3.211098433
US22502688_251614710001_S01_GE2-v4_91-BETA_3_1_1.txt	WNV_10^6	200ng	HE23-SP36_2688_FW1	Viral - Not Flavivirus	1.041173431	3.685029621	3.211098433	1.041173431
US22502688_251614710001_S01_GE2-v4_91-BETA_3_1_1.txt	WNV_10^6	200ng	SIVPOLCOL_10-1_5327_RC1	Viral - Not Flavivirus	2.848528353	1.041173431	2.363101526	1.626135932
US22502688_251614710001_S01_GE2-v4_91-BETA_3_1_1.txt	WNV_10^6	200ng	Papill381-1_5252_RC1	Viral - Not Flavivirus	1.041173431	1.626135932	3.685029621	3.211098433
US22502688_251614710001_S01_GE2-v4_91-BETA_3_1_1.txt	WNV_10^6	200ng	g3ReoOrt-a492-1_4577_FW1	Viral - Not Flavivirus	2.363101526	1.041173431	1.041173431	1.041173431
US22502688_251614710001_S01_GE2-v4_91-BETA_3_1_1.txt	WNV_10^6	200ng	Norovi1014-1_7070_FW1	Viral - Not Flavivirus	1.626135932	3.363101526	1.041173431	1.041173431
US22502688_251614710001_S01_GE2-v4_91-BETA_3_1_1.txt	WNV_10^6	200ng	HE1-SP372_1608_RC1	Viral - Not Flavivirus	10.41295008	10.60627551	8.679609345	3.741613149
US22502688_251614710001_S01_GE2-v4_91-BETA_3_1_1.txt	WNV_10^6	200ng	HE23-MP374_2134_RC1	Viral - Not Flavivirus	4.211098433	2.041173431	1.041173431	2.626135932
US22502688_251614710001_S01_GE2-v4_91-BETA_3_1_1.txt	WNV_10^6	200ng	HerHumanh88-1_4700_RC1	Viral - Not Flavivirus	2.626135932	4.289100945	2.041173431	2.848528353
US22502688_251614710001_S01_GE2-v4_91-BETA_3_1_1.txt	WNV_10^6	200ng	g1BunHan-a19-1_6678_RC1	Viral - Not Flavivirus	3.041173431	2.948064027	2.626135932	1.041173431
US22502688_251614710001_S01_GE2-v4_91-BETA_3_1_1.txt	WNV_10^6	200ng	FluAHA1_18-4_7099_FW1	Viral - Not Flavivirus	4.655883275	3.433490854	1.041173431	3.626135932
US22502688_251614710001_S01_GE2-v4_91-BETA_3_1_1.txt	WNV_10^6	200ng	Rubula891-1_4937_RC1	Viral - Not Flavivirus	3.741613149	2.363101526	1.041173431	3.041173431
US22502688_251614710001_S01_GE2-v4_91-BETA_3_1_1.txt	WNV_10^6	200ng	EX-SP1-42785_350_FW1	Viral - Not Flavivirus	2.626135932	5.289100945	4.085567551	5.626135932
US22502688_251614710001_S01_GE2-v4_91-BETA_3_1_1.txt	WNV_10^6	200ng	806Mama11840a_8439_FW1	Viral - Not Flavivirus	9.502652879	9.69580946	7.385469339	6.699384914
US22502688_251614710001_S01_GE2-v4_91-BETA_3_1_1.txt	WNV_10^6	200ng	g1HerIct-a44-1_6024_RC1	Viral - Not Flavivirus	1.041173431	3.211098433	4.128636273	2.626135932
US22502688_251614710001_S01_GE2-v4_91-BETA_3_1_1.txt	WNV_10^6	200ng	g1Herunc-a395-1_6320_RC1	Viral - Not Flavivirus	1.041173431	3.433490854	1.041173431	1.041173431
US22502688_251614710001_S01_GE2-v4_91-BETA_3_1_1.txt	WNV_10^6	200ng	FluAHA4_38-1_6792_FW1	Viral - Not Flavivirus	1.041173431	1.041173431	3.741613149	3.211098433
US22502688_251614710001_S01_GE2-v4_91-BETA_3_1_1.txt	WNV_10^6	200ng	HE23-SP1166_3818_RC1	Viral - Not Flavivirus	1.041173431	2.211098433	3.128636273	2.848528353
US22502688_251614710001_S01_GE2-v4_91-BETA_3_1_1.txt	WNV_10^6	200ng	HE1-SP605_1841_FW1	Viral - Not Flavivirus	5.307959972	7.107262622	7.626135932	8.889796372
US22502688_251614710001_S01_GE2-v4_91-BETA_3_1_1.txt	WNV_10^6	200ng	HE1-SP90_1326_FW1	Viral - Not Flavivirus	1.041173431	5.548968072	2.363101526	3.848528353
US22502688_251614710001_S01_GE2-v4_91-BETA_3_1_1.txt	WNV_10^6	200ng	Rhinov296-1_4390_FW1	Viral - Not Flavivirus	1.041173431	1.626135932	1.363101526	3.948064027
US22502688_251614710001_S01_GE2-v4_91-BETA_3_1_1.txt	WNV_10^6	200ng	HE1-SP140_1376_RC1	Viral - Not Flavivirus	8.248187751	7.459025946	9.777575363	9.675984481
US22502688_251614710001_S01_GE2-v4_91-BETA_3_1_1.txt	WNV_10^6	200ng	AlpVEE37-2_7558_FW1	Viral - Not Flavivirus	6.170456448	4.433490854	4.170456448	2.626135932
US22502688_251614710001_S01_GE2-v4_91-BETA_3_1_1.txt	WNV_10^6	200ng	1500Orth98442a_7961_FW1	Viral - Not Flavivirus	1.041173431	1.848528353	1.041173431	1.041173431
US22502688_251614710001_S01_GE2-v4_91-BETA_3_1_1.txt	WNV_10^6	200ng	HE23-MP1276b_2596_RC1	Viral - Not Flavivirus	3.848528353	3.128636273	3.128636273	2.626135932
US22502688_251614710001_S01_GE2-v4_91-BETA_3_1_1.txt	WNV_10^6	200ng	Vesivi1076-1_4270_FW1	Viral - Not Flavivirus	5.516906862	3.741613149	9.091021981	6.782640418
US22502688_251614710001_S01_GE2-v4_91-BETA_3_1_1.txt	WNV_10^6	200ng	Papill349-1_5186_RC1	Viral - Not Flavivirus	3.50060505	2.848528353	1.041173431	1.848528353
US22502688_251614710001_S01_GE2-v4_91-BETA_3_1_1.txt	WNV_10^6	200ng	164Lymp10376a_8440_FW1	Viral - Not Flavivirus	3.289100945	2.848528353	2.626135932	3.995369742
US22502688_251614710001_S01_GE2-v4_91-BETA_3_1_1.txt	WNV_10^6	200ng	Hepaci815-8_7393_FW1	Viral - Not Flavivirus	3.848528353	1.041173431	3.848528353	2.50060505
US22502688_251614710001_S01_GE2-v4_91-BETA_3_1_1.txt	WNV_10^6	200ng	HE23-MP748_2346_FW1	Viral - Not Flavivirus	1.626135932	2.626135932	2.848528353	1.041173431
US22502688_251614710001_S01_GE2-v4_91-BETA_3_1_1.txt	WNV_10^6	200ng	g2BunOrt-a437-1_6133_RC1	Viral - Not Flavivirus	2.041173431	2.041173431	1.848528353	1.041173431
US22502688_251614710001_S01_GE2-v4_91-BETA_3_1_1.txt	WNV_10^6	200ng	617Vesi11276a_8540_RC1	Viral - Not Flavivirus	2.363101526	2.363101526	1.041173431	1.041173431
US22502688_251614710001_S01_GE2-v4_91-BETA_3_1_1.txt	WNV_10^6	200ng	HE23-SP994_3646_FW1	Viral - Not Flavivirus	1.041173431	3.363101526	1.041173431	1.041173431
US22502688_251614710001_S01_GE2-v4_91-BETA_3_1_1.txt	WNV_10^6	200ng	HE1-MP658_754_FW1	Viral - Not Flavivirus	2.211098433	1.041173431	7.524989209	3.211098433
US22502688_251614710001_S01_GE2-v4_91-BETA_3_1_1.txt	WNV_10^6	200ng	HE23-MP188_2090_RC1	Viral - Not Flavivirus	1.041173431	3.848528353	7.170456448	7.274793108
US22502688_251614710001_S01_GE2-v4_91-BETA_3_1_1.txt	WNV_10^6	200ng	853Spum11963a_8696_RC1	Viral - Not Flavivirus	10.71005842	10.71933339	4.564735387	2.041173431
US22502688_251614710001_S01_GE2-v4_91-BETA_3_1_1.txt	WNV_10^6	200ng	Corona1007-1_7077_RC1	Viral - Not Flavivirus	3.041173431	3.433490854	5.467438186	5.923816481
US22502688_251614710001_S01_GE2-v4_91-BETA_3_1_1.txt	WNV_10^6	200ng	Nairov944-1_6096_FW1	Viral - Not Flavivirus	6.995369742	6.720653531	4.899154426	5.041173431
US22502688_251614710001_S01_GE2-v4_91-BETA_3_1_1.txt	WNV_10^6	200ng	HE23-MP528_2236_RC1	Viral - Not Flavivirus	1.041173431	3.211098433	1.041173431	2.041173431
US22502688_251614710001_S01_GE2-v4_91-BETA_3_1_1.txt	WNV_10^6	200ng	HE1-MP995a_554_FW1	Viral - Not Flavivirus	6.433490854	3.848528353	3.848528353	4.128636273
US22502688_251614710001_S01_GE2-v4_91-BETA_3_1_1.txt	WNV_10^6	200ng	HE23-MP1110_2506_FW1	Viral - Not Flavivirus	1.041173431	3.041173431	1.626135932	1.041173431
US22502688_251614710001_S01_GE2-v4_91-BETA_3_1_1.txt	WNV_10^6	200ng	539Avul11176a_8892_RC1	Viral - Not Flavivirus	2.50060505	1.041173431	1.041173431	3.995369742
US22502688_251614710001_S01_GE2-v4_91-BETA_3_1_1.txt	WNV_10^6	200ng	1495Sapo95342a_7865_FW1	Viral - Not Flavivirus	9.714482507	9.374328782	10.4216345	10.4484412
US22502688_251614710001_S01_GE2-v4_91-BETA_3_1_1.txt	WNV_10^6	200ng	Parech244-1_7461_RC1	Viral - Not Flavivirus	1.041173431	2.041173431	1.041173431	3.741613149
US22502688_251614710001_S01_GE2-v4_91-BETA_3_1_1.txt	WNV_10^6	200ng	HE1-MP1309a_1096_FW1	Viral - Not Flavivirus	3.211098433	1.041173431	2.741613149	1.041173431
US22502688_251614710001_S01_GE2-v4_91-BETA_3_1_1.txt	WNV_10^6	200ng	Papill367-1_5215_RC1	Viral - Not Flavivirus	1.041173431	2.50060505	1.041173431	1.041173431
US22502688_251614710001_S01_GE2-v4_91-BETA_3_1_1.txt	WNV_10^6	200ng	g2BunHan-a423-1_5436_FW1	Viral - Not Flavivirus	1.041173431	2.626135932	1.041173431	3.289100945
US22502688_251614710001_S01_GE2-v4_91-BETA_3_1_1.txt	WNV_10^6	200ng	g1BunNai-a61-1_6092_RC1	Viral - Not Flavivirus	1.041173431	2.626135932	1.041173431	3.741613149
US22502688_251614710001_S01_GE2-v4_91-BETA_3_1_1.txt	WNV_10^6	200ng	HE1-MP843_659_FW1	Viral - Not Flavivirus	4.041173431	3.50060505	3.50060505	3.041173431
US22502688_251614710001_S01_GE2-v4_91-BETA_3_1_1.txt	WNV_10^6	200ng	HE1-SP48_1284_FW1	Viral - Not Flavivirus	6.923816481	9.201044768	3.741613149	1.363101526
US22502688_251614710001_S01_GE2-v4_91-BETA_3_1_1.txt	WNV_10^6	200ng	HE23-SP279_2931_RC1	Viral - Not Flavivirus	3.041173431	1.848528353	3.995369742	1.363101526
US22502688_251614710001_S01_GE2-v4_91-BETA_3_1_1.txt	WNV_10^6	200ng	Norov1047a-1_7039_RC1	Viral - Not Flavivirus	8.253061726	7.576448808	3.128636273	1.041173431
US22502688_251614710001_S01_GE2-v4_91-BETA_3_1_1.txt	WNV_10^6	200ng	g2RhaNov-a331-1_4512_RC1	Viral - Not Flavivirus	4.398725436	1.041173431	8.595762283	7.001175363
US22502688_251614710001_S01_GE2-v4_91-BETA_3_1_1.txt	WNV_10^6	200ng	HE1-SP123_1359_RC1	Viral - Not Flavivirus	1.041173431	1.041173431	3.041173431	3.041173431
US22502688_251614710001_S01_GE2-v4_91-BETA_3_1_1.txt	WNV_10^6	200ng	309Eryt10798a_8550_RC1	Viral - Not Flavivirus	3.948064027	4.211098433	1.041173431	1.041173431
US22502688_251614710001_S01_GE2-v4_91-BETA_3_1_1.txt	WNV_10^6	200ng	798Mama11840a_8263_FW1	Viral - Not Flavivirus	8.562773871	8.063541244	8.170456448	8.405308086
US22502688_251614710001_S01_GE2-v4_91-BETA_3_1_1.txt	WNV_10^6	200ng	FluB-PB2_82-1_5330_FW1	Viral - Not Flavivirus	2.848528353	3.363101526	2.741613149	1.041173431
US22502688_251614710001_S01_GE2-v4_91-BETA_3_1_1.txt	WNV_10^6	200ng	FluAHA1_13-4_6841_FW1	Viral - Not Flavivirus	2.50060505	2.848528353	1.041173431	1.041173431
US22502688_251614710001_S01_GE2-v4_91-BETA_3_1_1.txt	WNV_10^6	200ng	HE23-SP1325_3977_RC1	Viral - Not Flavivirus	4.250626797	5.971910769	3.363101526	4.398725436
US22502688_251614710001_S01_GE2-v4_91-BETA_3_1_1.txt	WNV_10^6	200ng	Sapovi1059-1_4116_RC1	Viral - Not Flavivirus	3.50060505	3.128636273	2.948064027	2.848528353
US22502688_251614710001_S01_GE2-v4_91-BETA_3_1_1.txt	WNV_10^6	200ng	HE1-SP785_2021_FW1	Viral - Not Flavivirus	1.041173431	2.50060505	2.50060505	3.289100945
US22502688_251614710001_S01_GE2-v4_91-BETA_3_1_1.txt	WNV_10^6	200ng	HE1-MP571_831_FW1	Viral - Not Flavivirus	6.32657565	5.128636273	9.434563889	9.029858118
US22502688_251614710001_S01_GE2-v4_91-BETA_3_1_1.txt	WNV_10^6	200ng	HE1-SP761_1997_FW1	Viral - Not Flavivirus	2.50060505	1.041173431	3.041173431	2.211098433
US22502688_251614710001_S01_GE2-v4_91-BETA_3_1_1.txt	WNV_10^6	200ng	HE1-SP67_1303_FW1	Viral - Not Flavivirus	4.085567551	1.041173431	1.041173431	3.796060933
US22502688_251614710001_S01_GE2-v4_91-BETA_3_1_1.txt	WNV_10^6	200ng	Phlebo973-1_4067_FW1	Viral - Not Flavivirus	2.363101526	1.626135932	3.211098433	2.741613149
US22502688_251614710001_S01_GE2-v4_91-BETA_3_1_1.txt	WNV_10^6	200ng	EX-MP23-11788_500_FW1	Viral - Not Flavivirus	1.041173431	2.363101526	4.433490854	1.041173431
US22502688_251614710001_S01_GE2-v4_91-BETA_3_1_1.txt	WNV_10^6	200ng	274Sapo106333a_8060_FW1	Viral - Not Flavivirus	6.874063445	6.107262622	7.074596433	5.685029621
US22502688_251614710001_S01_GE2-v4_91-BETA_3_1_1.txt	WNV_10^6	200ng	767Gamm11768a_8490_FW1	Viral - Not Flavivirus	1.626135932	1.041173431	1.041173431	1.626135932
US22502688_251614710001_S01_GE2-v4_91-BETA_3_1_1.txt	WNV_10^6	200ng	HE23-MP175_2077_FW1	Viral - Not Flavivirus	10.05030222	9.920756681	6.041173431	3.741613149
US22502688_251614710001_S01_GE2-v4_91-BETA_3_1_1.txt	WNV_10^6	200ng	492Coro11128a_8537_RC1	Viral - Not Flavivirus	2.626135932	2.948064027	1.363101526	1.041173431
US22502688_251614710001_S01_GE2-v4_91-BETA_3_1_1.txt	WNV_10^6	200ng	g2BunOrt-a444-1_6115_RC1	Viral - Not Flavivirus	3.041173431	3.433490854	3.741613149	3.50060505
US22502688_251614710001_S01_GE2-v4_91-BETA_3_1_1.txt	WNV_10^6	200ng	Entero138a-1_4331_RC1	Viral - Not Flavivirus	1.041173431	1.041173431	2.50060505	1.363101526
US22502688_251614710001_S01_GE2-v4_91-BETA_3_1_1.txt	WNV_10^6	200ng	RotaA_VP4-67-2_6658_RC1	Viral - Not Flavivirus	3.948064027	1.041173431	1.041173431	2.041173431
US22502688_251614710001_S01_GE2-v4_91-BETA_3_1_1.txt	WNV_10^6	200ng	HE23-SP1150_3802_RC1	Viral - Not Flavivirus	1.041173431	1.041173431	3.041173431	1.041173431
US22502688_251614710001_S01_GE2-v4_91-BETA_3_1_1.txt	WNV_10^6	200ng	HE1-MP207_1028_RC1	Viral - Not Flavivirus	10.32715354	10.95181616	7.633630469	8.32657565
US22502688_251614710001_S01_GE2-v4_91-BETA_3_1_1.txt	WNV_10^6	200ng	HE1-MP584b_816_FW1	Viral - Not Flavivirus	6.516906862	6.720653531	3.899154426	7.403117205
US22502688_251614710001_S01_GE2-v4_91-BETA_3_1_1.txt	WNV_10^6	200ng	HE23-SP1159_3811_RC1	Viral - Not Flavivirus	2.363101526	2.626135932	2.041173431	3.041173431
US22502688_251614710001_S01_GE2-v4_91-BETA_3_1_1.txt	WNV_10^6	200ng	HE1-SP711_1947_FW1	Viral - Not Flavivirus	4.741613149	3.50060505	2.50060505	2.948064027
US22502688_251614710001_S01_GE2-v4_91-BETA_3_1_1.txt	WNV_10^6	200ng	g1PapPap-a166-1_5119_RC1	Viral - Not Flavivirus	2.626135932	4.796060933	3.564735387	3.041173431
US22502688_251614710001_S01_GE2-v4_91-BETA_3_1_1.txt	WNV_10^6	200ng	Hepati1132-1_7057_RC1	Viral - Not Flavivirus	3.041173431	4.041173431	7.648503745	7.367602918
US22502688_251614710001_S01_GE2-v4_91-BETA_3_1_1.txt	WNV_10^6	200ng	FluAHA3_27-1_6971_RC1	Viral - Not Flavivirus	3.50060505	2.041173431	4.170456448	2.626135932
US22502688_251614710001_S01_GE2-v4_91-BETA_3_1_1.txt	WNV_10^6	200ng	FluB-PB2_81-1_6758_RC1	Viral - Not Flavivirus	2.041173431	4.041173431	5.835589298	7.216099114
US22502688_251614710001_S01_GE2-v4_91-BETA_3_1_1.txt	WNV_10^6	200ng	115Simp10298a_8822_RC1	Viral - Not Flavivirus	8.228525505	8.331192278	4.289100945	3.848528353
US22502688_251614710001_S01_GE2-v4_91-BETA_3_1_1.txt	WNV_10^6	200ng	g1RetBet-a30-1_4099_FW1	Viral - Not Flavivirus	1.041173431	1.041173431	2.363101526	1.041173431
US22502688_251614710001_S01_GE2-v4_91-BETA_3_1_1.txt	WNV_10^6	200ng	g1BunOrt-a79-1_6558_RC1	Viral - Not Flavivirus	4.211098433	1.041173431	1.041173431	1.041173431
US22502688_251614710001_S01_GE2-v4_91-BETA_3_1_1.txt	WNV_10^6	200ng	g1HerLym-a68-1_6472_RC1	Viral - Not Flavivirus	1.041173431	1.626135932	4.250626797	3.741613149
US22502688_251614710001_S01_GE2-v4_91-BETA_3_1_1.txt	WNV_10^6	200ng	HE23-SP807_3459_RC1	Viral - Not Flavivirus	7.484116927	1.363101526	4.822533145	4.211098433
US22502688_251614710001_S01_GE2-v4_91-BETA_3_1_1.txt	WNV_10^6	200ng	g2CorCor-a140-1_6051_RC1	Viral - Not Flavivirus	3.796060933	3.041173431	2.041173431	1.041173431
US22502688_251614710001_S01_GE2-v4_91-BETA_3_1_1.txt	WNV_10^6	200ng	HE23-SP750_3402_RC1	Viral - Not Flavivirus	4.211098433	1.848528353	6.971910769	8.374328782
US22502688_251614710001_S01_GE2-v4_91-BETA_3_1_1.txt	WNV_10^6	200ng	Lepori492-1_237_FW1	Viral - Not Flavivirus	2.626135932	1.041173431	4.32657565	6.307959972
US22502688_251614710001_S01_GE2-v4_91-BETA_3_1_1.txt	WNV_10^6	200ng	FluAHA7_56-2_7123_RC1	Viral - Not Flavivirus	1.041173431	3.948064027	1.041173431	2.041173431
US22502688_251614710001_S01_GE2-v4_91-BETA_3_1_1.txt	WNV_10^6	200ng	EX-SP93-86107_352_FW1	Viral - Not Flavivirus	1.041173431	2.50060505	5.170456448	5.190920551
US22502688_251614710001_S01_GE2-v4_91-BETA_3_1_1.txt	WNV_10^6	200ng	HE23-MP775_2360_RC1	Viral - Not Flavivirus	3.50060505	1.848528353	11.94881523	11.36169196
US22502688_251614710001_S01_GE2-v4_91-BETA_3_1_1.txt	WNV_10^6	200ng	g1CalNor-a30-1_5028_RC1	Viral - Not Flavivirus	3.741613149	1.041173431	2.211098433	5.923816481
US22502688_251614710001_S01_GE2-v4_91-BETA_3_1_1.txt	WNV_10^6	200ng	H1GAGCRF01_7-1_5512_RC1	Viral - Not Flavivirus	1.041173431	3.626135932	1.041173431	1.363101526
US22502688_251614710001_S01_GE2-v4_91-BETA_3_1_1.txt	WNV_10^6	200ng	HE1-MP392_880_RC1	Viral - Not Flavivirus	3.041173431	2.948064027	4.713598773	6.32657565
US22502688_251614710001_S01_GE2-v4_91-BETA_3_1_1.txt	WNV_10^6	200ng	HE1-SP45_1281_RC1	Viral - Not Flavivirus	3.433490854	4.595762283	3.041173431	1.041173431
US22502688_251614710001_S01_GE2-v4_91-BETA_3_1_1.txt	WNV_10^6	200ng	486Coro11128a_8639_RC1	Viral - Not Flavivirus	3.363101526	1.041173431	4.32657565	4.923816481
US22502688_251614710001_S01_GE2-v4_91-BETA_3_1_1.txt	WNV_10^6	200ng	1008Hant164257a_7596_FW1	Viral - Not Flavivirus	4.128636273	1.363101526	2.363101526	1.041173431
US22502688_251614710001_S01_GE2-v4_91-BETA_3_1_1.txt	WNV_10^6	200ng	H1POLC_36-1_4552_FW1	Viral - Not Flavivirus	6.475801659	5.769093886	1.041173431	3.433490854
US22502688_251614710001_S01_GE2-v4_91-BETA_3_1_1.txt	WNV_10^6	200ng	HE23-SP1027_3679_RC1	Viral - Not Flavivirus	1.041173431	1.041173431	4.211098433	7.080092421
US22502688_251614710001_S01_GE2-v4_91-BETA_3_1_1.txt	WNV_10^6	200ng	HE23-SP355_3007_RC1	Viral - Not Flavivirus	1.041173431	3.289100945	2.50060505	3.50060505
US22502688_251614710001_S01_GE2-v4_91-BETA_3_1_1.txt	WNV_10^6	200ng	g2NodBet-a243-1_6371_RC1	Viral - Not Flavivirus	3.626135932	6.713598773	1.041173431	3.50060505
US22502688_251614710001_S01_GE2-v4_91-BETA_3_1_1.txt	WNV_10^6	200ng	1083Ente200154a_7662_FW1	Viral - Not Flavivirus	3.128636273	4.564735387	4.32657565	3.948064027
US22502688_251614710001_S01_GE2-v4_91-BETA_3_1_1.txt	WNV_10^6	200ng	HE1-MP622_782_RC1	Viral - Not Flavivirus	3.433490854	3.041173431	2.626135932	1.848528353
US22502688_251614710001_S01_GE2-v4_91-BETA_3_1_1.txt	WNV_10^6	200ng	683Hant11603a_8419_FW1	Viral - Not Flavivirus	3.041173431	2.848528353	3.289100945	1.041173431
US22502688_251614710001_S01_GE2-v4_91-BETA_3_1_1.txt	WNV_10^6	200ng	HE1-MP794_683_FW1	Viral - Not Flavivirus	3.626135932	2.363101526	3.433490854	3.50060505
US22502688_251614710001_S01_GE2-v4_91-BETA_3_1_1.txt	WNV_10^6	200ng	g2AdeAvi-a375-1_5372_FW1	Viral - Not Flavivirus	1.626135932	2.041173431	2.626135932	3.50060505
US22502688_251614710001_S01_GE2-v4_91-BETA_3_1_1.txt	WNV_10^6	200ng	unclas680-1_5934_RC1	Viral - Not Flavivirus	1.041173431	1.041173431	3.848528353	1.041173431
US22502688_251614710001_S01_GE2-v4_91-BETA_3_1_1.txt	WNV_10^6	200ng	HE23-MP931_2431_RC1	Viral - Not Flavivirus	3.796060933	1.041173431	5.041173431	2.626135932
US22502688_251614710001_S01_GE2-v4_91-BETA_3_1_1.txt	WNV_10^6	200ng	g2RhaEph-a322-1_4529_FW1	Viral - Not Flavivirus	2.363101526	1.041173431	1.041173431	1.041173431
US22502688_251614710001_S01_GE2-v4_91-BETA_3_1_1.txt	WNV_10^6	200ng	g1TogAlp-a20-1_5035_FW1	Viral - Not Flavivirus	2.041173431	1.363101526	9.666882274	9.570603985
US22502688_251614710001_S01_GE2-v4_91-BETA_3_1_1.txt	WNV_10^6	200ng	HE23-SP1048_3700_RC1	Viral - Not Flavivirus	7.416212863	5.041173431	1.041173431	5.948064027
US22502688_251614710001_S01_GE2-v4_91-BETA_3_1_1.txt	WNV_10^6	200ng	1496Sapo95342a_7894_FW1	Viral - Not Flavivirus	2.363101526	1.041173431	3.211098433	1.363101526
US22502688_251614710001_S01_GE2-v4_91-BETA_3_1_1.txt	WNV_10^6	200ng	HE23-MP681a_2321_FW1	Viral - Not Flavivirus	3.433490854	4.713598773	1.041173431	1.041173431
US22502688_251614710001_S01_GE2-v4_91-BETA_3_1_1.txt	WNV_10^6	200ng	HE23-SP956_3608_RC1	Viral - Not Flavivirus	4.289100945	1.041173431	8.908452171	8.724168015
US22502688_251614710001_S01_GE2-v4_91-BETA_3_1_1.txt	WNV_10^6	200ng	HE23-SP523_3175_FW1	Viral - Not Flavivirus	3.041173431	3.899154426	1.626135932	2.741613149
US22502688_251614710001_S01_GE2-v4_91-BETA_3_1_1.txt	WNV_10^6	200ng	Adenov73-1_5734_FW1	Viral - Not Flavivirus	3.685029621	6.128636273	1.041173431	4.50060505
US22502688_251614710001_S01_GE2-v4_91-BETA_3_1_1.txt	WNV_10^6	200ng	FluB-MP_74-1_7010_RC1	Viral - Not Flavivirus	3.433490854	1.041173431	2.50060505	1.041173431
US22502688_251614710001_S01_GE2-v4_91-BETA_3_1_1.txt	WNV_10^6	200ng	HE1-MP1323c_1070_RC1	Viral - Not Flavivirus	5.170456448	4.995369742	3.433490854	1.041173431
US22502688_251614710001_S01_GE2-v4_91-BETA_3_1_1.txt	WNV_10^6	200ng	Iridov532-1_5989_RC1	Viral - Not Flavivirus	1.041173431	1.626135932	3.741613149	2.948064027
US22502688_251614710001_S01_GE2-v4_91-BETA_3_1_1.txt	WNV_10^6	200ng	Rhadin637-1_5901_FW1	Viral - Not Flavivirus	2.626135932	1.041173431	1.041173431	1.041173431
US22502688_251614710001_S01_GE2-v4_91-BETA_3_1_1.txt	WNV_10^6	200ng	g3PoxOrt-a462-1_5361_FW1	Viral - Not Flavivirus	2.363101526	2.848528353	3.289100945	1.041173431
US22502688_251614710001_S01_GE2-v4_91-BETA_3_1_1.txt	WNV_10^6	200ng	194Orth10407a_8475_FW1	Viral - Not Flavivirus	5.741613149	1.041173431	1.626135932	3.948064027
US22502688_251614710001_S01_GE2-v4_91-BETA_3_1_1.txt	WNV_10^6	200ng	FluAHA9_64-1_6931_RC1	Viral - Not Flavivirus	2.948064027	3.363101526	1.626135932	4.289100945
US22502688_251614710001_S01_GE2-v4_91-BETA_3_1_1.txt	WNV_10^6	200ng	HE1-SP221_1457_RC1	Viral - Not Flavivirus	1.041173431	3.128636273	2.848528353	5.50060505
US22502688_251614710001_S01_GE2-v4_91-BETA_3_1_1.txt	WNV_10^6	200ng	HE23-SP1079_3731_RC1	Viral - Not Flavivirus	3.363101526	1.041173431	2.363101526	1.626135932
US22502688_251614710001_S01_GE2-v4_91-BETA_3_1_1.txt	WNV_10^6	200ng	HE23-SP667_3319_RC1	Viral - Not Flavivirus	2.363101526	1.041173431	3.433490854	2.041173431
US22502688_251614710001_S01_GE2-v4_91-BETA_3_1_1.txt	WNV_10^6	200ng	HE1-MP329_939_RC1	Viral - Not Flavivirus	7.968951393	4.874063445	1.041173431	3.363101526
US22502688_251614710001_S01_GE2-v4_91-BETA_3_1_1.txt	WNV_10^6	200ng	Papill449-1_5242_RC1	Viral - Not Flavivirus	1.041173431	2.211098433	1.041173431	2.041173431
US22502688_251614710001_S01_GE2-v4_91-BETA_3_1_1.txt	WNV_10^6	200ng	Norov1050i-2_7036_RC1	Viral - Not Flavivirus	1.626135932	1.626135932	1.041173431	2.041173431
US22502688_251614710001_S01_GE2-v4_91-BETA_3_1_1.txt	WNV_10^6	200ng	HE1-MP1088_1183_FW1	Viral - Not Flavivirus	1.848528353	2.848528353	2.626135932	2.848528353
US22502688_251614710001_S01_GE2-v4_91-BETA_3_1_1.txt	WNV_10^6	200ng	HE23-SP544_3196_FW1	Viral - Not Flavivirus	4.289100945	4.32657565	5.085567551	6.699384914
US22502688_251614710001_S01_GE2-v4_91-BETA_3_1_1.txt	WNV_10^6	200ng	unclas893-1_4938_FW1	Viral - Not Flavivirus	12.52272062	12.77270461	5.416212863	1.041173431
US22502688_251614710001_S01_GE2-v4_91-BETA_3_1_1.txt	WNV_10^6	200ng	212Atad10511a_8829_RC1	Viral - Not Flavivirus	2.626135932	2.041173431	7.524989209	6.018453355
US22502688_251614710001_S01_GE2-v4_91-BETA_3_1_1.txt	WNV_10^6	200ng	HE23-MP976_2452_RC1	Viral - Not Flavivirus	4.848528353	1.041173431	12.47671348	12.05623996
US22502688_251614710001_S01_GE2-v4_91-BETA_3_1_1.txt	WNV_10^6	200ng	Arenav1174-1_6218_RC1	Viral - Not Flavivirus	1.041173431	3.50060505	4.289100945	4.128636273
US22502688_251614710001_S01_GE2-v4_91-BETA_3_1_1.txt	WNV_10^6	200ng	g1CorCor-a35-1_6631_FW1	Viral - Not Flavivirus	1.041173431	3.685029621	4.128636273	2.041173431
US22502688_251614710001_S01_GE2-v4_91-BETA_3_1_1.txt	WNV_10^6	200ng	Varice718-1_5999_FW1	Viral - Not Flavivirus	6.720653531	5.250626797	1.041173431	9.088297343
US22502688_251614710001_S01_GE2-v4_91-BETA_3_1_1.txt	WNV_10^6	200ng	Betahe543-1_236_FW1	Viral - Not Flavivirus	5.50060505	10.59576228	8.537028458	9.473715332
US22502688_251614710001_S01_GE2-v4_91-BETA_3_1_1.txt	WNV_10^6	200ng	459Pest11099a_8772_FW1	Viral - Not Flavivirus	2.041173431	2.041173431	1.041173431	3.363101526
US22502688_251614710001_S01_GE2-v4_91-BETA_3_1_1.txt	WNV_10^6	200ng	HE23-SP925_3577_FW1	Viral - Not Flavivirus	3.128636273	2.848528353	10.79020481	9.655883275
US22502688_251614710001_S01_GE2-v4_91-BETA_3_1_1.txt	WNV_10^6	200ng	HE1-SP286_1522_FW1	Viral - Not Flavivirus	5.344954179	4.041173431	1.041173431	3.041173431
US22502688_251614710001_S01_GE2-v4_91-BETA_3_1_1.txt	WNV_10^6	200ng	HE23-SP509_3161_FW1	Viral - Not Flavivirus	1.041173431	2.363101526	3.041173431	3.995369742
US22502688_251614710001_S01_GE2-v4_91-BETA_3_1_1.txt	WNV_10^6	200ng	HE23-SP688_3340_FW1	Viral - Not Flavivirus	3.948064027	4.923816481	1.626135932	1.041173431
US22502688_251614710001_S01_GE2-v4_91-BETA_3_1_1.txt	WNV_10^6	200ng	g1PicEnt-a70-1_4837_FW1	Viral - Not Flavivirus	10.92572557	11.1665869	4.948064027	7.149697888
US22502688_251614710001_S01_GE2-v4_91-BETA_3_1_1.txt	WNV_10^6	200ng	1119Lent254355a_7657_RC1	Viral - Not Flavivirus	4.170456448	3.211098433	4.685029621	3.289100945
US22502688_251614710001_S01_GE2-v4_91-BETA_3_1_1.txt	WNV_10^6	200ng	Rhinov293-1_4347_FW1	Viral - Not Flavivirus	3.289100945	3.041173431	1.041173431	1.626135932
US22502688_251614710001_S01_GE2-v4_91-BETA_3_1_1.txt	WNV_10^6	200ng	351Alph11033a_8189_FW1	Viral - Not Flavivirus	3.128636273	1.041173431	9.452684419	11.13260882
US22502688_251614710001_S01_GE2-v4_91-BETA_3_1_1.txt	WNV_10^6	200ng	HE1-SP157_1393_RC1	Viral - Not Flavivirus	3.50060505	1.041173431	4.433490854	5.995369742
US22502688_251614710001_S01_GE2-v4_91-BETA_3_1_1.txt	WNV_10^6	200ng	HE1-SP290_1526_FW1	Viral - Not Flavivirus	3.741613149	3.211098433	2.626135932	1.041173431
US22502688_251614710001_S01_GE2-v4_91-BETA_3_1_1.txt	WNV_10^6	200ng	HE1-MP194b_1036_RC1	Viral - Not Flavivirus	4.796060933	3.741613149	2.363101526	3.626135932
US22502688_251614710001_S01_GE2-v4_91-BETA_3_1_1.txt	WNV_10^6	200ng	FluAHA1_2-4_7383_FW1	Viral - Not Flavivirus	3.041173431	3.948064027	1.626135932	2.041173431
US22502688_251614710001_S01_GE2-v4_91-BETA_3_1_1.txt	WNV_10^6	200ng	HE1-MP191_1040_FW1	Viral - Not Flavivirus	1.041173431	1.848528353	3.363101526	2.041173431
US22502688_251614710001_S01_GE2-v4_91-BETA_3_1_1.txt	WNV_10^6	200ng	Betano481-1_2_FW1	Viral - Not Flavivirus	1.041173431	2.848528353	4.363101526	2.211098433
US22502688_251614710001_S01_GE2-v4_91-BETA_3_1_1.txt	WNV_10^6	200ng	HE23-MP1267a_2583_RC1	Viral - Not Flavivirus	1.626135932	3.041173431	1.041173431	2.041173431
US22502688_251614710001_S01_GE2-v4_91-BETA_3_1_1.txt	WNV_10^6	200ng	Orthob952-1_7509_RC1	Viral - Not Flavivirus	2.848528353	1.041173431	1.041173431	1.041173431
US22502688_251614710001_S01_GE2-v4_91-BETA_3_1_1.txt	WNV_10^6	200ng	1051Avih191548a_7611_FW1	Viral - Not Flavivirus	1.041173431	3.626135932	1.041173431	2.211098433
US22502688_251614710001_S01_GE2-v4_91-BETA_3_1_1.txt	WNV_10^6	200ng	204Asfi10497a_8733_RC1	Viral - Not Flavivirus	1.363101526	2.211098433	3.685029621	3.041173431
US22502688_251614710001_S01_GE2-v4_91-BETA_3_1_1.txt	WNV_10^6	200ng	519Rhad111469b_8001_RC1	Viral - Not Flavivirus	5.655883275	2.363101526	9.338089638	9.057981719
US22502688_251614710001_S01_GE2-v4_91-BETA_3_1_1.txt	WNV_10^6	200ng	HE23-MP478_2186_RC1	Viral - Not Flavivirus	2.626135932	4.32657565	3.041173431	4.041173431
US22502688_251614710001_S01_GE2-v4_91-BETA_3_1_1.txt	WNV_10^6	200ng	1326Mast45370a_7986_FW1	Viral - Not Flavivirus	3.741613149	2.948064027	3.626135932	3.626135932
US22502688_251614710001_S01_GE2-v4_91-BETA_3_1_1.txt	WNV_10^6	200ng	g1PapPap-a36-1_5160_RC1	Viral - Not Flavivirus	3.741613149	4.32657565	1.848528353	3.50060505
US22502688_251614710001_S01_GE2-v4_91-BETA_3_1_1.txt	WNV_10^6	200ng	HE23-SP4_2656_RC1	Viral - Not Flavivirus	3.626135932	4.041173431	1.041173431	1.041173431
US22502688_251614710001_S01_GE2-v4_91-BETA_3_1_1.txt	WNV_10^6	200ng	HE1-SP5_1241_FW1	Viral - Not Flavivirus	5.971910769	3.041173431	7.284347415	6.32657565
US22502688_251614710001_S01_GE2-v4_91-BETA_3_1_1.txt	WNV_10^6	200ng	HE23-SP161_2813_FW1	Viral - Not Flavivirus	2.041173431	1.041173431	1.041173431	3.626135932
US22502688_251614710001_S01_GE2-v4_91-BETA_3_1_1.txt	WNV_10^6	200ng	HE1-SP85_1321_RC1	Viral - Not Flavivirus	3.041173431	1.041173431	3.848528353	4.041173431
US22502688_251614710001_S01_GE2-v4_91-BETA_3_1_1.txt	WNV_10^6	200ng	HE23-MP1131_2529_FW1	Viral - Not Flavivirus	2.948064027	3.50060505	1.041173431	1.041173431
US22502688_251614710001_S01_GE2-v4_91-BETA_3_1_1.txt	WNV_10^6	200ng	259Poly10629a_8614_RC1	Viral - Not Flavivirus	2.848528353	3.289100945	1.041173431	1.041173431
US22502688_251614710001_S01_GE2-v4_91-BETA_3_1_1.txt	WNV_10^6	200ng	HE23-SP1245_3897_FW1	Viral - Not Flavivirus	1.626135932	3.128636273	2.848528353	4.564735387
US22502688_251614710001_S01_GE2-v4_91-BETA_3_1_1.txt	WNV_10^6	200ng	HE1-MP985_564_RC1	Viral - Not Flavivirus	6.201044768	8.560809684	5.626135932	3.363101526
US22502688_251614710001_S01_GE2-v4_91-BETA_3_1_1.txt	WNV_10^6	200ng	H1GAGH_18-1_7193_FW1	Viral - Not Flavivirus	1.041173431	1.041173431	1.041173431	1.041173431
US22502688_251614710001_S01_GE2-v4_91-BETA_3_1_1.txt	WNV_10^6	200ng	171Rhad10381a_8403_FW1	Viral - Not Flavivirus	2.363101526	1.041173431	1.041173431	2.626135932
US22502688_251614710001_S01_GE2-v4_91-BETA_3_1_1.txt	WNV_10^6	200ng	HE23-SP313_2965_RC1	Viral - Not Flavivirus	3.899154426	4.433490854	2.626135932	2.211098433
US22502688_251614710001_S01_GE2-v4_91-BETA_3_1_1.txt	WNV_10^6	200ng	1470Hant86782a_7887_RC1	Viral - Not Flavivirus	3.626135932	3.50060505	7.738140958	8.786007269
US22502688_251614710001_S01_GE2-v4_91-BETA_3_1_1.txt	WNV_10^6	200ng	HerAsinin9-4_6786_RC1	Viral - Not Flavivirus	7.899154426	8.858157055	8.431342388	8.043988447
US22502688_251614710001_S01_GE2-v4_91-BETA_3_1_1.txt	WNV_10^6	200ng	HE23-SP28_2680_RC1	Viral - Not Flavivirus	3.741613149	1.041173431	3.948064027	2.848528353
US22502688_251614710001_S01_GE2-v4_91-BETA_3_1_1.txt	WNV_10^6	200ng	HE23-MP1278_2600_FW1	Viral - Not Flavivirus	2.626135932	1.041173431	3.50060505	3.626135932
US22502688_251614710001_S01_GE2-v4_91-BETA_3_1_1.txt	WNV_10^6	200ng	HE23-MP204_2098_RC1	Viral - Not Flavivirus	2.848528353	8.508778981	3.948064027	2.741613149
US22502688_251614710001_S01_GE2-v4_91-BETA_3_1_1.txt	WNV_10^6	200ng	g2IriIri-a222-1_5301_RC1	Viral - Not Flavivirus	7.548968072	6.085567551	1.041173431	1.041173431
US22502688_251614710001_S01_GE2-v4_91-BETA_3_1_1.txt	WNV_10^6	200ng	Coltiv5-1_5717_RC1	Viral - Not Flavivirus	1.626135932	2.626135932	1.626135932	1.041173431
US22502688_251614710001_S01_GE2-v4_91-BETA_3_1_1.txt	WNV_10^6	200ng	HerVarice158-2_6424_FW1	Viral - Not Flavivirus	3.848528353	7.641086274	7.363101526	7.091021981
US22502688_251614710001_S01_GE2-v4_91-BETA_3_1_1.txt	WNV_10^6	200ng	HE23-SP492_3144_FW1	Viral - Not Flavivirus	2.211098433	1.041173431	3.848528353	1.041173431
US22502688_251614710001_S01_GE2-v4_91-BETA_3_1_1.txt	WNV_10^6	200ng	Arenav1182-1_6209_FW1	Viral - Not Flavivirus	3.363101526	3.626135932	1.041173431	3.363101526
US22502688_251614710001_S01_GE2-v4_91-BETA_3_1_1.txt	WNV_10^6	200ng	HE23-SP31_2683_RC1	Viral - Not Flavivirus	3.433490854	2.948064027	3.363101526	2.50060505
US22502688_251614710001_S01_GE2-v4_91-BETA_3_1_1.txt	WNV_10^6	200ng	HE23-SP273_2925_FW1	Viral - Not Flavivirus	1.626135932	3.741613149	12.06665909	11.38074511
US22502688_251614710001_S01_GE2-v4_91-BETA_3_1_1.txt	WNV_10^6	200ng	HE23-MP532a_2240_RC1	Viral - Not Flavivirus	3.741613149	2.041173431	1.041173431	2.50060505
US22502688_251614710001_S01_GE2-v4_91-BETA_3_1_1.txt	WNV_10^6	200ng	HE23-MP745_2343_RC1	Viral - Not Flavivirus	3.741613149	2.848528353	2.363101526	4.363101526
US22502688_251614710001_S01_GE2-v4_91-BETA_3_1_1.txt	WNV_10^6	200ng	738Lent11665a_8157_FW1	Viral - Not Flavivirus	3.948064027	4.041173431	1.626135932	4.128636273
US22502688_251614710001_S01_GE2-v4_91-BETA_3_1_1.txt	WNV_10^6	200ng	g1RetSpu-a148-1_6396_FW1	Viral - Not Flavivirus	4.363101526	4.289100945	1.041173431	1.041173431
US22502688_251614710001_S01_GE2-v4_91-BETA_3_1_1.txt	WNV_10^6	200ng	Entero159d-3_7155_RC1	Viral - Not Flavivirus	3.995369742	1.041173431	2.848528353	1.041173431
US22502688_251614710001_S01_GE2-v4_91-BETA_3_1_1.txt	WNV_10^6	200ng	HE23-SP422_3074_RC1	Viral - Not Flavivirus	1.041173431	1.041173431	1.041173431	3.741613149
US22502688_251614710001_S01_GE2-v4_91-BETA_3_1_1.txt	WNV_10^6	200ng	HE23-SP664_3316_RC1	Viral - Not Flavivirus	1.041173431	3.948064027	1.041173431	5.344954179
US22502688_251614710001_S01_GE2-v4_91-BETA_3_1_1.txt	WNV_10^6	200ng	HE1-SP481_1717_RC1	Viral - Not Flavivirus	1.041173431	1.848528353	2.211098433	2.211098433
US22502688_251614710001_S01_GE2-v4_91-BETA_3_1_1.txt	WNV_10^6	200ng	HE1-SP179_1415_FW1	Viral - Not Flavivirus	5.289100945	6.699384914	4.50060505	7.057981719
US22502688_251614710001_S01_GE2-v4_91-BETA_3_1_1.txt	WNV_10^6	200ng	HE23-SP1036_3688_FW1	Viral - Not Flavivirus	1.041173431	1.041173431	3.564735387	5.063541244
US22502688_251614710001_S01_GE2-v4_91-BETA_3_1_1.txt	WNV_10^6	200ng	HE23-SP1016_3668_RC1	Viral - Not Flavivirus	1.041173431	1.041173431	3.50060505	1.041173431
US22502688_251614710001_S01_GE2-v4_91-BETA_3_1_1.txt	WNV_10^6	200ng	g1PapPap-a193-1_5091_RC1	Viral - Not Flavivirus	2.848528353	1.041173431	2.948064027	1.626135932
US22502688_251614710001_S01_GE2-v4_91-BETA_3_1_1.txt	WNV_10^6	200ng	Infect1154-1_106_FW1	Viral - Not Flavivirus	2.041173431	6.954062768	4.796060933	6.363101526
US22502688_251614710001_S01_GE2-v4_91-BETA_3_1_1.txt	WNV_10^6	200ng	297Parv10794a_8216_FW1	Viral - Not Flavivirus	1.041173431	3.363101526	3.564735387	2.741613149
US22502688_251614710001_S01_GE2-v4_91-BETA_3_1_1.txt	WNV_10^6	200ng	HE23-SP296_2948_FW1	Viral - Not Flavivirus	6.829075991	1.626135932	4.822533145	6.720653531
US22502688_251614710001_S01_GE2-v4_91-BETA_3_1_1.txt	WNV_10^6	200ng	g1ParRub-a83-1_4895_RC1	Viral - Not Flavivirus	3.626135932	4.433490854	1.041173431	1.363101526
US22502688_251614710001_S01_GE2-v4_91-BETA_3_1_1.txt	WNV_10^6	200ng	HE23-MP833_2391_RC1	Viral - Not Flavivirus	1.041173431	1.041173431	2.626135932	3.363101526
US22502688_251614710001_S01_GE2-v4_91-BETA_3_1_1.txt	WNV_10^6	200ng	g3BunOrt-a111-1_6161_FW1	Viral - Not Flavivirus	4.626135932	3.995369742	3.363101526	1.041173431
US22502688_251614710001_S01_GE2-v4_91-BETA_3_1_1.txt	WNV_10^6	200ng	g2ParPne-a559-1_4832_RC1	Viral - Not Flavivirus	2.948064027	3.626135932	5.769093886	1.041173431
US22502688_251614710001_S01_GE2-v4_91-BETA_3_1_1.txt	WNV_10^6	200ng	Hepaci825-8_7203_FW1	Viral - Not Flavivirus	3.363101526	4.170456448	1.848528353	3.626135932
US22502688_251614710001_S01_GE2-v4_91-BETA_3_1_1.txt	WNV_10^6	200ng	g1HerLym-a74-1_5887_RC1	Viral - Not Flavivirus	1.041173431	1.041173431	2.741613149	4.626135932
US22502688_251614710001_S01_GE2-v4_91-BETA_3_1_1.txt	WNV_10^6	200ng	445Pest11096a_8652_FW1	Viral - Not Flavivirus	3.50060505	3.211098433	1.041173431	1.041173431
US22502688_251614710001_S01_GE2-v4_91-BETA_3_1_1.txt	WNV_10^6	200ng	HE1-MP905_613_RC1	Viral - Not Flavivirus	2.848528353	1.041173431	3.50060505	1.041173431
US22502688_251614710001_S01_GE2-v4_91-BETA_3_1_1.txt	WNV_10^6	200ng	HE23-MP1093_2495_FW1	Viral - Not Flavivirus	3.289100945	2.363101526	5.769093886	3.626135932
US22502688_251614710001_S01_GE2-v4_91-BETA_3_1_1.txt	WNV_10^6	200ng	g1FlaHep-a262-1_4000_RC1	Viral - Not Flavivirus	1.041173431	3.363101526	3.626135932	2.848528353
US22502688_251614710001_S01_GE2-v4_91-BETA_3_1_1.txt	WNV_10^6	200ng	HE1-SP525_1761_FW1	Viral - Not Flavivirus	4.626135932	1.626135932	3.741613149	1.041173431
US22502688_251614710001_S01_GE2-v4_91-BETA_3_1_1.txt	WNV_10^6	200ng	HE23-SP194_2846_FW1	Viral - Not Flavivirus	2.50060505	3.363101526	1.626135932	5.874063445
US22502688_251614710001_S01_GE2-v4_91-BETA_3_1_1.txt	WNV_10^6	200ng	Entero202-1_4379_RC1	Viral - Not Flavivirus	2.211098433	2.50060505	1.041173431	1.363101526
US22502688_251614710001_S01_GE2-v4_91-BETA_3_1_1.txt	WNV_10^6	200ng	HE23-SP385_3037_FW1	Viral - Not Flavivirus	8.403117205	5.018453355	6.107262622	1.041173431
US22502688_251614710001_S01_GE2-v4_91-BETA_3_1_1.txt	WNV_10^6	200ng	1329Beta45475a_7832_FW1	Viral - Not Flavivirus	3.128636273	6.190920551	3.626135932	1.363101526
US22502688_251614710001_S01_GE2-v4_91-BETA_3_1_1.txt	WNV_10^6	200ng	HE1-MP1223_1121_FW1	Viral - Not Flavivirus	5.516906862	3.741613149	9.56669424	9.33464508
US22502688_251614710001_S01_GE2-v4_91-BETA_3_1_1.txt	WNV_10^6	200ng	HE23-MP826_2384_RC1	Viral - Not Flavivirus	3.363101526	1.041173431	3.211098433	1.041173431
US22502688_251614710001_S01_GE2-v4_91-BETA_3_1_1.txt	WNV_10^6	200ng	HerPorc129-2_6865_FW1	Viral - Not Flavivirus	3.363101526	1.041173431	1.041173431	1.041173431
US22502688_251614710001_S01_GE2-v4_91-BETA_3_1_1.txt	WNV_10^6	200ng	EX-MP10-10921_487_RC1	Viral - Not Flavivirus	2.041173431	5.018453355	1.041173431	4.685029621
US22502688_251614710001_S01_GE2-v4_91-BETA_3_1_1.txt	WNV_10^6	200ng	753Lent11741a_8390_FW1	Viral - Not Flavivirus	3.363101526	2.626135932	3.128636273	3.289100945
US22502688_251614710001_S01_GE2-v4_91-BETA_3_1_1.txt	WNV_10^6	200ng	1421Hepa63421a_8053_RC1	Viral - Not Flavivirus	1.041173431	3.848528353	2.041173431	2.50060505
US22502688_251614710001_S01_GE2-v4_91-BETA_3_1_1.txt	WNV_10^6	200ng	Ebola506-1_5713_FW1	Viral - Not Flavivirus	1.041173431	2.363101526	1.041173431	3.041173431
US22502688_251614710001_S01_GE2-v4_91-BETA_3_1_1.txt	WNV_10^6	200ng	HE23-MP1171_2554_RC1	Viral - Not Flavivirus	3.128636273	1.041173431	2.848528353	4.32657565
US22502688_251614710001_S01_GE2-v4_91-BETA_3_1_1.txt	WNV_10^6	200ng	EX-SP1-11264b_538_RC1	Viral - Not Flavivirus	2.041173431	2.50060505	3.128636273	2.626135932
US22502688_251614710001_S01_GE2-v4_91-BETA_3_1_1.txt	WNV_10^6	200ng	HE1-SP167_1403_FW1	Viral - Not Flavivirus	9.945055277	9.597679486	2.363101526	4.398725436
US22502688_251614710001_S01_GE2-v4_91-BETA_3_1_1.txt	WNV_10^6	200ng	HE23-SP1147_3799_FW1	Viral - Not Flavivirus	5.23099799	2.848528353	5.211098433	3.741613149
US22502688_251614710001_S01_GE2-v4_91-BETA_3_1_1.txt	WNV_10^6	200ng	g2BunOrt-a436-1_6116_RC1	Viral - Not Flavivirus	5.128636273	3.685029621	1.626135932	1.041173431
US22502688_251614710001_S01_GE2-v4_91-BETA_3_1_1.txt	WNV_10^6	200ng	1203Rose32604a_7925_FW1	Viral - Not Flavivirus	7.149697888	6.948064027	2.041173431	2.041173431
US22502688_251614710001_S01_GE2-v4_91-BETA_3_1_1.txt	WNV_10^6	200ng	unclas320-1_4352_RC1	Viral - Not Flavivirus	1.041173431	2.50060505	2.041173431	1.041173431
US22502688_251614710001_S01_GE2-v4_91-BETA_3_1_1.txt	WNV_10^6	200ng	1088Phl206378r1_7593_RC1	Viral - Not Flavivirus	1.041173431	3.211098433	1.041173431	3.796060933
US22502688_251614710001_S01_GE2-v4_91-BETA_3_1_1.txt	WNV_10^6	200ng	g1PicCar-a30-1_4232_RC1	Viral - Not Flavivirus	1.848528353	1.041173431	4.041173431	1.041173431
US22502688_251614710001_S01_GE2-v4_91-BETA_3_1_1.txt	WNV_10^6	200ng	HE23-SP731_3383_FW1	Viral - Not Flavivirus	6.796060933	6.269992122	1.041173431	1.041173431
US22502688_251614710001_S01_GE2-v4_91-BETA_3_1_1.txt	WNV_10^6	200ng	HE23-MP860_2400_RC1	Viral - Not Flavivirus	1.626135932	2.50060505	2.363101526	2.363101526
US22502688_251614710001_S01_GE2-v4_91-BETA_3_1_1.txt	WNV_10^6	200ng	HE23-SP1084_3736_RC1	Viral - Not Flavivirus	1.626135932	5.467438186	1.041173431	1.041173431
US22502688_251614710001_S01_GE2-v4_91-BETA_3_1_1.txt	WNV_10^6	200ng	g1HerVar-a467-1_6333_FW1	Viral - Not Flavivirus	4.211098433	1.626135932	3.741613149	3.50060505
US22502688_251614710001_S01_GE2-v4_91-BETA_3_1_1.txt	WNV_10^6	200ng	HE1-MP806_670_FW1	Viral - Not Flavivirus	2.848528353	2.363101526	1.041173431	3.041173431
US22502688_251614710001_S01_GE2-v4_91-BETA_3_1_1.txt	WNV_10^6	200ng	1270Arte38143a_7939_RC1	Viral - Not Flavivirus	2.041173431	1.041173431	1.041173431	1.626135932
US22502688_251614710001_S01_GE2-v4_91-BETA_3_1_1.txt	WNV_10^6	200ng	Hantav929-1_7245_RC1	Viral - Not Flavivirus	1.041173431	1.041173431	4.564735387	3.363101526
US22502688_251614710001_S01_GE2-v4_91-BETA_3_1_1.txt	WNV_10^6	200ng	Entero191-1_4372_RC1	Viral - Not Flavivirus	1.041173431	2.50060505	3.041173431	1.041173431
US22502688_251614710001_S01_GE2-v4_91-BETA_3_1_1.txt	WNV_10^6	200ng	EX-MP102-46771_441_RC1	Viral - Not Flavivirus	1.041173431	3.289100945	1.363101526	1.626135932
US22502688_251614710001_S01_GE2-v4_91-BETA_3_1_1.txt	WNV_10^6	200ng	HE1-MP275_972_FW1	Viral - Not Flavivirus	3.289100945	1.041173431	1.041173431	3.50060505
US22502688_251614710001_S01_GE2-v4_91-BETA_3_1_1.txt	WNV_10^6	200ng	HE1-SP389_1625_FW1	Viral - Not Flavivirus	12.34495418	10.92152224	8.459025946	9.696704154
US22502688_251614710001_S01_GE2-v4_91-BETA_3_1_1.txt	WNV_10^6	200ng	1060Delt194440a_7604_FW1	Viral - Not Flavivirus	3.363101526	1.041173431	4.533026528	2.363101526
US22502688_251614710001_S01_GE2-v4_91-BETA_3_1_1.txt	WNV_10^6	200ng	HE1-MP807_669_RC1	Viral - Not Flavivirus	1.041173431	2.363101526	1.041173431	3.685029621
US22502688_251614710001_S01_GE2-v4_91-BETA_3_1_1.txt	WNV_10^6	200ng	g2Herunc-a206-1_4616_FW1	Viral - Not Flavivirus	11.76888121	10.99427858	1.041173431	3.50060505
US22502688_251614710001_S01_GE2-v4_91-BETA_3_1_1.txt	WNV_10^6	200ng	HE1-SP454_1690_RC1	Viral - Not Flavivirus	1.363101526	4.128636273	4.533026528	4.741613149
US22502688_251614710001_S01_GE2-v4_91-BETA_3_1_1.txt	WNV_10^6	200ng	HE23-MP1200_2634_RC1	Viral - Not Flavivirus	4.363101526	2.363101526	3.289100945	3.948064027
US22502688_251614710001_S01_GE2-v4_91-BETA_3_1_1.txt	WNV_10^6	200ng	372Alph11036a_8347_FW1	Viral - Not Flavivirus	5.564735387	5.516906862	6.085567551	5.886663482
US22502688_251614710001_S01_GE2-v4_91-BETA_3_1_1.txt	WNV_10^6	200ng	g3ParHen-a344-1_4885_RC1	Viral - Not Flavivirus	4.289100945	2.211098433	3.363101526	3.899154426
US22502688_251614710001_S01_GE2-v4_91-BETA_3_1_1.txt	WNV_10^6	200ng	Corona984-1_7327_RC1	Viral - Not Flavivirus	8.006957716	8.512848646	3.041173431	3.128636273
US22502688_251614710001_S01_GE2-v4_91-BETA_3_1_1.txt	WNV_10^6	200ng	HE1-MP284_966_FW1	Viral - Not Flavivirus	2.50060505	5.018453355	5.655883275	4.128636273
US22502688_251614710001_S01_GE2-v4_91-BETA_3_1_1.txt	WNV_10^6	200ng	HE23-MP218_2102_FW1	Viral - Not Flavivirus	3.041173431	4.467438186	4.971910769	1.041173431
US22502688_251614710001_S01_GE2-v4_91-BETA_3_1_1.txt	WNV_10^6	200ng	Corona1008-1_7012_FW1	Viral - Not Flavivirus	3.848528353	4.533026528	1.041173431	1.041173431
US22502688_251614710001_S01_GE2-v4_91-BETA_3_1_1.txt	WNV_10^6	200ng	RotaA_VP4-57-2_6653_FW1	Viral - Not Flavivirus	3.433490854	1.848528353	1.626135932	1.041173431
US22502688_251614710001_S01_GE2-v4_91-BETA_3_1_1.txt	WNV_10^6	200ng	H1POL1_28-1_4551_RC1	Viral - Not Flavivirus	1.041173431	1.041173431	3.741613149	3.741613149
US22502688_251614710001_S01_GE2-v4_91-BETA_3_1_1.txt	WNV_10^6	200ng	Phlebo963-1_6105_RC1	Viral - Not Flavivirus	2.741613149	1.626135932	1.041173431	1.041173431
US22502688_251614710001_S01_GE2-v4_91-BETA_3_1_1.txt	WNV_10^6	200ng	HE23-SP1309_3961_RC1	Viral - Not Flavivirus	1.041173431	1.041173431	2.041173431	3.211098433
US22502688_251614710001_S01_GE2-v4_91-BETA_3_1_1.txt	WNV_10^6	200ng	g1ReoRot-a55-1_5033_FW1	Viral - Not Flavivirus	1.041173431	1.626135932	2.626135932	4.655883275
US22502688_251614710001_S01_GE2-v4_91-BETA_3_1_1.txt	WNV_10^6	200ng	HE1-MP244_1000_FW1	Viral - Not Flavivirus	1.041173431	2.848528353	3.564735387	1.848528353
US22502688_251614710001_S01_GE2-v4_91-BETA_3_1_1.txt	WNV_10^6	200ng	g1PicRhi-a379-1_6338_RC1	Viral - Not Flavivirus	2.041173431	1.041173431	2.363101526	1.626135932
US22502688_251614710001_S01_GE2-v4_91-BETA_3_1_1.txt	WNV_10^6	200ng	Phlebo972-1_48_RC1	Viral - Not Flavivirus	2.626135932	1.626135932	2.363101526	1.041173431
US22502688_251614710001_S01_GE2-v4_91-BETA_3_1_1.txt	WNV_10^6	200ng	HE1-SP500_1736_FW1	Viral - Not Flavivirus	8.170456448	6.880377219	2.741613149	3.626135932
US22502688_251614710001_S01_GE2-v4_91-BETA_3_1_1.txt	WNV_10^6	200ng	HE23-MP1302_2625_FW1	Viral - Not Flavivirus	11.27658937	11.37935268	4.289100945	1.041173431
US22502688_251614710001_S01_GE2-v4_91-BETA_3_1_1.txt	WNV_10^6	200ng	HE1-MP1029_1229_FW1	Viral - Not Flavivirus	1.041173431	1.626135932	1.848528353	1.041173431
US22502688_251614710001_S01_GE2-v4_91-BETA_3_1_1.txt	WNV_10^6	200ng	763Gamm11768a_8559_FW1	Viral - Not Flavivirus	2.50060505	3.50060505	2.626135932	1.041173431
US22502688_251614710001_S01_GE2-v4_91-BETA_3_1_1.txt	WNV_10^6	200ng	g1PapPap-a124-1_5098_RC1	Viral - Not Flavivirus	1.626135932	1.041173431	1.041173431	1.041173431
US22502688_251614710001_S01_GE2-v4_91-BETA_3_1_1.txt	WNV_10^6	200ng	Hepaci826-1_7430_FW1	Viral - Not Flavivirus	3.796060933	2.626135932	7.920756681	8.484116927
US22502688_251614710001_S01_GE2-v4_91-BETA_3_1_1.txt	WNV_10^6	200ng	1142Parv28314a_7839_FW1	Viral - Not Flavivirus	1.626135932	1.041173431	1.041173431	1.041173431
US22502688_251614710001_S01_GE2-v4_91-BETA_3_1_1.txt	WNV_10^6	200ng	g2ParMor-a254-1_4986_RC1	Viral - Not Flavivirus	2.626135932	2.041173431	2.948064027	1.041173431
US22502688_251614710001_S01_GE2-v4_91-BETA_3_1_1.txt	WNV_10^6	200ng	HE1-MP209_1026_FW1	Viral - Not Flavivirus	2.626135932	2.041173431	5.713598773	4.128636273
US22502688_251614710001_S01_GE2-v4_91-BETA_3_1_1.txt	WNV_10^6	200ng	Norovi1017-8_6995_RC1	Viral - Not Flavivirus	6.782640418	4.626135932	7.588067891	11.24666125
US22502688_251614710001_S01_GE2-v4_91-BETA_3_1_1.txt	WNV_10^6	200ng	787Mama11795a_8250_FW1	Viral - Not Flavivirus	4.655883275	5.107262622	3.50060505	1.041173431
US22502688_251614710001_S01_GE2-v4_91-BETA_3_1_1.txt	WNV_10^6	200ng	HE1-MP645_762_FW1	Viral - Not Flavivirus	9.097811146	7.819250561	3.289100945	1.041173431
US22502688_251614710001_S01_GE2-v4_91-BETA_3_1_1.txt	WNV_10^6	200ng	HE23-SP294_2946_RC1	Viral - Not Flavivirus	2.848528353	1.041173431	3.211098433	3.211098433
US22502688_251614710001_S01_GE2-v4_91-BETA_3_1_1.txt	WNV_10^6	200ng	Alphav46-1_4480_RC1	Viral - Not Flavivirus	1.041173431	3.211098433	2.848528353	4.685029621
US22502688_251614710001_S01_GE2-v4_91-BETA_3_1_1.txt	WNV_10^6	200ng	Entero164-2_7371_RC1	Viral - Not Flavivirus	1.041173431	1.041173431	2.363101526	3.041173431
US22502688_251614710001_S01_GE2-v4_91-BETA_3_1_1.txt	WNV_10^6	200ng	HE1-MP1159_1163_FW1	Viral - Not Flavivirus	1.041173431	1.041173431	4.289100945	3.848528353
US22502688_251614710001_S01_GE2-v4_91-BETA_3_1_1.txt	WNV_10^6	200ng	HE1-MP623_781_FW1	Viral - Not Flavivirus	1.626135932	3.041173431	2.363101526	1.041173431
US22502688_251614710001_S01_GE2-v4_91-BETA_3_1_1.txt	WNV_10^6	200ng	672Nair11593a_8717_RC1	Viral - Not Flavivirus	1.041173431	1.041173431	1.626135932	2.848528353
US22502688_251614710001_S01_GE2-v4_91-BETA_3_1_1.txt	WNV_10^6	200ng	HybControl-1_7157_FW1	Viral - Not Flavivirus	1.626135932	4.564735387	3.211098433	1.041173431
US22502688_251614710001_S01_GE2-v4_91-BETA_3_1_1.txt	WNV_10^6	200ng	HE23-MP974_2450_FW1	Viral - Not Flavivirus	1.626135932	1.041173431	1.041173431	1.041173431
US22502688_251614710001_S01_GE2-v4_91-BETA_3_1_1.txt	WNV_10^6	200ng	g2NodBet-a237-1_4035_RC1	Viral - Not Flavivirus	7.226048774	7.983687937	8.55687327	7.917690378
US22502688_251614710001_S01_GE2-v4_91-BETA_3_1_1.txt	WNV_10^6	200ng	H1POLHXB2_47-1_4534_RC1	Viral - Not Flavivirus	6.989540663	8.123322473	3.948064027	3.899154426
US22502688_251614710001_S01_GE2-v4_91-BETA_3_1_1.txt	WNV_10^6	200ng	HE1-SP117_1353_FW1	Viral - Not Flavivirus	3.626135932	1.041173431	3.363101526	2.041173431
US22502688_251614710001_S01_GE2-v4_91-BETA_3_1_1.txt	WNV_10^6	200ng	EX-SP1-86107_358_FW1	Viral - Not Flavivirus	1.363101526	1.041173431	1.041173431	1.041173431
US22502688_251614710001_S01_GE2-v4_91-BETA_3_1_1.txt	WNV_10^6	200ng	578Morb11234a_8775_RC1	Viral - Not Flavivirus	2.626135932	2.948064027	4.948064027	4.433490854
US22502688_251614710001_S01_GE2-v4_91-BETA_3_1_1.txt	WNV_10^6	200ng	511Coro11138a_8702_RC1	Viral - Not Flavivirus	1.626135932	1.041173431	1.041173431	1.626135932
US22502688_251614710001_S01_GE2-v4_91-BETA_3_1_1.txt	WNV_10^6	200ng	Norov1026c-4_6861_FW1	Viral - Not Flavivirus	6.588067891	6.861352394	4.289100945	4.595762283
US22502688_251614710001_S01_GE2-v4_91-BETA_3_1_1.txt	WNV_10^6	200ng	g1HerLym-a117-1_5856_FW1	Viral - Not Flavivirus	1.041173431	3.796060933	3.041173431	1.363101526
US22502688_251614710001_S01_GE2-v4_91-BETA_3_1_1.txt	WNV_10^6	200ng	EX-MP75-185936_471_RC1	Viral - Not Flavivirus	1.041173431	1.041173431	1.041173431	3.128636273
US22502688_251614710001_S01_GE2-v4_91-BETA_3_1_1.txt	WNV_10^6	200ng	g1ParPar-a67-1_6671_RC1	Viral - Not Flavivirus	3.363101526	5.960036669	6.911538151	6.344954179
US22502688_251614710001_S01_GE2-v4_91-BETA_3_1_1.txt	WNV_10^6	200ng	HE23-SP752_3404_RC1	Viral - Not Flavivirus	5.085567551	3.848528353	1.041173431	1.041173431
US22502688_251614710001_S01_GE2-v4_91-BETA_3_1_1.txt	WNV_10^6	200ng	Hepaci823-2_7377_FW1	Viral - Not Flavivirus	5.595762283	3.848528353	7.772492462	1.041173431
US22502688_251614710001_S01_GE2-v4_91-BETA_3_1_1.txt	WNV_10^6	200ng	Ebola512-1_5485_RC1	Viral - Not Flavivirus	1.041173431	1.041173431	3.899154426	3.50060505
US22502688_251614710001_S01_GE2-v4_91-BETA_3_1_1.txt	WNV_10^6	200ng	Arenav1190-1_6204_RC1	Viral - Not Flavivirus	3.041173431	2.948064027	4.564735387	4.128636273
US22502688_251614710001_S01_GE2-v4_91-BETA_3_1_1.txt	WNV_10^6	200ng	682Hant11603a_8404_RC1	Viral - Not Flavivirus	3.50060505	4.128636273	3.796060933	1.041173431
US22502688_251614710001_S01_GE2-v4_91-BETA_3_1_1.txt	WNV_10^6	200ng	HE23-SP861_3513_FW1	Viral - Not Flavivirus	1.848528353	1.041173431	2.626135932	1.041173431
US22502688_251614710001_S01_GE2-v4_91-BETA_3_1_1.txt	WNV_10^6	200ng	FluAHA1_6-4_7300_RC1	Viral - Not Flavivirus	2.041173431	3.50060505	3.211098433	2.741613149
US22502688_251614710001_S01_GE2-v4_91-BETA_3_1_1.txt	WNV_10^6	200ng	RotaB_VP7-3-3_6776_RC1	Viral - Not Flavivirus	5.564735387	4.626135932	3.041173431	6.006957716
US22502688_251614710001_S01_GE2-v4_91-BETA_3_1_1.txt	WNV_10^6	200ng	g3FlaHep-a223-1_5423_RC1	Viral - Not Flavivirus	4.363101526	1.041173431	3.626135932	4.128636273
US22502688_251614710001_S01_GE2-v4_91-BETA_3_1_1.txt	WNV_10^6	200ng	g1PicEnt-a165-1_4147_RC1	Viral - Not Flavivirus	5.149697888	2.363101526	1.041173431	1.848528353
US22502688_251614710001_S01_GE2-v4_91-BETA_3_1_1.txt	WNV_10^6	200ng	1090Spum207343a_7600_FW1	Viral - Not Flavivirus	2.041173431	3.363101526	1.041173431	3.433490854
US22502688_251614710001_S01_GE2-v4_91-BETA_3_1_1.txt	WNV_10^6	200ng	HE23-SP929_3581_RC1	Viral - Not Flavivirus	6.211098433	5.796060933	3.564735387	4.128636273
US22502688_251614710001_S01_GE2-v4_91-BETA_3_1_1.txt	WNV_10^6	200ng	Parvov99-1_7573_FW1	Viral - Not Flavivirus	2.50060505	2.741613149	3.741613149	3.363101526
US22502688_251614710001_S01_GE2-v4_91-BETA_3_1_1.txt	WNV_10^6	200ng	HE23-SP1116_3768_FW1	Viral - Not Flavivirus	2.626135932	8.734660389	2.848528353	1.041173431
US22502688_251614710001_S01_GE2-v4_91-BETA_3_1_1.txt	WNV_10^6	200ng	HerPorc132-1_6963_FW1	Viral - Not Flavivirus	1.041173431	2.363101526	3.211098433	2.041173431
US22502688_251614710001_S01_GE2-v4_91-BETA_3_1_1.txt	WNV_10^6	200ng	1324Orth45270a_8042_RC1	Viral - Not Flavivirus	3.041173431	4.50060505	4.564735387	1.626135932
US22502688_251614710001_S01_GE2-v4_91-BETA_3_1_1.txt	WNV_10^6	200ng	HE23-SP358_3010_FW1	Viral - Not Flavivirus	7.520953695	7.599594145	8.349512461	7.074596433
US22502688_251614710001_S01_GE2-v4_91-BETA_3_1_1.txt	WNV_10^6	200ng	HE1-MP717_718_RC1	Viral - Not Flavivirus	1.626135932	1.041173431	2.741613149	2.041173431
US22502688_251614710001_S01_GE2-v4_91-BETA_3_1_1.txt	WNV_10^6	200ng	g1PicEnt-a162-1_4182_RC1	Viral - Not Flavivirus	3.289100945	5.923816481	2.041173431	2.363101526
US22502688_251614710001_S01_GE2-v4_91-BETA_3_1_1.txt	WNV_10^6	200ng	HE1-MP1236_1115_FW1	Viral - Not Flavivirus	3.211098433	2.626135932	4.433490854	4.848528353
US22502688_251614710001_S01_GE2-v4_91-BETA_3_1_1.txt	WNV_10^6	200ng	g1ParEry-a43-1_6619_FW1	Viral - Not Flavivirus	11.70539847	11.46717604	7.165294743	8.900708218
US22502688_251614710001_S01_GE2-v4_91-BETA_3_1_1.txt	WNV_10^6	200ng	Hantav934-1_7384_RC1	Viral - Not Flavivirus	3.899154426	3.848528353	1.041173431	1.041173431
US22502688_251614710001_S01_GE2-v4_91-BETA_3_1_1.txt	WNV_10^6	200ng	HE1-SP463_1699_FW1	Viral - Not Flavivirus	1.626135932	1.363101526	1.848528353	1.041173431
US22502688_251614710001_S01_GE2-v4_91-BETA_3_1_1.txt	WNV_10^6	200ng	HE1-MP604_802_FW1	Viral - Not Flavivirus	4.713598773	6.995369742	3.626135932	2.363101526
US22502688_251614710001_S01_GE2-v4_91-BETA_3_1_1.txt	WNV_10^6	200ng	Norov1050e-1_7009_RC1	Viral - Not Flavivirus	4.433490854	1.041173431	4.626135932	2.041173431
US22502688_251614710001_S01_GE2-v4_91-BETA_3_1_1.txt	WNV_10^6	200ng	HE23-SP637_3289_RC1	Viral - Not Flavivirus	4.50060505	1.041173431	6.706509349	1.626135932
US22502688_251614710001_S01_GE2-v4_91-BETA_3_1_1.txt	WNV_10^6	200ng	HE1-SP668_1904_RC1	Viral - Not Flavivirus	2.741613149	3.211098433	3.50060505	3.128636273
US22502688_251614710001_S01_GE2-v4_91-BETA_3_1_1.txt	WNV_10^6	200ng	g2CalVes-a135-1_6341_FW1	Viral - Not Flavivirus	1.626135932	1.041173431	2.626135932	2.626135932
US22502688_251614710001_S01_GE2-v4_91-BETA_3_1_1.txt	WNV_10^6	200ng	HE1-SP727_1963_FW1	Viral - Not Flavivirus	1.041173431	1.041173431	2.363101526	2.626135932
US22502688_251614710001_S01_GE2-v4_91-BETA_3_1_1.txt	WNV_10^6	200ng	HE1-MP1078_1193_RC1	Viral - Not Flavivirus	2.626135932	3.50060505	5.670530051	6.363101526
US22502688_251614710001_S01_GE2-v4_91-BETA_3_1_1.txt	WNV_10^6	200ng	552Rubu11207a_8812_RC1	Viral - Not Flavivirus	1.041173431	3.363101526	2.363101526	2.363101526
US22502688_251614710001_S01_GE2-v4_91-BETA_3_1_1.txt	WNV_10^6	200ng	Entero144-1_7503_RC1	Viral - Not Flavivirus	3.363101526	4.769093886	3.564735387	2.741613149
US22502688_251614710001_S01_GE2-v4_91-BETA_3_1_1.txt	WNV_10^6	200ng	919Noro122929a_8051_RC1	Viral - Not Flavivirus	3.626135932	1.041173431	4.971910769	6.289100945
US22502688_251614710001_S01_GE2-v4_91-BETA_3_1_1.txt	WNV_10^6	200ng	Arenav1187-1_6213_RC1	Viral - Not Flavivirus	3.041173431	1.041173431	2.626135932	1.041173431
US22502688_251614710001_S01_GE2-v4_91-BETA_3_1_1.txt	WNV_10^6	200ng	Norov1028f-1_6984_FW1	Viral - Not Flavivirus	5.50060505	1.041173431	3.741613149	2.626135932
US22502688_251614710001_S01_GE2-v4_91-BETA_3_1_1.txt	WNV_10^6	200ng	HE23-SP682_3334_FW1	Viral - Not Flavivirus	3.685029621	3.50060505	3.848528353	1.041173431
US22502688_251614710001_S01_GE2-v4_91-BETA_3_1_1.txt	WNV_10^6	200ng	HE23-MP935_2435_FW1	Viral - Not Flavivirus	2.041173431	3.995369742	3.848528353	3.211098433
US22502688_251614710001_S01_GE2-v4_91-BETA_3_1_1.txt	WNV_10^6	200ng	EX-MP92-42785_431_RC1	Viral - Not Flavivirus	4.128636273	1.041173431	2.363101526	3.626135932
US22502688_251614710001_S01_GE2-v4_91-BETA_3_1_1.txt	WNV_10^6	200ng	HE1-SP341_1577_RC1	Viral - Not Flavivirus	3.041173431	1.041173431	1.041173431	1.041173431
US22502688_251614710001_S01_GE2-v4_91-BETA_3_1_1.txt	WNV_10^6	200ng	HE23-SP824_3476_RC1	Viral - Not Flavivirus	3.626135932	3.041173431	4.995369742	5.363101526
US22502688_251614710001_S01_GE2-v4_91-BETA_3_1_1.txt	WNV_10^6	200ng	HE1-SP352_1588_RC1	Viral - Not Flavivirus	1.041173431	3.741613149	5.085567551	2.848528353
US22502688_251614710001_S01_GE2-v4_91-BETA_3_1_1.txt	WNV_10^6	200ng	983Circ133704a_8118_RC1	Viral - Not Flavivirus	5.269992122	3.995369742	8.349512461	8.685029621
US22502688_251614710001_S01_GE2-v4_91-BETA_3_1_1.txt	WNV_10^6	200ng	1290Hepa40271a_8028_RC1	Viral - Not Flavivirus	1.848528353	4.085567551	2.848528353	3.948064027
US22502688_251614710001_S01_GE2-v4_91-BETA_3_1_1.txt	WNV_10^6	200ng	HE1-SP6_1242_FW1	Viral - Not Flavivirus	4.32657565	3.741613149	2.948064027	1.041173431
US22502688_251614710001_S01_GE2-v4_91-BETA_3_1_1.txt	WNV_10^6	200ng	Norov1026d-1_7106_FW1	Viral - Not Flavivirus	2.848528353	2.363101526	4.041173431	3.041173431
US22502688_251614710001_S01_GE2-v4_91-BETA_3_1_1.txt	WNV_10^6	200ng	g1CalNor-a33-1_6560_FW1	Viral - Not Flavivirus	1.626135932	1.041173431	2.626135932	2.50060505
US22502688_251614710001_S01_GE2-v4_91-BETA_3_1_1.txt	WNV_10^6	200ng	Adenov56-1_5739_FW1	Viral - Not Flavivirus	2.363101526	3.50060505	6.211098433	1.848528353
US22502688_251614710001_S01_GE2-v4_91-BETA_3_1_1.txt	WNV_10^6	200ng	g2CorCor-a143-1_6041_FW1	Viral - Not Flavivirus	3.363101526	3.363101526	3.128636273	4.50060505
US22502688_251614710001_S01_GE2-v4_91-BETA_3_1_1.txt	WNV_10^6	200ng	g2NodAlp-a546-1_6321_RC1	Viral - Not Flavivirus	4.796060933	3.564735387	1.041173431	3.564735387
US22502688_251614710001_S01_GE2-v4_91-BETA_3_1_1.txt	WNV_10^6	200ng	Rhadin622-1_5918_RC1	Viral - Not Flavivirus	2.948064027	2.741613149	1.041173431	3.433490854
US22502688_251614710001_S01_GE2-v4_91-BETA_3_1_1.txt	WNV_10^6	200ng	g1RhaNov-a31-1_4119_RC1	Viral - Not Flavivirus	2.626135932	1.041173431	3.041173431	1.041173431
US22502688_251614710001_S01_GE2-v4_91-BETA_3_1_1.txt	WNV_10^6	200ng	Hepati1132-4_7060_RC1	Viral - Not Flavivirus	5.699384914	4.289100945	6.603415856	7.815960491
US22502688_251614710001_S01_GE2-v4_91-BETA_3_1_1.txt	WNV_10^6	200ng	g1PicEnt-a141-1_4203_RC1	Viral - Not Flavivirus	4.041173431	5.041173431	1.041173431	1.363101526
US22502688_251614710001_S01_GE2-v4_91-BETA_3_1_1.txt	WNV_10^6	200ng	Hepaci817-2_7237_FW1	Viral - Not Flavivirus	2.741613149	1.041173431	3.848528353	3.433490854
US22502688_251614710001_S01_GE2-v4_91-BETA_3_1_1.txt	WNV_10^6	200ng	383Rubi11041a_8754_RC1	Viral - Not Flavivirus	8.107262622	7.772492462	10.00045094	9.317297837
US22502688_251614710001_S01_GE2-v4_91-BETA_3_1_1.txt	WNV_10^6	200ng	HE1-SP628_1864_FW1	Viral - Not Flavivirus	2.50060505	1.363101526	3.433490854	3.685029621
US22502688_251614710001_S01_GE2-v4_91-BETA_3_1_1.txt	WNV_10^6	200ng	HE1-SP575_1811_RC1	Viral - Not Flavivirus	5.085567551	3.041173431	9.272394612	9.204823107
US22502688_251614710001_S01_GE2-v4_91-BETA_3_1_1.txt	WNV_10^6	200ng	FluAHA7_54-3_6801_FW1	Viral - Not Flavivirus	1.848528353	1.041173431	1.041173431	1.041173431
US22502688_251614710001_S01_GE2-v4_91-BETA_3_1_1.txt	WNV_10^6	200ng	HerPorc129-9_6872_FW1	Viral - Not Flavivirus	2.363101526	3.041173431	2.041173431	1.041173431
US22502688_251614710001_S01_GE2-v4_91-BETA_3_1_1.txt	WNV_10^6	200ng	858Lago11976a_8891_RC1	Viral - Not Flavivirus	12.59480273	11.65726274	1.041173431	9.493414672
US22502688_251614710001_S01_GE2-v4_91-BETA_3_1_1.txt	WNV_10^6	200ng	HE23-SP1107_3759_FW1	Viral - Not Flavivirus	1.041173431	1.041173431	1.363101526	3.433490854
US22502688_251614710001_S01_GE2-v4_91-BETA_3_1_1.txt	WNV_10^6	200ng	HE1-SP11_1247_RC1	Viral - Not Flavivirus	2.848528353	1.626135932	6.655883275	4.250626797
US22502688_251614710001_S01_GE2-v4_91-BETA_3_1_1.txt	WNV_10^6	200ng	HE23-SP484_3136_FW1	Viral - Not Flavivirus	2.848528353	1.041173431	2.363101526	1.041173431
US22502688_251614710001_S01_GE2-v4_91-BETA_3_1_1.txt	WNV_10^6	200ng	g2HerVar-a528-1_4599_FW1	Viral - Not Flavivirus	3.50060505	3.211098433	3.50060505	2.741613149
US22502688_251614710001_S01_GE2-v4_91-BETA_3_1_1.txt	WNV_10^6	200ng	g1ParRub-a68-1_4905_RC1	Viral - Not Flavivirus	3.041173431	1.041173431	1.041173431	1.848528353
US22502688_251614710001_S01_GE2-v4_91-BETA_3_1_1.txt	WNV_10^6	200ng	EX-SP100-12089_376_FW1	Viral - Not Flavivirus	3.041173431	2.948064027	4.685029621	5.398725436
US22502688_251614710001_S01_GE2-v4_91-BETA_3_1_1.txt	WNV_10^6	200ng	249Poly10625a_8311_FW1	Viral - Not Flavivirus	1.848528353	5.548968072	5.713598773	7.057981719
US22502688_251614710001_S01_GE2-v4_91-BETA_3_1_1.txt	WNV_10^6	200ng	Simple652-1_5981_RC1	Viral - Not Flavivirus	2.848528353	2.363101526	5.018453355	2.626135932
US22502688_251614710001_S01_GE2-v4_91-BETA_3_1_1.txt	WNV_10^6	200ng	EX-MP49-11876_526_RC1	Viral - Not Flavivirus	2.363101526	1.041173431	2.041173431	4.899154426
US22502688_251614710001_S01_GE2-v4_91-BETA_3_1_1.txt	WNV_10^6	200ng	1371Pest54315a_8072_RC1	Viral - Not Flavivirus	1.041173431	3.50060505	1.041173431	3.564735387
US22502688_251614710001_S01_GE2-v4_91-BETA_3_1_1.txt	WNV_10^6	200ng	HerPorc129-6_6869_FW1	Viral - Not Flavivirus	1.626135932	1.626135932	2.626135932	1.363101526
US22502688_251614710001_S01_GE2-v4_91-BETA_3_1_1.txt	WNV_10^6	200ng	524Coro11152a_8285_RC1	Viral - Not Flavivirus	4.533026528	2.741613149	6.041173431	1.041173431
US22502688_251614710001_S01_GE2-v4_91-BETA_3_1_1.txt	WNV_10^6	200ng	HE23-MP1177_2557_FW1	Viral - Not Flavivirus	9.416212863	8.877223786	2.363101526	2.626135932
US22502688_251614710001_S01_GE2-v4_91-BETA_3_1_1.txt	WNV_10^6	200ng	HE23-SP543_3195_FW1	Viral - Not Flavivirus	8.725922052	8.874063445	1.041173431	4.50060505
US22502688_251614710001_S01_GE2-v4_91-BETA_3_1_1.txt	WNV_10^6	200ng	Entero208-1_4364_RC1	Viral - Not Flavivirus	3.626135932	6.139205514	6.842073331	2.626135932
US22502688_251614710001_S01_GE2-v4_91-BETA_3_1_1.txt	WNV_10^6	200ng	HE23-MP1305b_2628_FW1	Viral - Not Flavivirus	1.041173431	1.041173431	6.61102904	6.580332242
US22502688_251614710001_S01_GE2-v4_91-BETA_3_1_1.txt	WNV_10^6	200ng	Entero175-2_7321_RC1	Viral - Not Flavivirus	1.041173431	4.041173431	1.626135932	2.948064027
US22502688_251614710001_S01_GE2-v4_91-BETA_3_1_1.txt	WNV_10^6	200ng	Norovi1025-1_7062_RC1	Viral - Not Flavivirus	1.041173431	1.041173431	8.71182968	4.289100945
US22502688_251614710001_S01_GE2-v4_91-BETA_3_1_1.txt	WNV_10^6	200ng	HE23-SP951_3603_RC1	Viral - Not Flavivirus	1.041173431	3.363101526	9.218592969	9.890578532
US22502688_251614710001_S01_GE2-v4_91-BETA_3_1_1.txt	WNV_10^6	200ng	unclas897-1_4_RC1	Viral - Not Flavivirus	1.041173431	3.041173431	1.041173431	3.363101526
US22502688_251614710001_S01_GE2-v4_91-BETA_3_1_1.txt	WNV_10^6	200ng	g2AdeMas-a385-1_5367_FW1	Viral - Not Flavivirus	1.041173431	2.848528353	6.782640418	3.848528353
US22502688_251614710001_S01_GE2-v4_91-BETA_3_1_1.txt	WNV_10^6	200ng	HE23-SP1043_3695_RC1	Viral - Not Flavivirus	2.948064027	5.467438186	9.704731536	9.89759896
US22502688_251614710001_S01_GE2-v4_91-BETA_3_1_1.txt	WNV_10^6	200ng	HE23-SP838_3490_FW1	Viral - Not Flavivirus	3.948064027	6.484116927	1.041173431	1.041173431
US22502688_251614710001_S01_GE2-v4_91-BETA_3_1_1.txt	WNV_10^6	200ng	HE23-MP1111_2507_FW1	Viral - Not Flavivirus	3.128636273	1.041173431	3.626135932	1.041173431
US22502688_251614710001_S01_GE2-v4_91-BETA_3_1_1.txt	WNV_10^6	200ng	HE23-SP774_3426_RC1	Viral - Not Flavivirus	1.626135932	2.50060505	8.97043184	4.971910769
US22502688_251614710001_S01_GE2-v4_91-BETA_3_1_1.txt	WNV_10^6	200ng	g1RetMam-a102-1_4093_FW1	Viral - Not Flavivirus	3.211098433	3.433490854	1.848528353	1.626135932
US22502688_251614710001_S01_GE2-v4_91-BETA_3_1_1.txt	WNV_10^6	200ng	HE23-SP918_3570_RC1	Viral - Not Flavivirus	7.149697888	1.041173431	1.041173431	10.9737573
US22502688_251614710001_S01_GE2-v4_91-BETA_3_1_1.txt	WNV_10^6	200ng	g1PicPar-a256-1_4194_FW1	Viral - Not Flavivirus	1.041173431	1.041173431	3.626135932	2.363101526
US22502688_251614710001_S01_GE2-v4_91-BETA_3_1_1.txt	WNV_10^6	200ng	HE23-MP834_2392_RC1	Viral - Not Flavivirus	2.848528353	3.50060505	1.041173431	3.041173431
US22502688_251614710001_S01_GE2-v4_91-BETA_3_1_1.txt	WNV_10^6	200ng	H1POL2_30-1_4549_RC1	Viral - Not Flavivirus	3.50060505	1.041173431	1.041173431	2.363101526
US22502688_251614710001_S01_GE2-v4_91-BETA_3_1_1.txt	WNV_10^6	200ng	HE23-SP374_3026_RC1	Viral - Not Flavivirus	1.041173431	3.363101526	3.50060505	2.626135932
US22502688_251614710001_S01_GE2-v4_91-BETA_3_1_1.txt	WNV_10^6	200ng	210Mast10510a_8462_FW1	Viral - Not Flavivirus	7.063541244	5.041173431	2.848528353	2.626135932
US22502688_251614710001_S01_GE2-v4_91-BETA_3_1_1.txt	WNV_10^6	200ng	HE1-SP429_1665_FW1	Viral - Not Flavivirus	3.995369742	3.211098433	3.50060505	3.211098433
US22502688_251614710001_S01_GE2-v4_91-BETA_3_1_1.txt	WNV_10^6	200ng	HE23-SP1183_3835_RC1	Viral - Not Flavivirus	3.995369742	3.041173431	2.626135932	3.741613149
US22502688_251614710001_S01_GE2-v4_91-BETA_3_1_1.txt	WNV_10^6	200ng	HE1-MP1219_1124_FW1	Viral - Not Flavivirus	2.363101526	1.041173431	2.211098433	1.626135932
US22502688_251614710001_S01_GE2-v4_91-BETA_3_1_1.txt	WNV_10^6	200ng	Papill457-1_5240_RC1	Viral - Not Flavivirus	1.041173431	1.041173431	8.50060505	6.459025946
US22502688_251614710001_S01_GE2-v4_91-BETA_3_1_1.txt	WNV_10^6	200ng	HE1-MP190_1041_FW1	Viral - Not Flavivirus	10.23223265	10.23346625	1.041173431	3.041173431
US22502688_251614710001_S01_GE2-v4_91-BETA_3_1_1.txt	WNV_10^6	200ng	g1Herunc-a404-1_5786_RC1	Viral - Not Flavivirus	1.041173431	6.983687937	7.298561274	7.685029621
US22502688_251614710001_S01_GE2-v4_91-BETA_3_1_1.txt	WNV_10^6	200ng	HE23-SP1328_3980_FW1	Viral - Not Flavivirus	3.899154426	4.848528353	2.363101526	2.041173431
US22502688_251614710001_S01_GE2-v4_91-BETA_3_1_1.txt	WNV_10^6	200ng	Simple651-2_7264_RC1	Viral - Not Flavivirus	2.041173431	6.796060933	3.741613149	6.052400687
US22502688_251614710001_S01_GE2-v4_91-BETA_3_1_1.txt	WNV_10^6	200ng	904Apht12116a_8546_RC1	Viral - Not Flavivirus	1.848528353	5.670530051	8.411860838	9.112635794
US22502688_251614710001_S01_GE2-v4_91-BETA_3_1_1.txt	WNV_10^6	200ng	644Orth113194a_8025_RC1	Viral - Not Flavivirus	2.741613149	6.201044768	6.796060933	6.641086274
US22502688_251614710001_S01_GE2-v4_91-BETA_3_1_1.txt	WNV_10^6	200ng	g1PicRhi-a331-1_4179_RC1	Viral - Not Flavivirus	3.211098433	2.041173431	4.085567551	2.741613149
US22502688_251614710001_S01_GE2-v4_91-BETA_3_1_1.txt	WNV_10^6	200ng	Caprip489-1_5986_RC1	Viral - Not Flavivirus	1.041173431	1.041173431	1.041173431	1.041173431
US22502688_251614710001_S01_GE2-v4_91-BETA_3_1_1.txt	WNV_10^6	200ng	g2CalNor-a459-1_6066_RC1	Viral - Not Flavivirus	3.433490854	5.269992122	4.211098433	3.50060505
US22502688_251614710001_S01_GE2-v4_91-BETA_3_1_1.txt	WNV_10^6	200ng	Corona1011-1_5005_FW1	Viral - Not Flavivirus	3.211098433	2.848528353	1.041173431	3.50060505
US22502688_251614710001_S01_GE2-v4_91-BETA_3_1_1.txt	WNV_10^6	200ng	HE23-SP1292_3944_RC1	Viral - Not Flavivirus	1.041173431	3.211098433	1.041173431	2.211098433
US22502688_251614710001_S01_GE2-v4_91-BETA_3_1_1.txt	WNV_10^6	200ng	HE23-SP150_2802_RC1	Viral - Not Flavivirus	6.954062768	7.989540663	4.741613149	4.971910769
US22502688_251614710001_S01_GE2-v4_91-BETA_3_1_1.txt	WNV_10^6	200ng	EX-MP68-12089_416_RC1	Viral - Not Flavivirus	1.626135932	3.041173431	1.363101526	2.626135932
US22502688_251614710001_S01_GE2-v4_91-BETA_3_1_1.txt	WNV_10^6	200ng	Entero209-1_4339_FW1	Viral - Not Flavivirus	7.595762283	7.289100945	2.041173431	3.685029621
US22502688_251614710001_S01_GE2-v4_91-BETA_3_1_1.txt	WNV_10^6	200ng	HE23-SP76_2728_FW1	Viral - Not Flavivirus	3.289100945	3.948064027	2.041173431	2.626135932
US22502688_251614710001_S01_GE2-v4_91-BETA_3_1_1.txt	WNV_10^6	200ng	632Novi11290a_8811_RC1	Viral - Not Flavivirus	1.041173431	2.041173431	1.041173431	1.041173431
US22502688_251614710001_S01_GE2-v4_91-BETA_3_1_1.txt	WNV_10^6	200ng	HE1-MP385_887_FW1	Viral - Not Flavivirus	3.433490854	3.433490854	1.041173431	1.041173431
US22502688_251614710001_S01_GE2-v4_91-BETA_3_1_1.txt	WNV_10^6	200ng	HE23-MP1002b_2457_RC1	Viral - Not Flavivirus	1.041173431	3.741613149	3.685029621	4.433490854
US22502688_251614710001_S01_GE2-v4_91-BETA_3_1_1.txt	WNV_10^6	200ng	g1Parunc-a92-1_4816_RC1	Viral - Not Flavivirus	1.041173431	1.041173431	9.096455867	6.789366281
US22502688_251614710001_S01_GE2-v4_91-BETA_3_1_1.txt	WNV_10^6	200ng	HE23-SP762_3414_RC1	Viral - Not Flavivirus	3.041173431	1.041173431	3.041173431	6.363101526
US22502688_251614710001_S01_GE2-v4_91-BETA_3_1_1.txt	WNV_10^6	200ng	HE23-MP1167_2550_RC1	Viral - Not Flavivirus	7.112635794	7.041173431	3.995369742	3.899154426
US22502688_251614710001_S01_GE2-v4_91-BETA_3_1_1.txt	WNV_10^6	200ng	g1HerLym-a105-1_5842_FW1	Viral - Not Flavivirus	7.201044768	6.899154426	1.041173431	1.041173431
US22502688_251614710001_S01_GE2-v4_91-BETA_3_1_1.txt	WNV_10^6	200ng	g1PapPap-a329-1_5094_RC1	Viral - Not Flavivirus	3.626135932	1.041173431	1.041173431	2.626135932
US22502688_251614710001_S01_GE2-v4_91-BETA_3_1_1.txt	WNV_10^6	200ng	g1ParDep-a7-1_6732_FW1	Viral - Not Flavivirus	10.1038942	5.50060505	3.50060505	4.769093886
US22502688_251614710001_S01_GE2-v4_91-BETA_3_1_1.txt	WNV_10^6	200ng	g3BunOrt-a84-1_6169_RC1	Viral - Not Flavivirus	3.041173431	1.363101526	1.041173431	3.848528353
US22502688_251614710001_S01_GE2-v4_91-BETA_3_1_1.txt	WNV_10^6	200ng	HE1-SP789_2025_FW1	Viral - Not Flavivirus	2.041173431	1.041173431	3.564735387	1.041173431
US22502688_251614710001_S01_GE2-v4_91-BETA_3_1_1.txt	WNV_10^6	200ng	HE1-MP285_965_FW1	Viral - Not Flavivirus	7.681418368	7.139205514	7.052400687	5.433490854
US22502688_251614710001_S01_GE2-v4_91-BETA_3_1_1.txt	WNV_10^6	200ng	HE23-MP404a_2140_RC1	Viral - Not Flavivirus	1.041173431	2.741613149	5.398725436	7.685029621
US22502688_251614710001_S01_GE2-v4_91-BETA_3_1_1.txt	WNV_10^6	200ng	EX-SP110-47506_367_FW1	Viral - Not Flavivirus	6.117989028	5.670530051	7.211098433	7.79271749
US22502688_251614710001_S01_GE2-v4_91-BETA_3_1_1.txt	WNV_10^6	200ng	HE1-MP1075_1196_RC1	Viral - Not Flavivirus	1.041173431	2.363101526	2.848528353	2.50060505
US22502688_251614710001_S01_GE2-v4_91-BETA_3_1_1.txt	WNV_10^6	200ng	HE23-SP1011_3663_FW1	Viral - Not Flavivirus	2.848528353	8.473715332	11.68705699	11.93181771
US22502688_251614710001_S01_GE2-v4_91-BETA_3_1_1.txt	WNV_10^6	200ng	931Hepa12461a_8605_FW1	Viral - Not Flavivirus	1.848528353	1.041173431	1.041173431	4.533026528
US22502688_251614710001_S01_GE2-v4_91-BETA_3_1_1.txt	WNV_10^6	200ng	HE23-SP464_3116_RC1	Viral - Not Flavivirus	4.741613149	4.211098433	8.622374013	9.311468758
US22502688_251614710001_S01_GE2-v4_91-BETA_3_1_1.txt	WNV_10^6	200ng	HE23-SP1044_3696_RC1	Viral - Not Flavivirus	1.848528353	1.041173431	1.041173431	3.128636273
US22502688_251614710001_S01_GE2-v4_91-BETA_3_1_1.txt	WNV_10^6	200ng	HE1-SP795_2031_RC1	Viral - Not Flavivirus	1.848528353	1.041173431	2.948064027	1.041173431
US22502688_251614710001_S01_GE2-v4_91-BETA_3_1_1.txt	WNV_10^6	200ng	RotaA_VP4-54-4_6510_FW1	Viral - Not Flavivirus	1.041173431	1.041173431	2.741613149	3.041173431
US22502688_251614710001_S01_GE2-v4_91-BETA_3_1_1.txt	WNV_10^6	200ng	HE1-SP796_2032_RC1	Viral - Not Flavivirus	1.848528353	1.041173431	4.467438186	5.018453355
US22502688_251614710001_S01_GE2-v4_91-BETA_3_1_1.txt	WNV_10^6	200ng	g2BunOrt-a426-1_6132_RC1	Viral - Not Flavivirus	4.848528353	3.741613149	5.564735387	4.363101526
US22502688_251614710001_S01_GE2-v4_91-BETA_3_1_1.txt	WNV_10^6	200ng	Orthoh524-4_7519_FW1	Viral - Not Flavivirus	6.467438186	5.250626797	4.971910769	3.796060933
US22502688_251614710001_S01_GE2-v4_91-BETA_3_1_1.txt	WNV_10^6	200ng	HE23-MP560a_2269_FW1	Viral - Not Flavivirus	1.041173431	3.50060505	6.052400687	5.484116927
US22502688_251614710001_S01_GE2-v4_91-BETA_3_1_1.txt	WNV_10^6	200ng	EX-SP95-12089_359_RC1	Viral - Not Flavivirus	3.564735387	1.041173431	1.041173431	1.626135932
US22502688_251614710001_S01_GE2-v4_91-BETA_3_1_1.txt	WNV_10^6	200ng	g2PoxAvi-a573-1_4763_RC1	Viral - Not Flavivirus	1.041173431	3.211098433	1.041173431	1.848528353
US22502688_251614710001_S01_GE2-v4_91-BETA_3_1_1.txt	WNV_10^6	200ng	HE1-MP884c_634_RC1	Viral - Not Flavivirus	5.484116927	4.32657565	5.041173431	3.363101526
US22502688_251614710001_S01_GE2-v4_91-BETA_3_1_1.txt	WNV_10^6	200ng	FluAHA1_10-1_7005_FW1	Viral - Not Flavivirus	2.848528353	1.626135932	4.085567551	4.899154426
US22502688_251614710001_S01_GE2-v4_91-BETA_3_1_1.txt	WNV_10^6	200ng	268Poly10633a_8301_FW1	Viral - Not Flavivirus	3.289100945	2.041173431	2.626135932	4.564735387
US22502688_251614710001_S01_GE2-v4_91-BETA_3_1_1.txt	WNV_10^6	200ng	643Ephe11303a_8832_RC1	Viral - Not Flavivirus	2.626135932	1.626135932	1.041173431	2.363101526
US22502688_251614710001_S01_GE2-v4_91-BETA_3_1_1.txt	WNV_10^6	200ng	HE23-SP1_2653_FW1	Viral - Not Flavivirus	3.50060505	2.211098433	1.041173431	2.741613149
US22502688_251614710001_S01_GE2-v4_91-BETA_3_1_1.txt	WNV_10^6	200ng	FluAHA1_18-1_7096_FW1	Viral - Not Flavivirus	2.948064027	2.626135932	4.041173431	2.363101526
US22502688_251614710001_S01_GE2-v4_91-BETA_3_1_1.txt	WNV_10^6	200ng	Papill357-1_7476_FW1	Viral - Not Flavivirus	1.848528353	1.041173431	2.948064027	1.041173431
US22502688_251614710001_S01_GE2-v4_91-BETA_3_1_1.txt	WNV_10^6	200ng	90Avip10261a_8923_FW1	Viral - Not Flavivirus	1.363101526	2.626135932	3.50060505	2.626135932
US22502688_251614710001_S01_GE2-v4_91-BETA_3_1_1.txt	WNV_10^6	200ng	FluAHA7_53-3_7086_FW1	Viral - Not Flavivirus	4.211098433	3.626135932	1.041173431	1.041173431
US22502688_251614710001_S01_GE2-v4_91-BETA_3_1_1.txt	WNV_10^6	200ng	655uncl11520a_8838_RC1	Viral - Not Flavivirus	3.363101526	2.626135932	7.128636273	8.23099799
US22502688_251614710001_S01_GE2-v4_91-BETA_3_1_1.txt	WNV_10^6	200ng	Entero145-2_7206_RC1	Viral - Not Flavivirus	3.564735387	3.041173431	2.50060505	4.085567551
US22502688_251614710001_S01_GE2-v4_91-BETA_3_1_1.txt	WNV_10^6	200ng	HE1-MP989_560_FW1	Viral - Not Flavivirus	3.211098433	3.211098433	2.363101526	1.041173431
US22502688_251614710001_S01_GE2-v4_91-BETA_3_1_1.txt	WNV_10^6	200ng	HE23-SP718_3370_FW1	Viral - Not Flavivirus	3.211098433	3.128636273	2.948064027	2.626135932
US22502688_251614710001_S01_GE2-v4_91-BETA_3_1_1.txt	WNV_10^6	200ng	HE1-SP243_1479_RC1	Viral - Not Flavivirus	1.041173431	4.685029621	2.626135932	1.363101526
US22502688_251614710001_S01_GE2-v4_91-BETA_3_1_1.txt	WNV_10^6	200ng	Norovi1016-2_7113_FW1	Viral - Not Flavivirus	1.626135932	2.50060505	2.211098433	3.50060505
US22502688_251614710001_S01_GE2-v4_91-BETA_3_1_1.txt	WNV_10^6	200ng	Norov1028h-4_6894_FW1	Viral - Not Flavivirus	8.446314894	8.101869363	4.250626797	2.626135932
US22502688_251614710001_S01_GE2-v4_91-BETA_3_1_1.txt	WNV_10^6	200ng	g3BunOrt-a166-1_6147_FW1	Viral - Not Flavivirus	1.041173431	3.626135932	3.363101526	1.041173431
US22502688_251614710001_S01_GE2-v4_91-BETA_3_1_1.txt	WNV_10^6	200ng	Rhinov283-1_4381_FW1	Viral - Not Flavivirus	4.041173431	6.492384543	2.041173431	4.041173431
US22502688_251614710001_S01_GE2-v4_91-BETA_3_1_1.txt	WNV_10^6	200ng	g1RhaNov-a28-1_4889_RC1	Viral - Not Flavivirus	2.363101526	3.741613149	2.848528353	1.041173431
US22502688_251614710001_S01_GE2-v4_91-BETA_3_1_1.txt	WNV_10^6	200ng	HE1-SP430_1666_FW1	Viral - Not Flavivirus	4.685029621	1.626135932	8.948064027	9.057981719
US22502688_251614710001_S01_GE2-v4_91-BETA_3_1_1.txt	WNV_10^6	200ng	HE1-MP369_901_RC1	Viral - Not Flavivirus	3.041173431	2.848528353	7.041173431	5.769093886
US22502688_251614710001_S01_GE2-v4_91-BETA_3_1_1.txt	WNV_10^6	200ng	HE1-MP1221_1122_FW1	Viral - Not Flavivirus	9.767391591	10.47632277	2.741613149	3.50060505
US22502688_251614710001_S01_GE2-v4_91-BETA_3_1_1.txt	WNV_10^6	200ng	g1Rhaunc-a55-1_6529_FW1	Viral - Not Flavivirus	1.848528353	1.041173431	2.363101526	1.041173431
US22502688_251614710001_S01_GE2-v4_91-BETA_3_1_1.txt	WNV_10^6	200ng	1390Capr59509a_7940_RC1	Viral - Not Flavivirus	3.948064027	1.626135932	2.848528353	2.363101526
US22502688_251614710001_S01_GE2-v4_91-BETA_3_1_1.txt	WNV_10^6	200ng	1323Orth45269a_8077_RC1	Viral - Not Flavivirus	7.467438186	7.385469339	6.848528353	5.835589298
US22502688_251614710001_S01_GE2-v4_91-BETA_3_1_1.txt	WNV_10^6	200ng	HE23-SP421_3073_FW1	Viral - Not Flavivirus	3.363101526	4.626135932	8.055193902	7.235930286
US22502688_251614710001_S01_GE2-v4_91-BETA_3_1_1.txt	WNV_10^6	200ng	1109Coro227859a_7712_RC1	Viral - Not Flavivirus	1.041173431	1.626135932	1.041173431	1.363101526
US22502688_251614710001_S01_GE2-v4_91-BETA_3_1_1.txt	WNV_10^6	200ng	g3BunHan-a30-1_5443_FW1	Viral - Not Flavivirus	3.948064027	4.595762283	1.041173431	1.041173431
US22502688_251614710001_S01_GE2-v4_91-BETA_3_1_1.txt	WNV_10^6	200ng	HerSimple146-4_6442_FW1	Viral - Not Flavivirus	7.211098433	9.233466246	8.49855431	7.644799776
US22502688_251614710001_S01_GE2-v4_91-BETA_3_1_1.txt	WNV_10^6	200ng	754Lent11741a_8277_FW1	Viral - Not Flavivirus	5.835589298	5.861352394	6.692225122	6.317297837
US22502688_251614710001_S01_GE2-v4_91-BETA_3_1_1.txt	WNV_10^6	200ng	1321Aren45222a_7870_FW1	Viral - Not Flavivirus	4.363101526	2.626135932	3.685029621	5.289100945
US22502688_251614710001_S01_GE2-v4_91-BETA_3_1_1.txt	WNV_10^6	200ng	g3BunOrt-a181-1_6159_FW1	Viral - Not Flavivirus	6.580332242	6.618602259	1.041173431	2.848528353
US22502688_251614710001_S01_GE2-v4_91-BETA_3_1_1.txt	WNV_10^6	200ng	g1Herunc-a316-1_5817_FW1	Viral - Not Flavivirus	3.796060933	5.960036669	1.848528353	4.211098433
US22502688_251614710001_S01_GE2-v4_91-BETA_3_1_1.txt	WNV_10^6	200ng	1169Hepa31647a_8064_RC1	Viral - Not Flavivirus	2.741613149	2.848528353	1.041173431	2.626135932
US22502688_251614710001_S01_GE2-v4_91-BETA_3_1_1.txt	WNV_10^6	200ng	g1CorCor-a47-1_6500_RC1	Viral - Not Flavivirus	3.041173431	3.041173431	1.041173431	2.363101526
US22502688_251614710001_S01_GE2-v4_91-BETA_3_1_1.txt	WNV_10^6	200ng	g2HerLym-a197-1_4629_RC1	Viral - Not Flavivirus	5.923816481	7.848528353	1.041173431	3.50060505
US22502688_251614710001_S01_GE2-v4_91-BETA_3_1_1.txt	WNV_10^6	200ng	FluAHA1_14-4_7184_FW1	Viral - Not Flavivirus	6.117989028	6.221082521	2.626135932	3.899154426
US22502688_251614710001_S01_GE2-v4_91-BETA_3_1_1.txt	WNV_10^6	200ng	HE1-SP611_1847_RC1	Viral - Not Flavivirus	6.633630469	3.741613149	9.746805819	10.4632382
US22502688_251614710001_S01_GE2-v4_91-BETA_3_1_1.txt	WNV_10^6	200ng	Lympho570-1_5960_RC1	Viral - Not Flavivirus	9.916154779	9.157517393	12.05065218	11.60579929
US22502688_251614710001_S01_GE2-v4_91-BETA_3_1_1.txt	WNV_10^6	200ng	1263Hant37705a_7802_RC1	Viral - Not Flavivirus	1.041173431	1.041173431	1.041173431	4.128636273
US22502688_251614710001_S01_GE2-v4_91-BETA_3_1_1.txt	WNV_10^6	200ng	1317Hant44755a_8089_RC1	Viral - Not Flavivirus	1.041173431	1.041173431	3.899154426	4.289100945
US22502688_251614710001_S01_GE2-v4_91-BETA_3_1_1.txt	WNV_10^6	200ng	HE1-SP764_2000_FW1	Viral - Not Flavivirus	1.041173431	5.685029621	6.344954179	5.041173431
US22502688_251614710001_S01_GE2-v4_91-BETA_3_1_1.txt	WNV_10^6	200ng	HE23-SP1202_3854_RC1	Viral - Not Flavivirus	2.363101526	2.041173431	4.626135932	7.702951529
US22502688_251614710001_S01_GE2-v4_91-BETA_3_1_1.txt	WNV_10^6	200ng	HE23-SP530_3182_RC1	Viral - Not Flavivirus	10.64618988	10.81596049	4.50060505	5.433490854
US22502688_251614710001_S01_GE2-v4_91-BETA_3_1_1.txt	WNV_10^6	200ng	748Lent11741a_8146_FW1	Viral - Not Flavivirus	1.626135932	1.041173431	2.626135932	1.041173431
US22502688_251614710001_S01_GE2-v4_91-BETA_3_1_1.txt	WNV_10^6	200ng	HE23-SP876_3528_RC1	Viral - Not Flavivirus	1.041173431	1.041173431	6.018453355	5.149697888
US22502688_251614710001_S01_GE2-v4_91-BETA_3_1_1.txt	WNV_10^6	200ng	Yatapo504-1_4592_FW1	Viral - Not Flavivirus	8.541019318	3.50060505	5.450564367	4.289100945
US22502688_251614710001_S01_GE2-v4_91-BETA_3_1_1.txt	WNV_10^6	200ng	HE1-SP794_2030_RC1	Viral - Not Flavivirus	12.30517612	9.381023434	5.886663482	7.92991668
US22502688_251614710001_S01_GE2-v4_91-BETA_3_1_1.txt	WNV_10^6	200ng	HE23-SP1001_3653_FW1	Viral - Not Flavivirus	2.50060505	4.923816481	1.041173431	3.741613149
US22502688_251614710001_S01_GE2-v4_91-BETA_3_1_1.txt	WNV_10^6	200ng	HerHumanh86-1_4682_RC1	Viral - Not Flavivirus	6.170456448	6.595762283	8.317297837	5.416212863
US22502688_251614710001_S01_GE2-v4_91-BETA_3_1_1.txt	WNV_10^6	200ng	461Pest11101a_8337_FW1	Viral - Not Flavivirus	3.363101526	9.531021392	4.995369742	5.484116927
US22502688_251614710001_S01_GE2-v4_91-BETA_3_1_1.txt	WNV_10^6	200ng	HE23-SP691_3343_RC1	Viral - Not Flavivirus	1.626135932	1.041173431	2.041173431	1.041173431
US22502688_251614710001_S01_GE2-v4_91-BETA_3_1_1.txt	WNV_10^6	200ng	HE23-SP396_3048_RC1	Viral - Not Flavivirus	1.041173431	1.041173431	3.50060505	2.626135932
US22502688_251614710001_S01_GE2-v4_91-BETA_3_1_1.txt	WNV_10^6	200ng	Pneumo874-4_7495_FW1	Viral - Not Flavivirus	3.626135932	3.433490854	3.741613149	3.041173431
US22502688_251614710001_S01_GE2-v4_91-BETA_3_1_1.txt	WNV_10^6	200ng	SARS-ORF1-3-1_6756_RC1	Viral - Not Flavivirus	1.363101526	1.041173431	2.848528353	3.128636273
US22502688_251614710001_S01_GE2-v4_91-BETA_3_1_1.txt	WNV_10^6	200ng	g1HerMar-a174-1_6312_FW1	Viral - Not Flavivirus	1.041173431	3.433490854	3.626135932	3.041173431
US22502688_251614710001_S01_GE2-v4_91-BETA_3_1_1.txt	WNV_10^6	200ng	Norovi1051-1_6922_RC1	Viral - Not Flavivirus	1.041173431	3.433490854	3.041173431	5.344954179
US22502688_251614710001_S01_GE2-v4_91-BETA_3_1_1.txt	WNV_10^6	200ng	g3BunOrt-a117-1_6153_FW1	Viral - Not Flavivirus	2.363101526	1.041173431	1.041173431	1.626135932
US22502688_251614710001_S01_GE2-v4_91-BETA_3_1_1.txt	WNV_10^6	200ng	HE23-MP872_2413_FW1	Viral - Not Flavivirus	7.085567551	7.861352394	9.208591577	9.661393257
US22502688_251614710001_S01_GE2-v4_91-BETA_3_1_1.txt	WNV_10^6	200ng	Norov1042b-1_4285_FW1	Viral - Not Flavivirus	3.211098433	2.211098433	7.012716985	6.516906862
US22502688_251614710001_S01_GE2-v4_91-BETA_3_1_1.txt	WNV_10^6	200ng	EX-SP122-12060_540_FW1	Viral - Not Flavivirus	1.848528353	3.626135932	6.149697888	5.170456448
US22502688_251614710001_S01_GE2-v4_91-BETA_3_1_1.txt	WNV_10^6	200ng	1204Rose32604a_8113_RC1	Viral - Not Flavivirus	11.00443079	10.76824299	2.848528353	1.041173431
US22502688_251614710001_S01_GE2-v4_91-BETA_3_1_1.txt	WNV_10^6	200ng	HE1-SP630_1866_FW1	Viral - Not Flavivirus	2.363101526	1.041173431	2.626135932	1.041173431
US22502688_251614710001_S01_GE2-v4_91-BETA_3_1_1.txt	WNV_10^6	200ng	HE1-SP690_1926_FW1	Viral - Not Flavivirus	2.50060505	2.211098433	2.741613149	2.848528353
US22502688_251614710001_S01_GE2-v4_91-BETA_3_1_1.txt	WNV_10^6	200ng	HE1-MP1184_1149_RC1	Viral - Not Flavivirus	1.041173431	1.626135932	2.948064027	2.363101526
US22502688_251614710001_S01_GE2-v4_91-BETA_3_1_1.txt	WNV_10^6	200ng	HE1-MP876a_646_FW1	Viral - Not Flavivirus	2.848528353	3.041173431	2.211098433	1.363101526
US22502688_251614710001_S01_GE2-v4_91-BETA_3_1_1.txt	WNV_10^6	200ng	HE23-SP823_3475_RC1	Viral - Not Flavivirus	1.041173431	1.041173431	5.289100945	3.995369742
US22502688_251614710001_S01_GE2-v4_91-BETA_3_1_1.txt	WNV_10^6	200ng	HE1-MP373_897_FW1	Viral - Not Flavivirus	9.960036669	9.750257244	8.504697805	9.164001426
US22502688_251614710001_S01_GE2-v4_91-BETA_3_1_1.txt	WNV_10^6	200ng	RotaA_VP7-51-1_6577_FW1	Viral - Not Flavivirus	3.564735387	1.626135932	1.041173431	1.041173431
US22502688_251614710001_S01_GE2-v4_91-BETA_3_1_1.txt	WNV_10^6	200ng	HE1-SP687_1923_FW1	Viral - Not Flavivirus	3.211098433	4.32657565	2.363101526	3.363101526
US22502688_251614710001_S01_GE2-v4_91-BETA_3_1_1.txt	WNV_10^6	200ng	909Heni121791a_7829_FW1	Viral - Not Flavivirus	1.626135932	1.041173431	1.041173431	1.041173431
US22502688_251614710001_S01_GE2-v4_91-BETA_3_1_1.txt	WNV_10^6	200ng	FluAHA1_13-2_6839_FW1	Viral - Not Flavivirus	3.041173431	1.041173431	2.848528353	3.041173431
US22502688_251614710001_S01_GE2-v4_91-BETA_3_1_1.txt	WNV_10^6	200ng	HE1-MP763_697_RC1	Viral - Not Flavivirus	1.041173431	1.041173431	9.914617544	4.128636273
US22502688_251614710001_S01_GE2-v4_91-BETA_3_1_1.txt	WNV_10^6	200ng	HE23-SP649_3301_RC1	Viral - Not Flavivirus	2.626135932	3.041173431	1.041173431	3.626135932
US22502688_251614710001_S01_GE2-v4_91-BETA_3_1_1.txt	WNV_10^6	200ng	HerHumanh82-1_4689_FW1	Viral - Not Flavivirus	8.358586045	8.672350487	3.50060505	1.041173431
US22502688_251614710001_S01_GE2-v4_91-BETA_3_1_1.txt	WNV_10^6	200ng	518Rhad111469b_7983_FW1	Viral - Not Flavivirus	2.626135932	4.533026528	3.796060933	3.211098433
US22502688_251614710001_S01_GE2-v4_91-BETA_3_1_1.txt	WNV_10^6	200ng	HE23-SP42_2694_FW1	Viral - Not Flavivirus	2.626135932	1.041173431	8.531021392	8.431342388
US22502688_251614710001_S01_GE2-v4_91-BETA_3_1_1.txt	WNV_10^6	200ng	g1ParMor-a38-1_4903_RC1	Viral - Not Flavivirus	3.289100945	2.041173431	2.626135932	1.041173431
US22502688_251614710001_S01_GE2-v4_91-BETA_3_1_1.txt	WNV_10^6	200ng	HerMardiv111-3_6449_RC1	Viral - Not Flavivirus	5.416212863	5.727673959	5.085567551	1.626135932
US22502688_251614710001_S01_GE2-v4_91-BETA_3_1_1.txt	WNV_10^6	200ng	Coltiv111-1_7535_RC1	Viral - Not Flavivirus	3.626135932	1.626135932	1.041173431	3.564735387
US22502688_251614710001_S01_GE2-v4_91-BETA_3_1_1.txt	WNV_10^6	200ng	unclas1067-1_7061_RC1	Viral - Not Flavivirus	3.741613149	3.626135932	2.626135932	1.041173431
US22502688_251614710001_S01_GE2-v4_91-BETA_3_1_1.txt	WNV_10^6	200ng	g2Calunc-a462-1_6064_FW1	Viral - Not Flavivirus	6.363101526	7.942040239	10.82744306	11.38741012
US22502688_251614710001_S01_GE2-v4_91-BETA_3_1_1.txt	WNV_10^6	200ng	HE23-SP68_2720_RC1	Viral - Not Flavivirus	1.363101526	5.170456448	1.041173431	2.041173431
US22502688_251614710001_S01_GE2-v4_91-BETA_3_1_1.txt	WNV_10^6	200ng	HE1-SP116_1352_RC1	Viral - Not Flavivirus	1.848528353	3.041173431	8.748532563	8.710058416
US22502688_251614710001_S01_GE2-v4_91-BETA_3_1_1.txt	WNV_10^6	200ng	HE1-MP972_574_RC1	Viral - Not Flavivirus	6.741613149	6.298561274	5.344954179	4.741613149
US22502688_251614710001_S01_GE2-v4_91-BETA_3_1_1.txt	WNV_10^6	200ng	Adenov63-1_5742_FW1	Viral - Not Flavivirus	4.595762283	4.948064027	6.117989028	4.741613149
US22502688_251614710001_S01_GE2-v4_91-BETA_3_1_1.txt	WNV_10^6	200ng	HE1-MP141_1058_FW1	Viral - Not Flavivirus	10.37823777	9.565715146	3.685029621	2.848528353
US22502688_251614710001_S01_GE2-v4_91-BETA_3_1_1.txt	WNV_10^6	200ng	HE23-SP689_3341_FW1	Viral - Not Flavivirus	3.899154426	4.433490854	1.041173431	3.211098433
US22502688_251614710001_S01_GE2-v4_91-BETA_3_1_1.txt	WNV_10^6	200ng	HerBadger18-1_4701_FW1	Viral - Not Flavivirus	2.848528353	1.041173431	3.041173431	1.626135932
US22502688_251614710001_S01_GE2-v4_91-BETA_3_1_1.txt	WNV_10^6	200ng	Entero164-1_7370_RC1	Viral - Not Flavivirus	2.50060505	1.626135932	3.50060505	1.041173431
US22502688_251614710001_S01_GE2-v4_91-BETA_3_1_1.txt	WNV_10^6	200ng	HE1-MP626_778_FW1	Viral - Not Flavivirus	3.211098433	1.626135932	1.041173431	1.041173431
US22502688_251614710001_S01_GE2-v4_91-BETA_3_1_1.txt	WNV_10^6	200ng	521Coro11149a_8712_RC1	Viral - Not Flavivirus	1.041173431	3.211098433	2.741613149	1.041173431
US22502688_251614710001_S01_GE2-v4_91-BETA_3_1_1.txt	WNV_10^6	200ng	HE23-SP41_2693_FW1	Viral - Not Flavivirus	11.19567513	10.87168864	9.113975966	6.848528353
US22502688_251614710001_S01_GE2-v4_91-BETA_3_1_1.txt	WNV_10^6	200ng	782Mama11786a_8391_FW1	Viral - Not Flavivirus	1.041173431	2.041173431	8.61102904	8.655883275
US22502688_251614710001_S01_GE2-v4_91-BETA_3_1_1.txt	WNV_10^6	200ng	g1PicPar-a241-1_4146_FW1	Viral - Not Flavivirus	2.741613149	3.899154426	1.848528353	3.041173431
US22502688_251614710001_S01_GE2-v4_91-BETA_3_1_1.txt	WNV_10^6	200ng	HE1-SP551_1787_RC1	Viral - Not Flavivirus	3.848528353	4.713598773	1.041173431	2.211098433
US22502688_251614710001_S01_GE2-v4_91-BETA_3_1_1.txt	WNV_10^6	200ng	g1Herunc-a428-1_5857_RC1	Viral - Not Flavivirus	3.211098433	6.734660389	9.184556645	5.626135932
US22502688_251614710001_S01_GE2-v4_91-BETA_3_1_1.txt	WNV_10^6	200ng	Lympho586-1_5948_RC1	Viral - Not Flavivirus	8.520953695	8.226048774	10.19852037	9.519943051
US22502688_251614710001_S01_GE2-v4_91-BETA_3_1_1.txt	WNV_10^6	200ng	HE23-SP1294_3946_RC1	Viral - Not Flavivirus	4.211098433	4.923816481	3.289100945	3.289100945
US22502688_251614710001_S01_GE2-v4_91-BETA_3_1_1.txt	WNV_10^6	200ng	HE1-SP328_1564_FW1	Viral - Not Flavivirus	12.03234094	12.11095883	9.170456448	7.504697805
US22502688_251614710001_S01_GE2-v4_91-BETA_3_1_1.txt	WNV_10^6	200ng	367Alph11036a_8258_FW1	Viral - Not Flavivirus	1.041173431	5.433490854	4.211098433	2.626135932
US22502688_251614710001_S01_GE2-v4_91-BETA_3_1_1.txt	WNV_10^6	200ng	HE23-SP1263_3915_RC1	Viral - Not Flavivirus	2.848528353	1.041173431	1.848528353	3.626135932
US22502688_251614710001_S01_GE2-v4_91-BETA_3_1_1.txt	WNV_10^6	200ng	g1PapPap-a278-1_5118_RC1	Viral - Not Flavivirus	6.670530051	5.107262622	6.741613149	5.548968072
US22502688_251614710001_S01_GE2-v4_91-BETA_3_1_1.txt	WNV_10^6	200ng	RotaA_VP7-37-1_6503_FW1	Viral - Not Flavivirus	3.685029621	1.041173431	1.041173431	1.041173431
US22502688_251614710001_S01_GE2-v4_91-BETA_3_1_1.txt	WNV_10^6	200ng	g1HerRha-a192-1_5852_FW1	Viral - Not Flavivirus	1.041173431	5.211098433	6.995369742	7.424877724
US22502688_251614710001_S01_GE2-v4_91-BETA_3_1_1.txt	WNV_10^6	200ng	HE23-SP1195_3847_FW1	Viral - Not Flavivirus	6.006957716	2.626135932	4.769093886	3.626135932
US22502688_251614710001_S01_GE2-v4_91-BETA_3_1_1.txt	WNV_10^6	200ng	HE1-MP460_847_RC1	Viral - Not Flavivirus	1.041173431	4.211098433	2.626135932	1.041173431
US22502688_251614710001_S01_GE2-v4_91-BETA_3_1_1.txt	WNV_10^6	200ng	Entero164-3_7372_RC1	Viral - Not Flavivirus	1.041173431	2.626135932	3.211098433	4.363101526
US22502688_251614710001_S01_GE2-v4_91-BETA_3_1_1.txt	WNV_10^6	200ng	g1PicEnt-a67-1_4225_FW1	Viral - Not Flavivirus	8.715365699	6.789366281	8.738140958	7.564735387
US22502688_251614710001_S01_GE2-v4_91-BETA_3_1_1.txt	WNV_10^6	200ng	HE23-SP309_2961_RC1	Viral - Not Flavivirus	3.741613149	1.041173431	2.041173431	1.041173431
US22502688_251614710001_S01_GE2-v4_91-BETA_3_1_1.txt	WNV_10^6	200ng	HE1-MP1084_1187_RC1	Viral - Not Flavivirus	2.041173431	4.32657565	1.041173431	3.363101526
US22502688_251614710001_S01_GE2-v4_91-BETA_3_1_1.txt	WNV_10^6	200ng	Cardio136-3_7234_FW1	Viral - Not Flavivirus	1.626135932	4.874063445	2.626135932	3.433490854
US22502688_251614710001_S01_GE2-v4_91-BETA_3_1_1.txt	WNV_10^6	200ng	148Cyto10359a_8140_FW1	Viral - Not Flavivirus	4.796060933	6.995369742	11.48463504	11.33694237
US22502688_251614710001_S01_GE2-v4_91-BETA_3_1_1.txt	WNV_10^6	200ng	g2ParHen-a554-1_4971_FW1	Viral - Not Flavivirus	3.796060933	1.626135932	1.041173431	3.685029621
US22502688_251614710001_S01_GE2-v4_91-BETA_3_1_1.txt	WNV_10^6	200ng	HE1-SP662_1898_RC1	Viral - Not Flavivirus	1.041173431	1.041173431	2.948064027	2.041173431
US22502688_251614710001_S01_GE2-v4_91-BETA_3_1_1.txt	WNV_10^6	200ng	g2ReoOrb-a305-1_5016_RC1	Viral - Not Flavivirus	3.289100945	1.041173431	1.041173431	2.50060505
US22502688_251614710001_S01_GE2-v4_91-BETA_3_1_1.txt	WNV_10^6	200ng	HerCercop39-1_4684_RC1	Viral - Not Flavivirus	10.43134239	10.25306173	8.080092421	5.533026528
US22502688_251614710001_S01_GE2-v4_91-BETA_3_1_1.txt	WNV_10^6	200ng	HE23-MP936_2436_RC1	Viral - Not Flavivirus	3.848528353	3.041173431	3.211098433	3.50060505
US22502688_251614710001_S01_GE2-v4_91-BETA_3_1_1.txt	WNV_10^6	200ng	g1HerCyt-a8-1_5894_RC1	Viral - Not Flavivirus	2.363101526	3.50060505	3.685029621	1.041173431
US22502688_251614710001_S01_GE2-v4_91-BETA_3_1_1.txt	WNV_10^6	200ng	932Hepa12461a_8716_FW1	Viral - Not Flavivirus	3.899154426	4.50060505	4.899154426	5.085567551
US22502688_251614710001_S01_GE2-v4_91-BETA_3_1_1.txt	WNV_10^6	200ng	g1ArtArt-a10-1_6649_RC1	Viral - Not Flavivirus	10.16529474	10.08966031	3.796060933	1.041173431
US22502688_251614710001_S01_GE2-v4_91-BETA_3_1_1.txt	WNV_10^6	200ng	g1PicPar-a250-1_4187_FW1	Viral - Not Flavivirus	1.041173431	3.041173431	1.041173431	1.041173431
US22502688_251614710001_S01_GE2-v4_91-BETA_3_1_1.txt	WNV_10^6	200ng	HE23-MP731_2339_RC1	Viral - Not Flavivirus	3.211098433	1.363101526	9.080092421	7.911538151
US22502688_251614710001_S01_GE2-v4_91-BETA_3_1_1.txt	WNV_10^6	200ng	g2AreAre-a412-1_6223_RC1	Viral - Not Flavivirus	3.848528353	3.50060505	2.50060505	4.041173431
US22502688_251614710001_S01_GE2-v4_91-BETA_3_1_1.txt	WNV_10^6	200ng	HE1-SP304_1540_RC1	Viral - Not Flavivirus	1.041173431	4.211098433	3.363101526	1.041173431
US22502688_251614710001_S01_GE2-v4_91-BETA_3_1_1.txt	WNV_10^6	200ng	1391Capr59509a_7970_RC1	Viral - Not Flavivirus	6.117989028	6.269992122	3.211098433	5.085567551
US22502688_251614710001_S01_GE2-v4_91-BETA_3_1_1.txt	WNV_10^6	200ng	HE23-SP1218_3870_FW1	Viral - Not Flavivirus	2.363101526	2.626135932	1.041173431	1.041173431
US22502688_251614710001_S01_GE2-v4_91-BETA_3_1_1.txt	WNV_10^6	200ng	HE1-MP1083_1188_RC1	Viral - Not Flavivirus	3.564735387	2.848528353	3.433490854	3.211098433
US22502688_251614710001_S01_GE2-v4_91-BETA_3_1_1.txt	WNV_10^6	200ng	HE23-SP626_3278_FW1	Viral - Not Flavivirus	1.041173431	1.041173431	3.211098433	3.041173431
US22502688_251614710001_S01_GE2-v4_91-BETA_3_1_1.txt	WNV_10^6	200ng	HerDeerma55-1_4688_RC1	Viral - Not Flavivirus	1.041173431	3.363101526	1.041173431	2.041173431
US22502688_251614710001_S01_GE2-v4_91-BETA_3_1_1.txt	WNV_10^6	200ng	HerSaimir137-1_4663_RC1	Viral - Not Flavivirus	1.626135932	2.626135932	4.564735387	7.626135932
US22502688_251614710001_S01_GE2-v4_91-BETA_3_1_1.txt	WNV_10^6	200ng	305Eryt10798a_8808_RC1	Viral - Not Flavivirus	2.626135932	1.041173431	2.041173431	3.363101526
US22502688_251614710001_S01_GE2-v4_91-BETA_3_1_1.txt	WNV_10^6	200ng	Hepaci820-1_7530_RC1	Viral - Not Flavivirus	5.289100945	3.848528353	2.363101526	1.363101526
US22502688_251614710001_S01_GE2-v4_91-BETA_3_1_1.txt	WNV_10^6	200ng	HerPorc129-G_6879_FW1	Viral - Not Flavivirus	1.041173431	1.041173431	3.685029621	2.626135932
US22502688_251614710001_S01_GE2-v4_91-BETA_3_1_1.txt	WNV_10^6	200ng	g1IriRan-a22-1_5779_FW1	Viral - Not Flavivirus	2.041173431	3.685029621	5.848528353	4.467438186
US22502688_251614710001_S01_GE2-v4_91-BETA_3_1_1.txt	WNV_10^6	200ng	HE1-MP1030_1228_FW1	Viral - Not Flavivirus	3.363101526	6.741613149	3.211098433	1.041173431
US22502688_251614710001_S01_GE2-v4_91-BETA_3_1_1.txt	WNV_10^6	200ng	493Coro11128a_8532_FW1	Viral - Not Flavivirus	3.041173431	1.626135932	1.041173431	1.041173431
US22502688_251614710001_S01_GE2-v4_91-BETA_3_1_1.txt	WNV_10^6	200ng	Corona976-1_4101_RC1	Viral - Not Flavivirus	7.544999169	9.088297343	1.626135932	1.041173431
US22502688_251614710001_S01_GE2-v4_91-BETA_3_1_1.txt	WNV_10^6	200ng	525Rubu11161a_8180_FW1	Viral - Not Flavivirus	11.69782174	10.89526261	2.50060505	4.564735387
US22502688_251614710001_S01_GE2-v4_91-BETA_3_1_1.txt	WNV_10^6	200ng	g1PapPap-a269-1_5106_RC1	Viral - Not Flavivirus	9.228525505	3.626135932	8.622374013	11.48074463
US22502688_251614710001_S01_GE2-v4_91-BETA_3_1_1.txt	WNV_10^6	200ng	EX-SP1-28304_383_RC1	Viral - Not Flavivirus	11.75068809	12.30766719	1.848528353	2.211098433
US22502688_251614710001_S01_GE2-v4_91-BETA_3_1_1.txt	WNV_10^6	200ng	g1HerRha-a244-1_5862_FW1	Viral - Not Flavivirus	2.041173431	1.041173431	2.363101526	3.128636273
US22502688_251614710001_S01_GE2-v4_91-BETA_3_1_1.txt	WNV_10^6	200ng	g1HerUna-a277-1_5841_FW1	Viral - Not Flavivirus	11.22542893	8.802724664	6.670530051	2.041173431
US22502688_251614710001_S01_GE2-v4_91-BETA_3_1_1.txt	WNV_10^6	200ng	HerCercop42-1_4739_RC1	Viral - Not Flavivirus	1.041173431	1.626135932	1.041173431	1.041173431
US22502688_251614710001_S01_GE2-v4_91-BETA_3_1_1.txt	WNV_10^6	200ng	Papill364-1_5265_FW1	Viral - Not Flavivirus	3.50060505	2.626135932	1.041173431	3.848528353
US22502688_251614710001_S01_GE2-v4_91-BETA_3_1_1.txt	WNV_10^6	200ng	HE23-SP1134_3786_FW1	Viral - Not Flavivirus	1.041173431	3.899154426	2.741613149	3.50060505
US22502688_251614710001_S01_GE2-v4_91-BETA_3_1_1.txt	WNV_10^6	200ng	HE23-MP812_2370_RC1	Viral - Not Flavivirus	3.041173431	4.128636273	2.626135932	1.041173431
US22502688_251614710001_S01_GE2-v4_91-BETA_3_1_1.txt	WNV_10^6	200ng	Norovi1032-1_4268_FW1	Viral - Not Flavivirus	3.363101526	2.848528353	1.041173431	1.041173431
US22502688_251614710001_S01_GE2-v4_91-BETA_3_1_1.txt	WNV_10^6	200ng	Parvov93-1_4877_RC1	Viral - Not Flavivirus	2.848528353	3.50060505	2.363101526	3.685029621
US22502688_251614710001_S01_GE2-v4_91-BETA_3_1_1.txt	WNV_10^6	200ng	HE1-MP800_676_RC1	Viral - Not Flavivirus	2.041173431	4.32657565	1.041173431	4.211098433
US22502688_251614710001_S01_GE2-v4_91-BETA_3_1_1.txt	WNV_10^6	200ng	EX-MP123-86107_463_FW1	Viral - Not Flavivirus	1.041173431	2.041173431	1.626135932	2.741613149
US22502688_251614710001_S01_GE2-v4_91-BETA_3_1_1.txt	WNV_10^6	200ng	580Morb11234a_8183_FW1	Viral - Not Flavivirus	3.796060933	1.626135932	3.626135932	1.041173431
US22502688_251614710001_S01_GE2-v4_91-BETA_3_1_1.txt	WNV_10^6	200ng	HE1-MP947_590_RC1	Viral - Not Flavivirus	6.61102904	6.516906862	4.32657565	2.363101526
US22502688_251614710001_S01_GE2-v4_91-BETA_3_1_1.txt	WNV_10^6	200ng	HE1-SP529_1765_FW1	Viral - Not Flavivirus	2.626135932	3.685029621	6.23099799	5.595762283
US22502688_251614710001_S01_GE2-v4_91-BETA_3_1_1.txt	WNV_10^6	200ng	HE23-SP344_2996_RC1	Viral - Not Flavivirus	3.50060505	1.041173431	1.363101526	1.041173431
US22502688_251614710001_S01_GE2-v4_91-BETA_3_1_1.txt	WNV_10^6	200ng	HE1-SP700_1936_FW1	Viral - Not Flavivirus	2.041173431	4.128636273	1.041173431	1.041173431
US22502688_251614710001_S01_GE2-v4_91-BETA_3_1_1.txt	WNV_10^6	200ng	g2ReoRot-a318-1_5468_RC1	Viral - Not Flavivirus	4.211098433	2.626135932	2.363101526	2.626135932
US22502688_251614710001_S01_GE2-v4_91-BETA_3_1_1.txt	WNV_10^6	200ng	HE23-SP785_3437_FW1	Viral - Not Flavivirus	7.411860838	1.041173431	1.363101526	1.041173431
US22502688_251614710001_S01_GE2-v4_91-BETA_3_1_1.txt	WNV_10^6	200ng	HE1-MP1238_1113_FW1	Viral - Not Flavivirus	3.848528353	4.211098433	1.363101526	1.626135932
US22502688_251614710001_S01_GE2-v4_91-BETA_3_1_1.txt	WNV_10^6	200ng	HE23-SP1199_3851_RC1	Viral - Not Flavivirus	2.041173431	3.211098433	2.948064027	4.041173431
US22502688_251614710001_S01_GE2-v4_91-BETA_3_1_1.txt	WNV_10^6	200ng	601Marb11269a_8295_FW1	Viral - Not Flavivirus	2.741613149	1.041173431	5.580332242	6.442052868
US22502688_251614710001_S01_GE2-v4_91-BETA_3_1_1.txt	WNV_10^6	200ng	137Vari10335a_8855_RC1	Viral - Not Flavivirus	1.041173431	5.128636273	1.041173431	1.041173431
US22502688_251614710001_S01_GE2-v4_91-BETA_3_1_1.txt	WNV_10^6	200ng	EX-MP41-11861_518_RC1	Viral - Not Flavivirus	3.211098433	5.626135932	1.626135932	5.149697888
US22502688_251614710001_S01_GE2-v4_91-BETA_3_1_1.txt	WNV_10^6	200ng	HE23-SP146_2798_FW1	Viral - Not Flavivirus	6.074596433	7.484116927	9.081463152	9.160114504
US22502688_251614710001_S01_GE2-v4_91-BETA_3_1_1.txt	WNV_10^6	200ng	HE1-SP166_1402_FW1	Viral - Not Flavivirus	1.041173431	1.626135932	2.741613149	3.995369742
US22502688_251614710001_S01_GE2-v4_91-BETA_3_1_1.txt	WNV_10^6	200ng	1232Poly36362a_7990_RC1	Viral - Not Flavivirus	1.041173431	1.041173431	3.041173431	1.041173431
US22502688_251614710001_S01_GE2-v4_91-BETA_3_1_1.txt	WNV_10^6	200ng	HE1-MP877b_643_RC1	Viral - Not Flavivirus	6.942040239	6.063541244	1.041173431	2.848528353
US22502688_251614710001_S01_GE2-v4_91-BETA_3_1_1.txt	WNV_10^6	200ng	HE23-SP1172_3824_RC1	Viral - Not Flavivirus	1.041173431	2.041173431	2.848528353	3.948064027
US22502688_251614710001_S01_GE2-v4_91-BETA_3_1_1.txt	WNV_10^6	200ng	HE23-SP840_3492_FW1	Viral - Not Flavivirus	3.848528353	5.655883275	1.041173431	1.041173431
US22502688_251614710001_S01_GE2-v4_91-BETA_3_1_1.txt	WNV_10^6	200ng	HE23-MP236_2108_FW1	Viral - Not Flavivirus	1.041173431	2.948064027	3.363101526	2.041173431
US22502688_251614710001_S01_GE2-v4_91-BETA_3_1_1.txt	WNV_10^6	200ng	HE23-SP855_3507_FW1	Viral - Not Flavivirus	10.96375783	7.989540663	1.041173431	2.848528353
US22502688_251614710001_S01_GE2-v4_91-BETA_3_1_1.txt	WNV_10^6	200ng	HE23-SP512_3164_FW1	Viral - Not Flavivirus	9.221082521	8.971910769	1.041173431	1.041173431
US22502688_251614710001_S01_GE2-v4_91-BETA_3_1_1.txt	WNV_10^6	200ng	HE23-MP1151_2546_FW1	Viral - Not Flavivirus	6.61102904	7.063541244	6.467438186	4.250626797
US22502688_251614710001_S01_GE2-v4_91-BETA_3_1_1.txt	WNV_10^6	200ng	HE1-SP714_1950_FW1	Viral - Not Flavivirus	3.50060505	5.467438186	3.128636273	3.289100945
US22502688_251614710001_S01_GE2-v4_91-BETA_3_1_1.txt	WNV_10^6	200ng	667Phle11587a_8235_FW1	Viral - Not Flavivirus	3.50060505	1.041173431	2.363101526	3.211098433
US22502688_251614710001_S01_GE2-v4_91-BETA_3_1_1.txt	WNV_10^6	200ng	EX-SP123-12060_364_RC1	Viral - Not Flavivirus	1.626135932	2.363101526	1.041173431	4.041173431
US22502688_251614710001_S01_GE2-v4_91-BETA_3_1_1.txt	WNV_10^6	200ng	HE23-SP814_3466_FW1	Viral - Not Flavivirus	3.948064027	4.211098433	1.041173431	2.948064027
US22502688_251614710001_S01_GE2-v4_91-BETA_3_1_1.txt	WNV_10^6	200ng	1019Irid176652a_7720_RC1	Viral - Not Flavivirus	4.655883275	5.61102904	1.041173431	1.041173431
US22502688_251614710001_S01_GE2-v4_91-BETA_3_1_1.txt	WNV_10^6	200ng	HE1-MP767_696_RC1	Viral - Not Flavivirus	3.848528353	4.128636273	4.250626797	4.363101526
US22502688_251614710001_S01_GE2-v4_91-BETA_3_1_1.txt	WNV_10^6	200ng	g1AdeAta-a7-1_5730_RC1	Viral - Not Flavivirus	3.899154426	4.32657565	5.433490854	3.041173431
US22502688_251614710001_S01_GE2-v4_91-BETA_3_1_1.txt	WNV_10^6	200ng	337Alph11021a_8815_RC1	Viral - Not Flavivirus	3.995369742	4.289100945	3.041173431	2.848528353
US22502688_251614710001_S01_GE2-v4_91-BETA_3_1_1.txt	WNV_10^6	200ng	15Orth10243a_8912_FW1	Viral - Not Flavivirus	1.041173431	3.626135932	1.041173431	2.626135932
US22502688_251614710001_S01_GE2-v4_91-BETA_3_1_1.txt	WNV_10^6	200ng	HE1-SP68_1304_RC1	Viral - Not Flavivirus	2.626135932	2.626135932	1.041173431	1.626135932
US22502688_251614710001_S01_GE2-v4_91-BETA_3_1_1.txt	WNV_10^6	200ng	Norovi1017-9_6996_RC1	Viral - Not Flavivirus	3.685029621	3.626135932	1.041173431	1.041173431
US22502688_251614710001_S01_GE2-v4_91-BETA_3_1_1.txt	WNV_10^6	200ng	HE23-SP813_3465_RC1	Viral - Not Flavivirus	1.041173431	2.741613149	3.211098433	4.398725436
US22502688_251614710001_S01_GE2-v4_91-BETA_3_1_1.txt	WNV_10^6	200ng	HE23-MP1014_2471_FW1	Viral - Not Flavivirus	7.591920217	6.76227262	5.307959972	1.041173431
US22502688_251614710001_S01_GE2-v4_91-BETA_3_1_1.txt	WNV_10^6	200ng	HE1-SP724_1960_RC1	Viral - Not Flavivirus	6.149697888	3.948064027	3.289100945	3.128636273
US22502688_251614710001_S01_GE2-v4_91-BETA_3_1_1.txt	WNV_10^6	200ng	HE1-MP1056_1209_RC1	Viral - Not Flavivirus	2.50060505	2.848528353	4.50060505	2.741613149
US22502688_251614710001_S01_GE2-v4_91-BETA_3_1_1.txt	WNV_10^6	200ng	g1ParPne-a52-1_4894_FW1	Viral - Not Flavivirus	2.50060505	1.041173431	3.289100945	3.848528353
US22502688_251614710001_S01_GE2-v4_91-BETA_3_1_1.txt	WNV_10^6	200ng	Norovi1019-2_7055_FW1	Viral - Not Flavivirus	3.433490854	1.041173431	2.741613149	1.041173431
US22502688_251614710001_S01_GE2-v4_91-BETA_3_1_1.txt	WNV_10^6	200ng	g1PicEnt-a64-1_4214_RC1	Viral - Not Flavivirus	2.363101526	1.041173431	2.363101526	2.50060505
US22502688_251614710001_S01_GE2-v4_91-BETA_3_1_1.txt	WNV_10^6	200ng	Entero158-1_4378_RC1	Viral - Not Flavivirus	2.041173431	2.741613149	3.211098433	1.363101526
US22502688_251614710001_S01_GE2-v4_91-BETA_3_1_1.txt	WNV_10^6	200ng	1071Delt194441a_7627_FW1	Viral - Not Flavivirus	1.041173431	1.041173431	3.626135932	3.626135932
US22502688_251614710001_S01_GE2-v4_91-BETA_3_1_1.txt	WNV_10^6	200ng	Nairov950-1_6108_FW1	Viral - Not Flavivirus	3.363101526	2.848528353	3.433490854	2.363101526
US22502688_251614710001_S01_GE2-v4_91-BETA_3_1_1.txt	WNV_10^6	200ng	64Orth10255a_8921_FW1	Viral - Not Flavivirus	5.971910769	3.626135932	1.626135932	1.041173431
US22502688_251614710001_S01_GE2-v4_91-BETA_3_1_1.txt	WNV_10^6	200ng	Norovi1044-2_6979_RC1	Viral - Not Flavivirus	2.041173431	5.107262622	5.433490854	7.520953695
US22502688_251614710001_S01_GE2-v4_91-BETA_3_1_1.txt	WNV_10^6	200ng	HE1-SP600_1836_RC1	Viral - Not Flavivirus	6.809357756	5.018453355	2.363101526	3.289100945
US22502688_251614710001_S01_GE2-v4_91-BETA_3_1_1.txt	WNV_10^6	200ng	HE1-SP693_1929_RC1	Viral - Not Flavivirus	1.041173431	6.942040239	1.041173431	1.041173431
US22502688_251614710001_S01_GE2-v4_91-BETA_3_1_1.txt	WNV_10^6	200ng	HE1-SP347_1583_FW1	Viral - Not Flavivirus	2.948064027	2.948064027	3.564735387	1.041173431
US22502688_251614710001_S01_GE2-v4_91-BETA_3_1_1.txt	WNV_10^6	200ng	Circov1142-1_4129_FW1	Viral - Not Flavivirus	5.250626797	5.886663482	2.041173431	3.041173431
US22502688_251614710001_S01_GE2-v4_91-BETA_3_1_1.txt	WNV_10^6	200ng	HE23-SP1114_3766_FW1	Viral - Not Flavivirus	3.041173431	3.363101526	2.041173431	3.211098433
US22502688_251614710001_S01_GE2-v4_91-BETA_3_1_1.txt	WNV_10^6	200ng	HE23-MP1000b_2453_FW1	Viral - Not Flavivirus	1.626135932	1.041173431	1.041173431	3.363101526
US22502688_251614710001_S01_GE2-v4_91-BETA_3_1_1.txt	WNV_10^6	200ng	HE1-MP879_641_FW1	Viral - Not Flavivirus	5.211098433	5.107262622	2.363101526	3.289100945
US22502688_251614710001_S01_GE2-v4_91-BETA_3_1_1.txt	WNV_10^6	200ng	HE23-SP517_3169_RC1	Viral - Not Flavivirus	6.533026528	7.861352394	3.211098433	3.899154426
US22502688_251614710001_S01_GE2-v4_91-BETA_3_1_1.txt	WNV_10^6	200ng	731Lent11663a_8431_RC1	Viral - Not Flavivirus	3.363101526	5.484116927	5.107262622	2.041173431
US22502688_251614710001_S01_GE2-v4_91-BETA_3_1_1.txt	WNV_10^6	200ng	HE1-SP181_1417_FW1	Viral - Not Flavivirus	3.626135932	2.50060505	7.381023434	3.50060505
US22502688_251614710001_S01_GE2-v4_91-BETA_3_1_1.txt	WNV_10^6	200ng	795Mama11795a_8584_RC1	Viral - Not Flavivirus	2.363101526	3.363101526	10.88352377	10.90535958
US22502688_251614710001_S01_GE2-v4_91-BETA_3_1_1.txt	WNV_10^6	200ng	721Lent11660a_8233_FW1	Viral - Not Flavivirus	2.50060505	3.128636273	1.041173431	2.626135932
US22502688_251614710001_S01_GE2-v4_91-BETA_3_1_1.txt	WNV_10^6	200ng	RotaA_VP4-62-1_6518_FW1	Viral - Not Flavivirus	2.041173431	1.041173431	3.50060505	4.041173431
US22502688_251614710001_S01_GE2-v4_91-BETA_3_1_1.txt	WNV_10^6	200ng	HE1-MP1327_1066_RC1	Viral - Not Flavivirus	2.741613149	3.995369742	1.041173431	3.741613149
US22502688_251614710001_S01_GE2-v4_91-BETA_3_1_1.txt	WNV_10^6	200ng	HE23-SP756_3408_FW1	Viral - Not Flavivirus	4.250626797	3.848528353	3.899154426	2.848528353
US22502688_251614710001_S01_GE2-v4_91-BETA_3_1_1.txt	WNV_10^6	200ng	g1ParRes-a56-1_4107_FW1	Viral - Not Flavivirus	2.041173431	1.626135932	2.041173431	6.467438186
US22502688_251614710001_S01_GE2-v4_91-BETA_3_1_1.txt	WNV_10^6	200ng	HerVarice158-3_6425_FW1	Viral - Not Flavivirus	6.633630469	6.61102904	3.211098433	6.433490854
US22502688_251614710001_S01_GE2-v4_91-BETA_3_1_1.txt	WNV_10^6	200ng	HE1-MP463_844_RC1	Viral - Not Flavivirus	1.041173431	1.041173431	1.041173431	3.848528353
US22502688_251614710001_S01_GE2-v4_91-BETA_3_1_1.txt	WNV_10^6	200ng	g1Adeunc-a100-1_6331_FW1	Viral - Not Flavivirus	5.713598773	3.289100945	3.50060505	2.363101526
US22502688_251614710001_S01_GE2-v4_91-BETA_3_1_1.txt	WNV_10^6	200ng	HE23-MP181_2083_FW1	Viral - Not Flavivirus	1.626135932	5.416212863	1.041173431	1.041173431
US22502688_251614710001_S01_GE2-v4_91-BETA_3_1_1.txt	WNV_10^6	200ng	299Parv10796a_8327_FW1	Viral - Not Flavivirus	1.041173431	2.626135932	7.063541244	7.914617544
US22502688_251614710001_S01_GE2-v4_91-BETA_3_1_1.txt	WNV_10^6	200ng	HE23-SP638_3290_RC1	Viral - Not Flavivirus	2.363101526	3.626135932	1.041173431	3.211098433
US22502688_251614710001_S01_GE2-v4_91-BETA_3_1_1.txt	WNV_10^6	200ng	HerCytome52-1_6691_FW1	Viral - Not Flavivirus	2.363101526	3.50060505	2.948064027	8.812662901
US22502688_251614710001_S01_GE2-v4_91-BETA_3_1_1.txt	WNV_10^6	200ng	Hepato235-1_4398_FW1	Viral - Not Flavivirus	1.041173431	1.041173431	3.041173431	1.041173431
US22502688_251614710001_S01_GE2-v4_91-BETA_3_1_1.txt	WNV_10^6	200ng	HE23-MP1288_2610_FW1	Viral - Not Flavivirus	5.398725436	2.948064027	6.633630469	10.02559189
US22502688_251614710001_S01_GE2-v4_91-BETA_3_1_1.txt	WNV_10^6	200ng	FluAHA7_47-2_7050_RC1	Viral - Not Flavivirus	1.041173431	1.041173431	2.741613149	2.626135932
US22502688_251614710001_S01_GE2-v4_91-BETA_3_1_1.txt	WNV_10^6	200ng	HE23-MP657a_2295_FW1	Viral - Not Flavivirus	4.948064027	4.363101526	4.398725436	3.433490854
US22502688_251614710001_S01_GE2-v4_91-BETA_3_1_1.txt	WNV_10^6	200ng	1131Coro277944a_7704_RC1	Viral - Not Flavivirus	2.041173431	1.041173431	1.041173431	1.363101526
US22502688_251614710001_S01_GE2-v4_91-BETA_3_1_1.txt	WNV_10^6	200ng	HerPorc129-5_6868_FW1	Viral - Not Flavivirus	2.041173431	1.041173431	2.948064027	3.211098433
US22502688_251614710001_S01_GE2-v4_91-BETA_3_1_1.txt	WNV_10^6	200ng	HE23-SP875_3527_RC1	Viral - Not Flavivirus	1.848528353	1.041173431	3.848528353	3.433490854
US22502688_251614710001_S01_GE2-v4_91-BETA_3_1_1.txt	WNV_10^6	200ng	HE1-SP32_1268_FW1	Viral - Not Flavivirus	3.128636273	3.948064027	7.699384914	3.626135932
US22502688_251614710001_S01_GE2-v4_91-BETA_3_1_1.txt	WNV_10^6	200ng	Nairov948-1_6101_FW1	Viral - Not Flavivirus	4.041173431	3.741613149	2.848528353	3.041173431
US22502688_251614710001_S01_GE2-v4_91-BETA_3_1_1.txt	WNV_10^6	200ng	HE1-MP695_742_RC1	Viral - Not Flavivirus	7.699384914	7.902260337	1.041173431	1.626135932
US22502688_251614710001_S01_GE2-v4_91-BETA_3_1_1.txt	WNV_10^6	200ng	HE1-MP922_601_RC1	Viral - Not Flavivirus	1.041173431	1.041173431	1.041173431	3.289100945
US22502688_251614710001_S01_GE2-v4_91-BETA_3_1_1.txt	WNV_10^6	200ng	Papill351-1_7335_FW1	Viral - Not Flavivirus	4.128636273	3.211098433	3.363101526	2.626135932
US22502688_251614710001_S01_GE2-v4_91-BETA_3_1_1.txt	WNV_10^6	200ng	1097Mama221982a_7651_FW1	Viral - Not Flavivirus	4.995369742	5.983687937	1.041173431	1.041173431
US22502688_251614710001_S01_GE2-v4_91-BETA_3_1_1.txt	WNV_10^6	200ng	HE23-SP197_2849_FW1	Viral - Not Flavivirus	1.041173431	1.041173431	1.041173431	3.041173431
US22502688_251614710001_S01_GE2-v4_91-BETA_3_1_1.txt	WNV_10^6	200ng	HE23-SP581_3233_RC1	Viral - Not Flavivirus	4.32657565	2.948064027	4.433490854	2.50060505
US22502688_251614710001_S01_GE2-v4_91-BETA_3_1_1.txt	WNV_10^6	200ng	464Pest11101a_8424_FW1	Viral - Not Flavivirus	1.041173431	2.848528353	1.041173431	3.50060505
US22502688_251614710001_S01_GE2-v4_91-BETA_3_1_1.txt	WNV_10^6	200ng	732Lent11663b_8807_FW1	Viral - Not Flavivirus	3.848528353	2.041173431	2.848528353	2.626135932
US22502688_251614710001_S01_GE2-v4_91-BETA_3_1_1.txt	WNV_10^6	200ng	HE23-SP1037_3689_RC1	Viral - Not Flavivirus	7.867721919	9.100517892	3.948064027	2.741613149
US22502688_251614710001_S01_GE2-v4_91-BETA_3_1_1.txt	WNV_10^6	200ng	HE1-SP76_1312_RC1	Viral - Not Flavivirus	2.626135932	1.041173431	2.948064027	2.848528353
US22502688_251614710001_S01_GE2-v4_91-BETA_3_1_1.txt	WNV_10^6	200ng	unclas666-1_7204_RC1	Viral - Not Flavivirus	2.50060505	1.041173431	1.041173431	2.626135932
US22502688_251614710001_S01_GE2-v4_91-BETA_3_1_1.txt	WNV_10^6	200ng	HE23-MP508_2216_RC1	Viral - Not Flavivirus	1.848528353	2.041173431	1.041173431	3.211098433
US22502688_251614710001_S01_GE2-v4_91-BETA_3_1_1.txt	WNV_10^6	200ng	g1HerLym-a96-1_5870_RC1	Viral - Not Flavivirus	2.848528353	1.363101526	3.796060933	1.041173431
US22502688_251614710001_S01_GE2-v4_91-BETA_3_1_1.txt	WNV_10^6	200ng	g2FlaHep-a494-1_6316_FW1	Viral - Not Flavivirus	11.97098662	11.88234462	7.085567551	7.411860838
US22502688_251614710001_S01_GE2-v4_91-BETA_3_1_1.txt	WNV_10^6	200ng	HE1-MP1318a_1080_RC1	Viral - Not Flavivirus	3.50060505	2.626135932	1.041173431	3.363101526
US22502688_251614710001_S01_GE2-v4_91-BETA_3_1_1.txt	WNV_10^6	200ng	HerBovine30-2_6711_RC1	Viral - Not Flavivirus	1.626135932	1.041173431	1.626135932	1.041173431
US22502688_251614710001_S01_GE2-v4_91-BETA_3_1_1.txt	WNV_10^6	200ng	HE23-SP948_3600_RC1	Viral - Not Flavivirus	2.50060505	3.433490854	9.183280489	8.775883052
US22502688_251614710001_S01_GE2-v4_91-BETA_3_1_1.txt	WNV_10^6	200ng	HE1-MP894_617_FW1	Viral - Not Flavivirus	1.041173431	3.211098433	3.289100945	3.50060505
US22502688_251614710001_S01_GE2-v4_91-BETA_3_1_1.txt	WNV_10^6	200ng	312Eryt10798a_8802_RC1	Viral - Not Flavivirus	7.321944201	5.50060505	5.149697888	6.533026528
US22502688_251614710001_S01_GE2-v4_91-BETA_3_1_1.txt	WNV_10^6	200ng	HE1-SP784_2020_FW1	Viral - Not Flavivirus	1.041173431	1.041173431	3.50060505	2.041173431
US22502688_251614710001_S01_GE2-v4_91-BETA_3_1_1.txt	WNV_10^6	200ng	RotaC_VP7-24-1_6579_FW1	Viral - Not Flavivirus	1.041173431	1.041173431	2.211098433	1.041173431
US22502688_251614710001_S01_GE2-v4_91-BETA_3_1_1.txt	WNV_10^6	200ng	HE23-MP1169_2552_RC1	Viral - Not Flavivirus	6.32657565	7.029858118	8.149697888	8.407495646
US22502688_251614710001_S01_GE2-v4_91-BETA_3_1_1.txt	WNV_10^6	200ng	HE1-SP641_1877_FW1	Viral - Not Flavivirus	1.626135932	1.041173431	1.041173431	1.041173431
US22502688_251614710001_S01_GE2-v4_91-BETA_3_1_1.txt	WNV_10^6	200ng	HE1-SP627_1863_RC1	Viral - Not Flavivirus	5.250626797	5.170456448	2.848528353	1.041173431
US22502688_251614710001_S01_GE2-v4_91-BETA_3_1_1.txt	WNV_10^6	200ng	Iridov535-1_5957_FW1	Viral - Not Flavivirus	7.180724784	7.626135932	5.670530051	5.769093886
US22502688_251614710001_S01_GE2-v4_91-BETA_3_1_1.txt	WNV_10^6	200ng	g1PoxSui-a49-1_5780_FW1	Viral - Not Flavivirus	1.041173431	2.848528353	1.041173431	1.041173431
US22502688_251614710001_S01_GE2-v4_91-BETA_3_1_1.txt	WNV_10^6	200ng	g3BunOrt-a148-1_6166_RC1	Viral - Not Flavivirus	1.041173431	1.041173431	1.041173431	2.363101526
US22502688_251614710001_S01_GE2-v4_91-BETA_3_1_1.txt	WNV_10^6	200ng	HE23-SP603_3255_RC1	Viral - Not Flavivirus	3.041173431	2.211098433	2.041173431	3.041173431
US22502688_251614710001_S01_GE2-v4_91-BETA_3_1_1.txt	WNV_10^6	200ng	HerAsiane6-2_6780_FW1	Viral - Not Flavivirus	1.041173431	1.041173431	2.363101526	2.948064027
US22502688_251614710001_S01_GE2-v4_91-BETA_3_1_1.txt	WNV_10^6	200ng	1231Vesi35612a_8105_RC1	Viral - Not Flavivirus	1.041173431	2.363101526	1.041173431	1.041173431
US22502688_251614710001_S01_GE2-v4_91-BETA_3_1_1.txt	WNV_10^6	200ng	Papill407-1_5181_FW1	Viral - Not Flavivirus	3.211098433	4.685029621	2.041173431	1.041173431
US22502688_251614710001_S01_GE2-v4_91-BETA_3_1_1.txt	WNV_10^6	200ng	1355Alph48544a_7777_FW1	Viral - Not Flavivirus	1.041173431	2.626135932	1.041173431	1.041173431
US22502688_251614710001_S01_GE2-v4_91-BETA_3_1_1.txt	WNV_10^6	200ng	g1HerLym-a153-1_5830_FW1	Viral - Not Flavivirus	2.211098433	2.363101526	1.041173431	2.741613149
US22502688_251614710001_S01_GE2-v4_91-BETA_3_1_1.txt	WNV_10^6	200ng	Hepaci825-7_7202_FW1	Viral - Not Flavivirus	4.948064027	1.041173431	5.467438186	3.848528353
US22502688_251614710001_S01_GE2-v4_91-BETA_3_1_1.txt	WNV_10^6	200ng	Alphan479-1_4118_RC1	Viral - Not Flavivirus	3.363101526	1.041173431	6.861352394	7.235930286
US22502688_251614710001_S01_GE2-v4_91-BETA_3_1_1.txt	WNV_10^6	200ng	HE23-MP1124_2521_FW1	Viral - Not Flavivirus	2.041173431	3.041173431	1.848528353	3.433490854
US22502688_251614710001_S01_GE2-v4_91-BETA_3_1_1.txt	WNV_10^6	200ng	HE23-MP1008_2465_RC1	Viral - Not Flavivirus	10.66322525	10.24574458	2.363101526	1.041173431
US22502688_251614710001_S01_GE2-v4_91-BETA_3_1_1.txt	WNV_10^6	200ng	g1PicEnt-a94-1_4256_FW1	Viral - Not Flavivirus	1.041173431	2.741613149	1.626135932	1.041173431
US22502688_251614710001_S01_GE2-v4_91-BETA_3_1_1.txt	WNV_10^6	200ng	685Hant11604a_8256_FW1	Viral - Not Flavivirus	3.626135932	1.041173431	8.677798052	1.363101526
US22502688_251614710001_S01_GE2-v4_91-BETA_3_1_1.txt	WNV_10^6	200ng	510Coro11138a_8372_RC1	Viral - Not Flavivirus	3.685029621	4.626135932	5.564735387	4.041173431
US22502688_251614710001_S01_GE2-v4_91-BETA_3_1_1.txt	WNV_10^6	200ng	Hepaci822-4_7315_FW1	Viral - Not Flavivirus	3.626135932	3.50060505	11.8126629	11.64688443
US22502688_251614710001_S01_GE2-v4_91-BETA_3_1_1.txt	WNV_10^6	200ng	HE23-MP641_2289_RC1	Viral - Not Flavivirus	6.618602259	2.363101526	3.433490854	2.948064027
US22502688_251614710001_S01_GE2-v4_91-BETA_3_1_1.txt	WNV_10^6	200ng	HE23-SP1158_3810_FW1	Viral - Not Flavivirus	8.099165154	7.644799776	6.965985935	4.948064027
US22502688_251614710001_S01_GE2-v4_91-BETA_3_1_1.txt	WNV_10^6	200ng	1417Mama61673a_7904_FW1	Viral - Not Flavivirus	8.398725436	9.33579418	1.848528353	4.041173431
US22502688_251614710001_S01_GE2-v4_91-BETA_3_1_1.txt	WNV_10^6	200ng	223Mast10519a_8451_FW1	Viral - Not Flavivirus	3.211098433	1.041173431	4.289100945	4.211098433
US22502688_251614710001_S01_GE2-v4_91-BETA_3_1_1.txt	WNV_10^6	200ng	1253Rhad37296a_8054_FW1	Viral - Not Flavivirus	2.741613149	3.741613149	5.50060505	2.041173431
US22502688_251614710001_S01_GE2-v4_91-BETA_3_1_1.txt	WNV_10^6	200ng	1298Ente41846a_7823_FW1	Viral - Not Flavivirus	5.564735387	1.041173431	7.381023434	8.544999169
US22502688_251614710001_S01_GE2-v4_91-BETA_3_1_1.txt	WNV_10^6	200ng	Norovi1040-6_7165_FW1	Viral - Not Flavivirus	10.377122	9.56669424	3.741613149	4.398725436
US22502688_251614710001_S01_GE2-v4_91-BETA_3_1_1.txt	WNV_10^6	200ng	Entero198-1_4340_FW1	Viral - Not Flavivirus	2.363101526	1.041173431	3.211098433	3.363101526
US22502688_251614710001_S01_GE2-v4_91-BETA_3_1_1.txt	WNV_10^6	200ng	HE1-SP296_1532_FW1	Viral - Not Flavivirus	1.041173431	1.041173431	2.848528353	2.848528353
US22502688_251614710001_S01_GE2-v4_91-BETA_3_1_1.txt	WNV_10^6	200ng	HE1-MP330_938_FW1	Viral - Not Flavivirus	9.018453355	7.652198229	1.041173431	3.041173431
US22502688_251614710001_S01_GE2-v4_91-BETA_3_1_1.txt	WNV_10^6	200ng	g2IriIri-a533-1_5303_FW1	Viral - Not Flavivirus	2.848528353	4.685029621	3.128636273	3.211098433
US22502688_251614710001_S01_GE2-v4_91-BETA_3_1_1.txt	WNV_10^6	200ng	HE23-SP66_2718_FW1	Viral - Not Flavivirus	2.626135932	2.948064027	2.848528353	5.381023434
US22502688_251614710001_S01_GE2-v4_91-BETA_3_1_1.txt	WNV_10^6	200ng	HE1-MP1312_1091_FW1	Viral - Not Flavivirus	1.041173431	1.041173431	2.626135932	2.848528353
US22502688_251614710001_S01_GE2-v4_91-BETA_3_1_1.txt	WNV_10^6	200ng	HE1-MP979_570_FW1	Viral - Not Flavivirus	3.50060505	3.211098433	6.450564367	8.980752646
US22502688_251614710001_S01_GE2-v4_91-BETA_3_1_1.txt	WNV_10^6	200ng	HE1-SP709_1945_FW1	Viral - Not Flavivirus	1.041173431	2.741613149	1.041173431	1.041173431
US22502688_251614710001_S01_GE2-v4_91-BETA_3_1_1.txt	WNV_10^6	200ng	FluA-PB2_70-1_5336_FW1	Viral - Not Flavivirus	8.354056387	6.755418949	8.394320257	6.861352394
US22502688_251614710001_S01_GE2-v4_91-BETA_3_1_1.txt	WNV_10^6	200ng	1191Pest31657r1_7636_FW1	Viral - Not Flavivirus	1.041173431	1.041173431	1.041173431	5.32657565
US22502688_251614710001_S01_GE2-v4_91-BETA_3_1_1.txt	WNV_10^6	200ng	g3ParRub-a432-1_4960_FW1	Viral - Not Flavivirus	2.041173431	1.041173431	3.363101526	1.041173431
US22502688_251614710001_S01_GE2-v4_91-BETA_3_1_1.txt	WNV_10^6	200ng	Avipox488-1_180_FW1	Viral - Not Flavivirus	1.041173431	2.848528353	1.041173431	1.041173431
US22502688_251614710001_S01_GE2-v4_91-BETA_3_1_1.txt	WNV_10^6	200ng	HE1-SP206_1442_RC1	Viral - Not Flavivirus	2.041173431	4.822533145	1.363101526	3.041173431
US22502688_251614710001_S01_GE2-v4_91-BETA_3_1_1.txt	WNV_10^6	200ng	HE23-MP180_2082_RC1	Viral - Not Flavivirus	10.53702846	10.95817248	9.552926085	9.173030392
US22502688_251614710001_S01_GE2-v4_91-BETA_3_1_1.txt	WNV_10^6	200ng	Papill379-1_5198_RC1	Viral - Not Flavivirus	1.041173431	2.041173431	3.363101526	1.041173431
US22502688_251614710001_S01_GE2-v4_91-BETA_3_1_1.txt	WNV_10^6	200ng	Respir882-1_4933_FW1	Viral - Not Flavivirus	1.041173431	4.363101526	1.626135932	1.041173431
US22502688_251614710001_S01_GE2-v4_91-BETA_3_1_1.txt	WNV_10^6	200ng	HE1-SP479_1715_FW1	Viral - Not Flavivirus	5.107262622	4.769093886	3.741613149	2.363101526
US22502688_251614710001_S01_GE2-v4_91-BETA_3_1_1.txt	WNV_10^6	200ng	g2CalVes-a131-1_6288_RC1	Viral - Not Flavivirus	3.626135932	3.626135932	5.960036669	4.289100945
US22502688_251614710001_S01_GE2-v4_91-BETA_3_1_1.txt	WNV_10^6	200ng	g1TogAlp-a27-1_4030_RC1	Viral - Not Flavivirus	5.107262622	4.170456448	3.128636273	1.041173431
US22502688_251614710001_S01_GE2-v4_91-BETA_3_1_1.txt	WNV_10^6	200ng	HE23-SP478_3130_FW1	Viral - Not Flavivirus	3.289100945	1.041173431	3.041173431	2.848528353
US22502688_251614710001_S01_GE2-v4_91-BETA_3_1_1.txt	WNV_10^6	200ng	HE1-SP403_1639_FW1	Viral - Not Flavivirus	2.626135932	1.041173431	4.363101526	1.041173431
US22502688_251614710001_S01_GE2-v4_91-BETA_3_1_1.txt	WNV_10^6	200ng	HE1-SP279_1515_RC1	Viral - Not Flavivirus	2.848528353	3.796060933	1.363101526	1.041173431
US22502688_251614710001_S01_GE2-v4_91-BETA_3_1_1.txt	WNV_10^6	200ng	g1PicEnt-a115-1_4158_FW1	Viral - Not Flavivirus	7.641086274	7.775883052	1.363101526	6.190920551
US22502688_251614710001_S01_GE2-v4_91-BETA_3_1_1.txt	WNV_10^6	200ng	HE23-MP1135_2533_FW1	Viral - Not Flavivirus	7.76227262	6.398725436	9.128636273	9.363101526
US22502688_251614710001_S01_GE2-v4_91-BETA_3_1_1.txt	WNV_10^6	200ng	g3PoxOrt-a456-1_5356_RC1	Viral - Not Flavivirus	1.041173431	1.626135932	1.041173431	3.041173431
US22502688_251614710001_S01_GE2-v4_91-BETA_3_1_1.txt	WNV_10^6	200ng	HE23-SP806_3458_RC1	Viral - Not Flavivirus	1.041173431	2.211098433	5.23099799	9.570603985
US22502688_251614710001_S01_GE2-v4_91-BETA_3_1_1.txt	WNV_10^6	200ng	Entero153-2_7427_FW1	Viral - Not Flavivirus	2.211098433	3.128636273	1.626135932	3.211098433
US22502688_251614710001_S01_GE2-v4_91-BETA_3_1_1.txt	WNV_10^6	200ng	Papill351-3_7337_FW1	Viral - Not Flavivirus	2.848528353	3.211098433	1.626135932	3.289100945
US22502688_251614710001_S01_GE2-v4_91-BETA_3_1_1.txt	WNV_10^6	200ng	HE23-MP875_2416_RC1	Viral - Not Flavivirus	3.211098433	3.741613149	1.041173431	1.041173431
US22502688_251614710001_S01_GE2-v4_91-BETA_3_1_1.txt	WNV_10^6	200ng	g3ParPne-a396-1_4824_FW1	Viral - Not Flavivirus	1.041173431	2.041173431	2.741613149	2.848528353
US22502688_251614710001_S01_GE2-v4_91-BETA_3_1_1.txt	WNV_10^6	200ng	HE23-SP776_3428_RC1	Viral - Not Flavivirus	2.211098433	3.50060505	5.61102904	4.626135932
US22502688_251614710001_S01_GE2-v4_91-BETA_3_1_1.txt	WNV_10^6	200ng	Simple650-1_5910_RC1	Viral - Not Flavivirus	5.960036669	2.626135932	5.041173431	2.848528353
US22502688_251614710001_S01_GE2-v4_91-BETA_3_1_1.txt	WNV_10^6	200ng	HE23-MP524_2232_RC1	Viral - Not Flavivirus	8.405308086	9.314969031	6.317297837	3.50060505
US22502688_251614710001_S01_GE2-v4_91-BETA_3_1_1.txt	WNV_10^6	200ng	unclas686-2_7210_FW1	Viral - Not Flavivirus	1.041173431	1.626135932	3.50060505	1.041173431
US22502688_251614710001_S01_GE2-v4_91-BETA_3_1_1.txt	WNV_10^6	200ng	HE1-SP88_1324_FW1	Viral - Not Flavivirus	2.363101526	3.211098433	6.018453355	4.995369742
US22502688_251614710001_S01_GE2-v4_91-BETA_3_1_1.txt	WNV_10^6	200ng	HE1-MP760_700_RC1	Viral - Not Flavivirus	3.564735387	2.363101526	3.626135932	2.848528353
US22502688_251614710001_S01_GE2-v4_91-BETA_3_1_1.txt	WNV_10^6	200ng	Entero192-1_4344_RC1	Viral - Not Flavivirus	1.626135932	3.041173431	7.074596433	1.041173431
US22502688_251614710001_S01_GE2-v4_91-BETA_3_1_1.txt	WNV_10^6	200ng	HE1-MP661_751_FW1	Viral - Not Flavivirus	2.626135932	1.041173431	3.848528353	5.741613149
US22502688_251614710001_S01_GE2-v4_91-BETA_3_1_1.txt	WNV_10^6	200ng	HE23-SP1318_3970_RC1	Viral - Not Flavivirus	1.041173431	2.041173431	1.626135932	1.041173431
US22502688_251614710001_S01_GE2-v4_91-BETA_3_1_1.txt	WNV_10^6	200ng	Papill408-1_5209_RC1	Viral - Not Flavivirus	1.041173431	5.580332242	3.433490854	1.041173431
US22502688_251614710001_S01_GE2-v4_91-BETA_3_1_1.txt	WNV_10^6	200ng	H1GAGM_24-1_3997_RC1	Viral - Not Flavivirus	2.848528353	3.948064027	3.948064027	3.50060505
US22502688_251614710001_S01_GE2-v4_91-BETA_3_1_1.txt	WNV_10^6	200ng	Entero197-1_4369_RC1	Viral - Not Flavivirus	1.041173431	2.041173431	2.848528353	1.041173431
US22502688_251614710001_S01_GE2-v4_91-BETA_3_1_1.txt	WNV_10^6	200ng	278Avas107033b_7950_FW1	Viral - Not Flavivirus	3.211098433	3.50060505	3.289100945	3.741613149
US22502688_251614710001_S01_GE2-v4_91-BETA_3_1_1.txt	WNV_10^6	200ng	HE23-MP1301_2624_FW1	Viral - Not Flavivirus	1.041173431	1.626135932	1.041173431	3.50060505
US22502688_251614710001_S01_GE2-v4_91-BETA_3_1_1.txt	WNV_10^6	200ng	HE1-SP621_1857_FW1	Viral - Not Flavivirus	1.041173431	1.041173431	1.041173431	1.626135932
US22502688_251614710001_S01_GE2-v4_91-BETA_3_1_1.txt	WNV_10^6	200ng	HE1-MP1190_1143_RC1	Viral - Not Flavivirus	2.363101526	2.848528353	1.041173431	2.848528353
US22502688_251614710001_S01_GE2-v4_91-BETA_3_1_1.txt	WNV_10^6	200ng	HE1-SP184_1420_FW1	Viral - Not Flavivirus	11.12398777	11.4921269	7.398725436	6.641086274
US22502688_251614710001_S01_GE2-v4_91-BETA_3_1_1.txt	WNV_10^6	200ng	762Beta11746a_8867_RC1	Viral - Not Flavivirus	3.363101526	1.041173431	2.041173431	2.626135932
US22502688_251614710001_S01_GE2-v4_91-BETA_3_1_1.txt	WNV_10^6	200ng	HE23-SP771_3423_FW1	Viral - Not Flavivirus	9.712714498	10.20984555	1.041173431	1.626135932
US22502688_251614710001_S01_GE2-v4_91-BETA_3_1_1.txt	WNV_10^6	200ng	Papill443-1_5260_FW1	Viral - Not Flavivirus	1.041173431	3.211098433	3.041173431	3.796060933
US22502688_251614710001_S01_GE2-v4_91-BETA_3_1_1.txt	WNV_10^6	200ng	g1HerVar-a464-1_4596_FW1	Viral - Not Flavivirus	8.704731536	8.784324825	4.128636273	4.595762283
US22502688_251614710001_S01_GE2-v4_91-BETA_3_1_1.txt	WNV_10^6	200ng	HE1-SP685_1921_FW1	Viral - Not Flavivirus	5.874063445	4.32657565	4.128636273	6.796060933
US22502688_251614710001_S01_GE2-v4_91-BETA_3_1_1.txt	WNV_10^6	200ng	HE1-MP579_822_RC1	Viral - Not Flavivirus	8.321944201	9.180724784	3.363101526	3.211098433
US22502688_251614710001_S01_GE2-v4_91-BETA_3_1_1.txt	WNV_10^6	200ng	HE1-SP452_1688_RC1	Viral - Not Flavivirus	6.685029621	5.960036669	5.911538151	2.363101526
US22502688_251614710001_S01_GE2-v4_91-BETA_3_1_1.txt	WNV_10^6	200ng	FluAHA2_20-3_6935_RC1	Viral - Not Flavivirus	2.363101526	1.848528353	1.041173431	1.041173431
US22502688_251614710001_S01_GE2-v4_91-BETA_3_1_1.txt	WNV_10^6	200ng	Rhinov278-1_7326_FW1	Viral - Not Flavivirus	2.848528353	3.564735387	3.626135932	3.50060505
US22502688_251614710001_S01_GE2-v4_91-BETA_3_1_1.txt	WNV_10^6	200ng	g2AdeAta-a370-1_6386_RC1	Viral - Not Flavivirus	2.50060505	2.848528353	1.041173431	2.363101526
US22502688_251614710001_S01_GE2-v4_91-BETA_3_1_1.txt	WNV_10^6	200ng	g2TogAlp-a367-1_6250_FW1	Viral - Not Flavivirus	1.041173431	2.848528353	1.041173431	3.626135932
US22502688_251614710001_S01_GE2-v4_91-BETA_3_1_1.txt	WNV_10^6	200ng	316Rota10922a_8232_FW1	Viral - Not Flavivirus	2.211098433	2.211098433	2.626135932	2.741613149
US22502688_251614710001_S01_GE2-v4_91-BETA_3_1_1.txt	WNV_10^6	200ng	Polyom851-1_4776_FW1	Viral - Not Flavivirus	2.626135932	1.041173431	2.626135932	3.741613149
US22502688_251614710001_S01_GE2-v4_91-BETA_3_1_1.txt	WNV_10^6	200ng	g3FlaHep-a287-1_5422_FW1	Viral - Not Flavivirus	5.433490854	6.289100945	1.041173431	5.041173431
US22502688_251614710001_S01_GE2-v4_91-BETA_3_1_1.txt	WNV_10^6	200ng	HE1-MP847_100_FW1	Viral - Not Flavivirus	3.041173431	1.041173431	2.848528353	3.50060505
US22502688_251614710001_S01_GE2-v4_91-BETA_3_1_1.txt	WNV_10^6	200ng	HE1-SP232_1468_FW1	Viral - Not Flavivirus	3.741613149	1.041173431	2.363101526	2.50060505
US22502688_251614710001_S01_GE2-v4_91-BETA_3_1_1.txt	WNV_10^6	200ng	HE1-MP365_905_FW1	Viral - Not Flavivirus	9.947312428	9.52700274	3.626135932	3.433490854
US22502688_251614710001_S01_GE2-v4_91-BETA_3_1_1.txt	WNV_10^6	200ng	895Ente12080a_8883_RC1	Viral - Not Flavivirus	2.741613149	1.041173431	1.041173431	3.626135932
US22502688_251614710001_S01_GE2-v4_91-BETA_3_1_1.txt	WNV_10^6	200ng	Cytorh902-1_4944_FW1	Viral - Not Flavivirus	3.041173431	4.995369742	5.484116927	4.685029621
US22502688_251614710001_S01_GE2-v4_91-BETA_3_1_1.txt	WNV_10^6	200ng	HE1-SP653_1889_FW1	Viral - Not Flavivirus	5.063541244	2.363101526	2.948064027	1.041173431
US22502688_251614710001_S01_GE2-v4_91-BETA_3_1_1.txt	WNV_10^6	200ng	HE23-SP777_3429_FW1	Viral - Not Flavivirus	6.398725436	5.670530051	3.626135932	1.041173431
US22502688_251614710001_S01_GE2-v4_91-BETA_3_1_1.txt	WNV_10^6	200ng	g1IriIri-a16-1_5776_FW1	Viral - Not Flavivirus	2.041173431	1.041173431	1.041173431	1.626135932
US22502688_251614710001_S01_GE2-v4_91-BETA_3_1_1.txt	WNV_10^6	200ng	HE1-SP559_1795_RC1	Viral - Not Flavivirus	1.041173431	3.685029621	3.289100945	3.211098433
US22502688_251614710001_S01_GE2-v4_91-BETA_3_1_1.txt	WNV_10^6	200ng	HerCercop40-1_4713_FW1	Viral - Not Flavivirus	6.655883275	7.484116927	1.041173431	1.041173431
US22502688_251614710001_S01_GE2-v4_91-BETA_3_1_1.txt	WNV_10^6	200ng	HE23-SP967_3619_FW1	Viral - Not Flavivirus	8.351786213	8.710058416	3.041173431	1.041173431
US22502688_251614710001_S01_GE2-v4_91-BETA_3_1_1.txt	WNV_10^6	200ng	HE1-MP150_1049_FW1	Viral - Not Flavivirus	3.433490854	2.211098433	1.626135932	2.041173431
US22502688_251614710001_S01_GE2-v4_91-BETA_3_1_1.txt	WNV_10^6	200ng	g1Herunc-a377-1_5851_FW1	Viral - Not Flavivirus	4.595762283	5.170456448	1.041173431	1.041173431
US22502688_251614710001_S01_GE2-v4_91-BETA_3_1_1.txt	WNV_10^6	200ng	HerGallid72-1_4737_RC1	Viral - Not Flavivirus	3.796060933	4.128636273	3.289100945	1.041173431
US22502688_251614710001_S01_GE2-v4_91-BETA_3_1_1.txt	WNV_10^6	200ng	HE1-SP265_1501_FW1	Viral - Not Flavivirus	8.484116927	7.524989209	11.82927998	11.55440755
US22502688_251614710001_S01_GE2-v4_91-BETA_3_1_1.txt	WNV_10^6	200ng	g1ParDep-a4-1_6767_FW1	Viral - Not Flavivirus	5.398725436	2.741613149	9.763980962	6.983687937
US22502688_251614710001_S01_GE2-v4_91-BETA_3_1_1.txt	WNV_10^6	200ng	HE1-MP193_1038_RC1	Viral - Not Flavivirus	4.595762283	5.085567551	9.506739836	9.429190717
US22502688_251614710001_S01_GE2-v4_91-BETA_3_1_1.txt	WNV_10^6	200ng	H1POLC_37-1_4568_RC1	Viral - Not Flavivirus	2.848528353	3.50060505	3.50060505	1.626135932
US22502688_251614710001_S01_GE2-v4_91-BETA_3_1_1.txt	WNV_10^6	200ng	g2ParAvu-a249-1_4979_RC1	Viral - Not Flavivirus	1.041173431	2.848528353	3.50060505	2.363101526
US22502688_251614710001_S01_GE2-v4_91-BETA_3_1_1.txt	WNV_10^6	200ng	HE1-SP492_1728_FW1	Viral - Not Flavivirus	8.743346117	9.738140958	1.041173431	2.041173431
US22502688_251614710001_S01_GE2-v4_91-BETA_3_1_1.txt	WNV_10^6	200ng	HE23-MP1252_2564_FW1	Viral - Not Flavivirus	1.041173431	3.626135932	1.041173431	3.041173431
US22502688_251614710001_S01_GE2-v4_91-BETA_3_1_1.txt	WNV_10^6	200ng	HE1-MP361_909_FW1	Viral - Not Flavivirus	1.041173431	2.848528353	4.041173431	4.289100945
US22502688_251614710001_S01_GE2-v4_91-BETA_3_1_1.txt	WNV_10^6	200ng	HE1-MP856_648_RC1	Viral - Not Flavivirus	1.041173431	1.041173431	1.041173431	1.041173431
US22502688_251614710001_S01_GE2-v4_91-BETA_3_1_1.txt	WNV_10^6	200ng	Papill442-1_5221_FW1	Viral - Not Flavivirus	1.041173431	1.626135932	2.626135932	3.363101526
US22502688_251614710001_S01_GE2-v4_91-BETA_3_1_1.txt	WNV_10^6	200ng	g2CorCor-a148-1_6044_RC1	Viral - Not Flavivirus	3.948064027	4.50060505	5.433490854	4.564735387
US22502688_251614710001_S01_GE2-v4_91-BETA_3_1_1.txt	WNV_10^6	200ng	HE1-SP507_1743_RC1	Viral - Not Flavivirus	1.848528353	1.041173431	3.433490854	1.363101526
US22502688_251614710001_S01_GE2-v4_91-BETA_3_1_1.txt	WNV_10^6	200ng	Papill378-1_5258_FW1	Viral - Not Flavivirus	3.211098433	1.363101526	3.741613149	1.626135932
US22502688_251614710001_S01_GE2-v4_91-BETA_3_1_1.txt	WNV_10^6	200ng	HE23-SP820_3472_FW1	Viral - Not Flavivirus	1.041173431	3.50060505	3.211098433	1.041173431
US22502688_251614710001_S01_GE2-v4_91-BETA_3_1_1.txt	WNV_10^6	200ng	H1GAGA_2-1_5515_RC1	Viral - Not Flavivirus	1.041173431	1.041173431	4.822533145	6.861352394
US22502688_251614710001_S01_GE2-v4_91-BETA_3_1_1.txt	WNV_10^6	200ng	1150Rota28875a_7855_FW1	Viral - Not Flavivirus	1.041173431	1.041173431	2.626135932	3.626135932
US22502688_251614710001_S01_GE2-v4_91-BETA_3_1_1.txt	WNV_10^6	200ng	HE23-SP669_3321_FW1	Viral - Not Flavivirus	3.741613149	4.32657565	1.041173431	1.363101526
US22502688_251614710001_S01_GE2-v4_91-BETA_3_1_1.txt	WNV_10^6	200ng	HE23-SP50_2702_FW1	Viral - Not Flavivirus	6.92991668	6.533026528	3.363101526	2.50060505
US22502688_251614710001_S01_GE2-v4_91-BETA_3_1_1.txt	WNV_10^6	200ng	HE1-MP991_558_FW1	Viral - Not Flavivirus	1.041173431	1.041173431	1.041173431	3.211098433
US22502688_251614710001_S01_GE2-v4_91-BETA_3_1_1.txt	WNV_10^6	200ng	HE23-SP440_3092_RC1	Viral - Not Flavivirus	4.741613149	7.741613149	4.398725436	1.041173431
US22502688_251614710001_S01_GE2-v4_91-BETA_3_1_1.txt	WNV_10^6	200ng	HE23-MP553a_2256_FW1	Viral - Not Flavivirus	4.041173431	3.741613149	2.741613149	1.041173431
US22502688_251614710001_S01_GE2-v4_91-BETA_3_1_1.txt	WNV_10^6	200ng	605Vesi11275a_8229_FW1	Viral - Not Flavivirus	2.041173431	1.626135932	4.848528353	1.041173431
US22502688_251614710001_S01_GE2-v4_91-BETA_3_1_1.txt	WNV_10^6	200ng	g1PapPap-a239-1_5072_FW1	Viral - Not Flavivirus	1.041173431	2.848528353	6.279578171	7.012716985
US22502688_251614710001_S01_GE2-v4_91-BETA_3_1_1.txt	WNV_10^6	200ng	Hepaci826-4_7433_FW1	Viral - Not Flavivirus	2.948064027	2.848528353	9.300916695	9.180724784
US22502688_251614710001_S01_GE2-v4_91-BETA_3_1_1.txt	WNV_10^6	200ng	823Alph11864a_8360_RC1	Viral - Not Flavivirus	1.848528353	3.899154426	5.655883275	6.948064027
US22502688_251614710001_S01_GE2-v4_91-BETA_3_1_1.txt	WNV_10^6	200ng	567Resp11216a_8587_RC1	Viral - Not Flavivirus	1.041173431	3.564735387	1.848528353	4.041173431
US22502688_251614710001_S01_GE2-v4_91-BETA_3_1_1.txt	WNV_10^6	200ng	EX-SP124-12060_365_RC1	Viral - Not Flavivirus	3.564735387	1.041173431	6.775883052	6.822533145
US22502688_251614710001_S01_GE2-v4_91-BETA_3_1_1.txt	WNV_10^6	200ng	320Rota10937a_8348_FW1	Viral - Not Flavivirus	2.848528353	1.041173431	2.041173431	2.363101526
US22502688_251614710001_S01_GE2-v4_91-BETA_3_1_1.txt	WNV_10^6	200ng	Papill418-1_5248_FW1	Viral - Not Flavivirus	4.085567551	6.298561274	3.433490854	3.433490854
US22502688_251614710001_S01_GE2-v4_91-BETA_3_1_1.txt	WNV_10^6	200ng	HE23-SP481_3133_FW1	Viral - Not Flavivirus	1.041173431	1.626135932	5.041173431	3.041173431
US22502688_251614710001_S01_GE2-v4_91-BETA_3_1_1.txt	WNV_10^6	200ng	HE1-SP702_1938_FW1	Viral - Not Flavivirus	3.363101526	1.626135932	4.085567551	3.363101526
US22502688_251614710001_S01_GE2-v4_91-BETA_3_1_1.txt	WNV_10^6	200ng	HE23-SP1187_3839_FW1	Viral - Not Flavivirus	2.848528353	1.041173431	3.363101526	1.041173431
US22502688_251614710001_S01_GE2-v4_91-BETA_3_1_1.txt	WNV_10^6	200ng	HE23-MP1060_2490_FW1	Viral - Not Flavivirus	3.041173431	1.041173431	3.363101526	3.995369742
US22502688_251614710001_S01_GE2-v4_91-BETA_3_1_1.txt	WNV_10^6	200ng	Entero201-1_4368_RC1	Viral - Not Flavivirus	3.626135932	2.211098433	2.626135932	2.626135932
US22502688_251614710001_S01_GE2-v4_91-BETA_3_1_1.txt	WNV_10^6	200ng	1132Coro277944a_7640_RC1	Viral - Not Flavivirus	7.139205514	5.960036669	2.741613149	1.041173431
US22502688_251614710001_S01_GE2-v4_91-BETA_3_1_1.txt	WNV_10^6	200ng	Rhinov292-1_7549_FW1	Viral - Not Flavivirus	4.822533145	2.948064027	3.848528353	6.595762283
US22502688_251614710001_S01_GE2-v4_91-BETA_3_1_1.txt	WNV_10^6	200ng	HE23-MP1050_2484_RC1	Viral - Not Flavivirus	1.041173431	1.041173431	2.50060505	2.041173431
US22502688_251614710001_S01_GE2-v4_91-BETA_3_1_1.txt	WNV_10^6	200ng	HE23-SP1284_3936_FW1	Viral - Not Flavivirus	1.041173431	1.041173431	1.041173431	1.626135932
US22502688_251614710001_S01_GE2-v4_91-BETA_3_1_1.txt	WNV_10^6	200ng	HE23-MP1284_2606_FW1	Viral - Not Flavivirus	6.948064027	4.32657565	2.626135932	1.848528353
US22502688_251614710001_S01_GE2-v4_91-BETA_3_1_1.txt	WNV_10^6	200ng	HE1-SP158_1394_FW1	Viral - Not Flavivirus	3.741613149	1.041173431	1.041173431	1.041173431
US22502688_251614710001_S01_GE2-v4_91-BETA_3_1_1.txt	WNV_10^6	200ng	g2Herunc-a210-1_4609_FW1	Viral - Not Flavivirus	2.041173431	1.626135932	2.848528353	1.041173431
US22502688_251614710001_S01_GE2-v4_91-BETA_3_1_1.txt	WNV_10^6	200ng	HE1-SP178_1414_FW1	Viral - Not Flavivirus	2.211098433	1.041173431	3.041173431	2.848528353
US22502688_251614710001_S01_GE2-v4_91-BETA_3_1_1.txt	WNV_10^6	200ng	HE1-SP193_1429_RC1	Viral - Not Flavivirus	12.12929912	10.96672787	2.948064027	1.363101526
US22502688_251614710001_S01_GE2-v4_91-BETA_3_1_1.txt	WNV_10^6	200ng	HE23-SP1266_3918_RC1	Viral - Not Flavivirus	1.626135932	1.041173431	1.041173431	1.041173431
US22502688_251614710001_S01_GE2-v4_91-BETA_3_1_1.txt	WNV_10^6	200ng	Hepaci828-1_7221_FW1	Viral - Not Flavivirus	3.50060505	3.363101526	1.041173431	2.848528353
US22502688_251614710001_S01_GE2-v4_91-BETA_3_1_1.txt	WNV_10^6	200ng	EX-MP18-11772_495_FW1	Viral - Not Flavivirus	1.041173431	2.041173431	1.041173431	1.041173431
US22502688_251614710001_S01_GE2-v4_91-BETA_3_1_1.txt	WNV_10^6	200ng	g2BunOrt-a112-1_6139_RC1	Viral - Not Flavivirus	1.041173431	1.041173431	6.139205514	6.655883275
US22502688_251614710001_S01_GE2-v4_91-BETA_3_1_1.txt	WNV_10^6	200ng	HE1-SP281_1517_FW1	Viral - Not Flavivirus	3.041173431	1.041173431	3.363101526	2.848528353
US22502688_251614710001_S01_GE2-v4_91-BETA_3_1_1.txt	WNV_10^6	200ng	RotaA_VP7-52-1_6474_FW1	Viral - Not Flavivirus	3.041173431	2.211098433	4.741613149	1.041173431
US22502688_251614710001_S01_GE2-v4_91-BETA_3_1_1.txt	WNV_10^6	200ng	Rhinov298-1_7211_FW1	Viral - Not Flavivirus	2.211098433	1.041173431	1.041173431	2.848528353
US22502688_251614710001_S01_GE2-v4_91-BETA_3_1_1.txt	WNV_10^6	200ng	1425Hepa63421b_7815_FW1	Viral - Not Flavivirus	1.041173431	1.041173431	2.50060505	2.363101526
US22502688_251614710001_S01_GE2-v4_91-BETA_3_1_1.txt	WNV_10^6	200ng	g1Herunc-a365-1_5765_RC1	Viral - Not Flavivirus	1.041173431	2.848528353	3.899154426	3.848528353
US22502688_251614710001_S01_GE2-v4_91-BETA_3_1_1.txt	WNV_10^6	200ng	EX-MP113-50359_453_FW1	Viral - Not Flavivirus	1.041173431	1.041173431	2.948064027	2.848528353
US22502688_251614710001_S01_GE2-v4_91-BETA_3_1_1.txt	WNV_10^6	200ng	144Vari10345a_8601_FW1	Viral - Not Flavivirus	4.250626797	8.522972863	7.775883052	7.160114504
US22502688_251614710001_S01_GE2-v4_91-BETA_3_1_1.txt	WNV_10^6	200ng	HE23-MP465_2174_RC1	Viral - Not Flavivirus	1.041173431	1.041173431	3.626135932	2.626135932
US22502688_251614710001_S01_GE2-v4_91-BETA_3_1_1.txt	WNV_10^6	200ng	Hepaci824-6_7272_RC1	Viral - Not Flavivirus	11.28375212	11.26999212	4.041173431	3.363101526
US22502688_251614710001_S01_GE2-v4_91-BETA_3_1_1.txt	WNV_10^6	200ng	g1HerSim-a262-1_6282_RC1	Viral - Not Flavivirus	12.37251029	11.94543171	4.433490854	6.260341952
US22502688_251614710001_S01_GE2-v4_91-BETA_3_1_1.txt	WNV_10^6	200ng	HE23-SP1203_3855_RC1	Viral - Not Flavivirus	1.363101526	2.626135932	1.041173431	3.848528353
US22502688_251614710001_S01_GE2-v4_91-BETA_3_1_1.txt	WNV_10^6	200ng	HE1-SP253_1489_FW1	Viral - Not Flavivirus	1.041173431	2.848528353	1.041173431	2.50060505
US22502688_251614710001_S01_GE2-v4_91-BETA_3_1_1.txt	WNV_10^6	200ng	g1PapPap-a142-1_5121_RC1	Viral - Not Flavivirus	1.041173431	1.041173431	3.796060933	2.041173431
US22502688_251614710001_S01_GE2-v4_91-BETA_3_1_1.txt	WNV_10^6	200ng	70Orth10255a_8965_RC1	Viral - Not Flavivirus	2.741613149	1.363101526	7.416212863	3.041173431
US22502688_251614710001_S01_GE2-v4_91-BETA_3_1_1.txt	WNV_10^6	200ng	1452uncl70796a_7795_FW1	Viral - Not Flavivirus	1.363101526	4.211098433	1.041173431	1.041173431
US22502688_251614710001_S01_GE2-v4_91-BETA_3_1_1.txt	WNV_10^6	200ng	EX-MP59a-12060_405_RC1	Viral - Not Flavivirus	8.265175106	8.416212863	6.298561274	5.874063445
US22502688_251614710001_S01_GE2-v4_91-BETA_3_1_1.txt	WNV_10^6	200ng	FluAHA3_26-4_7021_RC1	Viral - Not Flavivirus	3.289100945	1.626135932	1.041173431	2.741613149
US22502688_251614710001_S01_GE2-v4_91-BETA_3_1_1.txt	WNV_10^6	200ng	237Mast10548a_8701_RC1	Viral - Not Flavivirus	5.580332242	7.529013465	1.041173431	1.041173431
US22502688_251614710001_S01_GE2-v4_91-BETA_3_1_1.txt	WNV_10^6	200ng	g3BunOrt-a96-1_6611_FW1	Viral - Not Flavivirus	1.041173431	2.041173431	1.041173431	1.041173431
US22502688_251614710001_S01_GE2-v4_91-BETA_3_1_1.txt	WNV_10^6	200ng	HE1-SP539_1775_FW1	Viral - Not Flavivirus	2.211098433	2.363101526	2.626135932	1.041173431
US22502688_251614710001_S01_GE2-v4_91-BETA_3_1_1.txt	WNV_10^6	200ng	551Rubu11203a_8577_RC1	Viral - Not Flavivirus	5.381023434	1.626135932	9.932197621	10.12465276
US22502688_251614710001_S01_GE2-v4_91-BETA_3_1_1.txt	WNV_10^6	200ng	339Alph11027a_8873_RC1	Viral - Not Flavivirus	2.848528353	1.041173431	1.041173431	3.50060505
US22502688_251614710001_S01_GE2-v4_91-BETA_3_1_1.txt	WNV_10^6	200ng	1353Alph48544a_7859_FW1	Viral - Not Flavivirus	10.51589338	10.5514431	4.128636273	3.741613149
US22502688_251614710001_S01_GE2-v4_91-BETA_3_1_1.txt	WNV_10^6	200ng	HE1-SP111_1347_RC1	Viral - Not Flavivirus	3.50060505	4.899154426	3.211098433	3.363101526
US22502688_251614710001_S01_GE2-v4_91-BETA_3_1_1.txt	WNV_10^6	200ng	Vesivi1108-1_6917_RC1	Viral - Not Flavivirus	2.50060505	1.041173431	2.041173431	2.363101526
US22502688_251614710001_S01_GE2-v4_91-BETA_3_1_1.txt	WNV_10^6	200ng	Norov1026d-4_7109_FW1	Viral - Not Flavivirus	6.699384914	7.908452171	4.655883275	6.861352394
US22502688_251614710001_S01_GE2-v4_91-BETA_3_1_1.txt	WNV_10^6	200ng	HE1-MP355_915_RC1	Viral - Not Flavivirus	4.289100945	3.289100945	1.363101526	2.626135932
US22502688_251614710001_S01_GE2-v4_91-BETA_3_1_1.txt	WNV_10^6	200ng	1327Lymp45455a_8039_RC1	Viral - Not Flavivirus	1.041173431	3.363101526	1.041173431	9.333495064
US22502688_251614710001_S01_GE2-v4_91-BETA_3_1_1.txt	WNV_10^6	200ng	g1Ortunc-a10-1_5341_RC1	Viral - Not Flavivirus	8.416212863	8.786007269	2.626135932	2.626135932
US22502688_251614710001_S01_GE2-v4_91-BETA_3_1_1.txt	WNV_10^6	200ng	Marbur514-1_4945_FW1	Viral - Not Flavivirus	1.041173431	2.50060505	3.50060505	1.041173431
US22502688_251614710001_S01_GE2-v4_91-BETA_3_1_1.txt	WNV_10^6	200ng	HerEquidh66-1_4717_RC1	Viral - Not Flavivirus	2.848528353	3.211098433	4.533026528	5.595762283
US22502688_251614710001_S01_GE2-v4_91-BETA_3_1_1.txt	WNV_10^6	200ng	1012Hepa172851a_7602_FW1	Viral - Not Flavivirus	6.748532563	3.041173431	6.886663482	4.50060505
US22502688_251614710001_S01_GE2-v4_91-BETA_3_1_1.txt	WNV_10^6	200ng	HE23-SP287_2939_RC1	Viral - Not Flavivirus	2.50060505	4.50060505	2.363101526	1.363101526
US22502688_251614710001_S01_GE2-v4_91-BETA_3_1_1.txt	WNV_10^6	200ng	Norovi1014-2_7071_FW1	Viral - Not Flavivirus	1.041173431	1.041173431	1.041173431	1.041173431
US22502688_251614710001_S01_GE2-v4_91-BETA_3_1_1.txt	WNV_10^6	200ng	HE23-MP937_2437_FW1	Viral - Not Flavivirus	2.041173431	2.211098433	1.041173431	3.741613149
US22502688_251614710001_S01_GE2-v4_91-BETA_3_1_1.txt	WNV_10^6	200ng	HE1-MP1105_1174_FW1	Viral - Not Flavivirus	2.041173431	2.50060505	3.041173431	4.085567551
US22502688_251614710001_S01_GE2-v4_91-BETA_3_1_1.txt	WNV_10^6	200ng	HE1-MP986_563_FW1	Viral - Not Flavivirus	7.424877724	7.069079428	9.574503164	8.14446124
US22502688_251614710001_S01_GE2-v4_91-BETA_3_1_1.txt	WNV_10^6	200ng	HE23-SP594_3246_RC1	Viral - Not Flavivirus	1.041173431	2.363101526	3.128636273	1.041173431
US22502688_251614710001_S01_GE2-v4_91-BETA_3_1_1.txt	WNV_10^6	200ng	HE23-SP721_3373_FW1	Viral - Not Flavivirus	4.899154426	3.041173431	1.041173431	3.363101526
US22502688_251614710001_S01_GE2-v4_91-BETA_3_1_1.txt	WNV_10^6	200ng	HE23-SP1119_3771_FW1	Viral - Not Flavivirus	1.041173431	1.041173431	3.50060505	3.50060505
US22502688_251614710001_S01_GE2-v4_91-BETA_3_1_1.txt	WNV_10^6	200ng	HE23-SP381_3033_RC1	Viral - Not Flavivirus	2.848528353	1.041173431	1.041173431	1.041173431
US22502688_251614710001_S01_GE2-v4_91-BETA_3_1_1.txt	WNV_10^6	200ng	CVV60_330_RC1	Viral - Not Flavivirus	1.041173431	3.128636273	2.741613149	1.626135932
US22502688_251614710001_S01_GE2-v4_91-BETA_3_1_1.txt	WNV_10^6	200ng	HE23-SP33_2685_FW1	Viral - Not Flavivirus	1.041173431	1.041173431	1.848528353	1.041173431
US22502688_251614710001_S01_GE2-v4_91-BETA_3_1_1.txt	WNV_10^6	200ng	HE1-SP576_1812_RC1	Viral - Not Flavivirus	2.848528353	1.041173431	1.626135932	3.128636273
US22502688_251614710001_S01_GE2-v4_91-BETA_3_1_1.txt	WNV_10^6	200ng	Adenov80-1_5747_FW1	Viral - Not Flavivirus	9.79439018	9.464289341	2.363101526	5.085567551
US22502688_251614710001_S01_GE2-v4_91-BETA_3_1_1.txt	WNV_10^6	200ng	HE23-SP39_2691_RC1	Viral - Not Flavivirus	4.50060505	1.626135932	1.041173431	1.626135932
US22502688_251614710001_S01_GE2-v4_91-BETA_3_1_1.txt	WNV_10^6	200ng	485Coro11128a_8231_FW1	Viral - Not Flavivirus	2.363101526	3.289100945	2.626135932	2.041173431
US22502688_251614710001_S01_GE2-v4_91-BETA_3_1_1.txt	WNV_10^6	200ng	HE23-SP653_3305_RC1	Viral - Not Flavivirus	1.626135932	2.041173431	2.041173431	2.948064027
US22502688_251614710001_S01_GE2-v4_91-BETA_3_1_1.txt	WNV_10^6	200ng	g1HerLym-a92-1_5865_RC1	Viral - Not Flavivirus	5.655883275	5.085567551	3.50060505	3.211098433
US22502688_251614710001_S01_GE2-v4_91-BETA_3_1_1.txt	WNV_10^6	200ng	unclas722-1_5979_RC1	Viral - Not Flavivirus	4.128636273	1.041173431	9.69580946	9.598637133
US22502688_251614710001_S01_GE2-v4_91-BETA_3_1_1.txt	WNV_10^6	200ng	670Phle11588a_8755_RC1	Viral - Not Flavivirus	3.363101526	3.564735387	1.041173431	1.041173431
US22502688_251614710001_S01_GE2-v4_91-BETA_3_1_1.txt	WNV_10^6	200ng	HerPorc129-4_6867_FW1	Viral - Not Flavivirus	2.041173431	5.699384914	3.041173431	2.741613149
US22502688_251614710001_S01_GE2-v4_91-BETA_3_1_1.txt	WNV_10^6	200ng	g3ParRes-a411-1_4990_FW1	Viral - Not Flavivirus	5.398725436	1.041173431	9.170456448	9.153612938
US22502688_251614710001_S01_GE2-v4_91-BETA_3_1_1.txt	WNV_10^6	200ng	FluAHA1_4-1_7225_RC1	Viral - Not Flavivirus	2.041173431	1.041173431	1.041173431	1.363101526
US22502688_251614710001_S01_GE2-v4_91-BETA_3_1_1.txt	WNV_10^6	200ng	g2ParRes-a263-1_4980_RC1	Viral - Not Flavivirus	2.848528353	3.50060505	1.041173431	1.848528353
US22502688_251614710001_S01_GE2-v4_91-BETA_3_1_1.txt	WNV_10^6	200ng	g1PapPap-a205-1_5084_RC1	Viral - Not Flavivirus	1.041173431	2.041173431	1.041173431	1.041173431
US22502688_251614710001_S01_GE2-v4_91-BETA_3_1_1.txt	WNV_10^6	200ng	857Lago11976a_8310_FW1	Viral - Not Flavivirus	1.041173431	6.588067891	1.041173431	5.416212863
US22502688_251614710001_S01_GE2-v4_91-BETA_3_1_1.txt	WNV_10^6	200ng	469Atad111167a_8100_RC1	Viral - Not Flavivirus	9.221082521	9.082832583	3.899154426	4.564735387
US22502688_251614710001_S01_GE2-v4_91-BETA_3_1_1.txt	WNV_10^6	200ng	HE23-SP552_3204_RC1	Viral - Not Flavivirus	3.50060505	1.041173431	1.041173431	1.041173431
US22502688_251614710001_S01_GE2-v4_91-BETA_3_1_1.txt	WNV_10^6	200ng	HE23-SP1246_3898_FW1	Viral - Not Flavivirus	3.796060933	1.041173431	1.626135932	3.128636273
US22502688_251614710001_S01_GE2-v4_91-BETA_3_1_1.txt	WNV_10^6	200ng	215Mast10512a_8265_FW1	Viral - Not Flavivirus	2.041173431	5.935991195	1.041173431	2.741613149
US22502688_251614710001_S01_GE2-v4_91-BETA_3_1_1.txt	WNV_10^6	200ng	HE1-SP244_1480_FW1	Viral - Not Flavivirus	1.626135932	2.848528353	1.041173431	2.50060505
US22502688_251614710001_S01_GE2-v4_91-BETA_3_1_1.txt	WNV_10^6	200ng	HerHumanh100-2_6452_RC1	Viral - Not Flavivirus	2.848528353	5.269992122	4.874063445	2.848528353
US22502688_251614710001_S01_GE2-v4_91-BETA_3_1_1.txt	WNV_10^6	200ng	HE1-MP1249_1107_RC1	Viral - Not Flavivirus	1.041173431	4.211098433	3.433490854	1.041173431
US22502688_251614710001_S01_GE2-v4_91-BETA_3_1_1.txt	WNV_10^6	200ng	480Coro11128a_8220_FW1	Viral - Not Flavivirus	3.211098433	2.363101526	3.626135932	3.041173431
US22502688_251614710001_S01_GE2-v4_91-BETA_3_1_1.txt	WNV_10^6	200ng	HE1-SP297_1533_RC1	Viral - Not Flavivirus	2.363101526	3.50060505	1.041173431	1.041173431
US22502688_251614710001_S01_GE2-v4_91-BETA_3_1_1.txt	WNV_10^6	200ng	Papill344-1_5250_FW1	Viral - Not Flavivirus	1.041173431	1.626135932	3.041173431	3.363101526
US22502688_251614710001_S01_GE2-v4_91-BETA_3_1_1.txt	WNV_10^6	200ng	RotaA_VP4-66-3_6469_RC1	Viral - Not Flavivirus	1.041173431	3.041173431	1.041173431	1.041173431
US22502688_251614710001_S01_GE2-v4_91-BETA_3_1_1.txt	WNV_10^6	200ng	HE1-MP659_753_RC1	Viral - Not Flavivirus	1.041173431	2.626135932	3.564735387	1.041173431
US22502688_251614710001_S01_GE2-v4_91-BETA_3_1_1.txt	WNV_10^6	200ng	FluAHA3_26-3_7020_RC1	Viral - Not Flavivirus	1.626135932	4.128636273	3.363101526	1.041173431
US22502688_251614710001_S01_GE2-v4_91-BETA_3_1_1.txt	WNV_10^6	200ng	FluAHA5_40-1_6923_FW1	Viral - Not Flavivirus	1.041173431	2.211098433	2.626135932	1.848528353
US22502688_251614710001_S01_GE2-v4_91-BETA_3_1_1.txt	WNV_10^6	200ng	EX-MP79a-253923_476_FW1	Viral - Not Flavivirus	2.50060505	4.041173431	4.289100945	3.948064027
US22502688_251614710001_S01_GE2-v4_91-BETA_3_1_1.txt	WNV_10^6	200ng	Lympho581-1_5956_FW1	Viral - Not Flavivirus	5.018453355	5.899154426	6.861352394	7.727673959
US22502688_251614710001_S01_GE2-v4_91-BETA_3_1_1.txt	WNV_10^6	200ng	HE1-MP239_1004_RC1	Viral - Not Flavivirus	3.433490854	3.211098433	1.041173431	1.041173431
US22502688_251614710001_S01_GE2-v4_91-BETA_3_1_1.txt	WNV_10^6	200ng	Norov1028d-2_6863_FW1	Viral - Not Flavivirus	2.50060505	5.995369742	6.381023434	3.50060505
US22502688_251614710001_S01_GE2-v4_91-BETA_3_1_1.txt	WNV_10^6	200ng	EX-MP32-11819_509_RC1	Viral - Not Flavivirus	3.363101526	1.041173431	1.041173431	3.50060505
US22502688_251614710001_S01_GE2-v4_91-BETA_3_1_1.txt	WNV_10^6	200ng	710Spum11642a_8627_RC1	Viral - Not Flavivirus	2.041173431	3.041173431	2.848528353	2.363101526
US22502688_251614710001_S01_GE2-v4_91-BETA_3_1_1.txt	WNV_10^6	200ng	HE1-MP1315a_1086_FW1	Viral - Not Flavivirus	1.041173431	1.626135932	3.848528353	1.041173431
US22502688_251614710001_S01_GE2-v4_91-BETA_3_1_1.txt	WNV_10^6	200ng	g1PapPap-a317-1_5115_RC1	Viral - Not Flavivirus	1.626135932	2.363101526	1.041173431	2.626135932
US22502688_251614710001_S01_GE2-v4_91-BETA_3_1_1.txt	WNV_10^6	200ng	HE1-MP377_895_FW1	Viral - Not Flavivirus	1.041173431	3.041173431	7.154915597	7.372090309
US22502688_251614710001_S01_GE2-v4_91-BETA_3_1_1.txt	WNV_10^6	200ng	Entero182-1_4341_RC1	Viral - Not Flavivirus	2.848528353	3.685029621	3.564735387	2.041173431
US22502688_251614710001_S01_GE2-v4_91-BETA_3_1_1.txt	WNV_10^6	200ng	HerCercop37-1_4735_RC1	Viral - Not Flavivirus	1.041173431	1.041173431	3.741613149	3.685029621
US22502688_251614710001_S01_GE2-v4_91-BETA_3_1_1.txt	WNV_10^6	200ng	Corona1006-1_7121_FW1	Viral - Not Flavivirus	4.128636273	5.641086274	5.533026528	6.541019318
US22502688_251614710001_S01_GE2-v4_91-BETA_3_1_1.txt	WNV_10^6	200ng	g1PicEnt-a186-1_4137_FW1	Viral - Not Flavivirus	1.041173431	4.289100945	1.041173431	3.564735387
US22502688_251614710001_S01_GE2-v4_91-BETA_3_1_1.txt	WNV_10^6	200ng	HE23-MP674b_2313_FW1	Viral - Not Flavivirus	3.741613149	3.741613149	3.433490854	2.848528353
US22502688_251614710001_S01_GE2-v4_91-BETA_3_1_1.txt	WNV_10^6	200ng	HE23-SP987_3639_FW1	Viral - Not Flavivirus	5.381023434	7.211098433	2.741613149	6.655883275
US22502688_251614710001_S01_GE2-v4_91-BETA_3_1_1.txt	WNV_10^6	200ng	HIV2POLMAC_14-1_4554_FW1	Viral - Not Flavivirus	3.626135932	1.041173431	2.50060505	1.041173431
US22502688_251614710001_S01_GE2-v4_91-BETA_3_1_1.txt	WNV_10^6	200ng	Rhinov266-1_7457_FW1	Viral - Not Flavivirus	1.626135932	1.041173431	2.626135932	1.626135932
US22502688_251614710001_S01_GE2-v4_91-BETA_3_1_1.txt	WNV_10^6	200ng	1171Hepa31648a_7982_FW1	Viral - Not Flavivirus	4.595762283	5.626135932	9.080092421	9.333495064
US22502688_251614710001_S01_GE2-v4_91-BETA_3_1_1.txt	WNV_10^6	200ng	RotaA_VP4-54-3_6509_FW1	Viral - Not Flavivirus	1.363101526	2.626135932	3.433490854	1.041173431
US22502688_251614710001_S01_GE2-v4_91-BETA_3_1_1.txt	WNV_10^6	200ng	g2BunOrt-a107-1_6134_FW1	Viral - Not Flavivirus	1.041173431	4.128636273	2.041173431	1.041173431
US22502688_251614710001_S01_GE2-v4_91-BETA_3_1_1.txt	WNV_10^6	200ng	g1HerLym-a65-1_5874_RC1	Viral - Not Flavivirus	8.681418368	8.077347044	2.848528353	2.041173431
US22502688_251614710001_S01_GE2-v4_91-BETA_3_1_1.txt	WNV_10^6	200ng	Adenov79-1_5735_FW1	Viral - Not Flavivirus	1.626135932	3.685029621	1.041173431	1.626135932
US22502688_251614710001_S01_GE2-v4_91-BETA_3_1_1.txt	WNV_10^6	200ng	Rhinov272-1_7309_FW1	Viral - Not Flavivirus	1.041173431	2.041173431	1.041173431	6.260341952
US22502688_251614710001_S01_GE2-v4_91-BETA_3_1_1.txt	WNV_10^6	200ng	Entero159a-1_4298_FW1	Viral - Not Flavivirus	2.626135932	1.041173431	3.626135932	2.741613149
US22502688_251614710001_S01_GE2-v4_91-BETA_3_1_1.txt	WNV_10^6	200ng	708Spum11641a_8881_RC1	Viral - Not Flavivirus	2.041173431	2.848528353	1.041173431	2.626135932
US22502688_251614710001_S01_GE2-v4_91-BETA_3_1_1.txt	WNV_10^6	200ng	g3IriIri-a296-1_6291_RC1	Viral - Not Flavivirus	3.433490854	4.128636273	4.433490854	5.467438186
US22502688_251614710001_S01_GE2-v4_91-BETA_3_1_1.txt	WNV_10^6	200ng	Hantav925-1_7304_FW1	Viral - Not Flavivirus	2.626135932	1.041173431	3.948064027	2.948064027
US22502688_251614710001_S01_GE2-v4_91-BETA_3_1_1.txt	WNV_10^6	200ng	HE1-SP533_1769_FW1	Viral - Not Flavivirus	1.041173431	3.041173431	4.363101526	1.041173431
US22502688_251614710001_S01_GE2-v4_91-BETA_3_1_1.txt	WNV_10^6	200ng	1464Alph84589a_7845_FW1	Viral - Not Flavivirus	10.80687392	11.14969789	5.063541244	5.50060505
US22502688_251614710001_S01_GE2-v4_91-BETA_3_1_1.txt	WNV_10^6	200ng	1088Phl206378r2_7718_RC1	Viral - Not Flavivirus	1.041173431	1.041173431	10.34038145	11.48359862
US22502688_251614710001_S01_GE2-v4_91-BETA_3_1_1.txt	WNV_10^6	200ng	Corona991-1_7283_RC1	Viral - Not Flavivirus	1.041173431	1.848528353	7.655883275	7.424877724
US22502688_251614710001_S01_GE2-v4_91-BETA_3_1_1.txt	WNV_10^6	200ng	g1Herunc-a319-1_4792_FW1	Viral - Not Flavivirus	12.11999138	9.92991668	7.260341952	6.516906862
US22502688_251614710001_S01_GE2-v4_91-BETA_3_1_1.txt	WNV_10^6	200ng	HE23-MP783_2367_FW1	Viral - Not Flavivirus	4.564735387	6.250626797	1.041173431	1.041173431
US22502688_251614710001_S01_GE2-v4_91-BETA_3_1_1.txt	WNV_10^6	200ng	HE23-SP1025_3677_FW1	Viral - Not Flavivirus	1.363101526	1.041173431	1.041173431	3.796060933
US22502688_251614710001_S01_GE2-v4_91-BETA_3_1_1.txt	WNV_10^6	200ng	FluAHA6_46-3_7136_RC1	Viral - Not Flavivirus	1.041173431	2.626135932	3.289100945	3.211098433
US22502688_251614710001_S01_GE2-v4_91-BETA_3_1_1.txt	WNV_10^6	200ng	g1ParPne-a46-1_6607_FW1	Viral - Not Flavivirus	1.041173431	1.041173431	3.433490854	2.626135932
US22502688_251614710001_S01_GE2-v4_91-BETA_3_1_1.txt	WNV_10^6	200ng	258Poly10629a_8211_FW1	Viral - Not Flavivirus	3.626135932	3.041173431	2.363101526	3.041173431
US22502688_251614710001_S01_GE2-v4_91-BETA_3_1_1.txt	WNV_10^6	200ng	Corona988-1_4103_RC1	Viral - Not Flavivirus	3.041173431	1.041173431	1.041173431	4.848528353
US22502688_251614710001_S01_GE2-v4_91-BETA_3_1_1.txt	WNV_10^6	200ng	HE23-MP549_2251_RC1	Viral - Not Flavivirus	6.835589298	4.433490854	8.267585624	6.842073331
US22502688_251614710001_S01_GE2-v4_91-BETA_3_1_1.txt	WNV_10^6	200ng	1067Delt194441a_7685_FW1	Viral - Not Flavivirus	1.041173431	1.041173431	2.041173431	3.041173431
US22502688_251614710001_S01_GE2-v4_91-BETA_3_1_1.txt	WNV_10^6	200ng	HE23-SP389_3041_RC1	Viral - Not Flavivirus	2.848528353	1.041173431	1.041173431	1.041173431
US22502688_251614710001_S01_GE2-v4_91-BETA_3_1_1.txt	WNV_10^6	200ng	HE1-SP417_1653_FW1	Viral - Not Flavivirus	2.041173431	3.363101526	2.848528353	1.041173431
US22502688_251614710001_S01_GE2-v4_91-BETA_3_1_1.txt	WNV_10^6	200ng	HE23-SP858_3510_FW1	Viral - Not Flavivirus	5.467438186	5.548968072	6.041173431	6.467438186
US22502688_251614710001_S01_GE2-v4_91-BETA_3_1_1.txt	WNV_10^6	200ng	g1AdeMas-a46-1_6670_FW1	Viral - Not Flavivirus	3.363101526	4.848528353	4.211098433	4.822533145
US22502688_251614710001_S01_GE2-v4_91-BETA_3_1_1.txt	WNV_10^6	200ng	EX-MP108-47517_448_FW1	Viral - Not Flavivirus	2.848528353	2.50060505	4.848528353	3.948064027
US22502688_251614710001_S01_GE2-v4_91-BETA_3_1_1.txt	WNV_10^6	200ng	859Lago11976a_8687_RC1	Viral - Not Flavivirus	7.951066515	8.021313009	5.211098433	8.096455867
US22502688_251614710001_S01_GE2-v4_91-BETA_3_1_1.txt	WNV_10^6	200ng	Coltiv112-1_7261_RC1	Viral - Not Flavivirus	2.741613149	2.363101526	2.848528353	2.211098433
US22502688_251614710001_S01_GE2-v4_91-BETA_3_1_1.txt	WNV_10^6	200ng	g3PoxOrt-a450-1_5359_FW1	Viral - Not Flavivirus	3.741613149	1.363101526	2.848528353	4.796060933
US22502688_251614710001_S01_GE2-v4_91-BETA_3_1_1.txt	WNV_10^6	200ng	g1PicAph-a18-1_4248_RC1	Viral - Not Flavivirus	1.626135932	1.041173431	9.313803216	9.61102904
US22502688_251614710001_S01_GE2-v4_91-BETA_3_1_1.txt	WNV_10^6	200ng	HE23-MP182_2084_FW1	Viral - Not Flavivirus	7.822533145	7.688631858	4.533026528	2.211098433
US22502688_251614710001_S01_GE2-v4_91-BETA_3_1_1.txt	WNV_10^6	200ng	HE1-MP945_592_FW1	Viral - Not Flavivirus	5.595762283	6.289100945	3.211098433	2.363101526
US22502688_251614710001_S01_GE2-v4_91-BETA_3_1_1.txt	WNV_10^6	200ng	FluAHA1_2-1_7380_FW1	Viral - Not Flavivirus	1.041173431	2.50060505	2.50060505	2.211098433
US22502688_251614710001_S01_GE2-v4_91-BETA_3_1_1.txt	WNV_10^6	200ng	HE23-SP744_3396_FW1	Viral - Not Flavivirus	12.29649712	12.38699446	1.041173431	4.796060933
US22502688_251614710001_S01_GE2-v4_91-BETA_3_1_1.txt	WNV_10^6	200ng	g1AdeMas-a52-1_6625_FW1	Viral - Not Flavivirus	6.670530051	8.477884973	7.61102904	5.655883275
US22502688_251614710001_S01_GE2-v4_91-BETA_3_1_1.txt	WNV_10^6	200ng	HE23-MP898a_2417_FW1	Viral - Not Flavivirus	1.041173431	2.741613149	1.626135932	1.041173431
US22502688_251614710001_S01_GE2-v4_91-BETA_3_1_1.txt	WNV_10^6	200ng	g1HerLym-a59-1_5875_FW1	Viral - Not Flavivirus	9.443119555	9.478925504	9.533026528	10.20608036
US22502688_251614710001_S01_GE2-v4_91-BETA_3_1_1.txt	WNV_10^6	200ng	5Orth10243a_8977_RC1	Viral - Not Flavivirus	1.041173431	2.626135932	1.848528353	1.041173431
US22502688_251614710001_S01_GE2-v4_91-BETA_3_1_1.txt	WNV_10^6	200ng	HE23-SP445_3097_FW1	Viral - Not Flavivirus	5.450564367	4.041173431	7.012716985	1.041173431
US22502688_251614710001_S01_GE2-v4_91-BETA_3_1_1.txt	WNV_10^6	200ng	HE1-SP12_1248_FW1	Viral - Not Flavivirus	3.50060505	1.626135932	3.564735387	1.626135932
US22502688_251614710001_S01_GE2-v4_91-BETA_3_1_1.txt	WNV_10^6	200ng	HE23-MP1148_2543_FW1	Viral - Not Flavivirus	8.149697888	9.070460658	1.041173431	2.626135932
US22502688_251614710001_S01_GE2-v4_91-BETA_3_1_1.txt	WNV_10^6	200ng	HE1-SP640_1876_RC1	Viral - Not Flavivirus	2.041173431	4.250626797	3.741613149	2.948064027
US22502688_251614710001_S01_GE2-v4_91-BETA_3_1_1.txt	WNV_10^6	200ng	HE23-SP1333_3985_RC1	Viral - Not Flavivirus	1.041173431	3.50060505	1.041173431	3.363101526
US22502688_251614710001_S01_GE2-v4_91-BETA_3_1_1.txt	WNV_10^6	200ng	EX-MP35-11833_512_FW1	Viral - Not Flavivirus	4.289100945	3.041173431	4.655883275	1.363101526
US22502688_251614710001_S01_GE2-v4_91-BETA_3_1_1.txt	WNV_10^6	200ng	Entero155-1_7403_RC1	Viral - Not Flavivirus	2.848528353	1.041173431	3.564735387	3.289100945
US22502688_251614710001_S01_GE2-v4_91-BETA_3_1_1.txt	WNV_10^6	200ng	Parvov101-1_7266_FW1	Viral - Not Flavivirus	1.041173431	2.211098433	3.796060933	3.363101526
US22502688_251614710001_S01_GE2-v4_91-BETA_3_1_1.txt	WNV_10^6	200ng	HE23-SP1024_3676_RC1	Viral - Not Flavivirus	1.041173431	4.50060505	6.603415856	4.769093886
US22502688_251614710001_S01_GE2-v4_91-BETA_3_1_1.txt	WNV_10^6	200ng	Papill376-1_5180_RC1	Viral - Not Flavivirus	2.741613149	1.041173431	3.128636273	2.041173431
US22502688_251614710001_S01_GE2-v4_91-BETA_3_1_1.txt	WNV_10^6	200ng	HE23-SP156_2808_RC1	Viral - Not Flavivirus	7.983687937	8.035526868	2.363101526	1.041173431
US22502688_251614710001_S01_GE2-v4_91-BETA_3_1_1.txt	WNV_10^6	200ng	Rhadin642-1_5987_FW1	Viral - Not Flavivirus	3.041173431	2.363101526	1.041173431	1.626135932
US22502688_251614710001_S01_GE2-v4_91-BETA_3_1_1.txt	WNV_10^6	200ng	MDV60_339_RC1	Viral - Not Flavivirus	4.848528353	3.948064027	3.363101526	1.041173431
US22502688_251614710001_S01_GE2-v4_91-BETA_3_1_1.txt	WNV_10^6	200ng	Arenav1167-1_6217_RC1	Viral - Not Flavivirus	4.128636273	3.211098433	3.041173431	2.041173431
US22502688_251614710001_S01_GE2-v4_91-BETA_3_1_1.txt	WNV_10^6	200ng	HE23-SP608_3260_RC1	Viral - Not Flavivirus	1.626135932	3.50060505	1.041173431	3.626135932
US22502688_251614710001_S01_GE2-v4_91-BETA_3_1_1.txt	WNV_10^6	200ng	Hepaci824-C_7278_RC1	Viral - Not Flavivirus	11.27718762	10.9682106	2.363101526	2.041173431
US22502688_251614710001_S01_GE2-v4_91-BETA_3_1_1.txt	WNV_10^6	200ng	Pestiv842-1_4023_FW1	Viral - Not Flavivirus	3.50060505	3.50060505	2.848528353	2.363101526
US22502688_251614710001_S01_GE2-v4_91-BETA_3_1_1.txt	WNV_10^6	200ng	HE23-MP1244_2563_FW1	Viral - Not Flavivirus	1.041173431	1.041173431	1.041173431	2.363101526
US22502688_251614710001_S01_GE2-v4_91-BETA_3_1_1.txt	WNV_10^6	200ng	Thogot473-1_5339_FW1	Viral - Not Flavivirus	4.041173431	4.041173431	7.133930572	8.411860838
US22502688_251614710001_S01_GE2-v4_91-BETA_3_1_1.txt	WNV_10^6	200ng	Entero162-3_7219_RC1	Viral - Not Flavivirus	3.948064027	4.741613149	8.494444065	8.838834957
US22502688_251614710001_S01_GE2-v4_91-BETA_3_1_1.txt	WNV_10^6	200ng	811Type11852a_8187_FW1	Viral - Not Flavivirus	2.626135932	2.848528353	3.995369742	3.211098433
US22502688_251614710001_S01_GE2-v4_91-BETA_3_1_1.txt	WNV_10^6	200ng	HE23-SP22_2674_RC1	Viral - Not Flavivirus	5.307959972	2.363101526	1.041173431	1.041173431
US22502688_251614710001_S01_GE2-v4_91-BETA_3_1_1.txt	WNV_10^6	200ng	HE23-SP815_3467_FW1	Viral - Not Flavivirus	3.948064027	5.211098433	1.041173431	3.848528353
US22502688_251614710001_S01_GE2-v4_91-BETA_3_1_1.txt	WNV_10^6	200ng	HE1-MP1316_1084_RC1	Viral - Not Flavivirus	1.041173431	1.041173431	1.041173431	2.626135932
US22502688_251614710001_S01_GE2-v4_91-BETA_3_1_1.txt	WNV_10^6	200ng	HE23-SP559_3211_RC1	Viral - Not Flavivirus	2.848528353	1.041173431	2.626135932	1.041173431
US22502688_251614710001_S01_GE2-v4_91-BETA_3_1_1.txt	WNV_10^6	200ng	HE23-SP965_3617_FW1	Viral - Not Flavivirus	11.58662061	6.018453355	5.190920551	6.269992122
US22502688_251614710001_S01_GE2-v4_91-BETA_3_1_1.txt	WNV_10^6	200ng	HE1-MP788_689_RC1	Viral - Not Flavivirus	5.085567551	2.948064027	2.041173431	3.128636273
US22502688_251614710001_S01_GE2-v4_91-BETA_3_1_1.txt	WNV_10^6	200ng	HE1-MP1152_1169_FW1	Viral - Not Flavivirus	3.211098433	1.041173431	3.211098433	1.041173431
US22502688_251614710001_S01_GE2-v4_91-BETA_3_1_1.txt	WNV_10^6	200ng	HE23-SP693_3345_FW1	Viral - Not Flavivirus	2.041173431	1.626135932	1.041173431	2.848528353
US22502688_251614710001_S01_GE2-v4_91-BETA_3_1_1.txt	WNV_10^6	200ng	HE23-SP202_2854_RC1	Viral - Not Flavivirus	1.041173431	2.363101526	3.626135932	3.433490854
US22502688_251614710001_S01_GE2-v4_91-BETA_3_1_1.txt	WNV_10^6	200ng	FluAHA1_18-2_7097_FW1	Viral - Not Flavivirus	3.741613149	1.041173431	1.626135932	3.041173431
US22502688_251614710001_S01_GE2-v4_91-BETA_3_1_1.txt	WNV_10^6	200ng	HE23-SP992_3644_FW1	Viral - Not Flavivirus	10.12531744	9.643872296	3.289100945	5.107262622
US22502688_251614710001_S01_GE2-v4_91-BETA_3_1_1.txt	WNV_10^6	200ng	g1HerLym-a141-1_5814_RC1	Viral - Not Flavivirus	1.041173431	2.626135932	1.041173431	3.848528353
US22502688_251614710001_S01_GE2-v4_91-BETA_3_1_1.txt	WNV_10^6	200ng	1295Hepa40363r1_7723_RC1	Viral - Not Flavivirus	1.041173431	3.128636273	2.848528353	3.211098433
US22502688_251614710001_S01_GE2-v4_91-BETA_3_1_1.txt	WNV_10^6	200ng	g1CalNor-a24-1_4217_FW1	Viral - Not Flavivirus	1.626135932	3.433490854	1.041173431	1.041173431
US22502688_251614710001_S01_GE2-v4_91-BETA_3_1_1.txt	WNV_10^6	200ng	1011Pare172314a_7619_FW1	Viral - Not Flavivirus	1.041173431	1.041173431	1.041173431	1.041173431
US22502688_251614710001_S01_GE2-v4_91-BETA_3_1_1.txt	WNV_10^6	200ng	Norov1028e-1_6955_FW1	Viral - Not Flavivirus	7.655883275	3.041173431	1.041173431	3.041173431
US22502688_251614710001_S01_GE2-v4_91-BETA_3_1_1.txt	WNV_10^6	200ng	HE23-MP1015_2472_FW1	Viral - Not Flavivirus	3.741613149	2.041173431	2.848528353	1.848528353
US22502688_251614710001_S01_GE2-v4_91-BETA_3_1_1.txt	WNV_10^6	200ng	HE23-SP586_3238_RC1	Viral - Not Flavivirus	3.363101526	3.041173431	2.363101526	1.041173431
US22502688_251614710001_S01_GE2-v4_91-BETA_3_1_1.txt	WNV_10^6	200ng	1399Capr59509a_8108_RC1	Viral - Not Flavivirus	1.041173431	3.741613149	1.041173431	3.041173431
US22502688_251614710001_S01_GE2-v4_91-BETA_3_1_1.txt	WNV_10^6	200ng	Lympho565-1_5906_RC1	Viral - Not Flavivirus	1.626135932	4.363101526	5.713598773	4.848528353
US22502688_251614710001_S01_GE2-v4_91-BETA_3_1_1.txt	WNV_10^6	200ng	Papill435-1_5222_RC1	Viral - Not Flavivirus	1.041173431	1.041173431	2.211098433	2.041173431
US22502688_251614710001_S01_GE2-v4_91-BETA_3_1_1.txt	WNV_10^6	200ng	g1PicPar-a235-1_4201_FW1	Viral - Not Flavivirus	1.041173431	3.433490854	2.041173431	1.626135932
US22502688_251614710001_S01_GE2-v4_91-BETA_3_1_1.txt	WNV_10^6	200ng	HE1-SP130_1366_FW1	Viral - Not Flavivirus	2.948064027	1.041173431	2.948064027	3.041173431
US22502688_251614710001_S01_GE2-v4_91-BETA_3_1_1.txt	WNV_10^6	200ng	HE23-MP406_2142_FW1	Viral - Not Flavivirus	2.848528353	4.250626797	5.018453355	7.154915597
US22502688_251614710001_S01_GE2-v4_91-BETA_3_1_1.txt	WNV_10^6	200ng	HE23-SP804_3456_RC1	Viral - Not Flavivirus	9.580332242	10.25549255	8.741613149	8.720653531
US22502688_251614710001_S01_GE2-v4_91-BETA_3_1_1.txt	WNV_10^6	200ng	HE1-MP339_931_FW1	Viral - Not Flavivirus	4.50060505	5.433490854	3.433490854	4.170456448
US22502688_251614710001_S01_GE2-v4_91-BETA_3_1_1.txt	WNV_10^6	200ng	HE23-SP583_3235_FW1	Viral - Not Flavivirus	5.516906862	4.796060933	4.085567551	2.363101526
US22502688_251614710001_S01_GE2-v4_91-BETA_3_1_1.txt	WNV_10^6	200ng	g1Herunc-a443-1_6369_RC1	Viral - Not Flavivirus	5.713598773	7.149697888	1.848528353	1.041173431
US22502688_251614710001_S01_GE2-v4_91-BETA_3_1_1.txt	WNV_10^6	200ng	HE1-SP368_1604_FW1	Viral - Not Flavivirus	7.819250561	6.960036669	1.626135932	4.041173431
US22502688_251614710001_S01_GE2-v4_91-BETA_3_1_1.txt	WNV_10^6	200ng	HE23-MP868_2409_RC1	Viral - Not Flavivirus	2.363101526	3.289100945	8.751979865	9.121990959
US22502688_251614710001_S01_GE2-v4_91-BETA_3_1_1.txt	WNV_10^6	200ng	HerMeleag113-1_4645_RC1	Viral - Not Flavivirus	3.741613149	1.041173431	8.801061615	8.599594145
US22502688_251614710001_S01_GE2-v4_91-BETA_3_1_1.txt	WNV_10^6	200ng	FluA-MP_67-1_5347_FW1	Viral - Not Flavivirus	3.848528353	3.128636273	1.041173431	3.041173431
US22502688_251614710001_S01_GE2-v4_91-BETA_3_1_1.txt	WNV_10^6	200ng	Iridov537-1_7_RC1	Viral - Not Flavivirus	1.848528353	3.041173431	9.654041929	9.712714498
US22502688_251614710001_S01_GE2-v4_91-BETA_3_1_1.txt	WNV_10^6	200ng	HE23-SP1127_3779_FW1	Viral - Not Flavivirus	1.041173431	7.235930286	4.363101526	4.467438186
US22502688_251614710001_S01_GE2-v4_91-BETA_3_1_1.txt	WNV_10^6	200ng	HE1-SP809_2045_FW1	Viral - Not Flavivirus	2.948064027	2.363101526	2.363101526	2.041173431
US22502688_251614710001_S01_GE2-v4_91-BETA_3_1_1.txt	WNV_10^6	200ng	HE1-SP565_1801_RC1	Viral - Not Flavivirus	7.603415856	8.31030011	2.948064027	2.741613149
US22502688_251614710001_S01_GE2-v4_91-BETA_3_1_1.txt	WNV_10^6	200ng	348Alph11029a_8329_FW1	Viral - Not Flavivirus	7.775883052	7.006957716	1.041173431	3.041173431
US22502688_251614710001_S01_GE2-v4_91-BETA_3_1_1.txt	WNV_10^6	200ng	HE23-SP1176_3828_FW1	Viral - Not Flavivirus	2.948064027	3.626135932	10.26276055	10.77968796
US22502688_251614710001_S01_GE2-v4_91-BETA_3_1_1.txt	WNV_10^6	200ng	HE1-MP535_839_FW1	Viral - Not Flavivirus	2.041173431	2.741613149	3.363101526	3.626135932
US22502688_251614710001_S01_GE2-v4_91-BETA_3_1_1.txt	WNV_10^6	200ng	HE23-SP1111_3763_FW1	Viral - Not Flavivirus	9.492384543	8.926869805	7.211098433	4.50060505
US22502688_251614710001_S01_GE2-v4_91-BETA_3_1_1.txt	WNV_10^6	200ng	Norov1028e-4_6958_FW1	Viral - Not Flavivirus	3.848528353	7.420551798	4.041173431	2.041173431
US22502688_251614710001_S01_GE2-v4_91-BETA_3_1_1.txt	WNV_10^6	200ng	HE1-SP251_1487_FW1	Viral - Not Flavivirus	1.626135932	3.741613149	3.289100945	1.041173431
US22502688_251614710001_S01_GE2-v4_91-BETA_3_1_1.txt	WNV_10^6	200ng	HerVarice158-5_6427_FW1	Viral - Not Flavivirus	2.848528353	5.23099799	2.948064027	5.727673959
US22502688_251614710001_S01_GE2-v4_91-BETA_3_1_1.txt	WNV_10^6	200ng	635Lyss11292a_8292_FW1	Viral - Not Flavivirus	8.34038145	4.085567551	4.433490854	3.50060505
US22502688_251614710001_S01_GE2-v4_91-BETA_3_1_1.txt	WNV_10^6	200ng	927Born12455a_8454_FW1	Viral - Not Flavivirus	1.041173431	1.041173431	3.626135932	3.433490854
US22502688_251614710001_S01_GE2-v4_91-BETA_3_1_1.txt	WNV_10^6	200ng	HE23-SP463_3115_FW1	Viral - Not Flavivirus	1.041173431	4.50060505	4.769093886	6.55687327
US22502688_251614710001_S01_GE2-v4_91-BETA_3_1_1.txt	WNV_10^6	200ng	Papill366-1_5203_FW1	Viral - Not Flavivirus	1.041173431	1.041173431	2.848528353	2.211098433
US22502688_251614710001_S01_GE2-v4_91-BETA_3_1_1.txt	WNV_10^6	200ng	HE1-MP250_997_FW1	Viral - Not Flavivirus	5.983687937	2.948064027	3.741613149	1.041173431
US22502688_251614710001_S01_GE2-v4_91-BETA_3_1_1.txt	WNV_10^6	200ng	Papill387-1_5195_RC1	Viral - Not Flavivirus	1.041173431	2.741613149	1.041173431	3.626135932
US22502688_251614710001_S01_GE2-v4_91-BETA_3_1_1.txt	WNV_10^6	200ng	HerMardiv111-4_6450_RC1	Viral - Not Flavivirus	3.041173431	2.50060505	4.971910769	5.886663482
US22502688_251614710001_S01_GE2-v4_91-BETA_3_1_1.txt	WNV_10^6	200ng	HE1-MP263_984_FW1	Viral - Not Flavivirus	1.041173431	3.433490854	2.626135932	1.041173431
US22502688_251614710001_S01_GE2-v4_91-BETA_3_1_1.txt	WNV_10^6	200ng	g1IriIri-a1-1_5896_RC1	Viral - Not Flavivirus	2.626135932	2.041173431	1.041173431	3.741613149
US22502688_251614710001_S01_GE2-v4_91-BETA_3_1_1.txt	WNV_10^6	200ng	HE1-MP795_682_RC1	Viral - Not Flavivirus	1.041173431	3.363101526	6.096455867	2.363101526
US22502688_251614710001_S01_GE2-v4_91-BETA_3_1_1.txt	WNV_10^6	200ng	1492Noro95340a_7868_FW1	Viral - Not Flavivirus	2.50060505	1.041173431	1.041173431	1.041173431
US22502688_251614710001_S01_GE2-v4_91-BETA_3_1_1.txt	WNV_10^6	200ng	HE23-MP1121_2517_FW1	Viral - Not Flavivirus	3.948064027	1.041173431	2.211098433	2.041173431
US22502688_251614710001_S01_GE2-v4_91-BETA_3_1_1.txt	WNV_10^6	200ng	g1PapPap-a121-1_5080_FW1	Viral - Not Flavivirus	1.848528353	3.848528353	1.041173431	3.128636273
US22502688_251614710001_S01_GE2-v4_91-BETA_3_1_1.txt	WNV_10^6	200ng	g2AreAre-a415-1_6224_FW1	Viral - Not Flavivirus	9.560809684	9.769944281	4.211098433	5.727673959
US22502688_251614710001_S01_GE2-v4_91-BETA_3_1_1.txt	WNV_10^6	200ng	FluAHA1_13-3_6840_FW1	Viral - Not Flavivirus	4.128636273	1.041173431	3.211098433	1.041173431
US22502688_251614710001_S01_GE2-v4_91-BETA_3_1_1.txt	WNV_10^6	200ng	Norovi1017-B_6998_RC1	Viral - Not Flavivirus	4.041173431	2.948064027	2.848528353	1.041173431
US22502688_251614710001_S01_GE2-v4_91-BETA_3_1_1.txt	WNV_10^6	200ng	EX-MP93-42785_432_FW1	Viral - Not Flavivirus	6.139205514	4.250626797	9.608178802	9.111294376
US22502688_251614710001_S01_GE2-v4_91-BETA_3_1_1.txt	WNV_10^6	200ng	g2BunOrt-a105-1_6120_RC1	Viral - Not Flavivirus	3.741613149	3.041173431	1.041173431	3.289100945
US22502688_251614710001_S01_GE2-v4_91-BETA_3_1_1.txt	WNV_10^6	200ng	592Pneu11246a_8290_RC1	Viral - Not Flavivirus	2.626135932	1.041173431	7.074596433	6.641086274
US22502688_251614710001_S01_GE2-v4_91-BETA_3_1_1.txt	WNV_10^6	200ng	850Avia11961a_8156_FW1	Viral - Not Flavivirus	2.626135932	1.626135932	5.170456448	8.096455867
US22502688_251614710001_S01_GE2-v4_91-BETA_3_1_1.txt	WNV_10^6	200ng	g1PolPol-a26-1_4594_RC1	Viral - Not Flavivirus	1.041173431	2.041173431	8.260341952	7.544999169
US22502688_251614710001_S01_GE2-v4_91-BETA_3_1_1.txt	WNV_10^6	200ng	1460Rana80267a_8023_RC1	Viral - Not Flavivirus	3.363101526	1.041173431	1.041173431	3.899154426
US22502688_251614710001_S01_GE2-v4_91-BETA_3_1_1.txt	WNV_10^6	200ng	g2HerIct-a196-1_4046_FW1	Viral - Not Flavivirus	3.211098433	1.041173431	1.041173431	1.041173431
US22502688_251614710001_S01_GE2-v4_91-BETA_3_1_1.txt	WNV_10^6	200ng	187Mare10390a_8409_RC1	Viral - Not Flavivirus	3.626135932	3.041173431	7.201044768	6.935991195
US22502688_251614710001_S01_GE2-v4_91-BETA_3_1_1.txt	WNV_10^6	200ng	698Beta11633a_8834_RC1	Viral - Not Flavivirus	1.041173431	2.741613149	2.626135932	1.041173431
US22502688_251614710001_S01_GE2-v4_91-BETA_3_1_1.txt	WNV_10^6	200ng	g2CalNor-a125-1_6060_FW1	Viral - Not Flavivirus	1.626135932	2.041173431	6.595762283	1.041173431
US22502688_251614710001_S01_GE2-v4_91-BETA_3_1_1.txt	WNV_10^6	200ng	HE23-MP1115_2511_FW1	Viral - Not Flavivirus	1.041173431	3.796060933	1.626135932	1.041173431
US22502688_251614710001_S01_GE2-v4_91-BETA_3_1_1.txt	WNV_10^6	200ng	HE1-SP772_2008_FW1	Viral - Not Flavivirus	2.948064027	1.041173431	1.041173431	1.041173431
US22502688_251614710001_S01_GE2-v4_91-BETA_3_1_1.txt	WNV_10^6	200ng	HE23-MP475_2184_FW1	Viral - Not Flavivirus	2.363101526	1.363101526	1.363101526	1.041173431
US22502688_251614710001_S01_GE2-v4_91-BETA_3_1_1.txt	WNV_10^6	200ng	935Hepa12461a_8411_RC1	Viral - Not Flavivirus	1.041173431	3.211098433	1.041173431	2.948064027
US22502688_251614710001_S01_GE2-v4_91-BETA_3_1_1.txt	WNV_10^6	200ng	Papill358-1_5232_RC1	Viral - Not Flavivirus	1.041173431	3.848528353	1.041173431	3.948064027
US22502688_251614710001_S01_GE2-v4_91-BETA_3_1_1.txt	WNV_10^6	200ng	HE1-SP211_1447_RC1	Viral - Not Flavivirus	4.170456448	4.564735387	4.211098433	1.041173431
US22502688_251614710001_S01_GE2-v4_91-BETA_3_1_1.txt	WNV_10^6	200ng	g1HerLym-a111-1_5854_FW1	Viral - Not Flavivirus	5.516906862	6.063541244	6.97781137	7.626135932
US22502688_251614710001_S01_GE2-v4_91-BETA_3_1_1.txt	WNV_10^6	200ng	HE23-SP414_3066_RC1	Viral - Not Flavivirus	2.848528353	3.211098433	1.848528353	3.741613149
US22502688_251614710001_S01_GE2-v4_91-BETA_3_1_1.txt	WNV_10^6	200ng	HE1-MP398_875_RC1	Viral - Not Flavivirus	3.50060505	4.211098433	2.211098433	2.50060505
US22502688_251614710001_S01_GE2-v4_91-BETA_3_1_1.txt	WNV_10^6	200ng	89Avip10261a_8899_FW1	Viral - Not Flavivirus	2.848528353	1.041173431	2.363101526	1.626135932
US22502688_251614710001_S01_GE2-v4_91-BETA_3_1_1.txt	WNV_10^6	200ng	g1PoxAvi-a4-1_4765_RC1	Viral - Not Flavivirus	1.041173431	2.363101526	2.211098433	1.626135932
US22502688_251614710001_S01_GE2-v4_91-BETA_3_1_1.txt	WNV_10^6	200ng	1499Orth98442a_7858_FW1	Viral - Not Flavivirus	1.041173431	2.041173431	1.041173431	3.128636273
US22502688_251614710001_S01_GE2-v4_91-BETA_3_1_1.txt	WNV_10^6	200ng	HE23-SP495_3147_FW1	Viral - Not Flavivirus	3.685029621	2.363101526	3.741613149	2.211098433
US22502688_251614710001_S01_GE2-v4_91-BETA_3_1_1.txt	WNV_10^6	200ng	91Avip10261a_8953_RC1	Viral - Not Flavivirus	3.796060933	2.626135932	2.741613149	1.041173431
US22502688_251614710001_S01_GE2-v4_91-BETA_3_1_1.txt	WNV_10^6	200ng	HE23-SP1103_3755_FW1	Viral - Not Flavivirus	5.250626797	5.433490854	2.626135932	6.61102904
US22502688_251614710001_S01_GE2-v4_91-BETA_3_1_1.txt	WNV_10^6	200ng	g1HepOrt-a22-1_5061_FW1	Viral - Not Flavivirus	2.948064027	3.289100945	2.741613149	5.363101526
US22502688_251614710001_S01_GE2-v4_91-BETA_3_1_1.txt	WNV_10^6	200ng	364Alph11034a_8456_FW1	Viral - Not Flavivirus	1.041173431	1.041173431	3.995369742	3.564735387
US22502688_251614710001_S01_GE2-v4_91-BETA_3_1_1.txt	WNV_10^6	200ng	FluAHA3_31-1_6918_RC1	Viral - Not Flavivirus	1.363101526	3.211098433	1.041173431	1.041173431
US22502688_251614710001_S01_GE2-v4_91-BETA_3_1_1.txt	WNV_10^6	200ng	HerEquine68-1_4708_RC1	Viral - Not Flavivirus	4.041173431	4.041173431	6.052400687	6.626135932
US22502688_251614710001_S01_GE2-v4_91-BETA_3_1_1.txt	WNV_10^6	200ng	HE23-SP1194_3846_FW1	Viral - Not Flavivirus	4.685029621	2.041173431	1.041173431	1.041173431
US22502688_251614710001_S01_GE2-v4_91-BETA_3_1_1.txt	WNV_10^6	200ng	1065Delt194441a_7710_RC1	Viral - Not Flavivirus	4.041173431	3.363101526	4.041173431	6.516906862
US22502688_251614710001_S01_GE2-v4_91-BETA_3_1_1.txt	WNV_10^6	200ng	EX-MP17-11772_494_FW1	Viral - Not Flavivirus	2.041173431	3.211098433	3.626135932	1.363101526
US22502688_251614710001_S01_GE2-v4_91-BETA_3_1_1.txt	WNV_10^6	200ng	g2AdeMas-a401-1_5391_FW1	Viral - Not Flavivirus	4.626135932	2.741613149	7.775883052	8.080092421
US22502688_251614710001_S01_GE2-v4_91-BETA_3_1_1.txt	WNV_10^6	200ng	Rhadin630-1_5966_RC1	Viral - Not Flavivirus	4.250626797	3.363101526	3.626135932	3.50060505
US22502688_251614710001_S01_GE2-v4_91-BETA_3_1_1.txt	WNV_10^6	200ng	HE1-MP619_787_FW1	Viral - Not Flavivirus	1.041173431	1.041173431	2.363101526	3.433490854
US22502688_251614710001_S01_GE2-v4_91-BETA_3_1_1.txt	WNV_10^6	200ng	Henipa863-1_4929_FW1	Viral - Not Flavivirus	3.041173431	1.041173431	3.041173431	3.289100945
US22502688_251614710001_S01_GE2-v4_91-BETA_3_1_1.txt	WNV_10^6	200ng	HE23-SP651_3303_FW1	Viral - Not Flavivirus	2.211098433	1.041173431	4.289100945	5.796060933
US22502688_251614710001_S01_GE2-v4_91-BETA_3_1_1.txt	WNV_10^6	200ng	HE1-SP747_1983_RC1	Viral - Not Flavivirus	1.041173431	1.041173431	1.041173431	3.50060505
US22502688_251614710001_S01_GE2-v4_91-BETA_3_1_1.txt	WNV_10^6	200ng	HE1-SP650_1886_FW1	Viral - Not Flavivirus	3.995369742	2.041173431	1.041173431	2.626135932
US22502688_251614710001_S01_GE2-v4_91-BETA_3_1_1.txt	WNV_10^6	200ng	HE23-SP988_3640_RC1	Viral - Not Flavivirus	3.848528353	3.211098433	8.724168015	10.59911572
US22502688_251614710001_S01_GE2-v4_91-BETA_3_1_1.txt	WNV_10^6	200ng	HE23-SP578_3230_RC1	Viral - Not Flavivirus	10.24084578	6.923816481	4.595762283	1.041173431
US22502688_251614710001_S01_GE2-v4_91-BETA_3_1_1.txt	WNV_10^6	200ng	HE23-MP557a_2265_RC1	Viral - Not Flavivirus	6.467438186	6.548968072	1.626135932	4.32657565
US22502688_251614710001_S01_GE2-v4_91-BETA_3_1_1.txt	WNV_10^6	200ng	Pestiv838-1_4029_FW1	Viral - Not Flavivirus	3.211098433	3.50060505	4.211098433	3.041173431
US22502688_251614710001_S01_GE2-v4_91-BETA_3_1_1.txt	WNV_10^6	200ng	HE1-SP518_1754_FW1	Viral - Not Flavivirus	3.796060933	3.626135932	9.517919635	6.960036669
[truncated: 225,059 more rows]
