# Supplementary material for: Nonparametric methods for the analysis of single-color pathogen microarrays
Source: BMC Bioinformatics. 2010 Jun 28;11:354. doi: 10.1186/1471-2105-11-354 (PMC2909221; doi:10.1186/1471-2105-11-354)
Supplement: Additional File 4 — Viral genus classification table. File contains a table of viral accession numbers in rows, and a list of viruses in columns. Values are a boolean for whether the viral sequence in the row is considered to be in the genus of the virus listed at the top of the column (1 = in the genus). This table was used to calculate positive predictive value. [file 1471-2105-11-354-S4.CSV]

Accession	VirusTaxid	FamilyTaxid	FamilyName	GenusTaxid	GenusName	SpeciesTaxid	SpeciesName	Accession	SpeciesName	ZaireEbolavirus (ZEBOV)	Lassavirus (LASV)	InfluenzaA (FLUAV H1N1)	Vesicular Stomatitis Virus (VSV)	Human Echovirus 18 (EV18)	West Nile Virus (WNV)	SARS Coronavirus (HCov-SARS)	Adenovirus 4 (ADV4)	Human herpesvirus 1 (HSV1)
AF207658	111166	10508	Adenoviridae	100953	Atadenovirus	130499	Bovine adenovirus D	AF207658	Bovine adenovirus D	0	0	0	0	0	0	0	0	0
AF238233	120509	10508	Adenoviridae	100953	Atadenovirus	130499	Bovine adenovirus D	AF238233	Bovine adenovirus D	0	0	0	0	0	0	0	0	0
NC_002685	130499	10508	Adenoviridae	100953	Atadenovirus	130499	Bovine adenovirus D	NC_002685	Bovine adenovirus D	0	0	0	0	0	0	0	0	0
AF238880	130499	10508	Adenoviridae	100953	Atadenovirus	130499	Bovine adenovirus D	AF238880	Bovine adenovirus D	0	0	0	0	0	0	0	0	0
AF207659	111167	10508	Adenoviridae	100953	Atadenovirus	130500	Bovine adenovirus E	AF207659	Bovine adenovirus E	0	0	0	0	0	0	0	0	0
X53989	10511	10508	Adenoviridae	100953	Atadenovirus	346178	Bovine adenovirus F	X53989	Bovine adenovirus F	0	0	0	0	0	0	0	0	0
AF238232	10511	10508	Adenoviridae	100953	Atadenovirus	346178	Bovine adenovirus F	AF238232	Bovine adenovirus F	0	0	0	0	0	0	0	0	0
AF198354	78522	10508	Adenoviridae	100953	Atadenovirus	346174	Cervine adenovirus	AF198354	Cervine adenovirus	0	0	0	0	0	0	0	0	0
AF198356	78522	10508	Adenoviridae	100953	Atadenovirus	346174	Cervine adenovirus	AF198356	Cervine adenovirus	0	0	0	0	0	0	0	0	0
AF361168	78522	10508	Adenoviridae	100953	Atadenovirus	346174	Cervine adenovirus	AF361168	Cervine adenovirus	0	0	0	0	0	0	0	0	0
NC_001813	130328	10508	Adenoviridae	100953	Atadenovirus	130328	Duck adenovirus A	NC_001813	Duck adenovirus A	0	0	0	0	0	0	0	0	0
NC_004037	130327	10508	Adenoviridae	100953	Atadenovirus	130327	Ovine adenovirus D	NC_004037	Ovine adenovirus D	0	0	0	0	0	0	0	0	0
AF207660	111168	10508	Adenoviridae	100953	Atadenovirus	130327	Ovine adenovirus D	AF207660	Ovine adenovirus D	0	0	0	0	0	0	0	0	0
AF338822	121816	10508	Adenoviridae	100953	Atadenovirus	121816	Possum adenovirus	AF338822	Possum adenovirus	0	0	0	0	0	0	0	0	0
AY082603	189830	10508	Adenoviridae	100953	Atadenovirus	346177	Snake adenovirus	AY082603	Snake adenovirus	0	0	0	0	0	0	0	0	0
AY683553	172858	10508	Adenoviridae	10552	Aviadenovirus	172858	Fowl adenovirus 12	AY683553	Fowl adenovirus 12	0	0	0	0	0	0	0	0	0
DQ159938	347514	10508	Adenoviridae	10552	Aviadenovirus	347514	Fowl adenovirus 1422	DQ159938	Fowl adenovirus 1422	0	0	0	0	0	0	0	0	0
NC_001720	190061	10508	Adenoviridae	10552	Aviadenovirus	190061	Fowl adenovirus A	NC_001720	Fowl adenovirus A	0	0	0	0	0	0	0	0	0
AF508952	172861	10508	Adenoviridae	10552	Aviadenovirus	190062	Fowl adenovirus B	AF508952	Fowl adenovirus B	0	0	0	0	0	0	0	0	0
U26221	10547	10508	Adenoviridae	10552	Aviadenovirus	190063	Fowl adenovirus C	U26221	Fowl adenovirus C	0	0	0	0	0	0	0	0	0
AF007577	10547	10508	Adenoviridae	10552	Aviadenovirus	190063	Fowl adenovirus C	AF007577	Fowl adenovirus C	0	0	0	0	0	0	0	0	0
AF508958	172864	10508	Adenoviridae	10552	Aviadenovirus	190064	Fowl adenovirus D	AF508958	Fowl adenovirus D	0	0	0	0	0	0	0	0	0
AY683544	172860	10508	Adenoviridae	10552	Aviadenovirus	190064	Fowl adenovirus D	AY683544	Fowl adenovirus D	0	0	0	0	0	0	0	0	0
NC_000899	190064	10508	Adenoviridae	10552	Aviadenovirus	190064	Fowl adenovirus D	NC_000899	Fowl adenovirus D	0	0	0	0	0	0	0	0	0
AF508959	172857	10508	Adenoviridae	10552	Aviadenovirus	190064	Fowl adenovirus D	AF508959	Fowl adenovirus D	0	0	0	0	0	0	0	0	0
AF508956	66295	10508	Adenoviridae	10552	Aviadenovirus	190065	Fowl adenovirus E	AF508956	Fowl adenovirus E	0	0	0	0	0	0	0	0	0
NC_006324	129953	10508	Adenoviridae	10509	Mastadenovirus	129953	Bovine adenovirus A	NC_006324	Bovine adenovirus A	0	0	0	0	0	0	0	1	0
NC_001876	129950	10508	Adenoviridae	10509	Mastadenovirus	129950	Bovine adenovirus B	NC_001876	Bovine adenovirus B	0	0	0	0	0	0	0	1	0
AF282774	39788	10508	Adenoviridae	10509	Mastadenovirus	129952	Bovine adenovirus C	AF282774	Bovine adenovirus C	0	0	0	0	0	0	0	1	0
U55001	10512	10508	Adenoviridae	10509	Mastadenovirus	10537	Canine adenovirus	U55001	Canine adenovirus	0	0	0	0	0	0	0	1	0
U77082	10514	10508	Adenoviridae	10509	Mastadenovirus	10537	Canine adenovirus	U77082	Canine adenovirus	0	0	0	0	0	0	0	1	0
L79955	46916	10508	Adenoviridae	10509	Mastadenovirus	129954	Equine adenovirus A	L79955	Equine adenovirus A	0	0	0	0	0	0	0	1	0
L80007	67603	10508	Adenoviridae	10509	Mastadenovirus	129955	Equine adenovirus B	L80007	Equine adenovirus B	0	0	0	0	0	0	0	1	0
DQ923122	332179	10508	Adenoviridae	10509	Mastadenovirus	332179	Human adenovirus 52	DQ923122	Human adenovirus 52	0	0	0	0	0	0	0	1	0
DQ149611	10529	10508	Adenoviridae	10509	Mastadenovirus	129875	Human adenovirus A	DQ149611	Human adenovirus A	0	0	0	0	0	0	0	1	0
NC_001460	129875	10508	Adenoviridae	10509	Mastadenovirus	129875	Human adenovirus A	NC_001460	Human adenovirus A	0	0	0	0	0	0	0	1	0
DQ149610	10528	10508	Adenoviridae	10509	Mastadenovirus	129875	Human adenovirus A	DQ149610	Human adenovirus A	0	0	0	0	0	0	0	1	0
AY803294	10521	10508	Adenoviridae	10509	Mastadenovirus	108098	Human adenovirus B	AY803294	Human adenovirus B	0	0	0	0	0	0	0	1	0
NC_004001	108098	10508	Adenoviridae	10509	Mastadenovirus	108098	Human adenovirus B	NC_004001	Human adenovirus B	0	0	0	0	0	0	0	1	0
AY737798	107462	10508	Adenoviridae	10509	Mastadenovirus	108098	Human adenovirus B	AY737798	Human adenovirus B	0	0	0	0	0	0	0	1	0
AY601633	32608	10508	Adenoviridae	10509	Mastadenovirus	108098	Human adenovirus B	AY601633	Human adenovirus B	0	0	0	0	0	0	0	1	0
AY601636	31544	10508	Adenoviridae	10509	Mastadenovirus	108098	Human adenovirus B	AY601636	Human adenovirus B	0	0	0	0	0	0	0	1	0
AC_000010	198503	10508	Adenoviridae	10509	Mastadenovirus	108098	Human adenovirus B	AC_000010	Human adenovirus B	0	0	0	0	0	0	0	1	0
AY594255	10519	10508	Adenoviridae	10509	Mastadenovirus	108098	Human adenovirus B	AY594255	Human adenovirus B	0	0	0	0	0	0	0	1	0
AB052911	10548	10508	Adenoviridae	10509	Mastadenovirus	108098	Human adenovirus B	AB052911	Human adenovirus B	0	0	0	0	0	0	0	1	0
AY599834	45659	10508	Adenoviridae	10509	Mastadenovirus	108098	Human adenovirus B	AY599834	Human adenovirus B	0	0	0	0	0	0	0	1	0
AY495969	10519	10508	Adenoviridae	10509	Mastadenovirus	108098	Human adenovirus B	AY495969	Human adenovirus B	0	0	0	0	0	0	0	1	0
DQ149613	10534	10508	Adenoviridae	10509	Mastadenovirus	129951	Human adenovirus C	DQ149613	Human adenovirus C	0	0	0	0	0	0	0	1	0
AF534906	10533	10508	Adenoviridae	10509	Mastadenovirus	129951	Human adenovirus C	AF534906	Human adenovirus C	0	0	0	0	0	0	0	1	0
NC_001405	129951	10508	Adenoviridae	10509	Mastadenovirus	129951	Human adenovirus C	NC_001405	Human adenovirus C	0	0	0	0	0	0	0	1	0
AC_000008	28285	10508	Adenoviridae	10509	Mastadenovirus	129951	Human adenovirus C	AC_000008	Human adenovirus C	0	0	0	0	0	0	0	1	0
X74668	28276	10508	Adenoviridae	10509	Mastadenovirus	130310	Human adenovirus D	X74668	Human adenovirus D	0	0	0	0	0	0	0	1	0
DQ149637	46939	10508	Adenoviridae	10509	Mastadenovirus	130310	Human adenovirus D	DQ149637	Human adenovirus D	0	0	0	0	0	0	0	1	0
DQ149623	46927	10508	Adenoviridae	10509	Mastadenovirus	130310	Human adenovirus D	DQ149623	Human adenovirus D	0	0	0	0	0	0	0	1	0
DQ149616	46921	10508	Adenoviridae	10509	Mastadenovirus	130310	Human adenovirus D	DQ149616	Human adenovirus D	0	0	0	0	0	0	0	1	0
DQ149626	46930	10508	Adenoviridae	10509	Mastadenovirus	130310	Human adenovirus D	DQ149626	Human adenovirus D	0	0	0	0	0	0	0	1	0
AY875648	46941	10508	Adenoviridae	10509	Mastadenovirus	130310	Human adenovirus D	AY875648	Human adenovirus D	0	0	0	0	0	0	0	1	0
DQ149619	46923	10508	Adenoviridae	10509	Mastadenovirus	130310	Human adenovirus D	DQ149619	Human adenovirus D	0	0	0	0	0	0	0	1	0
DQ149642	245072	10508	Adenoviridae	10509	Mastadenovirus	130310	Human adenovirus D	DQ149642	Human adenovirus D	0	0	0	0	0	0	0	1	0
DQ149630	46934	10508	Adenoviridae	10509	Mastadenovirus	130310	Human adenovirus D	DQ149630	Human adenovirus D	0	0	0	0	0	0	0	1	0
NC_002067	130310	10508	Adenoviridae	10509	Mastadenovirus	130310	Human adenovirus D	NC_002067	Human adenovirus D	0	0	0	0	0	0	0	1	0
DQ149614	31545	10508	Adenoviridae	10509	Mastadenovirus	130310	Human adenovirus D	DQ149614	Human adenovirus D	0	0	0	0	0	0	0	1	0
AJ854486	10527	10508	Adenoviridae	10509	Mastadenovirus	130310	Human adenovirus D	AJ854486	Human adenovirus D	0	0	0	0	0	0	0	1	0
DQ149633	46943	10508	Adenoviridae	10509	Mastadenovirus	130310	Human adenovirus D	DQ149633	Human adenovirus D	0	0	0	0	0	0	0	1	0
DQ149622	46926	10508	Adenoviridae	10509	Mastadenovirus	130310	Human adenovirus D	DQ149622	Human adenovirus D	0	0	0	0	0	0	0	1	0
DQ149618	28278	10508	Adenoviridae	10509	Mastadenovirus	130310	Human adenovirus D	DQ149618	Human adenovirus D	0	0	0	0	0	0	0	1	0
EF153474	46928	10508	Adenoviridae	10509	Mastadenovirus	130310	Human adenovirus D	EF153474	Human adenovirus D	0	0	0	0	0	0	0	1	0
DQ393829	218120	10508	Adenoviridae	10509	Mastadenovirus	130310	Human adenovirus D	DQ393829	Human adenovirus D	0	0	0	0	0	0	0	1	0
AB110079	31545	10508	Adenoviridae	10509	Mastadenovirus	130310	Human adenovirus D	AB110079	Human adenovirus D	0	0	0	0	0	0	0	1	0
DQ149617	28276	10508	Adenoviridae	10509	Mastadenovirus	130310	Human adenovirus D	DQ149617	Human adenovirus D	0	0	0	0	0	0	0	1	0
DQ149625	46929	10508	Adenoviridae	10509	Mastadenovirus	130310	Human adenovirus D	DQ149625	Human adenovirus D	0	0	0	0	0	0	0	1	0
DQ149620	46924	10508	Adenoviridae	10509	Mastadenovirus	130310	Human adenovirus D	DQ149620	Human adenovirus D	0	0	0	0	0	0	0	1	0
EF153473	39641	10508	Adenoviridae	10509	Mastadenovirus	130310	Human adenovirus D	EF153473	Human adenovirus D	0	0	0	0	0	0	0	1	0
DQ149640	46942	10508	Adenoviridae	10509	Mastadenovirus	130310	Human adenovirus D	DQ149640	Human adenovirus D	0	0	0	0	0	0	0	1	0
DQ149635	46937	10508	Adenoviridae	10509	Mastadenovirus	130310	Human adenovirus D	DQ149635	Human adenovirus D	0	0	0	0	0	0	0	1	0
DQ149636	46938	10508	Adenoviridae	10509	Mastadenovirus	130310	Human adenovirus D	DQ149636	Human adenovirus D	0	0	0	0	0	0	0	1	0
AY599835	28280	10508	Adenoviridae	10509	Mastadenovirus	130308	Human adenovirus E	AY599835	Human adenovirus E	0	0	0	0	0	0	0	1	0
NC_003266	130308	10508	Adenoviridae	10509	Mastadenovirus	130308	Human adenovirus E	NC_003266	Human adenovirus E	0	0	0	0	0	0	0	1	0
AY530876	175569	10508	Adenoviridae	10509	Mastadenovirus	130308	Human adenovirus E	AY530876	Human adenovirus E	0	0	0	0	0	0	0	1	0
AF394196	175567	10508	Adenoviridae	10509	Mastadenovirus	130308	Human adenovirus E	AF394196	Human adenovirus E	0	0	0	0	0	0	0	1	0
AY530877	35266	10508	Adenoviridae	10509	Mastadenovirus	130308	Human adenovirus E	AY530877	Human adenovirus E	0	0	0	0	0	0	0	1	0
DQ315364	10524	10508	Adenoviridae	10509	Mastadenovirus	130309	Human adenovirus F	DQ315364	Human adenovirus F	0	0	0	0	0	0	0	1	0
NC_001454	130309	10508	Adenoviridae	10509	Mastadenovirus	130309	Human adenovirus F	NC_001454	Human adenovirus F	0	0	0	0	0	0	0	1	0
NC_000942	129956	10508	Adenoviridae	10509	Mastadenovirus	129956	Murine adenovirus A	NC_000942	Murine adenovirus A	0	0	0	0	0	0	0	1	0
S70513	413684	10508	Adenoviridae	10509	Mastadenovirus		na	S70513	na	0	0	0	0	0	0	0	1	0
NC_002513	114424	10508	Adenoviridae	10509	Mastadenovirus	114424	Ovine adenovirus A	NC_002513	Ovine adenovirus A	0	0	0	0	0	0	0	1	0
NC_005869	130369	10508	Adenoviridae	10509	Mastadenovirus	130369	Porcine adenovirus A	NC_005869	Porcine adenovirus A	0	0	0	0	0	0	0	1	0
U13893	35267	10508	Adenoviridae	10509	Mastadenovirus	130370	Porcine adenovirus B	U13893	Porcine adenovirus B	0	0	0	0	0	0	0	1	0
U25120	35267	10508	Adenoviridae	10509	Mastadenovirus	130370	Porcine adenovirus B	U25120	Porcine adenovirus B	0	0	0	0	0	0	0	1	0
NC_002702	130371	10508	Adenoviridae	10509	Mastadenovirus	130371	Porcine adenovirus C	NC_002702	Porcine adenovirus C	0	0	0	0	0	0	0	1	0
NC_006879	310540	10508	Adenoviridae	10509	Mastadenovirus	310540	Simian adenovirus 1	NC_006879	Simian adenovirus 1	0	0	0	0	0	0	0	1	0
DQ792570	10532	10508	Adenoviridae	10509	Mastadenovirus	10532	Simian adenovirus 7	DQ792570	Simian adenovirus 7	0	0	0	0	0	0	0	1	0
M31631	413258	10508	Adenoviridae	10509	Mastadenovirus	413258	Simian adenovirus 8	M31631	Simian adenovirus 8	0	0	0	0	0	0	0	1	0
NC_006144	298334	10508	Adenoviridae	10509	Mastadenovirus	298334	Simian adenovirus A	NC_006144	Simian adenovirus A	0	0	0	0	0	0	0	1	0
NC_004453	242710	10508	Adenoviridae	10509	Mastadenovirus	242710	Tree shrew adenovirus	NC_004453	Tree shrew adenovirus	0	0	0	0	0	0	0	1	0
AJ495768	189832	10508	Adenoviridae		na	189832	White sturgeon adenovirus	AJ495768	White sturgeon adenovirus	0	0	0	0	0	0	0	0	0
NC_002501	298331	10508	Adenoviridae	129876	Siadenovirus	298331	Frog adenovirus	NC_002501	Frog adenovirus	0	0	0	0	0	0	0	0	0
NC_001958	298333	10508	Adenoviridae	129876	Siadenovirus	298333	Turkey adenovirus A	NC_001958	Turkey adenovirus A	0	0	0	0	0	0	0	0	0
AY012687	144752	11617	Arenaviridae	11618	Arenavirus	144752	Allpahuayo virus	AY012687	Allpahuayo virus	0	1	0	0	0	0	0	0	0
AY081210	144752	11617	Arenaviridae	11618	Arenavirus	144752	Allpahuayo virus	AY081210	Allpahuayo virus	0	1	0	0	0	0	0	0	0
AF485256	45218	11617	Arenaviridae	11618	Arenavirus	45218	Amapari virus	AF485256	Amapari virus	0	1	0	0	0	0	0	0	0
AY924389	45218	11617	Arenaviridae	11618	Arenavirus	45218	Amapari virus	AY924389	Amapari virus	0	1	0	0	0	0	0	0	0
AY924390	192848	11617	Arenaviridae	11618	Arenavirus	192848	Bear Canyon virus	AY924390	Bear Canyon virus	0	1	0	0	0	0	0	0	0
AF512833	192848	11617	Arenaviridae	11618	Arenavirus	192848	Bear Canyon virus	AF512833	Bear Canyon virus	0	1	0	0	0	0	0	0	0
AF512832	208899	11617	Arenaviridae	11618	Arenavirus	208899	Cupixi virus	AF512832	Cupixi virus	0	1	0	0	0	0	0	0	0
AF512831	45220	11617	Arenaviridae	11618	Arenavirus	45220	Flexal virus	AF512831	Flexal virus	0	1	0	0	0	0	0	0	0
NC_005082	45219	11617	Arenaviridae	11618	Arenavirus	45219	Guanarito virus	NC_005082	Guanarito virus	0	1	0	0	0	0	0	0	0
AF204192	45219	11617	Arenaviridae	11618	Arenavirus	45219	Guanarito virus	AF204192	Guanarito virus	0	1	0	0	0	0	0	0	0
NC_005077	45219	11617	Arenaviridae	11618	Arenavirus	45219	Guanarito virus	NC_005077	Guanarito virus	0	1	0	0	0	0	0	0	0
NC_007905	55096	11617	Arenaviridae	11618	Arenavirus	55096	Ippy virus	NC_007905	Ippy virus	0	1	0	0	0	0	0	0	0
NC_007906	55096	11617	Arenaviridae	11618	Arenavirus	55096	Ippy virus	NC_007906	Ippy virus	0	1	0	0	0	0	0	0	0
NC_005080	11619	11617	Arenaviridae	11618	Arenavirus	11619	Junin virus	NC_005080	Junin virus	0	1	0	0	0	0	0	0	0
DQ272266	11619	11617	Arenaviridae	11618	Arenavirus	11619	Junin virus	DQ272266	Junin virus	0	1	0	0	0	0	0	0	0
AF182267	11620	11617	Arenaviridae	11618	Arenavirus	11620	Lassa virus	AF182267	Lassa virus	0	1	0	0	0	0	0	0	0
AF182266	11620	11617	Arenaviridae	11618	Arenavirus	11620	Lassa virus	AF182266	Lassa virus	0	1	0	0	0	0	0	0	0
AF182265	11620	11617	Arenaviridae	11618	Arenavirus	11620	Lassa virus	AF182265	Lassa virus	0	1	0	0	0	0	0	0	0
AF182231	11620	11617	Arenaviridae	11618	Arenavirus	11620	Lassa virus	AF182231	Lassa virus	0	1	0	0	0	0	0	0	0
X52400	11620	11617	Arenaviridae	11618	Arenavirus	11620	Lassa virus	X52400	Lassa virus	0	1	0	0	0	0	0	0	0
AY628206	11620	11617	Arenaviridae	11618	Arenavirus	11620	Lassa virus	AY628206	Lassa virus	0	1	0	0	0	0	0	0	0
AF181854	11620	11617	Arenaviridae	11618	Arenavirus	11620	Lassa virus	AF181854	Lassa virus	0	1	0	0	0	0	0	0	0
AY179171	11620	11617	Arenaviridae	11618	Arenavirus	11620	Lassa virus	AY179171	Lassa virus	0	1	0	0	0	0	0	0	0
AF333969	11620	11617	Arenaviridae	11618	Arenavirus	11620	Lassa virus	AF333969	Lassa virus	0	1	0	0	0	0	0	0	0
AY628207	11620	11617	Arenaviridae	11618	Arenavirus	11620	Lassa virus	AY628207	Lassa virus	0	1	0	0	0	0	0	0	0
AF182226	11620	11617	Arenaviridae	11618	Arenavirus	11620	Lassa virus	AF182226	Lassa virus	0	1	0	0	0	0	0	0	0
AF246121	11620	11617	Arenaviridae	11618	Arenavirus	11620	Lassa virus	AF246121	Lassa virus	0	1	0	0	0	0	0	0	0
AY179173	11620	11617	Arenaviridae	11618	Arenavirus	11620	Lassa virus	AY179173	Lassa virus	0	1	0	0	0	0	0	0	0
NC_004297	11620	11617	Arenaviridae	11618	Arenavirus	11620	Lassa virus	NC_004297	Lassa virus	0	1	0	0	0	0	0	0	0
DQ832692	11620	11617	Arenaviridae	11618	Arenavirus	11620	Lassa virus	DQ832692	Lassa virus	0	1	0	0	0	0	0	0	0
AY628201	11620	11617	Arenaviridae	11618	Arenavirus	11620	Lassa virus	AY628201	Lassa virus	0	1	0	0	0	0	0	0	0
AF182269	11620	11617	Arenaviridae	11618	Arenavirus	11620	Lassa virus	AF182269	Lassa virus	0	1	0	0	0	0	0	0	0
NC_006573	300180	11617	Arenaviridae	11618	Arenavirus	11620	Lassa virus	NC_006573	Lassa virus	0	1	0	0	0	0	0	0	0
AY363909	11620	11617	Arenaviridae	11618	Arenavirus	11620	Lassa virus	AY363909	Lassa virus	0	1	0	0	0	0	0	0	0
AF485259	45221	11617	Arenaviridae	11618	Arenavirus	45221	Latino virus	AF485259	Latino virus	0	1	0	0	0	0	0	0	0
AF325214	11623	11617	Arenaviridae	11618	Arenavirus	11623	Lymphocytic choriomeningitis virus	AF325214	Lymphocytic choriomeningitis virus	0	1	0	0	0	0	0	0	0
AF004519	11623	11617	Arenaviridae	11618	Arenavirus	11623	Lymphocytic choriomeningitis virus	AF004519	Lymphocytic choriomeningitis virus	0	1	0	0	0	0	0	0	0
NC_005078	11628	11617	Arenaviridae	11618	Arenavirus	11628	Machupo virus	NC_005078	Machupo virus	0	1	0	0	0	0	0	0	0
NC_005079	11628	11617	Arenaviridae	11618	Arenavirus	11628	Machupo virus	NC_005079	Machupo virus	0	1	0	0	0	0	0	0	0
AY571959	11628	11617	Arenaviridae	11618	Arenavirus	11628	Machupo virus	AY571959	Machupo virus	0	1	0	0	0	0	0	0	0
AY619644	11628	11617	Arenaviridae	11618	Arenavirus	11628	Machupo virus	AY619644	Machupo virus	0	1	0	0	0	0	0	0	0
NC_007904	55097	11617	Arenaviridae	11618	Arenavirus	55097	Mobala virus	NC_007904	Mobala virus	0	1	0	0	0	0	0	0	0
NC_007903	55097	11617	Arenaviridae	11618	Arenavirus	55097	Mobala virus	NC_007903	Mobala virus	0	1	0	0	0	0	0	0	0
NC_006575	300175	11617	Arenaviridae	11618	Arenavirus	11629	Mopeia virus	NC_006575	Mopeia virus	0	1	0	0	0	0	0	0	0
DQ328874	11629	11617	Arenaviridae	11618	Arenavirus	11629	Mopeia virus	DQ328874	Mopeia virus	0	1	0	0	0	0	0	0	0
NC_006574	300175	11617	Arenaviridae	11618	Arenavirus	11629	Mopeia virus	NC_006574	Mopeia virus	0	1	0	0	0	0	0	0	0
DQ328875	11629	11617	Arenaviridae	11618	Arenavirus	11629	Mopeia virus	DQ328875	Mopeia virus	0	1	0	0	0	0	0	0	0
U34248	42764	11617	Arenaviridae	11618	Arenavirus	42764	Oliveros virus	U34248	Oliveros virus	0	1	0	0	0	0	0	0	0
U66898	51317	11617	Arenaviridae	11618	Arenavirus	51317	Pampa virus	U66898	Pampa virus	0	1	0	0	0	0	0	0	0
AF512829	45222	11617	Arenaviridae	11618	Arenavirus	45222	Parana virus	AF512829	Parana virus	0	1	0	0	0	0	0	0	0
NC_006439	11630	11617	Arenaviridae	11618	Arenavirus	11630	Pichinde virus	NC_006439	Pichinde virus	0	1	0	0	0	0	0	0	0
NC_006447	11630	11617	Arenaviridae	11618	Arenavirus	11630	Pichinde virus	NC_006447	Pichinde virus	0	1	0	0	0	0	0	0	0
AF081552	11630	11617	Arenaviridae	11618	Arenavirus	11630	Pichinde virus	AF081552	Pichinde virus	0	1	0	0	0	0	0	0	0
AF371458	49891	11617	Arenaviridae	11618	Arenavirus	49891	Pirital virus	AF371458	Pirital virus	0	1	0	0	0	0	0	0	0
AF371463	49891	11617	Arenaviridae	11618	Arenavirus	49891	Pirital virus	AF371463	Pirital virus	0	1	0	0	0	0	0	0	0
AF371446	49891	11617	Arenaviridae	11618	Arenavirus	49891	Pirital virus	AF371446	Pirital virus	0	1	0	0	0	0	0	0	0
AF371443	49891	11617	Arenaviridae	11618	Arenavirus	49891	Pirital virus	AF371443	Pirital virus	0	1	0	0	0	0	0	0	0
NC_006317	45709	11617	Arenaviridae	11618	Arenavirus	45709	Sabia virus	NC_006317	Sabia virus	0	1	0	0	0	0	0	0	0
NC_006313	45709	11617	Arenaviridae	11618	Arenavirus	45709	Sabia virus	NC_006313	Sabia virus	0	1	0	0	0	0	0	0	0
NC_004293	11631	11617	Arenaviridae	11618	Arenavirus	11631	Tacaribe virus	NC_004293	Tacaribe virus	0	1	0	0	0	0	0	0	0
NC_004292	11631	11617	Arenaviridae	11618	Arenavirus	11631	Tacaribe virus	NC_004292	Tacaribe virus	0	1	0	0	0	0	0	0	0
AF485263	45223	11617	Arenaviridae	11618	Arenavirus	45223	Tamiami virus	AF485263	Tamiami virus	0	1	0	0	0	0	0	0	0
AF228063	46919	11617	Arenaviridae	11618	Arenavirus	46919	Whitewater Arroyo virus	AF228063	Whitewater Arroyo virus	0	1	0	0	0	0	0	0	0
AY012714	46919	11617	Arenaviridae	11618	Arenavirus	46919	Whitewater Arroyo virus	AY012714	Whitewater Arroyo virus	0	1	0	0	0	0	0	0	0
AY349167	11047	76803	Arteriviridae	11046	Arterivirus	11047	Equine arteritis virus	AY349167	Equine arteritis virus	0	0	0	0	0	0	0	0	0
NC_001639	11048	76803	Arteriviridae	11046	Arterivirus	11048	Lactate dehydrogenase-elevating virus	NC_001639	Lactate dehydrogenase-elevating virus	0	0	0	0	0	0	0	0	0
L13298	11048	76803	Arteriviridae	11046	Arterivirus	11048	Lactate dehydrogenase-elevating virus	L13298	Lactate dehydrogenase-elevating virus	0	0	0	0	0	0	0	0	0
NC_001961	28344	76803	Arteriviridae	11046	Arterivirus	28344	Porcine respiratory and reproductive syndrome virus	NC_001961	Porcine respiratory and reproductive syndrome virus	0	0	0	0	0	0	0	0	0
AY588319	288959	76803	Arteriviridae	11046	Arterivirus	28344	Porcine respiratory and reproductive syndrome virus	AY588319	Porcine respiratory and reproductive syndrome virus	0	0	0	0	0	0	0	0	0
NC_003092	38143	76803	Arteriviridae	11046	Arterivirus	38143	Simian hemorrhagic fever virus	NC_003092	Simian hemorrhagic fever virus	0	0	0	0	0	0	0	0	0
NC_001659	10497	137992	Asfarviridae	39743	Asfivirus	10497	African swine fever virus	NC_001659	African swine fever virus	0	0	0	0	0	0	0	0	0
AB046864	336961	39733	Astroviridae	249589	Avastrovirus	336959	Chicken astrovirus	AB046864	Chicken astrovirus	0	0	0	0	0	0	0	0	0
NC_003790	336959	39733	Astroviridae	249589	Avastrovirus	336959	Chicken astrovirus	NC_003790	Chicken astrovirus	0	0	0	0	0	0	0	0	0
NC_002470	70793	39733	Astroviridae	249589	Avastrovirus	70793	Turkey astrovirus	NC_002470	Turkey astrovirus	0	0	0	0	0	0	0	0	0
NC_005790	246343	39733	Astroviridae	249589	Avastrovirus	70793	Turkey astrovirus	NC_005790	Turkey astrovirus	0	0	0	0	0	0	0	0	0
AY769616	298903	39733	Astroviridae	249589	Avastrovirus	298903	Turkey astrovirus 3	AY769616	Turkey astrovirus 3	0	0	0	0	0	0	0	0	0
AF056197	75191	39733	Astroviridae	249588	Mamastrovirus	75191	Feline astrovirus	AF056197	Feline astrovirus	0	0	0	0	0	0	0	0	0
L13745	12702	39733	Astroviridae	249588	Mamastrovirus	12702	Human astrovirus	L13745	Human astrovirus	0	0	0	0	0	0	0	0	0
AB000289	12456	39733	Astroviridae	249588	Mamastrovirus	12702	Human astrovirus	AB000289	Human astrovirus	0	0	0	0	0	0	0	0	0
AF292072	12702	39733	Astroviridae	249588	Mamastrovirus	12702	Human astrovirus	AF292072	Human astrovirus	0	0	0	0	0	0	0	0	0
L23513	12456	39733	Astroviridae	249588	Mamastrovirus	12702	Human astrovirus	L23513	Human astrovirus	0	0	0	0	0	0	0	0	0
AY720892	12456	39733	Astroviridae	249588	Mamastrovirus	12702	Human astrovirus	AY720892	Human astrovirus	0	0	0	0	0	0	0	0	0
NC_001943	12702	39733	Astroviridae	249588	Mamastrovirus	12702	Human astrovirus	NC_001943	Human astrovirus	0	0	0	0	0	0	0	0	0
DQ070852	35300	39733	Astroviridae	249588	Mamastrovirus	12702	Human astrovirus	DQ070852	Human astrovirus	0	0	0	0	0	0	0	0	0
AY720891	35300	39733	Astroviridae	249588	Mamastrovirus	12702	Human astrovirus	AY720891	Human astrovirus	0	0	0	0	0	0	0	0	0
AB000301	12456	39733	Astroviridae	249588	Mamastrovirus	12702	Human astrovirus	AB000301	Human astrovirus	0	0	0	0	0	0	0	0	0
AF141381	12702	39733	Astroviridae	249588	Mamastrovirus	12702	Human astrovirus	AF141381	Human astrovirus	0	0	0	0	0	0	0	0	0
AF248738	38950	39733	Astroviridae	249588	Mamastrovirus	12702	Human astrovirus	AF248738	Human astrovirus	0	0	0	0	0	0	0	0	0
AB013618	12702	39733	Astroviridae	249588	Mamastrovirus	12702	Human astrovirus	AB013618	Human astrovirus	0	0	0	0	0	0	0	0	0
AF292077	37130	39733	Astroviridae	249588	Mamastrovirus	12702	Human astrovirus	AF292077	Human astrovirus	0	0	0	0	0	0	0	0	0
AF260508	43358	39733	Astroviridae	249588	Mamastrovirus	12702	Human astrovirus	AF260508	Human astrovirus	0	0	0	0	0	0	0	0	0
DQ028633	35741	39733	Astroviridae	249588	Mamastrovirus	12702	Human astrovirus	DQ028633	Human astrovirus	0	0	0	0	0	0	0	0	0
AB000297	12456	39733	Astroviridae	249588	Mamastrovirus	12702	Human astrovirus	AB000297	Human astrovirus	0	0	0	0	0	0	0	0	0
NC_004579	219688	39733	Astroviridae	249588	Mamastrovirus	219688	Mink astrovirus	NC_004579	Mink astrovirus	0	0	0	0	0	0	0	0	0
NC_002469	70794	39733	Astroviridae	249588	Mamastrovirus	70794	Ovine astrovirus	NC_002469	Ovine astrovirus	0	0	0	0	0	0	0	0	0
AB037272	70795	39733	Astroviridae	249588	Mamastrovirus	70795	Porcine astrovirus	AB037272	Porcine astrovirus	0	0	0	0	0	0	0	0	0
AF078669	11002	10993	Birnaviridae	39750	Aquabirnavirus	11002	Infectious pancreatic necrosis virus	AF078669	Infectious pancreatic necrosis virus	0	0	0	0	0	0	0	0	0
AJ622823	11002	10993	Birnaviridae	39750	Aquabirnavirus	11002	Infectious pancreatic necrosis virus	AJ622823	Infectious pancreatic necrosis virus	0	0	0	0	0	0	0	0	0
NC_004176	59816	10993	Birnaviridae	39750	Aquabirnavirus	59816	Yellowtail ascites virus	NC_004176	Yellowtail ascites virus	0	0	0	0	0	0	0	0	0
AJ878671	10995	10993	Birnaviridae	39751	Avibirnavirus	10995	Infectious bursal disease virus	AJ878671	Infectious bursal disease virus	0	0	0	0	0	0	0	0	0
NC_004179	10995	10993	Birnaviridae	39751	Avibirnavirus	10995	Infectious bursal disease virus	NC_004179	Infectious bursal disease virus	0	0	0	0	0	0	0	0	0
U20950	10995	10993	Birnaviridae	39751	Avibirnavirus	10995	Infectious bursal disease virus	U20950	Infectious bursal disease virus	0	0	0	0	0	0	0	0	0
NC_001607	12455	178830	Bornaviridae	186458	Bornavirus	12455	Borna disease virus	NC_001607	Borna disease virus	0	0	0	0	0	0	0	0	0
AJ311524	12455	178830	Bornaviridae	186458	Bornavirus	12455	Borna disease virus	AJ311524	Borna disease virus	0	0	0	0	0	0	0	0	0
DQ345762	261202	11571	Bunyaviridae	11598	Hantavirus	261202	Alto Paraguay hantavirus	DQ345762	Alto Paraguay hantavirus	0	0	0	0	0	0	0	0	0
AB071183	170954	11571	Bunyaviridae	11598	Hantavirus	86782	Amur virus	AB071183	Amur virus	0	0	0	0	0	0	0	0	0
AF482717	69248	11571	Bunyaviridae	11598	Hantavirus	46607	Andes virus	AF482717	Andes virus	0	0	0	0	0	0	0	0	0
AY267347	238817	11571	Bunyaviridae	11598	Hantavirus	46607	Andes virus	AY267347	Andes virus	0	0	0	0	0	0	0	0	0
AF028025	69243	11571	Bunyaviridae	11598	Hantavirus	46607	Andes virus	AF028025	Andes virus	0	0	0	0	0	0	0	0	0
AF028024	69247	11571	Bunyaviridae	11598	Hantavirus	46607	Andes virus	AF028024	Andes virus	0	0	0	0	0	0	0	0	0
AF482716	69246	11571	Bunyaviridae	11598	Hantavirus	46607	Andes virus	AF482716	Andes virus	0	0	0	0	0	0	0	0	0
AF325966	46607	11571	Bunyaviridae	11598	Hantavirus	46607	Andes virus	AF325966	Andes virus	0	0	0	0	0	0	0	0	0
AF307327	139032	11571	Bunyaviridae	11598	Hantavirus	46607	Andes virus	AF307327	Andes virus	0	0	0	0	0	0	0	0	0
AF028027	69246	11571	Bunyaviridae	11598	Hantavirus	46607	Andes virus	AF028027	Andes virus	0	0	0	0	0	0	0	0	0
NC_003466	46607	11571	Bunyaviridae	11598	Hantavirus	46607	Andes virus	NC_003466	Andes virus	0	0	0	0	0	0	0	0	0
AF482713	69243	11571	Bunyaviridae	11598	Hantavirus	46607	Andes virus	AF482713	Andes virus	0	0	0	0	0	0	0	0	0
AF028022	69245	11571	Bunyaviridae	11598	Hantavirus	46607	Andes virus	AF028022	Andes virus	0	0	0	0	0	0	0	0	0
DQ345763	367400	11571	Bunyaviridae	11598	Hantavirus	46607	Andes virus	DQ345763	Andes virus	0	0	0	0	0	0	0	0	0
AF028028	69248	11571	Bunyaviridae	11598	Hantavirus	46607	Andes virus	AF028028	Andes virus	0	0	0	0	0	0	0	0	0
NC_003467	46607	11571	Bunyaviridae	11598	Hantavirus	46607	Andes virus	NC_003467	Andes virus	0	0	0	0	0	0	0	0	0
AF028023	69244	11571	Bunyaviridae	11598	Hantavirus	46607	Andes virus	AF028023	Andes virus	0	0	0	0	0	0	0	0	0
EF571895	443745	11571	Bunyaviridae	11598	Hantavirus	46607	Andes virus	EF571895	Andes virus	0	0	0	0	0	0	0	0	0
AY740624	308159	11571	Bunyaviridae	11598	Hantavirus	308159	Araucaria virus	AY740624	Araucaria virus	0	0	0	0	0	0	0	0	0
L36930	37962	11571	Bunyaviridae	11598	Hantavirus	37962	Bayou virus	L36930	Bayou virus	0	0	0	0	0	0	0	0	0
L36929	37962	11571	Bunyaviridae	11598	Hantavirus	37962	Bayou virus	L36929	Bayou virus	0	0	0	0	0	0	0	0	0
DQ285566	60135	11571	Bunyaviridae	11598	Hantavirus	60135	Cano Delgadito virus	DQ285566	Cano Delgadito virus	0	0	0	0	0	0	0	0	0
DQ256126	343870	11571	Bunyaviridae	11598	Hantavirus	343870	Catacamas virus	DQ256126	Catacamas virus	0	0	0	0	0	0	0	0	0
DQ285046	169173	11571	Bunyaviridae	11598	Hantavirus	169173	Choclo virus	DQ285046	Choclo virus	0	0	0	0	0	0	0	0	0
AJ269549	12506	11571	Bunyaviridae	11598	Hantavirus	12506	Dobrava-Belgrade virus	AJ269549	Dobrava-Belgrade virus	0	0	0	0	0	0	0	0	0
AY533118	12506	11571	Bunyaviridae	11598	Hantavirus	12506	Dobrava-Belgrade virus	AY533118	Dobrava-Belgrade virus	0	0	0	0	0	0	0	0	0
NC_005234	12506	11571	Bunyaviridae	11598	Hantavirus	12506	Dobrava-Belgrade virus	NC_005234	Dobrava-Belgrade virus	0	0	0	0	0	0	0	0	0
AJ616855	159479	11571	Bunyaviridae	11598	Hantavirus	12506	Dobrava-Belgrade virus	AJ616855	Dobrava-Belgrade virus	0	0	0	0	0	0	0	0	0
AJ131672	12506	11571	Bunyaviridae	11598	Hantavirus	12506	Dobrava-Belgrade virus	AJ131672	Dobrava-Belgrade virus	0	0	0	0	0	0	0	0	0
AY168577	12506	11571	Bunyaviridae	11598	Hantavirus	12506	Dobrava-Belgrade virus	AY168577	Dobrava-Belgrade virus	0	0	0	0	0	0	0	0	0
AJ616854	159479	11571	Bunyaviridae	11598	Hantavirus	12506	Dobrava-Belgrade virus	AJ616854	Dobrava-Belgrade virus	0	0	0	0	0	0	0	0	0
AY533117	12506	11571	Bunyaviridae	11598	Hantavirus	12506	Dobrava-Belgrade virus	AY533117	Dobrava-Belgrade virus	0	0	0	0	0	0	0	0	0
AY168578	12506	11571	Bunyaviridae	11598	Hantavirus	12506	Dobrava-Belgrade virus	AY168578	Dobrava-Belgrade virus	0	0	0	0	0	0	0	0	0
L33685	12506	11571	Bunyaviridae	11598	Hantavirus	12506	Dobrava-Belgrade virus	L33685	Dobrava-Belgrade virus	0	0	0	0	0	0	0	0	0
AJ009774	12506	11571	Bunyaviridae	11598	Hantavirus	12506	Dobrava-Belgrade virus	AJ009774	Dobrava-Belgrade virus	0	0	0	0	0	0	0	0	0
U11429	35321	11571	Bunyaviridae	11598	Hantavirus	35321	El Moro Canyon virus	U11429	El Moro Canyon virus	0	0	0	0	0	0	0	0	0
U11427	35321	11571	Bunyaviridae	11598	Hantavirus	35321	El Moro Canyon virus	U11427	El Moro Canyon virus	0	0	0	0	0	0	0	0	0
U18099	35321	11571	Bunyaviridae	11598	Hantavirus	35321	El Moro Canyon virus	U18099	El Moro Canyon virus	0	0	0	0	0	0	0	0	0
U26828	35321	11571	Bunyaviridae	11598	Hantavirus	35321	El Moro Canyon virus	U26828	El Moro Canyon virus	0	0	0	0	0	0	0	0	0
DQ371905	370830	11571	Bunyaviridae	11598	Hantavirus	11599	Hantaan virus	DQ371905	Hantaan virus	0	0	0	0	0	0	0	0	0
AF288296	135736	11571	Bunyaviridae	11598	Hantavirus	11599	Hantaan virus	AF288296	Hantaan virus	0	0	0	0	0	0	0	0	0
DQ496249	11599	11571	Bunyaviridae	11598	Hantavirus	11599	Hantaan virus	DQ496249	Hantaan virus	0	0	0	0	0	0	0	0	0
AB027115	11599	11571	Bunyaviridae	11598	Hantavirus	11599	Hantaan virus	AB027115	Hantaan virus	0	0	0	0	0	0	0	0	0
EF208929	424382	11571	Bunyaviridae	11598	Hantavirus	11599	Hantaan virus	EF208929	Hantaan virus	0	0	0	0	0	0	0	0	0
NC_005219	11599	11571	Bunyaviridae	11598	Hantavirus	11599	Hantaan virus	NC_005219	Hantaan virus	0	0	0	0	0	0	0	0	0
EF077656	412620	11571	Bunyaviridae	11598	Hantavirus	11599	Hantaan virus	EF077656	Hantaan virus	0	0	0	0	0	0	0	0	0
AF035831	73011	11571	Bunyaviridae	11598	Hantavirus	11599	Hantaan virus	AF035831	Hantaan virus	0	0	0	0	0	0	0	0	0
EF208930	424382	11571	Bunyaviridae	11598	Hantavirus	11599	Hantaan virus	EF208930	Hantaan virus	0	0	0	0	0	0	0	0	0
AF288645	164248	11571	Bunyaviridae	11598	Hantavirus	11599	Hantaan virus	AF288645	Hantaan virus	0	0	0	0	0	0	0	0	0
AB030232	11599	11571	Bunyaviridae	11598	Hantavirus	11599	Hantaan virus	AB030232	Hantaan virus	0	0	0	0	0	0	0	0	0
NC_005218	11599	11571	Bunyaviridae	11598	Hantavirus	11599	Hantaan virus	NC_005218	Hantaan virus	0	0	0	0	0	0	0	0	0
NC_005222	11599	11571	Bunyaviridae	11598	Hantavirus	11599	Hantaan virus	NC_005222	Hantaan virus	0	0	0	0	0	0	0	0	0
DQ658415	11599	11571	Bunyaviridae	11598	Hantavirus	11599	Hantaan virus	DQ658415	Hantaan virus	0	0	0	0	0	0	0	0	0
AF288656	164255	11571	Bunyaviridae	11598	Hantavirus	11599	Hantaan virus	AF288656	Hantaan virus	0	0	0	0	0	0	0	0	0
AY748308	310791	11571	Bunyaviridae	11598	Hantavirus	11599	Hantaan virus	AY748308	Hantaan virus	0	0	0	0	0	0	0	0	0
AF321094	11599	11571	Bunyaviridae	11598	Hantavirus	11599	Hantaan virus	AF321094	Hantaan virus	0	0	0	0	0	0	0	0	0
AF329390	31618	11571	Bunyaviridae	11598	Hantavirus	31618	Hantavirus A9	AF329390	Hantavirus A9	0	0	0	0	0	0	0	0	0
AF293665	31618	11571	Bunyaviridae	11598	Hantavirus	31618	Hantavirus A9	AF293665	Hantavirus A9	0	0	0	0	0	0	0	0	0
AF133254	103369	11571	Bunyaviridae	11598	Hantavirus	38016	Hantavirus HTN	AF133254	Hantavirus HTN	0	0	0	0	0	0	0	0	0
AF288649	164250	11571	Bunyaviridae	11598	Hantavirus	164250	Hantavirus Liu	AF288649	Hantavirus Liu	0	0	0	0	0	0	0	0	0
U32591	42356	11571	Bunyaviridae	11598	Hantavirus	42356	Hantavirus Monongahela-1	U32591	Hantavirus Monongahela-1	0	0	0	0	0	0	0	0	0
AF482711	37741	11571	Bunyaviridae	11598	Hantavirus	37741	Hantavirus sp.	AF482711	Hantavirus sp.	0	0	0	0	0	0	0	0	0
EF576661	443627	11571	Bunyaviridae	11598	Hantavirus	443627	Hantavirus sp. Paranoa	EF576661	Hantavirus sp. Paranoa	0	0	0	0	0	0	0	0	0
NC_006437	93830	11571	Bunyaviridae	11598	Hantavirus	93830	Hantavirus Z10	NC_006437	Hantavirus Z10	0	0	0	0	0	0	0	0	0
NC_006435	93830	11571	Bunyaviridae	11598	Hantavirus	93830	Hantavirus Z10	NC_006435	Hantavirus Z10	0	0	0	0	0	0	0	0	0
NC_006433	93830	11571	Bunyaviridae	11598	Hantavirus	93830	Hantavirus Z10	NC_006433	Hantavirus Z10	0	0	0	0	0	0	0	0	0
U31535	42097	11571	Bunyaviridae	11598	Hantavirus	42097	Isla Vista virus	U31535	Isla Vista virus	0	0	0	0	0	0	0	0	0
AJ011648	42894	11571	Bunyaviridae	11598	Hantavirus	42894	Khabarovsk virus	AJ011648	Khabarovsk virus	0	0	0	0	0	0	0	0	0
U35255	42894	11571	Bunyaviridae	11598	Hantavirus	42894	Khabarovsk virus	U35255	Khabarovsk virus	0	0	0	0	0	0	0	0	0
AB011630	74537	11571	Bunyaviridae	11598	Hantavirus	42894	Khabarovsk virus	AB011630	Khabarovsk virus	0	0	0	0	0	0	0	0	0
AF005728	61172	11571	Bunyaviridae	11598	Hantavirus	61172	Laguna Negra virus	AF005728	Laguna Negra virus	0	0	0	0	0	0	0	0	0
AF005727	61172	11571	Bunyaviridae	11598	Hantavirus	61172	Laguna Negra virus	AF005727	Laguna Negra virus	0	0	0	0	0	0	0	0	0
AF307322	139445	11571	Bunyaviridae	11598	Hantavirus	139445	Limestone Canyon virus	AF307322	Limestone Canyon virus	0	0	0	0	0	0	0	0	0
U54575	47301	11571	Bunyaviridae	11598	Hantavirus	47301	Muleshoe virus	U54575	Muleshoe virus	0	0	0	0	0	0	0	0	0
U36801	44755	11571	Bunyaviridae	11598	Hantavirus	44755	New York virus	U36801	New York virus	0	0	0	0	0	0	0	0	0
AY396718	249190	11571	Bunyaviridae	11598	Hantavirus	249190	Newfound Gap hantavirus	AY396718	Newfound Gap hantavirus	0	0	0	0	0	0	0	0	0
U19303	37477	11571	Bunyaviridae	11598	Hantavirus	37477	Prairie vole hantavirus	U19303	Prairie vole hantavirus	0	0	0	0	0	0	0	0	0
M34011	11603	11571	Bunyaviridae	11598	Hantavirus	11603	Prospect Hill virus	M34011	Prospect Hill virus	0	0	0	0	0	0	0	0	0
X55129	11603	11571	Bunyaviridae	11598	Hantavirus	11603	Prospect Hill virus	X55129	Prospect Hill virus	0	0	0	0	0	0	0	0	0
U47136	11603	11571	Bunyaviridae	11598	Hantavirus	11603	Prospect Hill virus	U47136	Prospect Hill virus	0	0	0	0	0	0	0	0	0
AJ238778	11604	11571	Bunyaviridae	11598	Hantavirus	11604	Puumala virus	AJ238778	Puumala virus	0	0	0	0	0	0	0	0	0
Z21497	11604	11571	Bunyaviridae	11598	Hantavirus	11604	Puumala virus	Z21497	Puumala virus	0	0	0	0	0	0	0	0	0
L08755	11604	11571	Bunyaviridae	11598	Hantavirus	11604	Puumala virus	L08755	Puumala virus	0	0	0	0	0	0	0	0	0
AF367061	11604	11571	Bunyaviridae	11598	Hantavirus	11604	Puumala virus	AF367061	Puumala virus	0	0	0	0	0	0	0	0	0
AJ277032	11604	11571	Bunyaviridae	11598	Hantavirus	11604	Puumala virus	AJ277032	Puumala virus	0	0	0	0	0	0	0	0	0
DQ094844	11604	11571	Bunyaviridae	11598	Hantavirus	11604	Puumala virus	DQ094844	Puumala virus	0	0	0	0	0	0	0	0	0
AJ223375	11604	11571	Bunyaviridae	11598	Hantavirus	11604	Puumala virus	AJ223375	Puumala virus	0	0	0	0	0	0	0	0	0
AF367071	11604	11571	Bunyaviridae	11598	Hantavirus	11604	Puumala virus	AF367071	Puumala virus	0	0	0	0	0	0	0	0	0
AF284341	11604	11571	Bunyaviridae	11598	Hantavirus	11604	Puumala virus	AF284341	Puumala virus	0	0	0	0	0	0	0	0	0
AF294652	11604	11571	Bunyaviridae	11598	Hantavirus	11604	Puumala virus	AF294652	Puumala virus	0	0	0	0	0	0	0	0	0
Z69985	11604	11571	Bunyaviridae	11598	Hantavirus	11604	Puumala virus	Z69985	Puumala virus	0	0	0	0	0	0	0	0	0
AJ314599	11604	11571	Bunyaviridae	11598	Hantavirus	11604	Puumala virus	AJ314599	Puumala virus	0	0	0	0	0	0	0	0	0
AJ314597	11604	11571	Bunyaviridae	11598	Hantavirus	11604	Puumala virus	AJ314597	Puumala virus	0	0	0	0	0	0	0	0	0
Z46942	11604	11571	Bunyaviridae	11598	Hantavirus	11604	Puumala virus	Z46942	Puumala virus	0	0	0	0	0	0	0	0	0
AJ238790	11604	11571	Bunyaviridae	11598	Hantavirus	11604	Puumala virus	AJ238790	Puumala virus	0	0	0	0	0	0	0	0	0
AB010730	11604	11571	Bunyaviridae	11598	Hantavirus	11604	Puumala virus	AB010730	Puumala virus	0	0	0	0	0	0	0	0	0
AJ314600	11604	11571	Bunyaviridae	11598	Hantavirus	11604	Puumala virus	AJ314600	Puumala virus	0	0	0	0	0	0	0	0	0
AF284343	136358	11571	Bunyaviridae	11598	Hantavirus	11604	Puumala virus	AF284343	Puumala virus	0	0	0	0	0	0	0	0	0
AJ888752	11604	11571	Bunyaviridae	11598	Hantavirus	11604	Puumala virus	AJ888752	Puumala virus	0	0	0	0	0	0	0	0	0
EF422372	11604	11571	Bunyaviridae	11598	Hantavirus	11604	Puumala virus	EF422372	Puumala virus	0	0	0	0	0	0	0	0	0
DQ408268	11604	11571	Bunyaviridae	11598	Hantavirus	11604	Puumala virus	DQ408268	Puumala virus	0	0	0	0	0	0	0	0	0
DQ138128	340093	11571	Bunyaviridae	11598	Hantavirus	11604	Puumala virus	DQ138128	Puumala virus	0	0	0	0	0	0	0	0	0
AJ238791	11604	11571	Bunyaviridae	11598	Hantavirus	11604	Puumala virus	AJ238791	Puumala virus	0	0	0	0	0	0	0	0	0
L36943	11604	11571	Bunyaviridae	11598	Hantavirus	11604	Puumala virus	L36943	Puumala virus	0	0	0	0	0	0	0	0	0
AJ223371	11604	11571	Bunyaviridae	11598	Hantavirus	11604	Puumala virus	AJ223371	Puumala virus	0	0	0	0	0	0	0	0	0
U22418	11604	11571	Bunyaviridae	11598	Hantavirus	11604	Puumala virus	U22418	Puumala virus	0	0	0	0	0	0	0	0	0
AY526217	11604	11571	Bunyaviridae	11598	Hantavirus	11604	Puumala virus	AY526217	Puumala virus	0	0	0	0	0	0	0	0	0
Z30704	11604	11571	Bunyaviridae	11598	Hantavirus	11604	Puumala virus	Z30704	Puumala virus	0	0	0	0	0	0	0	0	0
Z70201	11604	11571	Bunyaviridae	11598	Hantavirus	11604	Puumala virus	Z70201	Puumala virus	0	0	0	0	0	0	0	0	0
Z84205	11604	11571	Bunyaviridae	11598	Hantavirus	11604	Puumala virus	Z84205	Puumala virus	0	0	0	0	0	0	0	0	0
NC_005223	11604	11571	Bunyaviridae	11598	Hantavirus	11604	Puumala virus	NC_005223	Puumala virus	0	0	0	0	0	0	0	0	0
AJ223377	11604	11571	Bunyaviridae	11598	Hantavirus	11604	Puumala virus	AJ223377	Puumala virus	0	0	0	0	0	0	0	0	0
Z49214	11604	11571	Bunyaviridae	11598	Hantavirus	11604	Puumala virus	Z49214	Puumala virus	0	0	0	0	0	0	0	0	0
AY526218	11604	11571	Bunyaviridae	11598	Hantavirus	11604	Puumala virus	AY526218	Puumala virus	0	0	0	0	0	0	0	0	0
U22423	11604	11571	Bunyaviridae	11598	Hantavirus	11604	Puumala virus	U22423	Puumala virus	0	0	0	0	0	0	0	0	0
M32750	11604	11571	Bunyaviridae	11598	Hantavirus	11604	Puumala virus	M32750	Puumala virus	0	0	0	0	0	0	0	0	0
NC_005224	11604	11571	Bunyaviridae	11598	Hantavirus	11604	Puumala virus	NC_005224	Puumala virus	0	0	0	0	0	0	0	0	0
AJ238789	11604	11571	Bunyaviridae	11598	Hantavirus	11604	Puumala virus	AJ238789	Puumala virus	0	0	0	0	0	0	0	0	0
AY954725	11604	11571	Bunyaviridae	11598	Hantavirus	11604	Puumala virus	AY954725	Puumala virus	0	0	0	0	0	0	0	0	0
L36944	11604	11571	Bunyaviridae	11598	Hantavirus	11604	Puumala virus	L36944	Puumala virus	0	0	0	0	0	0	0	0	0
AJ278092	11604	11571	Bunyaviridae	11598	Hantavirus	11604	Puumala virus	AJ278092	Puumala virus	0	0	0	0	0	0	0	0	0
AJ277041	11604	11571	Bunyaviridae	11598	Hantavirus	11604	Puumala virus	AJ277041	Puumala virus	0	0	0	0	0	0	0	0	0
EF211820	11604	11571	Bunyaviridae	11598	Hantavirus	11604	Puumala virus	EF211820	Puumala virus	0	0	0	0	0	0	0	0	0
DQ451829	379964	11571	Bunyaviridae	11598	Hantavirus	46920	Rio Mamore virus	DQ451829	Rio Mamore virus	0	0	0	0	0	0	0	0	0
AY953443	46920	11571	Bunyaviridae	11598	Hantavirus	46920	Rio Mamore virus	AY953443	Rio Mamore virus	0	0	0	0	0	0	0	0	0
U52136	46920	11571	Bunyaviridae	11598	Hantavirus	46920	Rio Mamore virus	U52136	Rio Mamore virus	0	0	0	0	0	0	0	0	0
U18100	37207	11571	Bunyaviridae	11598	Hantavirus	37207	Rio Segundo virus	U18100	Rio Segundo virus	0	0	0	0	0	0	0	0	0
NC_005238	11608	11571	Bunyaviridae	11598	Hantavirus	11608	Seoul virus	NC_005238	Seoul virus	0	0	0	0	0	0	0	0	0
NC_005237	11608	11571	Bunyaviridae	11598	Hantavirus	11608	Seoul virus	NC_005237	Seoul virus	0	0	0	0	0	0	0	0	0
AF184988	93831	11571	Bunyaviridae	11598	Hantavirus	11608	Seoul virus	AF184988	Seoul virus	0	0	0	0	0	0	0	0	0
AF145977	93831	11571	Bunyaviridae	11598	Hantavirus	11608	Seoul virus	AF145977	Seoul virus	0	0	0	0	0	0	0	0	0
NC_005236	11608	11571	Bunyaviridae	11598	Hantavirus	11608	Seoul virus	NC_005236	Seoul virus	0	0	0	0	0	0	0	0	0
L33474	32614	11571	Bunyaviridae	11598	Hantavirus	37705	Sin Nombre virus	L33474	Sin Nombre virus	0	0	0	0	0	0	0	0	0
U10889	31621	11571	Bunyaviridae	11598	Hantavirus	37705	Sin Nombre virus	U10889	Sin Nombre virus	0	0	0	0	0	0	0	0	0
L33816	32614	11571	Bunyaviridae	11598	Hantavirus	37705	Sin Nombre virus	L33816	Sin Nombre virus	0	0	0	0	0	0	0	0	0
U47135	32614	11571	Bunyaviridae	11598	Hantavirus	37705	Sin Nombre virus	U47135	Sin Nombre virus	0	0	0	0	0	0	0	0	0
NC_005217	37705	11571	Bunyaviridae	11598	Hantavirus	37705	Sin Nombre virus	NC_005217	Sin Nombre virus	0	0	0	0	0	0	0	0	0
AF030552	69294	11571	Bunyaviridae	11598	Hantavirus	37705	Sin Nombre virus	AF030552	Sin Nombre virus	0	0	0	0	0	0	0	0	0
NC_005215	37705	11571	Bunyaviridae	11598	Hantavirus	37705	Sin Nombre virus	NC_005215	Sin Nombre virus	0	0	0	0	0	0	0	0	0
AF425256	32614	11571	Bunyaviridae	11598	Hantavirus	37705	Sin Nombre virus	AF425256	Sin Nombre virus	0	0	0	0	0	0	0	0	0
NC_005216	37705	11571	Bunyaviridae	11598	Hantavirus	37705	Sin Nombre virus	NC_005216	Sin Nombre virus	0	0	0	0	0	0	0	0	0
AF030551	69294	11571	Bunyaviridae	11598	Hantavirus	37705	Sin Nombre virus	AF030551	Sin Nombre virus	0	0	0	0	0	0	0	0	0
AY675351	286543	11571	Bunyaviridae	11598	Hantavirus	286540	Soochong virus	AY675351	Soochong virus	0	0	0	0	0	0	0	0	0
DQ056294	286543	11571	Bunyaviridae	11598	Hantavirus	286540	Soochong virus	DQ056294	Soochong virus	0	0	0	0	0	0	0	0	0
AY675349	286541	11571	Bunyaviridae	11598	Hantavirus	286540	Soochong virus	AY675349	Soochong virus	0	0	0	0	0	0	0	0	0
AY675353	286541	11571	Bunyaviridae	11598	Hantavirus	286540	Soochong virus	AY675353	Soochong virus	0	0	0	0	0	0	0	0	0
L08756	28291	11571	Bunyaviridae	11598	Hantavirus	28291	Thailand virus	L08756	Thailand virus	0	0	0	0	0	0	0	0	0
AY526097	262967	11571	Bunyaviridae	11598	Hantavirus	262967	Thottapalayam virus	AY526097	Thottapalayam virus	0	0	0	0	0	0	0	0	0
AJ011646	83192	11571	Bunyaviridae	11598	Hantavirus	83192	Topografov virus	AJ011646	Topografov virus	0	0	0	0	0	0	0	0	0
AJ011647	83192	11571	Bunyaviridae	11598	Hantavirus	83192	Topografov virus	AJ011647	Topografov virus	0	0	0	0	0	0	0	0	0
AF289819	37133	11571	Bunyaviridae	11598	Hantavirus	37133	Tula virus	AF289819	Tula virus	0	0	0	0	0	0	0	0	0
U95302	37133	11571	Bunyaviridae	11598	Hantavirus	37133	Tula virus	U95302	Tula virus	0	0	0	0	0	0	0	0	0
AF442618	37133	11571	Bunyaviridae	11598	Hantavirus	37133	Tula virus	AF442618	Tula virus	0	0	0	0	0	0	0	0	0
AF063892	96509	11571	Bunyaviridae	11598	Hantavirus	37133	Tula virus	AF063892	Tula virus	0	0	0	0	0	0	0	0	0
AF017659	37133	11571	Bunyaviridae	11598	Hantavirus	37133	Tula virus	AF017659	Tula virus	0	0	0	0	0	0	0	0	0
AF063891	96509	11571	Bunyaviridae	11598	Hantavirus	37133	Tula virus	AF063891	Tula virus	0	0	0	0	0	0	0	0	0
Z30941	37133	11571	Bunyaviridae	11598	Hantavirus	37133	Tula virus	Z30941	Tula virus	0	0	0	0	0	0	0	0	0
Y13979	37133	11571	Bunyaviridae	11598	Hantavirus	37133	Tula virus	Y13979	Tula virus	0	0	0	0	0	0	0	0	0
NC_005227	37133	11571	Bunyaviridae	11598	Hantavirus	37133	Tula virus	NC_005227	Tula virus	0	0	0	0	0	0	0	0	0
NC_005228	37133	11571	Bunyaviridae	11598	Hantavirus	37133	Tula virus	NC_005228	Tula virus	0	0	0	0	0	0	0	0	0
AF164094	37133	11571	Bunyaviridae	11598	Hantavirus	37133	Tula virus	AF164094	Tula virus	0	0	0	0	0	0	0	0	0
AF164093	37133	11571	Bunyaviridae	11598	Hantavirus	37133	Tula virus	AF164093	Tula virus	0	0	0	0	0	0	0	0	0
AF442621	37133	11571	Bunyaviridae	11598	Hantavirus	37133	Tula virus	AF442621	Tula virus	0	0	0	0	0	0	0	0	0
DQ211639	11593	11571	Bunyaviridae	11592	Nairovirus	11593	Crimean-Congo hemorrhagic fever virus	DQ211639	Crimean-Congo hemorrhagic fever virus	0	0	0	0	0	0	0	0	0
DQ211612	11593	11571	Bunyaviridae	11592	Nairovirus	11593	Crimean-Congo hemorrhagic fever virus	DQ211612	Crimean-Congo hemorrhagic fever virus	0	0	0	0	0	0	0	0	0
DQ211638	11593	11571	Bunyaviridae	11592	Nairovirus	11593	Crimean-Congo hemorrhagic fever virus	DQ211638	Crimean-Congo hemorrhagic fever virus	0	0	0	0	0	0	0	0	0
AF362080	170517	11571	Bunyaviridae	11592	Nairovirus	11593	Crimean-Congo hemorrhagic fever virus	AF362080	Crimean-Congo hemorrhagic fever virus	0	0	0	0	0	0	0	0	0
DQ211621	11593	11571	Bunyaviridae	11592	Nairovirus	11593	Crimean-Congo hemorrhagic fever virus	DQ211621	Crimean-Congo hemorrhagic fever virus	0	0	0	0	0	0	0	0	0
AY947890	11593	11571	Bunyaviridae	11592	Nairovirus	11593	Crimean-Congo hemorrhagic fever virus	AY947890	Crimean-Congo hemorrhagic fever virus	0	0	0	0	0	0	0	0	0
AY049083	11593	11571	Bunyaviridae	11592	Nairovirus	11593	Crimean-Congo hemorrhagic fever virus	AY049083	Crimean-Congo hemorrhagic fever virus	0	0	0	0	0	0	0	0	0
DQ211616	11593	11571	Bunyaviridae	11592	Nairovirus	11593	Crimean-Congo hemorrhagic fever virus	DQ211616	Crimean-Congo hemorrhagic fever virus	0	0	0	0	0	0	0	0	0
EF123122	11593	11571	Bunyaviridae	11592	Nairovirus	11593	Crimean-Congo hemorrhagic fever virus	EF123122	Crimean-Congo hemorrhagic fever virus	0	0	0	0	0	0	0	0	0
NC_004159	11595	11571	Bunyaviridae	11592	Nairovirus	11595	Dugbe virus	NC_004159	Dugbe virus	0	0	0	0	0	0	0	0	0
AB000851	70566	11571	Bunyaviridae	11572	Orthobunyavirus	70566	Akabane virus	AB000851	Akabane virus	0	0	0	0	0	0	0	0	0
AB232320	70566	11571	Bunyaviridae	11572	Orthobunyavirus	70566	Akabane virus	AB232320	Akabane virus	0	0	0	0	0	0	0	0	0
AF362396	159138	11571	Bunyaviridae	11572	Orthobunyavirus	70566	Akabane virus	AF362396	Akabane virus	0	0	0	0	0	0	0	0	0
AB000853	70566	11571	Bunyaviridae	11572	Orthobunyavirus	70566	Akabane virus	AB000853	Akabane virus	0	0	0	0	0	0	0	0	0
AY593746	273356	11571	Bunyaviridae	11572	Orthobunyavirus	35304	Bunyamwera virus	AY593746	Bunyamwera virus	0	0	0	0	0	0	0	0	0
AY593729	273357	11571	Bunyaviridae	11572	Orthobunyavirus	35304	Bunyamwera virus	AY593729	Bunyamwera virus	0	0	0	0	0	0	0	0	0
AY593738	273348	11571	Bunyaviridae	11572	Orthobunyavirus	35304	Bunyamwera virus	AY593738	Bunyamwera virus	0	0	0	0	0	0	0	0	0
AF082576	80935	11571	Bunyaviridae	11572	Orthobunyavirus	35304	Bunyamwera virus	AF082576	Bunyamwera virus	0	0	0	0	0	0	0	0	0
X73464	80942	11571	Bunyaviridae	11572	Orthobunyavirus	35304	Bunyamwera virus	X73464	Bunyamwera virus	0	0	0	0	0	0	0	0	0
AY593737	273347	11571	Bunyaviridae	11572	Orthobunyavirus	35304	Bunyamwera virus	AY593737	Bunyamwera virus	0	0	0	0	0	0	0	0	0
AY286443	11575	11571	Bunyaviridae	11572	Orthobunyavirus	35304	Bunyamwera virus	AY286443	Bunyamwera virus	0	0	0	0	0	0	0	0	0
NC_001927	35304	11571	Bunyaviridae	11572	Orthobunyavirus	35304	Bunyamwera virus	NC_001927	Bunyamwera virus	0	0	0	0	0	0	0	0	0
AY729652	273360	11571	Bunyaviridae	11572	Orthobunyavirus	35304	Bunyamwera virus	AY729652	Bunyamwera virus	0	0	0	0	0	0	0	0	0
X73470	80937	11571	Bunyaviridae	11572	Orthobunyavirus	35304	Bunyamwera virus	X73470	Bunyamwera virus	0	0	0	0	0	0	0	0	0
AF325122	35304	11571	Bunyaviridae	11572	Orthobunyavirus	35304	Bunyamwera virus	AF325122	Bunyamwera virus	0	0	0	0	0	0	0	0	0
AY593725	273357	11571	Bunyaviridae	11572	Orthobunyavirus	35304	Bunyamwera virus	AY593725	Bunyamwera virus	0	0	0	0	0	0	0	0	0
AY859372	273341	11571	Bunyaviridae	11572	Orthobunyavirus	35304	Bunyamwera virus	AY859372	Bunyamwera virus	0	0	0	0	0	0	0	0	0
X73466	80941	11571	Bunyaviridae	11572	Orthobunyavirus	35304	Bunyamwera virus	X73466	Bunyamwera virus	0	0	0	0	0	0	0	0	0
AY593736	273346	11571	Bunyaviridae	11572	Orthobunyavirus	35304	Bunyamwera virus	AY593736	Bunyamwera virus	0	0	0	0	0	0	0	0	0
AY593749	273359	11571	Bunyaviridae	11572	Orthobunyavirus	35304	Bunyamwera virus	AY593749	Bunyamwera virus	0	0	0	0	0	0	0	0	0
D13783	11575	11571	Bunyaviridae	11572	Orthobunyavirus	35304	Bunyamwera virus	D13783	Bunyamwera virus	0	0	0	0	0	0	0	0	0
AY593739	273349	11571	Bunyaviridae	11572	Orthobunyavirus	35304	Bunyamwera virus	AY593739	Bunyamwera virus	0	0	0	0	0	0	0	0	0
AY593748	273358	11571	Bunyaviridae	11572	Orthobunyavirus	35304	Bunyamwera virus	AY593748	Bunyamwera virus	0	0	0	0	0	0	0	0	0
AM709779	273341	11571	Bunyaviridae	11572	Orthobunyavirus	35304	Bunyamwera virus	AM709779	Bunyamwera virus	0	0	0	0	0	0	0	0	0
X73465	80935	11571	Bunyaviridae	11572	Orthobunyavirus	35304	Bunyamwera virus	X73465	Bunyamwera virus	0	0	0	0	0	0	0	0	0
U88060	45269	11571	Bunyaviridae	11572	Orthobunyavirus	35305	California encephalitis virus	U88060	California encephalitis virus	0	0	0	0	0	0	0	0	0
J02390	11580	11571	Bunyaviridae	11572	Orthobunyavirus	35305	California encephalitis virus	J02390	California encephalitis virus	0	0	0	0	0	0	0	0	0
U12797	35305	11571	Bunyaviridae	11572	Orthobunyavirus	35305	California encephalitis virus	U12797	California encephalitis virus	0	0	0	0	0	0	0	0	0
AF123489	35514	11571	Bunyaviridae	11572	Orthobunyavirus	35305	California encephalitis virus	AF123489	California encephalitis virus	0	0	0	0	0	0	0	0	0
AF393317	178787	11571	Bunyaviridae	11572	Orthobunyavirus	35305	California encephalitis virus	AF393317	California encephalitis virus	0	0	0	0	0	0	0	0	0
U47141	45769	11571	Bunyaviridae	11572	Orthobunyavirus	35305	California encephalitis virus	U47141	California encephalitis virus	0	0	0	0	0	0	0	0	0
AF229129	45270	11571	Bunyaviridae	11572	Orthobunyavirus	35305	California encephalitis virus	AF229129	California encephalitis virus	0	0	0	0	0	0	0	0	0
U12802	35515	11571	Bunyaviridae	11572	Orthobunyavirus	35305	California encephalitis virus	U12802	California encephalitis virus	0	0	0	0	0	0	0	0	0
AF123490	45768	11571	Bunyaviridae	11572	Orthobunyavirus	35305	California encephalitis virus	AF123490	California encephalitis virus	0	0	0	0	0	0	0	0	0
D10370	11577	11571	Bunyaviridae	11572	Orthobunyavirus	35305	California encephalitis virus	D10370	California encephalitis virus	0	0	0	0	0	0	0	0	0
U47140	45768	11571	Bunyaviridae	11572	Orthobunyavirus	35305	California encephalitis virus	U47140	California encephalitis virus	0	0	0	0	0	0	0	0	0
Z68497	45270	11571	Bunyaviridae	11572	Orthobunyavirus	35305	California encephalitis virus	Z68497	California encephalitis virus	0	0	0	0	0	0	0	0	0
AF123487	35513	11571	Bunyaviridae	11572	Orthobunyavirus	35305	California encephalitis virus	AF123487	California encephalitis virus	0	0	0	0	0	0	0	0	0
U47139	45767	11571	Bunyaviridae	11572	Orthobunyavirus	35305	California encephalitis virus	U47139	California encephalitis virus	0	0	0	0	0	0	0	0	0
U31989	42159	11571	Bunyaviridae	11572	Orthobunyavirus	35305	California encephalitis virus	U31989	California encephalitis virus	0	0	0	0	0	0	0	0	0
AF123488	45769	11571	Bunyaviridae	11572	Orthobunyavirus	35305	California encephalitis virus	AF123488	California encephalitis virus	0	0	0	0	0	0	0	0	0
X73468	80940	11571	Bunyaviridae	11572	Orthobunyavirus	35305	California encephalitis virus	X73468	California encephalitis virus	0	0	0	0	0	0	0	0	0
U12803	35516	11571	Bunyaviridae	11572	Orthobunyavirus	35305	California encephalitis virus	U12803	California encephalitis virus	0	0	0	0	0	0	0	0	0
AF123484	80940	11571	Bunyaviridae	11572	Orthobunyavirus	35305	California encephalitis virus	AF123484	California encephalitis virus	0	0	0	0	0	0	0	0	0
AF123486	45767	11571	Bunyaviridae	11572	Orthobunyavirus	35305	California encephalitis virus	AF123486	California encephalitis virus	0	0	0	0	0	0	0	0	0
NC_004110	11577	11571	Bunyaviridae	11572	Orthobunyavirus	35305	California encephalitis virus	NC_004110	California encephalitis virus	0	0	0	0	0	0	0	0	0
U47138	45269	11571	Bunyaviridae	11572	Orthobunyavirus	35305	California encephalitis virus	U47138	California encephalitis virus	0	0	0	0	0	0	0	0	0
NC_004109	11577	11571	Bunyaviridae	11572	Orthobunyavirus	35305	California encephalitis virus	NC_004109	California encephalitis virus	0	0	0	0	0	0	0	0	0
AF123491	35516	11571	Bunyaviridae	11572	Orthobunyavirus	35305	California encephalitis virus	AF123491	California encephalitis virus	0	0	0	0	0	0	0	0	0
U12801	35514	11571	Bunyaviridae	11572	Orthobunyavirus	35305	California encephalitis virus	U12801	California encephalitis virus	0	0	0	0	0	0	0	0	0
DQ426688	11577	11571	Bunyaviridae	11572	Orthobunyavirus	35305	California encephalitis virus	DQ426688	California encephalitis virus	0	0	0	0	0	0	0	0	0
AF468197	198421	11571	Bunyaviridae	11572	Orthobunyavirus	35305	California encephalitis virus	AF468197	California encephalitis virus	0	0	0	0	0	0	0	0	0
K02539	11580	11571	Bunyaviridae	11572	Orthobunyavirus	35305	California encephalitis virus	K02539	California encephalitis virus	0	0	0	0	0	0	0	0	0
DQ334335	365047	11571	Bunyaviridae	11572	Orthobunyavirus	365047	Calovo virus	DQ334335	Calovo virus	0	0	0	0	0	0	0	0	0
DQ188958	192197	11571	Bunyaviridae	11572	Orthobunyavirus	192196	Caraparu virus	DQ188958	Caraparu virus	0	0	0	0	0	0	0	0	0
X73467	80939	11571	Bunyaviridae	11572	Orthobunyavirus	80939	Kairi virus	X73467	Kairi virus	0	0	0	0	0	0	0	0	0
DQ188957	348013	11571	Bunyaviridae	11572	Orthobunyavirus	348013	Madrid virus	DQ188957	Madrid virus	0	0	0	0	0	0	0	0	0
X73469	80938	11571	Bunyaviridae	11572	Orthobunyavirus	80938	Main Drain virus	X73469	Main Drain virus	0	0	0	0	0	0	0	0	0
AF362395	159145	11571	Bunyaviridae	11572	Orthobunyavirus	159139	Manzanilla virus	AF362395	Manzanilla virus	0	0	0	0	0	0	0	0	0
AF362398	159140	11571	Bunyaviridae	11572	Orthobunyavirus	159139	Manzanilla virus	AF362398	Manzanilla virus	0	0	0	0	0	0	0	0	0
DQ188955	348010	11571	Bunyaviridae	11572	Orthobunyavirus	292278	Marituba virus	DQ188955	Marituba virus	0	0	0	0	0	0	0	0	0
DQ188950	348009	11571	Bunyaviridae	11572	Orthobunyavirus	292278	Marituba virus	DQ188950	Marituba virus	0	0	0	0	0	0	0	0	0
DQ188946	192199	11571	Bunyaviridae	11572	Orthobunyavirus	192199	Oriboca virus	DQ188946	Oriboca virus	0	0	0	0	0	0	0	0	0
NC_005777	118655	11571	Bunyaviridae	11572	Orthobunyavirus	118655	Oropouche virus	NC_005777	Oropouche virus	0	0	0	0	0	0	0	0	0
NC_005775	118655	11571	Bunyaviridae	11572	Orthobunyavirus	118655	Oropouche virus	NC_005775	Oropouche virus	0	0	0	0	0	0	0	0	0
AF362400	159143	11571	Bunyaviridae	11572	Orthobunyavirus	118655	Oropouche virus	AF362400	Oropouche virus	0	0	0	0	0	0	0	0	0
AB125371	159141	11571	Bunyaviridae	11572	Orthobunyavirus	159141	Sathuperi virus	AB125371	Sathuperi virus	0	0	0	0	0	0	0	0	0
AB183278	159150	11571	Bunyaviridae	11572	Orthobunyavirus	159150	Shamonda virus	AB183278	Shamonda virus	0	0	0	0	0	0	0	0	0
AF362402	159152	11571	Bunyaviridae	11572	Orthobunyavirus	159150	Shamonda virus	AF362402	Shamonda virus	0	0	0	0	0	0	0	0	0
AY048679	159151	11571	Bunyaviridae	11572	Orthobunyavirus	159150	Shamonda virus	AY048679	Shamonda virus	0	0	0	0	0	0	0	0	0
AF362405	159148	11571	Bunyaviridae	11572	Orthobunyavirus	159148	Shuni virus	AF362405	Shuni virus	0	0	0	0	0	0	0	0	0
AF362394	159149	11571	Bunyaviridae	11572	Orthobunyavirus	159148	Shuni virus	AF362394	Shuni virus	0	0	0	0	0	0	0	0	0
AF312380	150058	11571	Bunyaviridae	11572	Orthobunyavirus	35306	Simbu virus	AF312380	Simbu virus	0	0	0	0	0	0	0	0	0
AF362397	35306	11571	Bunyaviridae	11572	Orthobunyavirus	35306	Simbu virus	AF362397	Simbu virus	0	0	0	0	0	0	0	0	0
AY593743	273353	11571	Bunyaviridae	11572	Orthobunyavirus	273350	Wyeomyia virus	AY593743	Wyeomyia virus	0	0	0	0	0	0	0	0	0
AY593742	273352	11571	Bunyaviridae	11572	Orthobunyavirus	273350	Wyeomyia virus	AY593742	Wyeomyia virus	0	0	0	0	0	0	0	0	0
AY593744	273354	11571	Bunyaviridae	11572	Orthobunyavirus	273350	Wyeomyia virus	AY593744	Wyeomyia virus	0	0	0	0	0	0	0	0	0
AY593741	273350	11571	Bunyaviridae	11572	Orthobunyavirus	273350	Wyeomyia virus	AY593741	Wyeomyia virus	0	0	0	0	0	0	0	0	0
AY129744	206376	11571	Bunyaviridae	11584	Phlebovirus	206376	Corfou virus	AY129744	Corfou virus	0	0	0	0	0	0	0	0	0
AY129746	206378	11571	Bunyaviridae	11584	Phlebovirus	206378	Phlebovirus sp.	AY129746	Phlebovirus sp.	0	0	0	0	0	0	0	0	0
AY129748	206378	11571	Bunyaviridae	11584	Phlebovirus	206378	Phlebovirus sp.	AY129748	Phlebovirus sp.	0	0	0	0	0	0	0	0	0
AY129752	206378	11571	Bunyaviridae	11584	Phlebovirus	206378	Phlebovirus sp.	AY129752	Phlebovirus sp.	0	0	0	0	0	0	0	0	0
M11156	11587	11571	Bunyaviridae	11584	Phlebovirus	11587	Punta Toro virus	M11156	Punta Toro virus	0	0	0	0	0	0	0	0	0
DQ363407	11587	11571	Bunyaviridae	11584	Phlebovirus	11587	Punta Toro virus	DQ363407	Punta Toro virus	0	0	0	0	0	0	0	0	0
AY129749	206377	11571	Bunyaviridae	11584	Phlebovirus	11587	Punta Toro virus	AY129749	Punta Toro virus	0	0	0	0	0	0	0	0	0
NC_002043	11588	11571	Bunyaviridae	11584	Phlebovirus	11588	Rift Valley fever virus	NC_002043	Rift Valley fever virus	0	0	0	0	0	0	0	0	0
DQ380192	11588	11571	Bunyaviridae	11584	Phlebovirus	11588	Rift Valley fever virus	DQ380192	Rift Valley fever virus	0	0	0	0	0	0	0	0	0
NC_006319	206160	11571	Bunyaviridae	11584	Phlebovirus	206160	Sandfly fever Naples virus	NC_006319	Sandfly fever Naples virus	0	0	0	0	0	0	0	0	0
AY129738	206160	11571	Bunyaviridae	11584	Phlebovirus	206160	Sandfly fever Naples virus	AY129738	Sandfly fever Naples virus	0	0	0	0	0	0	0	0	0
AY129733	206160	11571	Bunyaviridae	11584	Phlebovirus	206160	Sandfly fever Naples virus	AY129733	Sandfly fever Naples virus	0	0	0	0	0	0	0	0	0
AY129735	206160	11571	Bunyaviridae	11584	Phlebovirus	206160	Sandfly fever Naples virus	AY129735	Sandfly fever Naples virus	0	0	0	0	0	0	0	0	0
AY129732	206161	11571	Bunyaviridae	11584	Phlebovirus	206160	Sandfly fever Naples virus	AY129732	Sandfly fever Naples virus	0	0	0	0	0	0	0	0	0
U30500	28292	11571	Bunyaviridae	11584	Phlebovirus	28292	Sandfly fever sicilian virus	U30500	Sandfly fever sicilian virus	0	0	0	0	0	0	0	0	0
AY129739	28292	11571	Bunyaviridae	11584	Phlebovirus	28292	Sandfly fever sicilian virus	AY129739	Sandfly fever sicilian virus	0	0	0	0	0	0	0	0	0
NC_005214	11591	11571	Bunyaviridae	11584	Phlebovirus	11591	Uukuniemi virus	NC_005214	Uukuniemi virus	0	0	0	0	0	0	0	0	0
NC_002615	33756	11974	Caliciviridae	95339	Lagovirus	33756	European brown hare syndrome virus	NC_002615	European brown hare syndrome virus	0	0	0	0	0	0	0	0	0
DQ189077	11976	11974	Caliciviridae	95339	Lagovirus	11976	Rabbit hemorrhagic disease virus	DQ189077	Rabbit hemorrhagic disease virus	0	0	0	0	0	0	0	0	0
DQ189078	11976	11974	Caliciviridae	95339	Lagovirus	11976	Rabbit hemorrhagic disease virus	DQ189078	Rabbit hemorrhagic disease virus	0	0	0	0	0	0	0	0	0
AF258618	11976	11974	Caliciviridae	95339	Lagovirus	11976	Rabbit hemorrhagic disease virus	AF258618	Rabbit hemorrhagic disease virus	0	0	0	0	0	0	0	0	0
AY925209	11976	11974	Caliciviridae	95339	Lagovirus	11976	Rabbit hemorrhagic disease virus	AY925209	Rabbit hemorrhagic disease virus	0	0	0	0	0	0	0	0	0
AY343325	241631	11974	Caliciviridae		na	241631	Calicivirus isolate 2117	AY343325	Calicivirus isolate 2117	0	0	0	0	0	0	0	0	0
NC_006875	243550	11974	Caliciviridae		na	243550	Calicivirus isolate TCG	NC_006875	Calicivirus isolate TCG	0	0	0	0	0	0	0	0	0
AY082890	190238	11974	Caliciviridae		na	190238	Calicivirus strain CV23-OH	AY082890	Calicivirus strain CV23-OH	0	0	0	0	0	0	0	0	0
NC_004064	190239	11974	Caliciviridae		na	190239	Calicivirus strain NB	NC_004064	Calicivirus strain NB	0	0	0	0	0	0	0	0	0
NC_004542	74724	11974	Caliciviridae		na	74724	Canine calicivirus	NC_004542	Canine calicivirus	0	0	0	0	0	0	0	0	0
NC_004541	146073	11974	Caliciviridae		na	146073	Walrus calicivirus	NC_004541	Walrus calicivirus	0	0	0	0	0	0	0	0	0
AY549153	206156	11974	Caliciviridae	142786	Norovirus	206156	Bovine enteric calicivirus	AY549153	Bovine enteric calicivirus	0	0	0	0	0	0	0	0	0
DQ228162	206156	11974	Caliciviridae	142786	Norovirus	206156	Bovine enteric calicivirus	DQ228162	Bovine enteric calicivirus	0	0	0	0	0	0	0	0	0
AF542084	206156	11974	Caliciviridae	142786	Norovirus	206156	Bovine enteric calicivirus	AF542084	Bovine enteric calicivirus	0	0	0	0	0	0	0	0	0
DQ288310	206156	11974	Caliciviridae	142786	Norovirus	206156	Bovine enteric calicivirus	DQ288310	Bovine enteric calicivirus	0	0	0	0	0	0	0	0	0
AB112308	233890	11974	Caliciviridae	142786	Norovirus	233890	Human norovirus Saitama	AB112308	Human norovirus Saitama	0	0	0	0	0	0	0	0	0
NC_008311	223997	11974	Caliciviridae	142786	Norovirus	357231	Murine norovirus	NC_008311	Murine norovirus	0	0	0	0	0	0	0	0	0
DQ223041	351047	11974	Caliciviridae	142786	Norovirus	357231	Murine norovirus	DQ223041	Murine norovirus	0	0	0	0	0	0	0	0	0
AY823306	316621	11974	Caliciviridae	142786	Norovirus	11983	Norwalk virus	AY823306	Norwalk virus	0	0	0	0	0	0	0	0	0
AB212306	326483	11974	Caliciviridae	142786	Norovirus	11983	Norwalk virus	AB212306	Norwalk virus	0	0	0	0	0	0	0	0	0
AY502016	122928	11974	Caliciviridae	142786	Norovirus	11983	Norwalk virus	AY502016	Norwalk virus	0	0	0	0	0	0	0	0	0
AY682550	287736	11974	Caliciviridae	142786	Norovirus	11983	Norwalk virus	AY682550	Norwalk virus	0	0	0	0	0	0	0	0	0
AF414427	171859	11974	Caliciviridae	142786	Norovirus	11983	Norwalk virus	AF414427	Norwalk virus	0	0	0	0	0	0	0	0	0
AB248831	370814	11974	Caliciviridae	142786	Norovirus	11983	Norwalk virus	AB248831	Norwalk virus	0	0	0	0	0	0	0	0	0
AF414410	171842	11974	Caliciviridae	142786	Norovirus	11983	Norwalk virus	AF414410	Norwalk virus	0	0	0	0	0	0	0	0	0
EF547402	442402	11974	Caliciviridae	142786	Norovirus	11983	Norwalk virus	EF547402	Norwalk virus	0	0	0	0	0	0	0	0	0
X81879	268832	11974	Caliciviridae	142786	Norovirus	11983	Norwalk virus	X81879	Norwalk virus	0	0	0	0	0	0	0	0	0
AY823303	316618	11974	Caliciviridae	142786	Norovirus	11983	Norwalk virus	AY823303	Norwalk virus	0	0	0	0	0	0	0	0	0
DQ456824	379081	11974	Caliciviridae	142786	Norovirus	11983	Norwalk virus	DQ456824	Norwalk virus	0	0	0	0	0	0	0	0	0
U07611	33750	11974	Caliciviridae	142786	Norovirus	11983	Norwalk virus	U07611	Norwalk virus	0	0	0	0	0	0	0	0	0
AB126320	95340	11974	Caliciviridae	142786	Norovirus	11983	Norwalk virus	AB126320	Norwalk virus	0	0	0	0	0	0	0	0	0
AF414426	171858	11974	Caliciviridae	142786	Norovirus	11983	Norwalk virus	AF414426	Norwalk virus	0	0	0	0	0	0	0	0	0
AB083781	95340	11974	Caliciviridae	142786	Norovirus	11983	Norwalk virus	AB083781	Norwalk virus	0	0	0	0	0	0	0	0	0
AB058535	11983	11974	Caliciviridae	142786	Norovirus	11983	Norwalk virus	AB058535	Norwalk virus	0	0	0	0	0	0	0	0	0
AY038598	165509	11974	Caliciviridae	142786	Norovirus	11983	Norwalk virus	AY038598	Norwalk virus	0	0	0	0	0	0	0	0	0
EF219487	428323	11974	Caliciviridae	142786	Norovirus	11983	Norwalk virus	EF219487	Norwalk virus	0	0	0	0	0	0	0	0	0
AY126475	95340	11974	Caliciviridae	142786	Norovirus	11983	Norwalk virus	AY126475	Norwalk virus	0	0	0	0	0	0	0	0	0
AY032605	158465	11974	Caliciviridae	142786	Norovirus	11983	Norwalk virus	AY032605	Norwalk virus	0	0	0	0	0	0	0	0	0
DQ438972	122929	11974	Caliciviridae	142786	Norovirus	11983	Norwalk virus	DQ438972	Norwalk virus	0	0	0	0	0	0	0	0	0
DQ379714	371736	11974	Caliciviridae	142786	Norovirus	11983	Norwalk virus	DQ379714	Norwalk virus	0	0	0	0	0	0	0	0	0
AB039781	95340	11974	Caliciviridae	142786	Norovirus	11983	Norwalk virus	AB039781	Norwalk virus	0	0	0	0	0	0	0	0	0
AY126474	95340	11974	Caliciviridae	142786	Norovirus	11983	Norwalk virus	AY126474	Norwalk virus	0	0	0	0	0	0	0	0	0
AB083780	95340	11974	Caliciviridae	142786	Norovirus	11983	Norwalk virus	AB083780	Norwalk virus	0	0	0	0	0	0	0	0	0
AY919139	314489	11974	Caliciviridae	142786	Norovirus	11983	Norwalk virus	AY919139	Norwalk virus	0	0	0	0	0	0	0	0	0
AB039776	95340	11974	Caliciviridae	142786	Norovirus	11983	Norwalk virus	AB039776	Norwalk virus	0	0	0	0	0	0	0	0	0
AF315813	150907	11974	Caliciviridae	142786	Norovirus	11983	Norwalk virus	AF315813	Norwalk virus	0	0	0	0	0	0	0	0	0
AY652979	284468	11974	Caliciviridae	142786	Norovirus	11983	Norwalk virus	AY652979	Norwalk virus	0	0	0	0	0	0	0	0	0
AB190457	11983	11974	Caliciviridae	142786	Norovirus	11983	Norwalk virus	AB190457	Norwalk virus	0	0	0	0	0	0	0	0	0
AY237415	235136	11974	Caliciviridae	142786	Norovirus	11983	Norwalk virus	AY237415	Norwalk virus	0	0	0	0	0	0	0	0	0
AB039780	95340	11974	Caliciviridae	142786	Norovirus	11983	Norwalk virus	AB039780	Norwalk virus	0	0	0	0	0	0	0	0	0
AF427119	173930	11974	Caliciviridae	142786	Norovirus	11983	Norwalk virus	AF427119	Norwalk virus	0	0	0	0	0	0	0	0	0
AY134748	52276	11974	Caliciviridae	142786	Norovirus	11983	Norwalk virus	AY134748	Norwalk virus	0	0	0	0	0	0	0	0	0
AB039774	95340	11974	Caliciviridae	142786	Norovirus	11983	Norwalk virus	AB039774	Norwalk virus	0	0	0	0	0	0	0	0	0
AY126468	95340	11974	Caliciviridae	142786	Norovirus	11983	Norwalk virus	AY126468	Norwalk virus	0	0	0	0	0	0	0	0	0
AJ277615	122919	11974	Caliciviridae	142786	Norovirus	11983	Norwalk virus	AJ277615	Norwalk virus	0	0	0	0	0	0	0	0	0
EF190920	419955	11974	Caliciviridae	142786	Norovirus	11983	Norwalk virus	EF190920	Norwalk virus	0	0	0	0	0	0	0	0	0
AB081723	95340	11974	Caliciviridae	142786	Norovirus	11983	Norwalk virus	AB081723	Norwalk virus	0	0	0	0	0	0	0	0	0
AB220921	336619	11974	Caliciviridae	142786	Norovirus	11983	Norwalk virus	AB220921	Norwalk virus	0	0	0	0	0	0	0	0	0
EF529738	439201	11974	Caliciviridae	142786	Norovirus	11983	Norwalk virus	EF529738	Norwalk virus	0	0	0	0	0	0	0	0	0
AY682548	287734	11974	Caliciviridae	142786	Norovirus	11983	Norwalk virus	AY682548	Norwalk virus	0	0	0	0	0	0	0	0	0
EF529743	439202	11974	Caliciviridae	142786	Norovirus	11983	Norwalk virus	EF529743	Norwalk virus	0	0	0	0	0	0	0	0	0
AY502009	122929	11974	Caliciviridae	142786	Norovirus	11983	Norwalk virus	AY502009	Norwalk virus	0	0	0	0	0	0	0	0	0
AB039775	95340	11974	Caliciviridae	142786	Norovirus	11983	Norwalk virus	AB039775	Norwalk virus	0	0	0	0	0	0	0	0	0
DQ366347	369966	11974	Caliciviridae	142786	Norovirus	11983	Norwalk virus	DQ366347	Norwalk virus	0	0	0	0	0	0	0	0	0
EF547405	442403	11974	Caliciviridae	142786	Norovirus	11983	Norwalk virus	EF547405	Norwalk virus	0	0	0	0	0	0	0	0	0
AY682549	287735	11974	Caliciviridae	142786	Norovirus	11983	Norwalk virus	AY682549	Norwalk virus	0	0	0	0	0	0	0	0	0
AF439267	150135	11974	Caliciviridae	142786	Norovirus	11983	Norwalk virus	AF439267	Norwalk virus	0	0	0	0	0	0	0	0	0
AF414406	171838	11974	Caliciviridae	142786	Norovirus	11983	Norwalk virus	AF414406	Norwalk virus	0	0	0	0	0	0	0	0	0
AB233474	344196	11974	Caliciviridae	142786	Norovirus	11983	Norwalk virus	AB233474	Norwalk virus	0	0	0	0	0	0	0	0	0
AY502020	122929	11974	Caliciviridae	142786	Norovirus	11983	Norwalk virus	AY502020	Norwalk virus	0	0	0	0	0	0	0	0	0
AF414416	171848	11974	Caliciviridae	142786	Norovirus	11983	Norwalk virus	AF414416	Norwalk virus	0	0	0	0	0	0	0	0	0
DQ379715	371737	11974	Caliciviridae	142786	Norovirus	11983	Norwalk virus	DQ379715	Norwalk virus	0	0	0	0	0	0	0	0	0
AB242256	357488	11974	Caliciviridae	142786	Norovirus	11983	Norwalk virus	AB242256	Norwalk virus	0	0	0	0	0	0	0	0	0
AB231361	339583	11974	Caliciviridae	142786	Norovirus	11983	Norwalk virus	AB231361	Norwalk virus	0	0	0	0	0	0	0	0	0
AB231337	339559	11974	Caliciviridae	142786	Norovirus	11983	Norwalk virus	AB231337	Norwalk virus	0	0	0	0	0	0	0	0	0
EF190919	419954	11974	Caliciviridae	142786	Norovirus	11983	Norwalk virus	EF190919	Norwalk virus	0	0	0	0	0	0	0	0	0
AY675554	286545	11974	Caliciviridae	142786	Norovirus	11983	Norwalk virus	AY675554	Norwalk virus	0	0	0	0	0	0	0	0	0
AY274820	95340	11974	Caliciviridae	142786	Norovirus	11983	Norwalk virus	AY274820	Norwalk virus	0	0	0	0	0	0	0	0	0
AF414407	171839	11974	Caliciviridae	142786	Norovirus	11983	Norwalk virus	AF414407	Norwalk virus	0	0	0	0	0	0	0	0	0
L23828	11983	11974	Caliciviridae	142786	Norovirus	11983	Norwalk virus	L23828	Norwalk virus	0	0	0	0	0	0	0	0	0
AF097917	340018	11974	Caliciviridae	142786	Norovirus	11983	Norwalk virus	AF097917	Norwalk virus	0	0	0	0	0	0	0	0	0
AY772730	150137	11974	Caliciviridae	142786	Norovirus	11983	Norwalk virus	AY772730	Norwalk virus	0	0	0	0	0	0	0	0	0
AB258331	384614	11974	Caliciviridae	142786	Norovirus	11983	Norwalk virus	AB258331	Norwalk virus	0	0	0	0	0	0	0	0	0
EF126965	416035	11974	Caliciviridae	142786	Norovirus	11983	Norwalk virus	EF126965	Norwalk virus	0	0	0	0	0	0	0	0	0
NC_001959	11983	11974	Caliciviridae	142786	Norovirus	11983	Norwalk virus	NC_001959	Norwalk virus	0	0	0	0	0	0	0	0	0
AB187514	290280	11974	Caliciviridae	142786	Norovirus	11983	Norwalk virus	AB187514	Norwalk virus	0	0	0	0	0	0	0	0	0
EF529737	439196	11974	Caliciviridae	142786	Norovirus	11983	Norwalk virus	EF529737	Norwalk virus	0	0	0	0	0	0	0	0	0
L07418	11984	11974	Caliciviridae	142786	Norovirus	11983	Norwalk virus	L07418	Norwalk virus	0	0	0	0	0	0	0	0	0
AB039778	95340	11974	Caliciviridae	142786	Norovirus	11983	Norwalk virus	AB039778	Norwalk virus	0	0	0	0	0	0	0	0	0
EF121839	418531	11974	Caliciviridae	142786	Norovirus	11983	Norwalk virus	EF121839	Norwalk virus	0	0	0	0	0	0	0	0	0
EF529741	439195	11974	Caliciviridae	142786	Norovirus	11983	Norwalk virus	EF529741	Norwalk virus	0	0	0	0	0	0	0	0	0
AB231362	339584	11974	Caliciviridae	142786	Norovirus	11983	Norwalk virus	AB231362	Norwalk virus	0	0	0	0	0	0	0	0	0
AF414404	171836	11974	Caliciviridae	142786	Norovirus	11983	Norwalk virus	AF414404	Norwalk virus	0	0	0	0	0	0	0	0	0
AF538678	207657	11974	Caliciviridae	142786	Norovirus	11983	Norwalk virus	AF538678	Norwalk virus	0	0	0	0	0	0	0	0	0
AF093797	11983	11974	Caliciviridae	142786	Norovirus	11983	Norwalk virus	AF093797	Norwalk virus	0	0	0	0	0	0	0	0	0
DQ379713	371735	11974	Caliciviridae	142786	Norovirus	11983	Norwalk virus	DQ379713	Norwalk virus	0	0	0	0	0	0	0	0	0
AY502008	122928	11974	Caliciviridae	142786	Norovirus	11983	Norwalk virus	AY502008	Norwalk virus	0	0	0	0	0	0	0	0	0
AF397156	168224	11974	Caliciviridae	142786	Norovirus	11983	Norwalk virus	AF397156	Norwalk virus	0	0	0	0	0	0	0	0	0
AB231339	339561	11974	Caliciviridae	142786	Norovirus	11983	Norwalk virus	AB231339	Norwalk virus	0	0	0	0	0	0	0	0	0
AB042808	99565	11974	Caliciviridae	142786	Norovirus	11983	Norwalk virus	AB042808	Norwalk virus	0	0	0	0	0	0	0	0	0
AB058547	11983	11974	Caliciviridae	142786	Norovirus	11983	Norwalk virus	AB058547	Norwalk virus	0	0	0	0	0	0	0	0	0
AB248832	370815	11974	Caliciviridae	142786	Norovirus	11983	Norwalk virus	AB248832	Norwalk virus	0	0	0	0	0	0	0	0	0
U04469	33755	11974	Caliciviridae	142786	Norovirus	11983	Norwalk virus	U04469	Norwalk virus	0	0	0	0	0	0	0	0	0
AY274266	95340	11974	Caliciviridae	142786	Norovirus	11983	Norwalk virus	AY274266	Norwalk virus	0	0	0	0	0	0	0	0	0
AY682552	287733	11974	Caliciviridae	142786	Norovirus	11983	Norwalk virus	AY682552	Norwalk virus	0	0	0	0	0	0	0	0	0
AY274819	95340	11974	Caliciviridae	142786	Norovirus	11983	Norwalk virus	AY274819	Norwalk virus	0	0	0	0	0	0	0	0	0
AY823304	316619	11974	Caliciviridae	142786	Norovirus	11983	Norwalk virus	AY823304	Norwalk virus	0	0	0	0	0	0	0	0	0
AF414409	171841	11974	Caliciviridae	142786	Norovirus	11983	Norwalk virus	AF414409	Norwalk virus	0	0	0	0	0	0	0	0	0
AB074893	70297	11974	Caliciviridae	142786	Norovirus	70297	Swine norovirus	AB074893	Swine norovirus	0	0	0	0	0	0	0	0	0
AY144337	154121	11974	Caliciviridae	95341	Sapovirus	154121	Mink enteric sapovirus	AY144337	Mink enteric sapovirus	0	0	0	0	0	0	0	0	0
NC_000940	106333	11974	Caliciviridae	95341	Sapovirus	106333	Porcine enteric sapovirus	NC_000940	Porcine enteric sapovirus	0	0	0	0	0	0	0	0	0
NC_010624	234601	11974	Caliciviridae	95341	Sapovirus	95342	Sapporo virus	NC_010624	Sapporo virus	0	0	0	0	0	0	0	0	0
X86560	82659	11974	Caliciviridae	95341	Sapovirus	95342	Sapporo virus	X86560	Sapporo virus	0	0	0	0	0	0	0	0	0
EF213768	428679	11974	Caliciviridae	95341	Sapovirus	95342	Sapporo virus	EF213768	Sapporo virus	0	0	0	0	0	0	0	0	0
AY646856	300717	11974	Caliciviridae	95341	Sapovirus	95342	Sapporo virus	AY646856	Sapporo virus	0	0	0	0	0	0	0	0	0
DQ125333	343513	11974	Caliciviridae	95341	Sapovirus	95342	Sapporo virus	DQ125333	Sapporo virus	0	0	0	0	0	0	0	0	0
AB258428	382651	11974	Caliciviridae	95341	Sapovirus	95342	Sapporo virus	AB258428	Sapporo virus	0	0	0	0	0	0	0	0	0
AF435812	177065	11974	Caliciviridae	95341	Sapovirus	95342	Sapporo virus	AF435812	Sapporo virus	0	0	0	0	0	0	0	0	0
AF294739	135389	11974	Caliciviridae	95341	Sapovirus	95342	Sapporo virus	AF294739	Sapporo virus	0	0	0	0	0	0	0	0	0
AY823308	316623	11974	Caliciviridae	95341	Sapovirus	95342	Sapporo virus	AY823308	Sapporo virus	0	0	0	0	0	0	0	0	0
U65427	336068	11974	Caliciviridae	95341	Sapovirus	95342	Sapporo virus	U65427	Sapporo virus	0	0	0	0	0	0	0	0	0
AJ249939	248942	11974	Caliciviridae	95341	Sapovirus	95342	Sapporo virus	AJ249939	Sapporo virus	0	0	0	0	0	0	0	0	0
NC_006554	290314	11974	Caliciviridae	95341	Sapovirus	95342	Sapporo virus	NC_006554	Sapporo virus	0	0	0	0	0	0	0	0	0
AY646855	300716	11974	Caliciviridae	95341	Sapovirus	95342	Sapporo virus	AY646855	Sapporo virus	0	0	0	0	0	0	0	0	0
AY826423	317630	11974	Caliciviridae	95341	Sapovirus	95342	Sapporo virus	AY826423	Sapporo virus	0	0	0	0	0	0	0	0	0
U95644	336066	11974	Caliciviridae	95341	Sapovirus	95342	Sapporo virus	U95644	Sapporo virus	0	0	0	0	0	0	0	0	0
U13992	11978	11974	Caliciviridae	95337	Vesivirus	11978	Feline calicivirus	U13992	Feline calicivirus	0	0	0	0	0	0	0	0	0
AB055457	11978	11974	Caliciviridae	95337	Vesivirus	11978	Feline calicivirus	AB055457	Feline calicivirus	0	0	0	0	0	0	0	0	0
U06650	11978	11974	Caliciviridae	95337	Vesivirus	11978	Feline calicivirus	U06650	Feline calicivirus	0	0	0	0	0	0	0	0	0
AY560114	11978	11974	Caliciviridae	95337	Vesivirus	11978	Feline calicivirus	AY560114	Feline calicivirus	0	0	0	0	0	0	0	0	0
AF486286	11978	11974	Caliciviridae	95337	Vesivirus	11978	Feline calicivirus	AF486286	Feline calicivirus	0	0	0	0	0	0	0	0	0
AF109465	11978	11974	Caliciviridae	95337	Vesivirus	11978	Feline calicivirus	AF109465	Feline calicivirus	0	0	0	0	0	0	0	0	0
AJ009721	11978	11974	Caliciviridae	95337	Vesivirus	11978	Feline calicivirus	AJ009721	Feline calicivirus	0	0	0	0	0	0	0	0	0
D31836	11978	11974	Caliciviridae	95337	Vesivirus	11978	Feline calicivirus	D31836	Feline calicivirus	0	0	0	0	0	0	0	0	0
AF031877	11978	11974	Caliciviridae	95337	Vesivirus	11978	Feline calicivirus	AF031877	Feline calicivirus	0	0	0	0	0	0	0	0	0
DQ182628	11978	11974	Caliciviridae	95337	Vesivirus	11978	Feline calicivirus	DQ182628	Feline calicivirus	0	0	0	0	0	0	0	0	0
AY560113	11978	11974	Caliciviridae	95337	Vesivirus	11978	Feline calicivirus	AY560113	Feline calicivirus	0	0	0	0	0	0	0	0	0
X99449	11978	11974	Caliciviridae	95337	Vesivirus	11978	Feline calicivirus	X99449	Feline calicivirus	0	0	0	0	0	0	0	0	0
DQ910793	11978	11974	Caliciviridae	95337	Vesivirus	11978	Feline calicivirus	DQ910793	Feline calicivirus	0	0	0	0	0	0	0	0	0
AF260320	11978	11974	Caliciviridae	95337	Vesivirus	11978	Feline calicivirus	AF260320	Feline calicivirus	0	0	0	0	0	0	0	0	0
X99446	11978	11974	Caliciviridae	95337	Vesivirus	11978	Feline calicivirus	X99446	Feline calicivirus	0	0	0	0	0	0	0	0	0
AF031872	11978	11974	Caliciviridae	95337	Vesivirus	11978	Feline calicivirus	AF031872	Feline calicivirus	0	0	0	0	0	0	0	0	0
AF357010	11978	11974	Caliciviridae	95337	Vesivirus	11978	Feline calicivirus	AF357010	Feline calicivirus	0	0	0	0	0	0	0	0	0
X99447	11978	11974	Caliciviridae	95337	Vesivirus	11978	Feline calicivirus	X99447	Feline calicivirus	0	0	0	0	0	0	0	0	0
AF109468	11978	11974	Caliciviridae	95337	Vesivirus	11978	Feline calicivirus	AF109468	Feline calicivirus	0	0	0	0	0	0	0	0	0
DQ910791	11978	11974	Caliciviridae	95337	Vesivirus	11978	Feline calicivirus	DQ910791	Feline calicivirus	0	0	0	0	0	0	0	0	0
DQ910788	11978	11974	Caliciviridae	95337	Vesivirus	11978	Feline calicivirus	DQ910788	Feline calicivirus	0	0	0	0	0	0	0	0	0
AF479590	11978	11974	Caliciviridae	95337	Vesivirus	11978	Feline calicivirus	AF479590	Feline calicivirus	0	0	0	0	0	0	0	0	0
AY996861	11978	11974	Caliciviridae	95337	Vesivirus	11978	Feline calicivirus	AY996861	Feline calicivirus	0	0	0	0	0	0	0	0	0
AY560116	11978	11974	Caliciviridae	95337	Vesivirus	11978	Feline calicivirus	AY560116	Feline calicivirus	0	0	0	0	0	0	0	0	0
AY560117	11978	11974	Caliciviridae	95337	Vesivirus	11978	Feline calicivirus	AY560117	Feline calicivirus	0	0	0	0	0	0	0	0	0
DQ910786	11978	11974	Caliciviridae	95337	Vesivirus	11978	Feline calicivirus	DQ910786	Feline calicivirus	0	0	0	0	0	0	0	0	0
DQ424892	11978	11974	Caliciviridae	95337	Vesivirus	11978	Feline calicivirus	DQ424892	Feline calicivirus	0	0	0	0	0	0	0	0	0
U07131	11978	11974	Caliciviridae	95337	Vesivirus	11978	Feline calicivirus	U07131	Feline calicivirus	0	0	0	0	0	0	0	0	0
DQ910794	11978	11974	Caliciviridae	95337	Vesivirus	11978	Feline calicivirus	DQ910794	Feline calicivirus	0	0	0	0	0	0	0	0	0
AF031875	11978	11974	Caliciviridae	95337	Vesivirus	11978	Feline calicivirus	AF031875	Feline calicivirus	0	0	0	0	0	0	0	0	0
DQ910787	11978	11974	Caliciviridae	95337	Vesivirus	11978	Feline calicivirus	DQ910787	Feline calicivirus	0	0	0	0	0	0	0	0	0
L09719	11978	11974	Caliciviridae	95337	Vesivirus	11978	Feline calicivirus	L09719	Feline calicivirus	0	0	0	0	0	0	0	0	0
X99445	11978	11974	Caliciviridae	95337	Vesivirus	11978	Feline calicivirus	X99445	Feline calicivirus	0	0	0	0	0	0	0	0	0
NC_008580	303317	11974	Caliciviridae	95337	Vesivirus	303317	Rabbit vesivirus	NC_008580	Rabbit vesivirus	0	0	0	0	0	0	0	0	0
AF091736	82664	11974	Caliciviridae	95337	Vesivirus	35612	Vesicular exanthema of swine virus	AF091736	Vesicular exanthema of swine virus	0	0	0	0	0	0	0	0	0
U18734	11982	11974	Caliciviridae	95337	Vesivirus	35612	Vesicular exanthema of swine virus	U18734	Vesicular exanthema of swine virus	0	0	0	0	0	0	0	0	0
M87482	11982	11974	Caliciviridae	95337	Vesivirus	35612	Vesicular exanthema of swine virus	M87482	Vesicular exanthema of swine virus	0	0	0	0	0	0	0	0	0
DQ666630	11982	11974	Caliciviridae	95337	Vesivirus	35612	Vesicular exanthema of swine virus	DQ666630	Vesicular exanthema of swine virus	0	0	0	0	0	0	0	0	0
AJ131387	85615	11974	Caliciviridae	95337	Vesivirus	35612	Vesicular exanthema of swine virus	AJ131387	Vesicular exanthema of swine virus	0	0	0	0	0	0	0	0	0
DQ666632	35612	11974	Caliciviridae	95337	Vesivirus	35612	Vesicular exanthema of swine virus	DQ666632	Vesicular exanthema of swine virus	0	0	0	0	0	0	0	0	0
U15301	11982	11974	Caliciviridae	95337	Vesivirus	35612	Vesicular exanthema of swine virus	U15301	Vesicular exanthema of swine virus	0	0	0	0	0	0	0	0	0
U52005	11982	11974	Caliciviridae	95337	Vesivirus	35612	Vesicular exanthema of swine virus	U52005	Vesicular exanthema of swine virus	0	0	0	0	0	0	0	0	0
U76885	11982	11974	Caliciviridae	95337	Vesivirus	35612	Vesicular exanthema of swine virus	U76885	Vesicular exanthema of swine virus	0	0	0	0	0	0	0	0	0
DQ666637	35612	11974	Caliciviridae	95337	Vesivirus	35612	Vesicular exanthema of swine virus	DQ666637	Vesicular exanthema of swine virus	0	0	0	0	0	0	0	0	0
DQ666631	11982	11974	Caliciviridae	95337	Vesivirus	35612	Vesicular exanthema of swine virus	DQ666631	Vesicular exanthema of swine virus	0	0	0	0	0	0	0	0	0
DQ666629	11982	11974	Caliciviridae	95337	Vesivirus	35612	Vesicular exanthema of swine virus	DQ666629	Vesicular exanthema of swine virus	0	0	0	0	0	0	0	0	0
DQ666636	11982	11974	Caliciviridae	95337	Vesivirus	35612	Vesicular exanthema of swine virus	DQ666636	Vesicular exanthema of swine virus	0	0	0	0	0	0	0	0	0
AJ011099	37300	11974	Caliciviridae	95337	Vesivirus	35612	Vesicular exanthema of swine virus	AJ011099	Vesicular exanthema of swine virus	0	0	0	0	0	0	0	0	0
U18731	11982	11974	Caliciviridae	95337	Vesivirus	35612	Vesicular exanthema of swine virus	U18731	Vesicular exanthema of swine virus	0	0	0	0	0	0	0	0	0
NC_002551	35612	11974	Caliciviridae	95337	Vesivirus	35612	Vesicular exanthema of swine virus	NC_002551	Vesicular exanthema of swine virus	0	0	0	0	0	0	0	0	0
NC_001944	77856	39724	Circoviridae	39725	Circovirus	77856	Beak and feather disease virus	NC_001944	Beak and feather disease virus	0	0	0	0	0	0	0	0	0
NC_002068	85542	39724	Circoviridae	39725	Circovirus	85542	Bovine circovirus	NC_002068	Bovine circovirus	0	0	0	0	0	0	0	0	0
NC_003410	142661	39724	Circoviridae	39725	Circovirus	142661	Canary circovirus	NC_003410	Canary circovirus	0	0	0	0	0	0	0	0	0
NC_002361	126070	39724	Circoviridae	39725	Circovirus	126070	Columbid circovirus	NC_002361	Columbid circovirus	0	0	0	0	0	0	0	0	0
AF536936	146032	39724	Circoviridae	39725	Circovirus	146032	Goose circovirus	AF536936	Goose circovirus	0	0	0	0	0	0	0	0	0
NC_005053	232802	39724	Circoviridae	39725	Circovirus	232802	Mulard duck circovirus	NC_005053	Mulard duck circovirus	0	0	0	0	0	0	0	0	0
NC_006561	257468	39724	Circoviridae	39725	Circovirus	257468	Muscovy duck circovirus	NC_006561	Muscovy duck circovirus	0	0	0	0	0	0	0	0	0
NC_001792	46221	39724	Circoviridae	39725	Circovirus	46221	Porcine circovirus	NC_001792	Porcine circovirus	0	0	0	0	0	0	0	0	0
AF305532	85708	39724	Circoviridae	39725	Circovirus	85708	Porcine circovirus 2	AF305532	Porcine circovirus 2	0	0	0	0	0	0	0	0	0
NC_008033	349370	39724	Circoviridae	39725	Circovirus	349370	Starling circovirus	NC_008033	Starling circovirus	0	0	0	0	0	0	0	0	0
NC_001427	12618	39724	Circoviridae	227307	Gyrovirus	12618	Chicken anemia virus	NC_001427	Chicken anemia virus	0	0	0	0	0	0	0	0	0
NC_003045	11128	11118	Coronaviridae	11119	Coronavirus	11128	Bovine coronavirus	NC_003045	Bovine coronavirus	0	0	0	0	0	0	1	0	0
X66717	11153	11118	Coronaviridae	11119	Coronavirus	11153	Canine coronavirus	X66717	Canine coronavirus	0	0	0	0	0	0	1	0	0
AY316300	202496	11118	Coronaviridae	11119	Coronavirus	136187	Equine coronavirus	AY316300	Equine coronavirus	0	0	0	0	0	0	1	0	0
AY994055	11135	11118	Coronaviridae	11119	Coronavirus	12663	Feline coronavirus	AY994055	Feline coronavirus	0	0	0	0	0	0	1	0	0
AB086902	11135	11118	Coronaviridae	11119	Coronavirus	12663	Feline coronavirus	AB086902	Feline coronavirus	0	0	0	0	0	0	1	0	0
DQ340562	366619	11118	Coronaviridae	11119	Coronavirus	366619	Ferret enteric coronavirus MSU1	DQ340562	Ferret enteric coronavirus MSU1	0	0	0	0	0	0	1	0	0
AJ871017	300187	11118	Coronaviridae	11119	Coronavirus	300187	Goose coronavirus	AJ871017	Goose coronavirus	0	0	0	0	0	0	1	0	0
NC_002645	11137	11118	Coronaviridae	11119	Coronavirus	11137	Human coronavirus 229E	NC_002645	Human coronavirus 229E	0	0	0	0	0	0	1	0	0
DQ415904	290028	11118	Coronaviridae	11119	Coronavirus	290028	Human coronavirus HKU1	DQ415904	Human coronavirus HKU1	0	0	0	0	0	0	1	0	0
DQ415899	290028	11118	Coronaviridae	11119	Coronavirus	290028	Human coronavirus HKU1	DQ415899	Human coronavirus HKU1	0	0	0	0	0	0	1	0	0
DQ415908	290028	11118	Coronaviridae	11119	Coronavirus	290028	Human coronavirus HKU1	DQ415908	Human coronavirus HKU1	0	0	0	0	0	0	1	0	0
DQ415909	290028	11118	Coronaviridae	11119	Coronavirus	290028	Human coronavirus HKU1	DQ415909	Human coronavirus HKU1	0	0	0	0	0	0	1	0	0
DQ415913	290028	11118	Coronaviridae	11119	Coronavirus	290028	Human coronavirus HKU1	DQ415913	Human coronavirus HKU1	0	0	0	0	0	0	1	0	0
DQ415907	290028	11118	Coronaviridae	11119	Coronavirus	290028	Human coronavirus HKU1	DQ415907	Human coronavirus HKU1	0	0	0	0	0	0	1	0	0
NC_005831	277944	11118	Coronaviridae	11119	Coronavirus	277944	Human coronavirus NL63	NC_005831	Human coronavirus NL63	0	0	0	0	0	0	1	0	0
NC_005147	31631	11118	Coronaviridae	11119	Coronavirus	31631	Human coronavirus OC43	NC_005147	Human coronavirus OC43	0	0	0	0	0	0	1	0	0
DQ834384	11120	11118	Coronaviridae	11119	Coronavirus	11120	Infectious bronchitis virus	DQ834384	Infectious bronchitis virus	0	0	0	0	0	0	1	0	0
NC_001451	11120	11118	Coronaviridae	11119	Coronavirus	11120	Infectious bronchitis virus	NC_001451	Infectious bronchitis virus	0	0	0	0	0	0	1	0	0
AY646283	284515	11118	Coronaviridae	11119	Coronavirus	11120	Infectious bronchitis virus	AY646283	Infectious bronchitis virus	0	0	0	0	0	0	1	0	0
U52601	11120	11118	Coronaviridae	11119	Coronavirus	11120	Infectious bronchitis virus	U52601	Infectious bronchitis virus	0	0	0	0	0	0	1	0	0
AY514485	11120	11118	Coronaviridae	11119	Coronavirus	11120	Infectious bronchitis virus	AY514485	Infectious bronchitis virus	0	0	0	0	0	0	1	0	0
AY641576	11120	11118	Coronaviridae	11119	Coronavirus	11120	Infectious bronchitis virus	AY641576	Infectious bronchitis virus	0	0	0	0	0	0	1	0	0
DQ646405	11120	11118	Coronaviridae	11119	Coronavirus	11120	Infectious bronchitis virus	DQ646405	Infectious bronchitis virus	0	0	0	0	0	0	1	0	0
AY338732	11120	11118	Coronaviridae	11119	Coronavirus	11120	Infectious bronchitis virus	AY338732	Infectious bronchitis virus	0	0	0	0	0	0	1	0	0
U52600	11120	11118	Coronaviridae	11119	Coronavirus	11120	Infectious bronchitis virus	U52600	Infectious bronchitis virus	0	0	0	0	0	0	1	0	0
AY319651	11120	11118	Coronaviridae	11119	Coronavirus	11120	Infectious bronchitis virus	AY319651	Infectious bronchitis virus	0	0	0	0	0	0	1	0	0
DQ288927	11120	11118	Coronaviridae	11119	Coronavirus	11120	Infectious bronchitis virus	DQ288927	Infectious bronchitis virus	0	0	0	0	0	0	1	0	0
U52599	11120	11118	Coronaviridae	11119	Coronavirus	11120	Infectious bronchitis virus	U52599	Infectious bronchitis virus	0	0	0	0	0	0	1	0	0
AF208066	11138	11118	Coronaviridae	11119	Coronavirus	11138	Murine hepatitis virus	AF208066	Murine hepatitis virus	0	0	0	0	0	0	1	0	0
AF207902	123595	11118	Coronaviridae	11119	Coronavirus	11138	Murine hepatitis virus	AF207902	Murine hepatitis virus	0	0	0	0	0	0	1	0	0
AY771998	11138	11118	Coronaviridae	11119	Coronavirus	11138	Murine hepatitis virus	AY771998	Murine hepatitis virus	0	0	0	0	0	0	1	0	0
NC_001846	11142	11118	Coronaviridae	11119	Coronavirus	11138	Murine hepatitis virus	NC_001846	Murine hepatitis virus	0	0	0	0	0	0	1	0	0
NC_006852	11144	11118	Coronaviridae	11119	Coronavirus	11138	Murine hepatitis virus	NC_006852	Murine hepatitis virus	0	0	0	0	0	0	1	0	0
M64316	11138	11118	Coronaviridae	11119	Coronavirus	11138	Murine hepatitis virus	M64316	Murine hepatitis virus	0	0	0	0	0	0	1	0	0
NC_003436	28295	11118	Coronaviridae	11119	Coronavirus	28295	Porcine epidemic diarrhea virus	NC_003436	Porcine epidemic diarrhea virus	0	0	0	0	0	0	1	0	0
NC_007732	42005	11118	Coronaviridae	11119	Coronavirus	42005	Porcine hemagglutinating encephalomyelitis virus	NC_007732	Porcine hemagglutinating encephalomyelitis virus	0	0	0	0	0	0	1	0	0
AF207551	92931	11118	Coronaviridae	11119	Coronavirus	31632	Rat coronavirus	AF207551	Rat coronavirus	0	0	0	0	0	0	1	0	0
NC_004718	227859	11118	Coronaviridae	11119	Coronavirus	227859	SARS coronavirus	NC_004718	SARS coronavirus	0	0	0	0	0	0	1	0	0
DQ201447	11149	11118	Coronaviridae	11119	Coronavirus	11149	Transmissible gastroenteritis virus	DQ201447	Transmissible gastroenteritis virus	0	0	0	0	0	0	1	0	0
NC_002306	11149	11118	Coronaviridae	11119	Coronavirus	11149	Transmissible gastroenteritis virus	NC_002306	Transmissible gastroenteritis virus	0	0	0	0	0	0	1	0	0
NC_007447	46473	11118	Coronaviridae	11155	Torovirus	74501	Bovine torovirus	NC_007447	Bovine torovirus	0	0	0	0	0	0	0	0	0
X52374	11156	11118	Coronaviridae	11155	Torovirus	329862	Equine torovirus	X52374	Equine torovirus	0	0	0	0	0	0	0	0	0
D00563	11156	11118	Coronaviridae	11155	Torovirus	329862	Equine torovirus	D00563	Equine torovirus	0	0	0	0	0	0	0	0	0
AJ575366	237020	11118	Coronaviridae	11155	Torovirus	237020	Porcine torovirus	AJ575366	Porcine torovirus	0	0	0	0	0	0	0	0	0
AJ575372	237020	11118	Coronaviridae	11155	Torovirus	237020	Porcine torovirus	AJ575372	Porcine torovirus	0	0	0	0	0	0	0	0	0
AJ575364	237020	11118	Coronaviridae	11155	Torovirus	237020	Porcine torovirus	AJ575364	Porcine torovirus	0	0	0	0	0	0	0	0	0
AJ575368	237020	11118	Coronaviridae	11155	Torovirus	237020	Porcine torovirus	AJ575368	Porcine torovirus	0	0	0	0	0	0	0	0	0
U28006	186541	11266	Filoviridae	186536	Ebola-like viruses	186541	Cote d'Ivoire ebolavirus	U28006	Cote d'Ivoire ebolavirus	1	0	0	0	0	0	0	0	0
DQ978379	186541	11266	Filoviridae	186536	Ebola-like viruses	186541	Cote d'Ivoire ebolavirus	DQ978379	Cote d'Ivoire ebolavirus	1	0	0	0	0	0	0	0	0
NC_004161	186539	11266	Filoviridae	186536	Ebola-like viruses	186539	Reston ebolavirus	NC_004161	Reston ebolavirus	1	0	0	0	0	0	0	0	0
NC_006432	186540	11266	Filoviridae	186536	Ebola-like viruses	186540	Sudan ebolavirus	NC_006432	Sudan ebolavirus	1	0	0	0	0	0	0	0	0
NC_002549	186538	11266	Filoviridae	186536	Ebola-like viruses	186538	Zaire ebolavirus	NC_002549	Zaire ebolavirus	1	0	0	0	0	0	0	0	0
NC_001608	11269	11266	Filoviridae	186537	Marburgvirus	11269	Lake Victoria marburgvirus	NC_001608	Lake Victoria marburgvirus	0	0	0	0	0	0	0	0	0
DQ447649	378809	11266	Filoviridae	186537	Marburgvirus	11269	Lake Victoria marburgvirus	DQ447649	Lake Victoria marburgvirus	0	0	0	0	0	0	0	0	0
NC_003676	64280	11050	Flaviviridae	11051	Flavivirus	64280	Apoi virus	NC_003676	Apoi virus	0	0	0	0	0	1	0	0	0
AF013362	64303	11050	Flaviviridae	11051	Flavivirus	64303	Aroa virus	AF013362	Aroa virus	0	0	0	0	0	1	0	0	0
AF013390	64313	11050	Flaviviridae	11051	Flavivirus	64303	Aroa virus	AF013390	Aroa virus	0	0	0	0	0	1	0	0	0
AF372411	64313	11050	Flaviviridae	11051	Flavivirus	64303	Aroa virus	AF372411	Aroa virus	0	0	0	0	0	1	0	0	0
AF372413	64303	11050	Flaviviridae	11051	Flavivirus	64303	Aroa virus	AF372413	Aroa virus	0	0	0	0	0	1	0	0	0
AY632545	64290	11050	Flaviviridae	11051	Flavivirus	64290	Bagaza virus	AY632545	Bagaza virus	0	0	0	0	0	1	0	0	0
L40951	38837	11050	Flaviviridae	11051	Flavivirus	38837	Banzi virus	L40951	Banzi virus	0	0	0	0	0	1	0	0	0
AF013369	64306	11050	Flaviviridae	11051	Flavivirus	64306	Batu Cave virus	AF013369	Batu Cave virus	0	0	0	0	0	1	0	0	0
AF013364	64295	11050	Flaviviridae	11051	Flavivirus	64295	Bouboui virus	AF013364	Bouboui virus	0	0	0	0	0	1	0	0	0
AF013365	64281	11050	Flaviviridae	11051	Flavivirus	64281	Bukalasa bat virus	AF013365	Bukalasa bat virus	0	0	0	0	0	1	0	0	0
NC_009026	64304	11050	Flaviviridae	11051	Flavivirus	64304	Bussuquara virus	NC_009026	Bussuquara virus	0	0	0	0	0	1	0	0	0
AF013367	64305	11050	Flaviviridae	11051	Flavivirus	64305	Cacipacore virus	AF013367	Cacipacore virus	0	0	0	0	0	1	0	0	0
AF372417	64305	11050	Flaviviridae	11051	Flavivirus	64305	Cacipacore virus	AF372417	Cacipacore virus	0	0	0	0	0	1	0	0	0
AF013368	64289	11050	Flaviviridae	11051	Flavivirus	64289	Carey Island virus	AF013368	Carey Island virus	0	0	0	0	0	1	0	0	0
NC_001564	31658	11050	Flaviviridae	11051	Flavivirus	31658	Cell fusing agent virus	NC_001564	Cell fusing agent virus	0	0	0	0	0	1	0	0	0
AF297461	64298	11050	Flaviviridae	11051	Flavivirus	64298	Cowbone Ridge virus	AF297461	Cowbone Ridge virus	0	0	0	0	0	1	0	0	0
AF013370	64298	11050	Flaviviridae	11051	Flavivirus	64298	Cowbone Ridge virus	AF013370	Cowbone Ridge virus	0	0	0	0	0	1	0	0	0
AF013371	64282	11050	Flaviviridae	11051	Flavivirus	64282	Dakar bat virus	AF013371	Dakar bat virus	0	0	0	0	0	1	0	0	0
AF297462	64282	11050	Flaviviridae	11051	Flavivirus	64282	Dakar bat virus	AF297462	Dakar bat virus	0	0	0	0	0	1	0	0	0
AB122020	11060	11050	Flaviviridae	11051	Flavivirus	12637	Dengue virus	AB122020	Dengue virus	0	0	0	0	0	1	0	0	0
NC_001474	11060	11050	Flaviviridae	11051	Flavivirus	12637	Dengue virus	NC_001474	Dengue virus	0	0	0	0	0	1	0	0	0
DQ390320	11070	11050	Flaviviridae	11051	Flavivirus	12637	Dengue virus	DQ390320	Dengue virus	0	0	0	0	0	1	0	0	0
AY618988	11070	11050	Flaviviridae	11051	Flavivirus	12637	Dengue virus	AY618988	Dengue virus	0	0	0	0	0	1	0	0	0
NC_002640	11070	11050	Flaviviridae	11051	Flavivirus	12637	Dengue virus	NC_002640	Dengue virus	0	0	0	0	0	1	0	0	0
NC_001475	11069	11050	Flaviviridae	11051	Flavivirus	12637	Dengue virus	NC_001475	Dengue virus	0	0	0	0	0	1	0	0	0
AB204803	11053	11050	Flaviviridae	11051	Flavivirus	12637	Dengue virus	AB204803	Dengue virus	0	0	0	0	0	1	0	0	0
AF231718	11060	11050	Flaviviridae	11051	Flavivirus	12637	Dengue virus	AF231718	Dengue virus	0	0	0	0	0	1	0	0	0
AY167440	11060	11050	Flaviviridae	11051	Flavivirus	12637	Dengue virus	AY167440	Dengue virus	0	0	0	0	0	1	0	0	0
AB189125	11069	11050	Flaviviridae	11051	Flavivirus	12637	Dengue virus	AB189125	Dengue virus	0	0	0	0	0	1	0	0	0
AF231723	11070	11050	Flaviviridae	11051	Flavivirus	12637	Dengue virus	AF231723	Dengue virus	0	0	0	0	0	1	0	0	0
AF289029	11070	11050	Flaviviridae	11051	Flavivirus	12637	Dengue virus	AF289029	Dengue virus	0	0	0	0	0	1	0	0	0
U89518	11060	11050	Flaviviridae	11051	Flavivirus	12637	Dengue virus	U89518	Dengue virus	0	0	0	0	0	1	0	0	0
NC_001477	11053	11050	Flaviviridae	11051	Flavivirus	12637	Dengue virus	NC_001477	Dengue virus	0	0	0	0	0	1	0	0	0
AB189122	11060	11050	Flaviviridae	11051	Flavivirus	12637	Dengue virus	AB189122	Dengue virus	0	0	0	0	0	1	0	0	0
AY786366	11060	11050	Flaviviridae	11051	Flavivirus	12637	Dengue virus	AY786366	Dengue virus	0	0	0	0	0	1	0	0	0
U88237	11060	11050	Flaviviridae	11051	Flavivirus	12637	Dengue virus	U88237	Dengue virus	0	0	0	0	0	1	0	0	0
AF226685	11053	11050	Flaviviridae	11051	Flavivirus	12637	Dengue virus	AF226685	Dengue virus	0	0	0	0	0	1	0	0	0
DQ364566	12637	11050	Flaviviridae	11051	Flavivirus	12637	Dengue virus	DQ364566	Dengue virus	0	0	0	0	0	1	0	0	0
M24451	11060	11050	Flaviviridae	11051	Flavivirus	12637	Dengue virus	M24451	Dengue virus	0	0	0	0	0	1	0	0	0
AF022434	11060	11050	Flaviviridae	11051	Flavivirus	12637	Dengue virus	AF022434	Dengue virus	0	0	0	0	0	1	0	0	0
AF231717	11060	11050	Flaviviridae	11051	Flavivirus	12637	Dengue virus	AF231717	Dengue virus	0	0	0	0	0	1	0	0	0
U18440	11070	11050	Flaviviridae	11051	Flavivirus	12637	Dengue virus	U18440	Dengue virus	0	0	0	0	0	1	0	0	0
AF275875	64296	11050	Flaviviridae	11051	Flavivirus	64296	Edge Hill virus	AF275875	Edge Hill virus	0	0	0	0	0	1	0	0	0
AF013372	64296	11050	Flaviviridae	11051	Flavivirus	64296	Edge Hill virus	AF013372	Edge Hill virus	0	0	0	0	0	1	0	0	0
AF372419	64296	11050	Flaviviridae	11051	Flavivirus	64296	Edge Hill virus	AF372419	Edge Hill virus	0	0	0	0	0	1	0	0	0
AF275874	64296	11050	Flaviviridae	11051	Flavivirus	64296	Edge Hill virus	AF275874	Edge Hill virus	0	0	0	0	0	1	0	0	0
NC_008718	64283	11050	Flaviviridae	11051	Flavivirus	64283	Entebbe bat virus	NC_008718	Entebbe bat virus	0	0	0	0	0	1	0	0	0
DQ235145	64307	11050	Flaviviridae	11051	Flavivirus	64307	Gadgets Gully virus	DQ235145	Gadgets Gully virus	0	0	0	0	0	1	0	0	0
AY167441	64308	11050	Flaviviridae	11051	Flavivirus	64308	Iguape virus	AY167441	Iguape virus	0	0	0	0	0	1	0	0	0
NC_009027	64308	11050	Flaviviridae	11051	Flavivirus	64308	Iguape virus	NC_009027	Iguape virus	0	0	0	0	0	1	0	0	0
AY632542	64315	11050	Flaviviridae	11051	Flavivirus	59563	Ilheus virus	AY632542	Ilheus virus	0	0	0	0	0	1	0	0	0
AY167442	59563	11050	Flaviviridae	11051	Flavivirus	59563	Ilheus virus	AY167442	Ilheus virus	0	0	0	0	0	1	0	0	0
NC_009028	59563	11050	Flaviviridae	11051	Flavivirus	59563	Ilheus virus	NC_009028	Ilheus virus	0	0	0	0	0	1	0	0	0
AY184213	11072	11050	Flaviviridae	11051	Flavivirus	11072	Japanese encephalitis virus	AY184213	Japanese encephalitis virus	0	0	0	0	0	1	0	0	0
U70401	11072	11050	Flaviviridae	11051	Flavivirus	11072	Japanese encephalitis virus	U70401	Japanese encephalitis virus	0	0	0	0	0	1	0	0	0
U70409	11072	11050	Flaviviridae	11051	Flavivirus	11072	Japanese encephalitis virus	U70409	Japanese encephalitis virus	0	0	0	0	0	1	0	0	0
NC_001437	11072	11050	Flaviviridae	11051	Flavivirus	11072	Japanese encephalitis virus	NC_001437	Japanese encephalitis virus	0	0	0	0	0	1	0	0	0
U34928	11072	11050	Flaviviridae	11051	Flavivirus	11072	Japanese encephalitis virus	U34928	Japanese encephalitis virus	0	0	0	0	0	1	0	0	0
AB051292	11072	11050	Flaviviridae	11051	Flavivirus	11072	Japanese encephalitis virus	AB051292	Japanese encephalitis virus	0	0	0	0	0	1	0	0	0
EF434785	11072	11050	Flaviviridae	11051	Flavivirus	11072	Japanese encephalitis virus	EF434785	Japanese encephalitis virus	0	0	0	0	0	1	0	0	0
U70388	11072	11050	Flaviviridae	11051	Flavivirus	11072	Japanese encephalitis virus	U70388	Japanese encephalitis virus	0	0	0	0	0	1	0	0	0
AY184212	11072	11050	Flaviviridae	11051	Flavivirus	11072	Japanese encephalitis virus	AY184212	Japanese encephalitis virus	0	0	0	0	0	1	0	0	0
AF217620	11072	11050	Flaviviridae	11051	Flavivirus	11072	Japanese encephalitis virus	AF217620	Japanese encephalitis virus	0	0	0	0	0	1	0	0	0
AF013378	64309	11050	Flaviviridae	11051	Flavivirus	64309	Jugra virus	AF013378	Jugra virus	0	0	0	0	0	1	0	0	0
AF372418	64309	11050	Flaviviridae	11051	Flavivirus	64309	Jugra virus	AF372418	Jugra virus	0	0	0	0	0	1	0	0	0
AF013379	64299	11050	Flaviviridae	11051	Flavivirus	64299	Jutiapa virus	AF013379	Jutiapa virus	0	0	0	0	0	1	0	0	0
DQ235146	64310	11050	Flaviviridae	11051	Flavivirus	64310	Kadam virus	DQ235146	Kadam virus	0	0	0	0	0	1	0	0	0
NC_005064	218849	11050	Flaviviridae	11051	Flavivirus	218849	Kamiti River virus	NC_005064	Kamiti River virus	0	0	0	0	0	1	0	0	0
AY632540	64311	11050	Flaviviridae	11051	Flavivirus	64311	Kedougou virus	AY632540	Kedougou virus	0	0	0	0	0	1	0	0	0
L48962	44027	11050	Flaviviridae	11051	Flavivirus	44024	Kokobera virus	L48962	Kokobera virus	0	0	0	0	0	1	0	0	0
NC_009029	44024	11050	Flaviviridae	11051	Flavivirus	44024	Kokobera virus	NC_009029	Kokobera virus	0	0	0	0	0	1	0	0	0
AY822611	44024	11050	Flaviviridae	11051	Flavivirus	44024	Kokobera virus	AY822611	Kokobera virus	0	0	0	0	0	1	0	0	0
L48971	44024	11050	Flaviviridae	11051	Flavivirus	44024	Kokobera virus	L48971	Kokobera virus	0	0	0	0	0	1	0	0	0
AF013407	44027	11050	Flaviviridae	11051	Flavivirus	44024	Kokobera virus	AF013407	Kokobera virus	0	0	0	0	0	1	0	0	0
AF013384	44025	11050	Flaviviridae	11051	Flavivirus	44025	Koutango virus	AF013384	Koutango virus	0	0	0	0	0	1	0	0	0
L48980	44025	11050	Flaviviridae	11051	Flavivirus	44025	Koutango virus	L48980	Koutango virus	0	0	0	0	0	1	0	0	0
NC_004355	172148	11050	Flaviviridae	11051	Flavivirus	33743	Kyasanur forest disease virus	NC_004355	Kyasanur forest disease virus	0	0	0	0	0	1	0	0	0
X74111	33743	11050	Flaviviridae	11051	Flavivirus	33743	Kyasanur forest disease virus	X74111	Kyasanur forest disease virus	0	0	0	0	0	1	0	0	0
AY323490	33743	11050	Flaviviridae	11051	Flavivirus	33743	Kyasanur forest disease virus	AY323490	Kyasanur forest disease virus	0	0	0	0	0	1	0	0	0
NC_003690	11085	11050	Flaviviridae	11051	Flavivirus	11085	Langat virus	NC_003690	Langat virus	0	0	0	0	0	1	0	0	0
NC_001809	11086	11050	Flaviviridae	11051	Flavivirus	11086	Louping ill virus	NC_001809	Louping ill virus	0	0	0	0	0	1	0	0	0
X86784	11086	11050	Flaviviridae	11051	Flavivirus	11086	Louping ill virus	X86784	Louping ill virus	0	0	0	0	0	1	0	0	0
DQ235144	35279	11050	Flaviviridae	11051	Flavivirus	35279	Meaban virus	DQ235144	Meaban virus	0	0	0	0	0	1	0	0	0
NC_003635	64300	11050	Flaviviridae	11051	Flavivirus	64300	Modoc virus	NC_003635	Modoc virus	0	0	0	0	0	1	0	0	0
NC_004119	64312	11050	Flaviviridae	11051	Flavivirus	64312	Montana myotis leukoencephalitis virus	NC_004119	Montana myotis leukoencephalitis virus	0	0	0	0	0	1	0	0	0
L48974	11079	11050	Flaviviridae	11051	Flavivirus	11079	Murray Valley encephalitis virus	L48974	Murray Valley encephalitis virus	0	0	0	0	0	1	0	0	0
AY898809	44017	11050	Flaviviridae	11051	Flavivirus	11079	Murray Valley encephalitis virus	AY898809	Murray Valley encephalitis virus	0	0	0	0	0	1	0	0	0
NC_000943	11079	11050	Flaviviridae	11051	Flavivirus	11079	Murray Valley encephalitis virus	NC_000943	Murray Valley encephalitis virus	0	0	0	0	0	1	0	0	0
DQ400858	374448	11050	Flaviviridae	11051	Flavivirus	374448	Ngoye virus	DQ400858	Ngoye virus	0	0	0	0	0	1	0	0	0
AF013392	64292	11050	Flaviviridae	11051	Flavivirus	64292	Ntaya virus	AF013392	Ntaya virus	0	0	0	0	0	1	0	0	0
AF372416	64292	11050	Flaviviridae	11051	Flavivirus	64292	Ntaya virus	AF372416	Ntaya virus	0	0	0	0	0	1	0	0	0
AY323489	12542	11050	Flaviviridae	11051	Flavivirus	12542	Omsk hemorrhagic fever virus	AY323489	Omsk hemorrhagic fever virus	0	0	0	0	0	1	0	0	0
NC_005062	12542	11050	Flaviviridae	11051	Flavivirus	12542	Omsk hemorrhagic fever virus	NC_005062	Omsk hemorrhagic fever virus	0	0	0	0	0	1	0	0	0
AF013394	64894	11050	Flaviviridae	11051	Flavivirus	64894	Phnom Penh bat virus	AF013394	Phnom Penh bat virus	0	0	0	0	0	1	0	0	0
AF310921	11083	11050	Flaviviridae	11051	Flavivirus	11083	Powassan virus	AF310921	Powassan virus	0	0	0	0	0	1	0	0	0
NC_003687	11083	11050	Flaviviridae	11051	Flavivirus	11083	Powassan virus	NC_003687	Powassan virus	0	0	0	0	0	1	0	0	0
AF310938	11083	11050	Flaviviridae	11051	Flavivirus	11083	Powassan virus	AF310938	Powassan virus	0	0	0	0	0	1	0	0	0
AF311056	58535	11050	Flaviviridae	11051	Flavivirus	11083	Powassan virus	AF311056	Powassan virus	0	0	0	0	0	1	0	0	0
AF310944	11083	11050	Flaviviridae	11051	Flavivirus	11083	Powassan virus	AF310944	Powassan virus	0	0	0	0	0	1	0	0	0
NC_003675	64285	11050	Flaviviridae	11051	Flavivirus	64285	Rio Bravo virus	NC_003675	Rio Bravo virus	0	0	0	0	0	1	0	0	0
DQ235149	64288	11050	Flaviviridae	11051	Flavivirus	64288	Royal Farm virus	DQ235149	Royal Farm virus	0	0	0	0	0	1	0	0	0
NC_006947	64287	11050	Flaviviridae	11051	Flavivirus	64288	Royal Farm virus	NC_006947	Royal Farm virus	0	0	0	0	0	1	0	0	0
DQ462443	64287	11050	Flaviviridae	11051	Flavivirus	64288	Royal Farm virus	DQ462443	Royal Farm virus	0	0	0	0	0	1	0	0	0
AF013400	64284	11050	Flaviviridae	11051	Flavivirus	64284	Saboya virus	AF013400	Saboya virus	0	0	0	0	0	1	0	0	0
AF295070	64284	11050	Flaviviridae	11051	Flavivirus	64284	Saboya virus	AF295070	Saboya virus	0	0	0	0	0	1	0	0	0
AF013395	64314	11050	Flaviviridae	11051	Flavivirus	64284	Saboya virus	AF013395	Saboya virus	0	0	0	0	0	1	0	0	0
AF372421	64284	11050	Flaviviridae	11051	Flavivirus	64284	Saboya virus	AF372421	Saboya virus	0	0	0	0	0	1	0	0	0
AF297460	64301	11050	Flaviviridae	11051	Flavivirus	64301	Sal Vieja virus	AF297460	Sal Vieja virus	0	0	0	0	0	1	0	0	0
AF013401	64301	11050	Flaviviridae	11051	Flavivirus	64301	Sal Vieja virus	AF013401	Sal Vieja virus	0	0	0	0	0	1	0	0	0
AF013402	64302	11050	Flaviviridae	11051	Flavivirus	64302	San Perlita virus	AF013402	San Perlita virus	0	0	0	0	0	1	0	0	0
DQ235150	40012	11050	Flaviviridae	11051	Flavivirus	40012	Saumarez Reef virus	DQ235150	Saumarez Reef virus	0	0	0	0	0	1	0	0	0
NC_008719	44026	11050	Flaviviridae	11051	Flavivirus	44026	Sepik virus	NC_008719	Sepik virus	0	0	0	0	0	1	0	0	0
AF013405	64317	11050	Flaviviridae	11051	Flavivirus	64317	Sokoluk virus	AF013405	Sokoluk virus	0	0	0	0	0	1	0	0	0
DQ235152	41408	11050	Flaviviridae	11051	Flavivirus	41408	Spanish sheep encephalitis virus	DQ235152	Spanish sheep encephalitis virus	0	0	0	0	0	1	0	0	0
NC_007580	11080	11050	Flaviviridae	11051	Flavivirus	11080	St. Louis encephalitis virus	NC_007580	St. Louis encephalitis virus	0	0	0	0	0	1	0	0	0
AY632544	11080	11050	Flaviviridae	11051	Flavivirus	11080	St. Louis encephalitis virus	AY632544	St. Louis encephalitis virus	0	0	0	0	0	1	0	0	0
DQ022950	11080	11050	Flaviviridae	11051	Flavivirus	11080	St. Louis encephalitis virus	DQ022950	St. Louis encephalitis virus	0	0	0	0	0	1	0	0	0
AF112392	11080	11050	Flaviviridae	11051	Flavivirus	11080	St. Louis encephalitis virus	AF112392	St. Louis encephalitis virus	0	0	0	0	0	1	0	0	0
AY167443	11080	11050	Flaviviridae	11051	Flavivirus	11080	St. Louis encephalitis virus	AY167443	St. Louis encephalitis virus	0	0	0	0	0	1	0	0	0
EF158069	11080	11050	Flaviviridae	11051	Flavivirus	11080	St. Louis encephalitis virus	EF158069	St. Louis encephalitis virus	0	0	0	0	0	1	0	0	0
EF158048	11080	11050	Flaviviridae	11051	Flavivirus	11080	St. Louis encephalitis virus	EF158048	St. Louis encephalitis virus	0	0	0	0	0	1	0	0	0
NC_003996	161675	11050	Flaviviridae	11051	Flavivirus	161675	Tamana bat virus	NC_003996	Tamana bat virus	0	0	0	0	0	1	0	0	0
AF013408	64293	11050	Flaviviridae	11051	Flavivirus	64293	Tembusu virus	AF013408	Tembusu virus	0	0	0	0	0	1	0	0	0
AB110490	64293	11050	Flaviviridae	11051	Flavivirus	64293	Tembusu virus	AB110490	Tembusu virus	0	0	0	0	0	1	0	0	0
AF013409	64293	11050	Flaviviridae	11051	Flavivirus	64293	Tembusu virus	AF013409	Tembusu virus	0	0	0	0	0	1	0	0	0
AB026994	93923	11050	Flaviviridae	11051	Flavivirus	64293	Tembusu virus	AB026994	Tembusu virus	0	0	0	0	0	1	0	0	0
AB110495	64293	11050	Flaviviridae	11051	Flavivirus	64293	Tembusu virus	AB110495	Tembusu virus	0	0	0	0	0	1	0	0	0
NC_001672	11084	11050	Flaviviridae	11051	Flavivirus	11084	Tick-borne encephalitis virus	NC_001672	Tick-borne encephalitis virus	0	0	0	0	0	1	0	0	0
AB062064	11084	11050	Flaviviridae	11051	Flavivirus	11084	Tick-borne encephalitis virus	AB062064	Tick-borne encephalitis virus	0	0	0	0	0	1	0	0	0
M38310	11084	11050	Flaviviridae	11051	Flavivirus	11084	Tick-borne encephalitis virus	M38310	Tick-borne encephalitis virus	0	0	0	0	0	1	0	0	0
AF527415	11084	11050	Flaviviridae	11051	Flavivirus	11084	Tick-borne encephalitis virus	AF527415	Tick-borne encephalitis virus	0	0	0	0	0	1	0	0	0
DQ235151	47300	11050	Flaviviridae	11051	Flavivirus	11084	Tick-borne encephalitis virus	DQ235151	Tick-borne encephalitis virus	0	0	0	0	0	1	0	0	0
DQ153877	11084	11050	Flaviviridae	11051	Flavivirus	11084	Tick-borne encephalitis virus	DQ153877	Tick-borne encephalitis virus	0	0	0	0	0	1	0	0	0
DQ486861	11084	11050	Flaviviridae	11051	Flavivirus	11084	Tick-borne encephalitis virus	DQ486861	Tick-borne encephalitis virus	0	0	0	0	0	1	0	0	0
AB049347	11084	11050	Flaviviridae	11051	Flavivirus	11084	Tick-borne encephalitis virus	AB049347	Tick-borne encephalitis virus	0	0	0	0	0	1	0	0	0
AB062063	11084	11050	Flaviviridae	11051	Flavivirus	11084	Tick-borne encephalitis virus	AB062063	Tick-borne encephalitis virus	0	0	0	0	0	1	0	0	0
AF069066	11084	11050	Flaviviridae	11051	Flavivirus	11084	Tick-borne encephalitis virus	AF069066	Tick-borne encephalitis virus	0	0	0	0	0	1	0	0	0
AF229364	11084	11050	Flaviviridae	11051	Flavivirus	11084	Tick-borne encephalitis virus	AF229364	Tick-borne encephalitis virus	0	0	0	0	0	1	0	0	0
U39292	11084	11050	Flaviviridae	11051	Flavivirus	11084	Tick-borne encephalitis virus	U39292	Tick-borne encephalitis virus	0	0	0	0	0	1	0	0	0
DQ235148	40004	11050	Flaviviridae	11051	Flavivirus	40004	Tyuleniy virus	DQ235148	Tyuleniy virus	0	0	0	0	0	1	0	0	0
AF013410	40004	11050	Flaviviridae	11051	Flavivirus	40004	Tyuleniy virus	AF013410	Tyuleniy virus	0	0	0	0	0	1	0	0	0
AF013411	64297	11050	Flaviviridae	11051	Flavivirus	64297	Uganda S virus	AF013411	Uganda S virus	0	0	0	0	0	1	0	0	0
NC_006551	64286	11050	Flaviviridae	11051	Flavivirus	64286	Usutu virus	NC_006551	Usutu virus	0	0	0	0	0	1	0	0	0
AF295072	164416	11050	Flaviviridae	11051	Flavivirus	164416	Wesselsbron virus	AF295072	Wesselsbron virus	0	0	0	0	0	1	0	0	0
NC_001563	11082	11050	Flaviviridae	11051	Flavivirus	11082	West Nile virus	NC_001563	West Nile virus	0	0	0	0	0	1	0	0	0
DQ256376	11082	11050	Flaviviridae	11051	Flavivirus	11082	West Nile virus	DQ256376	West Nile virus	0	0	0	0	0	1	0	0	0
AF196495	11077	11050	Flaviviridae	11051	Flavivirus	11082	West Nile virus	AF196495	West Nile virus	0	0	0	0	0	1	0	0	0
AY688948	11082	11050	Flaviviridae	11051	Flavivirus	11082	West Nile virus	AY688948	West Nile virus	0	0	0	0	0	1	0	0	0
AF196532	11082	11050	Flaviviridae	11051	Flavivirus	11082	West Nile virus	AF196532	West Nile virus	0	0	0	0	0	1	0	0	0
DQ318020	11082	11050	Flaviviridae	11051	Flavivirus	11082	West Nile virus	DQ318020	West Nile virus	0	0	0	0	0	1	0	0	0
DQ176636	11082	11050	Flaviviridae	11051	Flavivirus	11082	West Nile virus	DQ176636	West Nile virus	0	0	0	0	0	1	0	0	0
AY274504	11077	11050	Flaviviridae	11051	Flavivirus	11082	West Nile virus	AY274504	West Nile virus	0	0	0	0	0	1	0	0	0
AY765264	11082	11050	Flaviviridae	11051	Flavivirus	11082	West Nile virus	AY765264	West Nile virus	0	0	0	0	0	1	0	0	0
AY277251	11082	11050	Flaviviridae	11051	Flavivirus	11082	West Nile virus	AY277251	West Nile virus	0	0	0	0	0	1	0	0	0
AF196534	11082	11050	Flaviviridae	11051	Flavivirus	11082	West Nile virus	AF196534	West Nile virus	0	0	0	0	0	1	0	0	0
AY646354	11082	11050	Flaviviridae	11051	Flavivirus	11082	West Nile virus	AY646354	West Nile virus	0	0	0	0	0	1	0	0	0
AF013413	64319	11050	Flaviviridae	11051	Flavivirus	64319	Yaounde virus	AF013413	Yaounde virus	0	0	0	0	0	1	0	0	0
AF013417	11089	11050	Flaviviridae	11051	Flavivirus	11089	Yellow fever virus	AF013417	Yellow fever virus	0	0	0	0	0	1	0	0	0
DQ235229	11089	11050	Flaviviridae	11051	Flavivirus	11089	Yellow fever virus	DQ235229	Yellow fever virus	0	0	0	0	0	1	0	0	0
U52398	11089	11050	Flaviviridae	11051	Flavivirus	11089	Yellow fever virus	U52398	Yellow fever virus	0	0	0	0	0	1	0	0	0
AF094612	11089	11050	Flaviviridae	11051	Flavivirus	11089	Yellow fever virus	AF094612	Yellow fever virus	0	0	0	0	0	1	0	0	0
AY968065	11089	11050	Flaviviridae	11051	Flavivirus	11089	Yellow fever virus	AY968065	Yellow fever virus	0	0	0	0	0	1	0	0	0
AY968064	11089	11050	Flaviviridae	11051	Flavivirus	11089	Yellow fever virus	AY968064	Yellow fever virus	0	0	0	0	0	1	0	0	0
U23570	11089	11050	Flaviviridae	11051	Flavivirus	11089	Yellow fever virus	U23570	Yellow fever virus	0	0	0	0	0	1	0	0	0
D14458	11089	11050	Flaviviridae	11051	Flavivirus	11089	Yellow fever virus	D14458	Yellow fever virus	0	0	0	0	0	1	0	0	0
NC_002031	11089	11050	Flaviviridae	11051	Flavivirus	11089	Yellow fever virus	NC_002031	Yellow fever virus	0	0	0	0	0	1	0	0	0
U54798	11089	11050	Flaviviridae	11051	Flavivirus	11089	Yellow fever virus	U54798	Yellow fever virus	0	0	0	0	0	1	0	0	0
NC_005039	64294	11050	Flaviviridae	11051	Flavivirus	64294	Yokose virus	NC_005039	Yokose virus	0	0	0	0	0	1	0	0	0
AY632535	64320	11050	Flaviviridae	11051	Flavivirus	64320	Zika virus	AY632535	Zika virus	0	0	0	0	0	1	0	0	0
AF372412	64318	11050	Flaviviridae	11051	Flavivirus	64320	Zika virus	AF372412	Zika virus	0	0	0	0	0	1	0	0	0
AF372422	64320	11050	Flaviviridae	11051	Flavivirus	64320	Zika virus	AF372422	Zika virus	0	0	0	0	0	1	0	0	0
AF013406	64318	11050	Flaviviridae	11051	Flavivirus	64320	Zika virus	AF013406	Zika virus	0	0	0	0	0	1	0	0	0
AJ278830	11103	11050	Flaviviridae	11102	Hepacivirus	11103	Hepatitis C virus	AJ278830	Hepatitis C virus	0	0	0	0	0	0	0	0	0
AJ000009	11103	11050	Flaviviridae	11102	Hepacivirus	11103	Hepatitis C virus	AJ000009	Hepatitis C virus	0	0	0	0	0	0	0	0	0
AJ132997	11103	11050	Flaviviridae	11102	Hepacivirus	11103	Hepatitis C virus	AJ132997	Hepatitis C virus	0	0	0	0	0	0	0	0	0
D84265	356424	11050	Flaviviridae	11102	Hepacivirus	11103	Hepatitis C virus	D84265	Hepatitis C virus	0	0	0	0	0	0	0	0	0
DQ516084	11103	11050	Flaviviridae	11102	Hepacivirus	11103	Hepatitis C virus	DQ516084	Hepatitis C virus	0	0	0	0	0	0	0	0	0
AY045702	11103	11050	Flaviviridae	11102	Hepacivirus	11103	Hepatitis C virus	AY045702	Hepatitis C virus	0	0	0	0	0	0	0	0	0
AF139594	11103	11050	Flaviviridae	11102	Hepacivirus	11103	Hepatitis C virus	AF139594	Hepatitis C virus	0	0	0	0	0	0	0	0	0
EF424627	11103	11050	Flaviviridae	11102	Hepacivirus	11103	Hepatitis C virus	EF424627	Hepatitis C virus	0	0	0	0	0	0	0	0	0
D16612	11103	11050	Flaviviridae	11102	Hepacivirus	11103	Hepatitis C virus	D16612	Hepatitis C virus	0	0	0	0	0	0	0	0	0
AF547481	11103	11050	Flaviviridae	11102	Hepacivirus	11103	Hepatitis C virus	AF547481	Hepatitis C virus	0	0	0	0	0	0	0	0	0
AY682765	11103	11050	Flaviviridae	11102	Hepacivirus	11103	Hepatitis C virus	AY682765	Hepatitis C virus	0	0	0	0	0	0	0	0	0
AY956466	11103	11050	Flaviviridae	11102	Hepacivirus	11103	Hepatitis C virus	AY956466	Hepatitis C virus	0	0	0	0	0	0	0	0	0
AF511728	11103	11050	Flaviviridae	11102	Hepacivirus	11103	Hepatitis C virus	AF511728	Hepatitis C virus	0	0	0	0	0	0	0	0	0
AF177036	11103	11050	Flaviviridae	11102	Hepacivirus	11103	Hepatitis C virus	AF177036	Hepatitis C virus	0	0	0	0	0	0	0	0	0
DQ889272	11103	11050	Flaviviridae	11102	Hepacivirus	11103	Hepatitis C virus	DQ889272	Hepatitis C virus	0	0	0	0	0	0	0	0	0
D86533	11103	11050	Flaviviridae	11102	Hepacivirus	11103	Hepatitis C virus	D86533	Hepatitis C virus	0	0	0	0	0	0	0	0	0
DQ244141	11103	11050	Flaviviridae	11102	Hepacivirus	11103	Hepatitis C virus	DQ244141	Hepatitis C virus	0	0	0	0	0	0	0	0	0
D10074	11103	11050	Flaviviridae	11102	Hepacivirus	11103	Hepatitis C virus	D10074	Hepatitis C virus	0	0	0	0	0	0	0	0	0
DQ164608	11103	11050	Flaviviridae	11102	Hepacivirus	11103	Hepatitis C virus	DQ164608	Hepatitis C virus	0	0	0	0	0	0	0	0	0
D86543	11103	11050	Flaviviridae	11102	Hepacivirus	11103	Hepatitis C virus	D86543	Hepatitis C virus	0	0	0	0	0	0	0	0	0
D16616	11103	11050	Flaviviridae	11102	Hepacivirus	11103	Hepatitis C virus	D16616	Hepatitis C virus	0	0	0	0	0	0	0	0	0
AB049098	11103	11050	Flaviviridae	11102	Hepacivirus	11103	Hepatitis C virus	AB049098	Hepatitis C virus	0	0	0	0	0	0	0	0	0
AY682752	11103	11050	Flaviviridae	11102	Hepacivirus	11103	Hepatitis C virus	AY682752	Hepatitis C virus	0	0	0	0	0	0	0	0	0
AY746667	11103	11050	Flaviviridae	11102	Hepacivirus	11103	Hepatitis C virus	AY746667	Hepatitis C virus	0	0	0	0	0	0	0	0	0
AB079076	11103	11050	Flaviviridae	11102	Hepacivirus	11103	Hepatitis C virus	AB079076	Hepatitis C virus	0	0	0	0	0	0	0	0	0
AF238485	11103	11050	Flaviviridae	11102	Hepacivirus	11103	Hepatitis C virus	AF238485	Hepatitis C virus	0	0	0	0	0	0	0	0	0
U10240	11103	11050	Flaviviridae	11102	Hepacivirus	11103	Hepatitis C virus	U10240	Hepatitis C virus	0	0	0	0	0	0	0	0	0
AF165053	11103	11050	Flaviviridae	11102	Hepacivirus	11103	Hepatitis C virus	AF165053	Hepatitis C virus	0	0	0	0	0	0	0	0	0
DQ430812	11103	11050	Flaviviridae	11102	Hepacivirus	11103	Hepatitis C virus	DQ430812	Hepatitis C virus	0	0	0	0	0	0	0	0	0
AY587845	11103	11050	Flaviviridae	11102	Hepacivirus	11103	Hepatitis C virus	AY587845	Hepatitis C virus	0	0	0	0	0	0	0	0	0
AF488361	11103	11050	Flaviviridae	11102	Hepacivirus	11103	Hepatitis C virus	AF488361	Hepatitis C virus	0	0	0	0	0	0	0	0	0
L20498	11103	11050	Flaviviridae	11102	Hepacivirus	11103	Hepatitis C virus	L20498	Hepatitis C virus	0	0	0	0	0	0	0	0	0
DQ889254	11103	11050	Flaviviridae	11102	Hepacivirus	11103	Hepatitis C virus	DQ889254	Hepatitis C virus	0	0	0	0	0	0	0	0	0
AY956468	11103	11050	Flaviviridae	11102	Hepacivirus	11103	Hepatitis C virus	AY956468	Hepatitis C virus	0	0	0	0	0	0	0	0	0
DQ835769	11103	11050	Flaviviridae	11102	Hepacivirus	11103	Hepatitis C virus	DQ835769	Hepatitis C virus	0	0	0	0	0	0	0	0	0
AY746821	11103	11050	Flaviviridae	11102	Hepacivirus	11103	Hepatitis C virus	AY746821	Hepatitis C virus	0	0	0	0	0	0	0	0	0
AF238482	11103	11050	Flaviviridae	11102	Hepacivirus	11103	Hepatitis C virus	AF238482	Hepatitis C virus	0	0	0	0	0	0	0	0	0
AF547520	11103	11050	Flaviviridae	11102	Hepacivirus	11103	Hepatitis C virus	AF547520	Hepatitis C virus	0	0	0	0	0	0	0	0	0
AF207772	11103	11050	Flaviviridae	11102	Hepacivirus	11103	Hepatitis C virus	AF207772	Hepatitis C virus	0	0	0	0	0	0	0	0	0
DQ835768	11103	11050	Flaviviridae	11102	Hepacivirus	11103	Hepatitis C virus	DQ835768	Hepatitis C virus	0	0	0	0	0	0	0	0	0
L38338	44022	11050	Flaviviridae	11102	Hepacivirus	11103	Hepatitis C virus	L38338	Hepatitis C virus	0	0	0	0	0	0	0	0	0
DQ889285	11103	11050	Flaviviridae	11102	Hepacivirus	11103	Hepatitis C virus	DQ889285	Hepatitis C virus	0	0	0	0	0	0	0	0	0
AB049090	11103	11050	Flaviviridae	11102	Hepacivirus	11103	Hepatitis C virus	AB049090	Hepatitis C virus	0	0	0	0	0	0	0	0	0
AF207762	11103	11050	Flaviviridae	11102	Hepacivirus	11103	Hepatitis C virus	AF207762	Hepatitis C virus	0	0	0	0	0	0	0	0	0
AB047642	11103	11050	Flaviviridae	11102	Hepacivirus	11103	Hepatitis C virus	AB047642	Hepatitis C virus	0	0	0	0	0	0	0	0	0
AB049096	11103	11050	Flaviviridae	11102	Hepacivirus	11103	Hepatitis C virus	AB049096	Hepatitis C virus	0	0	0	0	0	0	0	0	0
D10075	11103	11050	Flaviviridae	11102	Hepacivirus	11103	Hepatitis C virus	D10075	Hepatitis C virus	0	0	0	0	0	0	0	0	0
AF064490	356390	11050	Flaviviridae	11102	Hepacivirus	11103	Hepatitis C virus	AF064490	Hepatitis C virus	0	0	0	0	0	0	0	0	0
U01214	11103	11050	Flaviviridae	11102	Hepacivirus	11103	Hepatitis C virus	U01214	Hepatitis C virus	0	0	0	0	0	0	0	0	0
AY734479	11103	11050	Flaviviridae	11102	Hepacivirus	11103	Hepatitis C virus	AY734479	Hepatitis C virus	0	0	0	0	0	0	0	0	0
D86539	11103	11050	Flaviviridae	11102	Hepacivirus	11103	Hepatitis C virus	D86539	Hepatitis C virus	0	0	0	0	0	0	0	0	0
AY956467	11103	11050	Flaviviridae	11102	Hepacivirus	11103	Hepatitis C virus	AY956467	Hepatitis C virus	0	0	0	0	0	0	0	0	0
D84264	356425	11050	Flaviviridae	11102	Hepacivirus	11103	Hepatitis C virus	D84264	Hepatitis C virus	0	0	0	0	0	0	0	0	0
L38259	11103	11050	Flaviviridae	11102	Hepacivirus	11103	Hepatitis C virus	L38259	Hepatitis C virus	0	0	0	0	0	0	0	0	0
DQ155561	356388	11050	Flaviviridae	11102	Hepacivirus	11103	Hepatitis C virus	DQ155561	Hepatitis C virus	0	0	0	0	0	0	0	0	0
EF115979	11103	11050	Flaviviridae	11102	Hepacivirus	11103	Hepatitis C virus	EF115979	Hepatitis C virus	0	0	0	0	0	0	0	0	0
D86534	11103	11050	Flaviviridae	11102	Hepacivirus	11103	Hepatitis C virus	D86534	Hepatitis C virus	0	0	0	0	0	0	0	0	0
AY236366	11103	11050	Flaviviridae	11102	Hepacivirus	11103	Hepatitis C virus	AY236366	Hepatitis C virus	0	0	0	0	0	0	0	0	0
DQ651858	11103	11050	Flaviviridae	11102	Hepacivirus	11103	Hepatitis C virus	DQ651858	Hepatitis C virus	0	0	0	0	0	0	0	0	0
L38258	11103	11050	Flaviviridae	11102	Hepacivirus	11103	Hepatitis C virus	L38258	Hepatitis C virus	0	0	0	0	0	0	0	0	0
AF345039	11103	11050	Flaviviridae	11102	Hepacivirus	11103	Hepatitis C virus	AF345039	Hepatitis C virus	0	0	0	0	0	0	0	0	0
AJ238799	31647	11050	Flaviviridae	11102	Hepacivirus	11103	Hepatitis C virus	AJ238799	Hepatitis C virus	0	0	0	0	0	0	0	0	0
AY691953	11103	11050	Flaviviridae	11102	Hepacivirus	11103	Hepatitis C virus	AY691953	Hepatitis C virus	0	0	0	0	0	0	0	0	0
U89019	11103	11050	Flaviviridae	11102	Hepacivirus	11103	Hepatitis C virus	U89019	Hepatitis C virus	0	0	0	0	0	0	0	0	0
AF345072	11103	11050	Flaviviridae	11102	Hepacivirus	11103	Hepatitis C virus	AF345072	Hepatitis C virus	0	0	0	0	0	0	0	0	0
AF416533	11103	11050	Flaviviridae	11102	Hepacivirus	11103	Hepatitis C virus	AF416533	Hepatitis C virus	0	0	0	0	0	0	0	0	0
AB049097	11103	11050	Flaviviridae	11102	Hepacivirus	11103	Hepatitis C virus	AB049097	Hepatitis C virus	0	0	0	0	0	0	0	0	0
DQ278893	11103	11050	Flaviviridae	11102	Hepacivirus	11103	Hepatitis C virus	DQ278893	Hepatitis C virus	0	0	0	0	0	0	0	0	0
D28917	356416	11050	Flaviviridae	11102	Hepacivirus	11103	Hepatitis C virus	D28917	Hepatitis C virus	0	0	0	0	0	0	0	0	0
L29574	11103	11050	Flaviviridae	11102	Hepacivirus	11103	Hepatitis C virus	L29574	Hepatitis C virus	0	0	0	0	0	0	0	0	0
AB031663	356414	11050	Flaviviridae	11102	Hepacivirus	11103	Hepatitis C virus	AB031663	Hepatitis C virus	0	0	0	0	0	0	0	0	0
AJ849973	31647	11050	Flaviviridae	11102	Hepacivirus	11103	Hepatitis C virus	AJ849973	Hepatitis C virus	0	0	0	0	0	0	0	0	0
AF165063	11103	11050	Flaviviridae	11102	Hepacivirus	11103	Hepatitis C virus	AF165063	Hepatitis C virus	0	0	0	0	0	0	0	0	0
L38329	31651	11050	Flaviviridae	11102	Hepacivirus	11103	Hepatitis C virus	L38329	Hepatitis C virus	0	0	0	0	0	0	0	0	0
D50482	11103	11050	Flaviviridae	11102	Hepacivirus	11103	Hepatitis C virus	D50482	Hepatitis C virus	0	0	0	0	0	0	0	0	0
DQ889253	11103	11050	Flaviviridae	11102	Hepacivirus	11103	Hepatitis C virus	DQ889253	Hepatitis C virus	0	0	0	0	0	0	0	0	0
AF165061	11103	11050	Flaviviridae	11102	Hepacivirus	11103	Hepatitis C virus	AF165061	Hepatitis C virus	0	0	0	0	0	0	0	0	0
U37632	11103	11050	Flaviviridae	11102	Hepacivirus	11103	Hepatitis C virus	U37632	Hepatitis C virus	0	0	0	0	0	0	0	0	0
D14853	356410	11050	Flaviviridae	11102	Hepacivirus	11103	Hepatitis C virus	D14853	Hepatitis C virus	0	0	0	0	0	0	0	0	0
AB016785	11103	11050	Flaviviridae	11102	Hepacivirus	11103	Hepatitis C virus	AB016785	Hepatitis C virus	0	0	0	0	0	0	0	0	0
AF169002	11103	11050	Flaviviridae	11102	Hepacivirus	11103	Hepatitis C virus	AF169002	Hepatitis C virus	0	0	0	0	0	0	0	0	0
AF345030	11103	11050	Flaviviridae	11102	Hepacivirus	11103	Hepatitis C virus	AF345030	Hepatitis C virus	0	0	0	0	0	0	0	0	0
X76414	11103	11050	Flaviviridae	11102	Hepacivirus	11103	Hepatitis C virus	X76414	Hepatitis C virus	0	0	0	0	0	0	0	0	0
Y11604	356418	11050	Flaviviridae	11102	Hepacivirus	11103	Hepatitis C virus	Y11604	Hepatitis C virus	0	0	0	0	0	0	0	0	0
DQ889282	11103	11050	Flaviviridae	11102	Hepacivirus	11103	Hepatitis C virus	DQ889282	Hepatitis C virus	0	0	0	0	0	0	0	0	0
AF511766	11103	11050	Flaviviridae	11102	Hepacivirus	11103	Hepatitis C virus	AF511766	Hepatitis C virus	0	0	0	0	0	0	0	0	0
AF238483	11103	11050	Flaviviridae	11102	Hepacivirus	11103	Hepatitis C virus	AF238483	Hepatitis C virus	0	0	0	0	0	0	0	0	0
AY308072	11103	11050	Flaviviridae	11102	Hepacivirus	11103	Hepatitis C virus	AY308072	Hepatitis C virus	0	0	0	0	0	0	0	0	0
L29577	11103	11050	Flaviviridae	11102	Hepacivirus	11103	Hepatitis C virus	L29577	Hepatitis C virus	0	0	0	0	0	0	0	0	0
D16614	11103	11050	Flaviviridae	11102	Hepacivirus	11103	Hepatitis C virus	D16614	Hepatitis C virus	0	0	0	0	0	0	0	0	0
AF511868	11103	11050	Flaviviridae	11102	Hepacivirus	11103	Hepatitis C virus	AF511868	Hepatitis C virus	0	0	0	0	0	0	0	0	0
AF529293	11103	11050	Flaviviridae	11102	Hepacivirus	11103	Hepatitis C virus	AF529293	Hepatitis C virus	0	0	0	0	0	0	0	0	0
DQ164574	11103	11050	Flaviviridae	11102	Hepacivirus	11103	Hepatitis C virus	DQ164574	Hepatitis C virus	0	0	0	0	0	0	0	0	0
AB047641	11103	11050	Flaviviridae	11102	Hepacivirus	11103	Hepatitis C virus	AB047641	Hepatitis C virus	0	0	0	0	0	0	0	0	0
AF207757	11103	11050	Flaviviridae	11102	Hepacivirus	11103	Hepatitis C virus	AF207757	Hepatitis C virus	0	0	0	0	0	0	0	0	0
AF207763	11103	11050	Flaviviridae	11102	Hepacivirus	11103	Hepatitis C virus	AF207763	Hepatitis C virus	0	0	0	0	0	0	0	0	0
AF207769	11103	11050	Flaviviridae	11102	Hepacivirus	11103	Hepatitis C virus	AF207769	Hepatitis C virus	0	0	0	0	0	0	0	0	0
D49746	11103	11050	Flaviviridae	11102	Hepacivirus	11103	Hepatitis C virus	D49746	Hepatitis C virus	0	0	0	0	0	0	0	0	0
D00828	11103	11050	Flaviviridae	11102	Hepacivirus	11103	Hepatitis C virus	D00828	Hepatitis C virus	0	0	0	0	0	0	0	0	0
AY746702	11103	11050	Flaviviridae	11102	Hepacivirus	11103	Hepatitis C virus	AY746702	Hepatitis C virus	0	0	0	0	0	0	0	0	0
AF356827	11103	11050	Flaviviridae	11102	Hepacivirus	11103	Hepatitis C virus	AF356827	Hepatitis C virus	0	0	0	0	0	0	0	0	0
AF118622	11103	11050	Flaviviridae	11102	Hepacivirus	11103	Hepatitis C virus	AF118622	Hepatitis C virus	0	0	0	0	0	0	0	0	0
DQ480512	31655	11050	Flaviviridae	11102	Hepacivirus	11103	Hepatitis C virus	DQ480512	Hepatitis C virus	0	0	0	0	0	0	0	0	0
AM408911	11103	11050	Flaviviridae	11102	Hepacivirus	11103	Hepatitis C virus	AM408911	Hepatitis C virus	0	0	0	0	0	0	0	0	0
DQ418787	11103	11050	Flaviviridae	11102	Hepacivirus	11103	Hepatitis C virus	DQ418787	Hepatitis C virus	0	0	0	0	0	0	0	0	0
D30613	11103	11050	Flaviviridae	11102	Hepacivirus	11103	Hepatitis C virus	D30613	Hepatitis C virus	0	0	0	0	0	0	0	0	0
AY746632	11103	11050	Flaviviridae	11102	Hepacivirus	11103	Hepatitis C virus	AY746632	Hepatitis C virus	0	0	0	0	0	0	0	0	0
L29597	11103	11050	Flaviviridae	11102	Hepacivirus	11103	Hepatitis C virus	L29597	Hepatitis C virus	0	0	0	0	0	0	0	0	0
AF207770	11103	11050	Flaviviridae	11102	Hepacivirus	11103	Hepatitis C virus	AF207770	Hepatitis C virus	0	0	0	0	0	0	0	0	0
AY342434	11103	11050	Flaviviridae	11102	Hepacivirus	11103	Hepatitis C virus	AY342434	Hepatitis C virus	0	0	0	0	0	0	0	0	0
AM494937	11103	11050	Flaviviridae	11102	Hepacivirus	11103	Hepatitis C virus	AM494937	Hepatitis C virus	0	0	0	0	0	0	0	0	0
AF416530	11103	11050	Flaviviridae	11102	Hepacivirus	11103	Hepatitis C virus	AF416530	Hepatitis C virus	0	0	0	0	0	0	0	0	0
AF054249	11103	11050	Flaviviridae	11102	Hepacivirus	11103	Hepatitis C virus	AF054249	Hepatitis C virus	0	0	0	0	0	0	0	0	0
U10235	11103	11050	Flaviviridae	11102	Hepacivirus	11103	Hepatitis C virus	U10235	Hepatitis C virus	0	0	0	0	0	0	0	0	0
EF424629	11103	11050	Flaviviridae	11102	Hepacivirus	11103	Hepatitis C virus	EF424629	Hepatitis C virus	0	0	0	0	0	0	0	0	0
DQ889256	11103	11050	Flaviviridae	11102	Hepacivirus	11103	Hepatitis C virus	DQ889256	Hepatitis C virus	0	0	0	0	0	0	0	0	0
AF207773	11103	11050	Flaviviridae	11102	Hepacivirus	11103	Hepatitis C virus	AF207773	Hepatitis C virus	0	0	0	0	0	0	0	0	0
AF165051	11103	11050	Flaviviridae	11102	Hepacivirus	11103	Hepatitis C virus	AF165051	Hepatitis C virus	0	0	0	0	0	0	0	0	0
X61596	11103	11050	Flaviviridae	11102	Hepacivirus	11103	Hepatitis C virus	X61596	Hepatitis C virus	0	0	0	0	0	0	0	0	0
U45476	11103	11050	Flaviviridae	11102	Hepacivirus	11103	Hepatitis C virus	U45476	Hepatitis C virus	0	0	0	0	0	0	0	0	0
DQ249627	11103	11050	Flaviviridae	11102	Hepacivirus	11103	Hepatitis C virus	DQ249627	Hepatitis C virus	0	0	0	0	0	0	0	0	0
D89815	11103	11050	Flaviviridae	11102	Hepacivirus	11103	Hepatitis C virus	D89815	Hepatitis C virus	0	0	0	0	0	0	0	0	0
M86779	11103	11050	Flaviviridae	11102	Hepacivirus	11103	Hepatitis C virus	M86779	Hepatitis C virus	0	0	0	0	0	0	0	0	0
L38330	31651	11050	Flaviviridae	11102	Hepacivirus	11103	Hepatitis C virus	L38330	Hepatitis C virus	0	0	0	0	0	0	0	0	0
U10237	11103	11050	Flaviviridae	11102	Hepacivirus	11103	Hepatitis C virus	U10237	Hepatitis C virus	0	0	0	0	0	0	0	0	0
D14484	11103	11050	Flaviviridae	11102	Hepacivirus	11103	Hepatitis C virus	D14484	Hepatitis C virus	0	0	0	0	0	0	0	0	0
EF424628	11103	11050	Flaviviridae	11102	Hepacivirus	11103	Hepatitis C virus	EF424628	Hepatitis C virus	0	0	0	0	0	0	0	0	0
D90208	11103	11050	Flaviviridae	11102	Hepacivirus	11103	Hepatitis C virus	D90208	Hepatitis C virus	0	0	0	0	0	0	0	0	0
D16613	11103	11050	Flaviviridae	11102	Hepacivirus	11103	Hepatitis C virus	D16613	Hepatitis C virus	0	0	0	0	0	0	0	0	0
AF345141	11103	11050	Flaviviridae	11102	Hepacivirus	11103	Hepatitis C virus	AF345141	Hepatitis C virus	0	0	0	0	0	0	0	0	0
EF115980	11103	11050	Flaviviridae	11102	Hepacivirus	11103	Hepatitis C virus	EF115980	Hepatitis C virus	0	0	0	0	0	0	0	0	0
AF529722	11103	11050	Flaviviridae	11102	Hepacivirus	11103	Hepatitis C virus	AF529722	Hepatitis C virus	0	0	0	0	0	0	0	0	0
D10934	11103	11050	Flaviviridae	11102	Hepacivirus	11103	Hepatitis C virus	D10934	Hepatitis C virus	0	0	0	0	0	0	0	0	0
D88474	11103	11050	Flaviviridae	11102	Hepacivirus	11103	Hepatitis C virus	D88474	Hepatitis C virus	0	0	0	0	0	0	0	0	0
AB191333	11103	11050	Flaviviridae	11102	Hepacivirus	11103	Hepatitis C virus	AB191333	Hepatitis C virus	0	0	0	0	0	0	0	0	0
AY236365	11103	11050	Flaviviridae	11102	Hepacivirus	11103	Hepatitis C virus	AY236365	Hepatitis C virus	0	0	0	0	0	0	0	0	0
AF344944	11103	11050	Flaviviridae	11102	Hepacivirus	11103	Hepatitis C virus	AF344944	Hepatitis C virus	0	0	0	0	0	0	0	0	0
AF207760	11103	11050	Flaviviridae	11102	Hepacivirus	11103	Hepatitis C virus	AF207760	Hepatitis C virus	0	0	0	0	0	0	0	0	0
DQ155560	11103	11050	Flaviviridae	11102	Hepacivirus	11103	Hepatitis C virus	DQ155560	Hepatitis C virus	0	0	0	0	0	0	0	0	0
AF207768	11103	11050	Flaviviridae	11102	Hepacivirus	11103	Hepatitis C virus	AF207768	Hepatitis C virus	0	0	0	0	0	0	0	0	0
D49747	11103	11050	Flaviviridae	11102	Hepacivirus	11103	Hepatitis C virus	D49747	Hepatitis C virus	0	0	0	0	0	0	0	0	0
D16736	11103	11050	Flaviviridae	11102	Hepacivirus	11103	Hepatitis C virus	D16736	Hepatitis C virus	0	0	0	0	0	0	0	0	0
AF207771	11103	11050	Flaviviridae	11102	Hepacivirus	11103	Hepatitis C virus	AF207771	Hepatitis C virus	0	0	0	0	0	0	0	0	0
D16620	11103	11050	Flaviviridae	11102	Hepacivirus	11103	Hepatitis C virus	D16620	Hepatitis C virus	0	0	0	0	0	0	0	0	0
DQ889303	11103	11050	Flaviviridae	11102	Hepacivirus	11103	Hepatitis C virus	DQ889303	Hepatitis C virus	0	0	0	0	0	0	0	0	0
D37839	11103	11050	Flaviviridae	11102	Hepacivirus	11103	Hepatitis C virus	D37839	Hepatitis C virus	0	0	0	0	0	0	0	0	0
DQ418782	11103	11050	Flaviviridae	11102	Hepacivirus	11103	Hepatitis C virus	DQ418782	Hepatitis C virus	0	0	0	0	0	0	0	0	0
AF118602	11103	11050	Flaviviridae	11102	Hepacivirus	11103	Hepatitis C virus	AF118602	Hepatitis C virus	0	0	0	0	0	0	0	0	0
AF416527	11103	11050	Flaviviridae	11102	Hepacivirus	11103	Hepatitis C virus	AF416527	Hepatitis C virus	0	0	0	0	0	0	0	0	0
L29604	33745	11050	Flaviviridae	11102	Hepacivirus	11103	Hepatitis C virus	L29604	Hepatitis C virus	0	0	0	0	0	0	0	0	0
AF245750	11103	11050	Flaviviridae	11102	Hepacivirus	11103	Hepatitis C virus	AF245750	Hepatitis C virus	0	0	0	0	0	0	0	0	0
AY051292	356386	11050	Flaviviridae	11102	Hepacivirus	11103	Hepatitis C virus	AY051292	Hepatitis C virus	0	0	0	0	0	0	0	0	0
DQ364460	11103	11050	Flaviviridae	11102	Hepacivirus	11103	Hepatitis C virus	DQ364460	Hepatitis C virus	0	0	0	0	0	0	0	0	0
DQ314806	11103	11050	Flaviviridae	11102	Hepacivirus	11103	Hepatitis C virus	DQ314806	Hepatitis C virus	0	0	0	0	0	0	0	0	0
AY956469	11103	11050	Flaviviridae	11102	Hepacivirus	11103	Hepatitis C virus	AY956469	Hepatitis C virus	0	0	0	0	0	0	0	0	0
U37592	11103	11050	Flaviviridae	11102	Hepacivirus	11103	Hepatitis C virus	U37592	Hepatitis C virus	0	0	0	0	0	0	0	0	0
AB049092	11103	11050	Flaviviridae	11102	Hepacivirus	11103	Hepatitis C virus	AB049092	Hepatitis C virus	0	0	0	0	0	0	0	0	0
AB049099	11103	11050	Flaviviridae	11102	Hepacivirus	11103	Hepatitis C virus	AB049099	Hepatitis C virus	0	0	0	0	0	0	0	0	0
L16652	11103	11050	Flaviviridae	11102	Hepacivirus	11103	Hepatitis C virus	L16652	Hepatitis C virus	0	0	0	0	0	0	0	0	0
U10236	11103	11050	Flaviviridae	11102	Hepacivirus	11103	Hepatitis C virus	U10236	Hepatitis C virus	0	0	0	0	0	0	0	0	0
D63821	356417	11050	Flaviviridae	11102	Hepacivirus	11103	Hepatitis C virus	D63821	Hepatitis C virus	0	0	0	0	0	0	0	0	0
L29628	33745	11050	Flaviviridae	11102	Hepacivirus	11103	Hepatitis C virus	L29628	Hepatitis C virus	0	0	0	0	0	0	0	0	0
AB047640	11103	11050	Flaviviridae	11102	Hepacivirus	11103	Hepatitis C virus	AB047640	Hepatitis C virus	0	0	0	0	0	0	0	0	0
D16621	11103	11050	Flaviviridae	11102	Hepacivirus	11103	Hepatitis C virus	D16621	Hepatitis C virus	0	0	0	0	0	0	0	0	0
DQ061307	11103	11050	Flaviviridae	11102	Hepacivirus	11103	Hepatitis C virus	DQ061307	Hepatitis C virus	0	0	0	0	0	0	0	0	0
D11168	11103	11050	Flaviviridae	11102	Hepacivirus	11103	Hepatitis C virus	D11168	Hepatitis C virus	0	0	0	0	0	0	0	0	0
DQ418786	11103	11050	Flaviviridae	11102	Hepacivirus	11103	Hepatitis C virus	DQ418786	Hepatitis C virus	0	0	0	0	0	0	0	0	0
D63822	356423	11050	Flaviviridae	11102	Hepacivirus	11103	Hepatitis C virus	D63822	Hepatitis C virus	0	0	0	0	0	0	0	0	0
AF345180	11103	11050	Flaviviridae	11102	Hepacivirus	11103	Hepatitis C virus	AF345180	Hepatitis C virus	0	0	0	0	0	0	0	0	0
D16619	11103	11050	Flaviviridae	11102	Hepacivirus	11103	Hepatitis C virus	D16619	Hepatitis C virus	0	0	0	0	0	0	0	0	0
EF207587	11103	11050	Flaviviridae	11102	Hepacivirus	11103	Hepatitis C virus	EF207587	Hepatitis C virus	0	0	0	0	0	0	0	0	0
AF547521	11103	11050	Flaviviridae	11102	Hepacivirus	11103	Hepatitis C virus	AF547521	Hepatitis C virus	0	0	0	0	0	0	0	0	0
L29592	11103	11050	Flaviviridae	11102	Hepacivirus	11103	Hepatitis C virus	L29592	Hepatitis C virus	0	0	0	0	0	0	0	0	0
AF344972	11103	11050	Flaviviridae	11102	Hepacivirus	11103	Hepatitis C virus	AF344972	Hepatitis C virus	0	0	0	0	0	0	0	0	0
AB119282	11103	11050	Flaviviridae	11102	Hepacivirus	11103	Hepatitis C virus	AB119282	Hepatitis C virus	0	0	0	0	0	0	0	0	0
AY683112	11103	11050	Flaviviridae	11102	Hepacivirus	11103	Hepatitis C virus	AY683112	Hepatitis C virus	0	0	0	0	0	0	0	0	0
AJ401096	31653	11050	Flaviviridae	11102	Hepacivirus	11103	Hepatitis C virus	AJ401096	Hepatitis C virus	0	0	0	0	0	0	0	0	0
D31972	11103	11050	Flaviviridae	11102	Hepacivirus	11103	Hepatitis C virus	D31972	Hepatitis C virus	0	0	0	0	0	0	0	0	0
AF134738	11103	11050	Flaviviridae	11102	Hepacivirus	11103	Hepatitis C virus	AF134738	Hepatitis C virus	0	0	0	0	0	0	0	0	0
DQ314805	11103	11050	Flaviviridae	11102	Hepacivirus	11103	Hepatitis C virus	DQ314805	Hepatitis C virus	0	0	0	0	0	0	0	0	0
L29587	33745	11050	Flaviviridae	11102	Hepacivirus	11103	Hepatitis C virus	L29587	Hepatitis C virus	0	0	0	0	0	0	0	0	0
DQ480524	31655	11050	Flaviviridae	11102	Hepacivirus	11103	Hepatitis C virus	DQ480524	Hepatitis C virus	0	0	0	0	0	0	0	0	0
L38320	31651	11050	Flaviviridae	11102	Hepacivirus	11103	Hepatitis C virus	L38320	Hepatitis C virus	0	0	0	0	0	0	0	0	0
DQ889302	11103	11050	Flaviviridae	11102	Hepacivirus	11103	Hepatitis C virus	DQ889302	Hepatitis C virus	0	0	0	0	0	0	0	0	0
AF169005	11103	11050	Flaviviridae	11102	Hepacivirus	11103	Hepatitis C virus	AF169005	Hepatitis C virus	0	0	0	0	0	0	0	0	0
D63857	11103	11050	Flaviviridae	11102	Hepacivirus	11103	Hepatitis C virus	D63857	Hepatitis C virus	0	0	0	0	0	0	0	0	0
AY434152	11103	11050	Flaviviridae	11102	Hepacivirus	11103	Hepatitis C virus	AY434152	Hepatitis C virus	0	0	0	0	0	0	0	0	0
AF207766	11103	11050	Flaviviridae	11102	Hepacivirus	11103	Hepatitis C virus	AF207766	Hepatitis C virus	0	0	0	0	0	0	0	0	0
AY746691	11103	11050	Flaviviridae	11102	Hepacivirus	11103	Hepatitis C virus	AY746691	Hepatitis C virus	0	0	0	0	0	0	0	0	0
AF118570	11103	11050	Flaviviridae	11102	Hepacivirus	11103	Hepatitis C virus	AF118570	Hepatitis C virus	0	0	0	0	0	0	0	0	0
AF207761	11103	11050	Flaviviridae	11102	Hepacivirus	11103	Hepatitis C virus	AF207761	Hepatitis C virus	0	0	0	0	0	0	0	0	0
AF207752	11103	11050	Flaviviridae	11102	Hepacivirus	11103	Hepatitis C virus	AF207752	Hepatitis C virus	0	0	0	0	0	0	0	0	0
AJ401095	128819	11050	Flaviviridae	11102	Hepacivirus	11103	Hepatitis C virus	AJ401095	Hepatitis C virus	0	0	0	0	0	0	0	0	0
AF547476	11103	11050	Flaviviridae	11102	Hepacivirus	11103	Hepatitis C virus	AF547476	Hepatitis C virus	0	0	0	0	0	0	0	0	0
D50481	11103	11050	Flaviviridae	11102	Hepacivirus	11103	Hepatitis C virus	D50481	Hepatitis C virus	0	0	0	0	0	0	0	0	0
AF207759	11103	11050	Flaviviridae	11102	Hepacivirus	11103	Hepatitis C virus	AF207759	Hepatitis C virus	0	0	0	0	0	0	0	0	0
AF238486	11103	11050	Flaviviridae	11102	Hepacivirus	11103	Hepatitis C virus	AF238486	Hepatitis C virus	0	0	0	0	0	0	0	0	0
DQ164603	11103	11050	Flaviviridae	11102	Hepacivirus	11103	Hepatitis C virus	DQ164603	Hepatitis C virus	0	0	0	0	0	0	0	0	0
L38321	31651	11050	Flaviviridae	11102	Hepacivirus	11103	Hepatitis C virus	L38321	Hepatitis C virus	0	0	0	0	0	0	0	0	0
DQ249641	11103	11050	Flaviviridae	11102	Hepacivirus	11103	Hepatitis C virus	DQ249641	Hepatitis C virus	0	0	0	0	0	0	0	0	0
AY460204	11103	11050	Flaviviridae	11102	Hepacivirus	11103	Hepatitis C virus	AY460204	Hepatitis C virus	0	0	0	0	0	0	0	0	0
DQ164559	11103	11050	Flaviviridae	11102	Hepacivirus	11103	Hepatitis C virus	DQ164559	Hepatitis C virus	0	0	0	0	0	0	0	0	0
DQ278892	11103	11050	Flaviviridae	11102	Hepacivirus	11103	Hepatitis C virus	DQ278892	Hepatitis C virus	0	0	0	0	0	0	0	0	0
AY434111	11103	11050	Flaviviridae	11102	Hepacivirus	11103	Hepatitis C virus	AY434111	Hepatitis C virus	0	0	0	0	0	0	0	0	0
AB049093	11103	11050	Flaviviridae	11102	Hepacivirus	11103	Hepatitis C virus	AB049093	Hepatitis C virus	0	0	0	0	0	0	0	0	0
AB049087	11103	11050	Flaviviridae	11102	Hepacivirus	11103	Hepatitis C virus	AB049087	Hepatitis C virus	0	0	0	0	0	0	0	0	0
AY746941	11103	11050	Flaviviridae	11102	Hepacivirus	11103	Hepatitis C virus	AY746941	Hepatitis C virus	0	0	0	0	0	0	0	0	0
D37840	11103	11050	Flaviviridae	11102	Hepacivirus	11103	Hepatitis C virus	D37840	Hepatitis C virus	0	0	0	0	0	0	0	0	0
AF345003	11103	11050	Flaviviridae	11102	Hepacivirus	11103	Hepatitis C virus	AF345003	Hepatitis C virus	0	0	0	0	0	0	0	0	0
AY746610	11103	11050	Flaviviridae	11102	Hepacivirus	11103	Hepatitis C virus	AY746610	Hepatitis C virus	0	0	0	0	0	0	0	0	0
AY746680	11103	11050	Flaviviridae	11102	Hepacivirus	11103	Hepatitis C virus	AY746680	Hepatitis C virus	0	0	0	0	0	0	0	0	0
DQ249623	11103	11050	Flaviviridae	11102	Hepacivirus	11103	Hepatitis C virus	DQ249623	Hepatitis C virus	0	0	0	0	0	0	0	0	0
DQ437509	11103	11050	Flaviviridae	11102	Hepacivirus	11103	Hepatitis C virus	DQ437509	Hepatitis C virus	0	0	0	0	0	0	0	0	0
AJ401097	31653	11050	Flaviviridae	11102	Hepacivirus	11103	Hepatitis C virus	AJ401097	Hepatitis C virus	0	0	0	0	0	0	0	0	0
L36439	33745	11050	Flaviviridae	11102	Hepacivirus	11103	Hepatitis C virus	L36439	Hepatitis C virus	0	0	0	0	0	0	0	0	0
D88469	11103	11050	Flaviviridae	11102	Hepacivirus	11103	Hepatitis C virus	D88469	Hepatitis C virus	0	0	0	0	0	0	0	0	0
AF511908	11103	11050	Flaviviridae	11102	Hepacivirus	11103	Hepatitis C virus	AF511908	Hepatitis C virus	0	0	0	0	0	0	0	0	0
D49757	11103	11050	Flaviviridae	11102	Hepacivirus	11103	Hepatitis C virus	D49757	Hepatitis C virus	0	0	0	0	0	0	0	0	0
DQ889266	11103	11050	Flaviviridae	11102	Hepacivirus	11103	Hepatitis C virus	DQ889266	Hepatitis C virus	0	0	0	0	0	0	0	0	0
D28932	11103	11050	Flaviviridae	11102	Hepacivirus	11103	Hepatitis C virus	D28932	Hepatitis C virus	0	0	0	0	0	0	0	0	0
L16678	11103	11050	Flaviviridae	11102	Hepacivirus	11103	Hepatitis C virus	L16678	Hepatitis C virus	0	0	0	0	0	0	0	0	0
D87360	11103	11050	Flaviviridae	11102	Hepacivirus	11103	Hepatitis C virus	D87360	Hepatitis C virus	0	0	0	0	0	0	0	0	0
D50466	11103	11050	Flaviviridae	11102	Hepacivirus	11103	Hepatitis C virus	D50466	Hepatitis C virus	0	0	0	0	0	0	0	0	0
AY044867	11103	11050	Flaviviridae	11102	Hepacivirus	11103	Hepatitis C virus	AY044867	Hepatitis C virus	0	0	0	0	0	0	0	0	0
DQ889276	11103	11050	Flaviviridae	11102	Hepacivirus	11103	Hepatitis C virus	DQ889276	Hepatitis C virus	0	0	0	0	0	0	0	0	0
AF118625	11103	11050	Flaviviridae	11102	Hepacivirus	11103	Hepatitis C virus	AF118625	Hepatitis C virus	0	0	0	0	0	0	0	0	0
AY342556	11103	11050	Flaviviridae	11102	Hepacivirus	11103	Hepatitis C virus	AY342556	Hepatitis C virus	0	0	0	0	0	0	0	0	0
AY732186	11103	11050	Flaviviridae	11102	Hepacivirus	11103	Hepatitis C virus	AY732186	Hepatitis C virus	0	0	0	0	0	0	0	0	0
D49758	11103	11050	Flaviviridae	11102	Hepacivirus	11103	Hepatitis C virus	D49758	Hepatitis C virus	0	0	0	0	0	0	0	0	0
AB049088	11103	11050	Flaviviridae	11102	Hepacivirus	11103	Hepatitis C virus	AB049088	Hepatitis C virus	0	0	0	0	0	0	0	0	0
AB047645	11103	11050	Flaviviridae	11102	Hepacivirus	11103	Hepatitis C virus	AB047645	Hepatitis C virus	0	0	0	0	0	0	0	0	0
AY691962	11103	11050	Flaviviridae	11102	Hepacivirus	11103	Hepatitis C virus	AY691962	Hepatitis C virus	0	0	0	0	0	0	0	0	0
M74888	11103	11050	Flaviviridae	11102	Hepacivirus	11103	Hepatitis C virus	M74888	Hepatitis C virus	0	0	0	0	0	0	0	0	0
AY434137	11103	11050	Flaviviridae	11102	Hepacivirus	11103	Hepatitis C virus	AY434137	Hepatitis C virus	0	0	0	0	0	0	0	0	0
AF529745	11103	11050	Flaviviridae	11102	Hepacivirus	11103	Hepatitis C virus	AF529745	Hepatitis C virus	0	0	0	0	0	0	0	0	0
AF345176	11103	11050	Flaviviridae	11102	Hepacivirus	11103	Hepatitis C virus	AF345176	Hepatitis C virus	0	0	0	0	0	0	0	0	0
D10988	11103	11050	Flaviviridae	11102	Hepacivirus	11103	Hepatitis C virus	D10988	Hepatitis C virus	0	0	0	0	0	0	0	0	0
D50409	356413	11050	Flaviviridae	11102	Hepacivirus	11103	Hepatitis C virus	D50409	Hepatitis C virus	0	0	0	0	0	0	0	0	0
DQ889265	11103	11050	Flaviviridae	11102	Hepacivirus	11103	Hepatitis C virus	DQ889265	Hepatitis C virus	0	0	0	0	0	0	0	0	0
AF169003	11103	11050	Flaviviridae	11102	Hepacivirus	11103	Hepatitis C virus	AF169003	Hepatitis C virus	0	0	0	0	0	0	0	0	0
AY651061	11103	11050	Flaviviridae	11102	Hepacivirus	11103	Hepatitis C virus	AY651061	Hepatitis C virus	0	0	0	0	0	0	0	0	0
L38322	31651	11050	Flaviviridae	11102	Hepacivirus	11103	Hepatitis C virus	L38322	Hepatitis C virus	0	0	0	0	0	0	0	0	0
DQ835760	11103	11050	Flaviviridae	11102	Hepacivirus	11103	Hepatitis C virus	DQ835760	Hepatitis C virus	0	0	0	0	0	0	0	0	0
L38328	31651	11050	Flaviviridae	11102	Hepacivirus	11103	Hepatitis C virus	L38328	Hepatitis C virus	0	0	0	0	0	0	0	0	0
D49754	11103	11050	Flaviviridae	11102	Hepacivirus	11103	Hepatitis C virus	D49754	Hepatitis C virus	0	0	0	0	0	0	0	0	0
AF488355	11103	11050	Flaviviridae	11102	Hepacivirus	11103	Hepatitis C virus	AF488355	Hepatitis C virus	0	0	0	0	0	0	0	0	0
D10077	11103	11050	Flaviviridae	11102	Hepacivirus	11103	Hepatitis C virus	D10077	Hepatitis C virus	0	0	0	0	0	0	0	0	0
DQ835763	11103	11050	Flaviviridae	11102	Hepacivirus	11103	Hepatitis C virus	DQ835763	Hepatitis C virus	0	0	0	0	0	0	0	0	0
AF118605	11103	11050	Flaviviridae	11102	Hepacivirus	11103	Hepatitis C virus	AF118605	Hepatitis C virus	0	0	0	0	0	0	0	0	0
L38337	31651	11050	Flaviviridae	11102	Hepacivirus	11103	Hepatitis C virus	L38337	Hepatitis C virus	0	0	0	0	0	0	0	0	0
DQ430817	11103	11050	Flaviviridae	11102	Hepacivirus	11103	Hepatitis C virus	DQ430817	Hepatitis C virus	0	0	0	0	0	0	0	0	0
AF511820	11103	11050	Flaviviridae	11102	Hepacivirus	11103	Hepatitis C virus	AF511820	Hepatitis C virus	0	0	0	0	0	0	0	0	0
L38333	44023	11050	Flaviviridae	11102	Hepacivirus	11103	Hepatitis C virus	L38333	Hepatitis C virus	0	0	0	0	0	0	0	0	0
D49374	357355	11050	Flaviviridae	11102	Hepacivirus	11103	Hepatitis C virus	D49374	Hepatitis C virus	0	0	0	0	0	0	0	0	0
D10688	11103	11050	Flaviviridae	11102	Hepacivirus	11103	Hepatitis C virus	D10688	Hepatitis C virus	0	0	0	0	0	0	0	0	0
L36440	33745	11050	Flaviviridae	11102	Hepacivirus	11103	Hepatitis C virus	L36440	Hepatitis C virus	0	0	0	0	0	0	0	0	0
EF424626	11103	11050	Flaviviridae	11102	Hepacivirus	11103	Hepatitis C virus	EF424626	Hepatitis C virus	0	0	0	0	0	0	0	0	0
AB049095	11103	11050	Flaviviridae	11102	Hepacivirus	11103	Hepatitis C virus	AB049095	Hepatitis C virus	0	0	0	0	0	0	0	0	0
AY746460	11103	11050	Flaviviridae	11102	Hepacivirus	11103	Hepatitis C virus	AY746460	Hepatitis C virus	0	0	0	0	0	0	0	0	0
L29631	11103	11050	Flaviviridae	11102	Hepacivirus	11103	Hepatitis C virus	L29631	Hepatitis C virus	0	0	0	0	0	0	0	0	0
AY956464	11103	11050	Flaviviridae	11102	Hepacivirus	11103	Hepatitis C virus	AY956464	Hepatitis C virus	0	0	0	0	0	0	0	0	0
AF547478	11103	11050	Flaviviridae	11102	Hepacivirus	11103	Hepatitis C virus	AF547478	Hepatitis C virus	0	0	0	0	0	0	0	0	0
D86531	11103	11050	Flaviviridae	11102	Hepacivirus	11103	Hepatitis C virus	D86531	Hepatitis C virus	0	0	0	0	0	0	0	0	0
AB047639	356411	11050	Flaviviridae	11102	Hepacivirus	11103	Hepatitis C virus	AB047639	Hepatitis C virus	0	0	0	0	0	0	0	0	0
AY232730	11103	11050	Flaviviridae	11102	Hepacivirus	11103	Hepatitis C virus	AY232730	Hepatitis C virus	0	0	0	0	0	0	0	0	0
DQ164607	11103	11050	Flaviviridae	11102	Hepacivirus	11103	Hepatitis C virus	DQ164607	Hepatitis C virus	0	0	0	0	0	0	0	0	0
AB049089	11103	11050	Flaviviridae	11102	Hepacivirus	11103	Hepatitis C virus	AB049089	Hepatitis C virus	0	0	0	0	0	0	0	0	0
D16618	11103	11050	Flaviviridae	11102	Hepacivirus	11103	Hepatitis C virus	D16618	Hepatitis C virus	0	0	0	0	0	0	0	0	0
AF118594	11103	11050	Flaviviridae	11102	Hepacivirus	11103	Hepatitis C virus	AF118594	Hepatitis C virus	0	0	0	0	0	0	0	0	0
M84754	11103	11050	Flaviviridae	11102	Hepacivirus	11103	Hepatitis C virus	M84754	Hepatitis C virus	0	0	0	0	0	0	0	0	0
D84263	356422	11050	Flaviviridae	11102	Hepacivirus	11103	Hepatitis C virus	D84263	Hepatitis C virus	0	0	0	0	0	0	0	0	0
AB049101	11103	11050	Flaviviridae	11102	Hepacivirus	11103	Hepatitis C virus	AB049101	Hepatitis C virus	0	0	0	0	0	0	0	0	0
DQ418784	11103	11050	Flaviviridae	11102	Hepacivirus	11103	Hepatitis C virus	DQ418784	Hepatitis C virus	0	0	0	0	0	0	0	0	0
NC_004102	11103	11050	Flaviviridae	11102	Hepacivirus	11103	Hepatitis C virus	NC_004102	Hepatitis C virus	0	0	0	0	0	0	0	0	0
L38332	44023	11050	Flaviviridae	11102	Hepacivirus	11103	Hepatitis C virus	L38332	Hepatitis C virus	0	0	0	0	0	0	0	0	0
AF207764	11103	11050	Flaviviridae	11102	Hepacivirus	11103	Hepatitis C virus	AF207764	Hepatitis C virus	0	0	0	0	0	0	0	0	0
AF207754	11103	11050	Flaviviridae	11102	Hepacivirus	11103	Hepatitis C virus	AF207754	Hepatitis C virus	0	0	0	0	0	0	0	0	0
D37854	11103	11050	Flaviviridae	11102	Hepacivirus	11103	Hepatitis C virus	D37854	Hepatitis C virus	0	0	0	0	0	0	0	0	0
DQ164545	11103	11050	Flaviviridae	11102	Hepacivirus	11103	Hepatitis C virus	DQ164545	Hepatitis C virus	0	0	0	0	0	0	0	0	0
AF118615	11103	11050	Flaviviridae	11102	Hepacivirus	11103	Hepatitis C virus	AF118615	Hepatitis C virus	0	0	0	0	0	0	0	0	0
EF424625	11103	11050	Flaviviridae	11102	Hepacivirus	11103	Hepatitis C virus	EF424625	Hepatitis C virus	0	0	0	0	0	0	0	0	0
AY342502	11103	11050	Flaviviridae	11102	Hepacivirus	11103	Hepatitis C virus	AY342502	Hepatitis C virus	0	0	0	0	0	0	0	0	0
U45463	11103	11050	Flaviviridae	11102	Hepacivirus	11103	Hepatitis C virus	U45463	Hepatitis C virus	0	0	0	0	0	0	0	0	0
X61592	11103	11050	Flaviviridae	11102	Hepacivirus	11103	Hepatitis C virus	X61592	Hepatitis C virus	0	0	0	0	0	0	0	0	0
X61593	11103	11050	Flaviviridae	11102	Hepacivirus	11103	Hepatitis C virus	X61593	Hepatitis C virus	0	0	0	0	0	0	0	0	0
L02836	11103	11050	Flaviviridae	11102	Hepacivirus	11103	Hepatitis C virus	L02836	Hepatitis C virus	0	0	0	0	0	0	0	0	0
AY587844	11103	11050	Flaviviridae	11102	Hepacivirus	11103	Hepatitis C virus	AY587844	Hepatitis C virus	0	0	0	0	0	0	0	0	0
DQ244140	11103	11050	Flaviviridae	11102	Hepacivirus	11103	Hepatitis C virus	DQ244140	Hepatitis C virus	0	0	0	0	0	0	0	0	0
DQ061301	11103	11050	Flaviviridae	11102	Hepacivirus	11103	Hepatitis C virus	DQ061301	Hepatitis C virus	0	0	0	0	0	0	0	0	0
AY956463	11103	11050	Flaviviridae	11102	Hepacivirus	11103	Hepatitis C virus	AY956463	Hepatitis C virus	0	0	0	0	0	0	0	0	0
L29610	33745	11050	Flaviviridae	11102	Hepacivirus	11103	Hepatitis C virus	L29610	Hepatitis C virus	0	0	0	0	0	0	0	0	0
D00691	11103	11050	Flaviviridae	11102	Hepacivirus	11103	Hepatitis C virus	D00691	Hepatitis C virus	0	0	0	0	0	0	0	0	0
Y13184	356419	11050	Flaviviridae	11102	Hepacivirus	11103	Hepatitis C virus	Y13184	Hepatitis C virus	0	0	0	0	0	0	0	0	0
AB049094	11103	11050	Flaviviridae	11102	Hepacivirus	11103	Hepatitis C virus	AB049094	Hepatitis C virus	0	0	0	0	0	0	0	0	0
AM177444	31654	11050	Flaviviridae	11102	Hepacivirus	11103	Hepatitis C virus	AM177444	Hepatitis C virus	0	0	0	0	0	0	0	0	0
D43677	11103	11050	Flaviviridae	11102	Hepacivirus	11103	Hepatitis C virus	D43677	Hepatitis C virus	0	0	0	0	0	0	0	0	0
EF025301	11103	11050	Flaviviridae	11102	Hepacivirus	11103	Hepatitis C virus	EF025301	Hepatitis C virus	0	0	0	0	0	0	0	0	0
AY232746	11103	11050	Flaviviridae	11102	Hepacivirus	11103	Hepatitis C virus	AY232746	Hepatitis C virus	0	0	0	0	0	0	0	0	0
AB080299	11103	11050	Flaviviridae	11102	Hepacivirus	11103	Hepatitis C virus	AB080299	Hepatitis C virus	0	0	0	0	0	0	0	0	0
L38319	31651	11050	Flaviviridae	11102	Hepacivirus	11103	Hepatitis C virus	L38319	Hepatitis C virus	0	0	0	0	0	0	0	0	0
AB154177	31647	11050	Flaviviridae	11102	Hepacivirus	11103	Hepatitis C virus	AB154177	Hepatitis C virus	0	0	0	0	0	0	0	0	0
AF207774	11103	11050	Flaviviridae	11102	Hepacivirus	11103	Hepatitis C virus	AF207774	Hepatitis C virus	0	0	0	0	0	0	0	0	0
AF216792	11103	11050	Flaviviridae	11102	Hepacivirus	11103	Hepatitis C virus	AF216792	Hepatitis C virus	0	0	0	0	0	0	0	0	0
AF118618	11103	11050	Flaviviridae	11102	Hepacivirus	11103	Hepatitis C virus	AF118618	Hepatitis C virus	0	0	0	0	0	0	0	0	0
DQ516083	11103	11050	Flaviviridae	11102	Hepacivirus	11103	Hepatitis C virus	DQ516083	Hepatitis C virus	0	0	0	0	0	0	0	0	0
DQ835762	11103	11050	Flaviviridae	11102	Hepacivirus	11103	Hepatitis C virus	DQ835762	Hepatitis C virus	0	0	0	0	0	0	0	0	0
AF333324	31647	11050	Flaviviridae	11102	Hepacivirus	11103	Hepatitis C virus	AF333324	Hepatitis C virus	0	0	0	0	0	0	0	0	0
AB047644	11103	11050	Flaviviridae	11102	Hepacivirus	11103	Hepatitis C virus	AB047644	Hepatitis C virus	0	0	0	0	0	0	0	0	0
AF345174	11103	11050	Flaviviridae	11102	Hepacivirus	11103	Hepatitis C virus	AF345174	Hepatitis C virus	0	0	0	0	0	0	0	0	0
DQ249642	11103	11050	Flaviviridae	11102	Hepacivirus	11103	Hepatitis C virus	DQ249642	Hepatitis C virus	0	0	0	0	0	0	0	0	0
AB047643	11103	11050	Flaviviridae	11102	Hepacivirus	11103	Hepatitis C virus	AB047643	Hepatitis C virus	0	0	0	0	0	0	0	0	0
D45193	11103	11050	Flaviviridae	11102	Hepacivirus	11103	Hepatitis C virus	D45193	Hepatitis C virus	0	0	0	0	0	0	0	0	0
D50480	11103	11050	Flaviviridae	11102	Hepacivirus	11103	Hepatitis C virus	D50480	Hepatitis C virus	0	0	0	0	0	0	0	0	0
D49756	11103	11050	Flaviviridae	11102	Hepacivirus	11103	Hepatitis C virus	D49756	Hepatitis C virus	0	0	0	0	0	0	0	0	0
AF165049	11103	11050	Flaviviridae	11102	Hepacivirus	11103	Hepatitis C virus	AF165049	Hepatitis C virus	0	0	0	0	0	0	0	0	0
AY732108	11103	11050	Flaviviridae	11102	Hepacivirus	11103	Hepatitis C virus	AY732108	Hepatitis C virus	0	0	0	0	0	0	0	0	0
D17763	356415	11050	Flaviviridae	11102	Hepacivirus	11103	Hepatitis C virus	D17763	Hepatitis C virus	0	0	0	0	0	0	0	0	0
AY956465	11103	11050	Flaviviridae	11102	Hepacivirus	11103	Hepatitis C virus	AY956465	Hepatitis C virus	0	0	0	0	0	0	0	0	0
AY232732	11103	11050	Flaviviridae	11102	Hepacivirus	11103	Hepatitis C virus	AY232732	Hepatitis C virus	0	0	0	0	0	0	0	0	0
AY615798	11103	11050	Flaviviridae	11102	Hepacivirus	11103	Hepatitis C virus	AY615798	Hepatitis C virus	0	0	0	0	0	0	0	0	0
AJ851228	11103	11050	Flaviviridae	11102	Hepacivirus	11103	Hepatitis C virus	AJ851228	Hepatitis C virus	0	0	0	0	0	0	0	0	0
AF345187	11103	11050	Flaviviridae	11102	Hepacivirus	11103	Hepatitis C virus	AF345187	Hepatitis C virus	0	0	0	0	0	0	0	0	0
M74806	11103	11050	Flaviviridae	11102	Hepacivirus	11103	Hepatitis C virus	M74806	Hepatitis C virus	0	0	0	0	0	0	0	0	0
DQ278891	11103	11050	Flaviviridae	11102	Hepacivirus	11103	Hepatitis C virus	DQ278891	Hepatitis C virus	0	0	0	0	0	0	0	0	0
DQ164551	11103	11050	Flaviviridae	11102	Hepacivirus	11103	Hepatitis C virus	DQ164551	Hepatitis C virus	0	0	0	0	0	0	0	0	0
AF176573	11103	11050	Flaviviridae	11102	Hepacivirus	11103	Hepatitis C virus	AF176573	Hepatitis C virus	0	0	0	0	0	0	0	0	0
M74815	11103	11050	Flaviviridae	11102	Hepacivirus	11103	Hepatitis C virus	M74815	Hepatitis C virus	0	0	0	0	0	0	0	0	0
D86537	11103	11050	Flaviviridae	11102	Hepacivirus	11103	Hepatitis C virus	D86537	Hepatitis C virus	0	0	0	0	0	0	0	0	0
D37853	11103	11050	Flaviviridae	11102	Hepacivirus	11103	Hepatitis C virus	D37853	Hepatitis C virus	0	0	0	0	0	0	0	0	0
AF169004	11103	11050	Flaviviridae	11102	Hepacivirus	11103	Hepatitis C virus	AF169004	Hepatitis C virus	0	0	0	0	0	0	0	0	0
AF403236	11103	11050	Flaviviridae	11102	Hepacivirus	11103	Hepatitis C virus	AF403236	Hepatitis C virus	0	0	0	0	0	0	0	0	0
AY732196	11103	11050	Flaviviridae	11102	Hepacivirus	11103	Hepatitis C virus	AY732196	Hepatitis C virus	0	0	0	0	0	0	0	0	0
D84262	356421	11050	Flaviviridae	11102	Hepacivirus	11103	Hepatitis C virus	D84262	Hepatitis C virus	0	0	0	0	0	0	0	0	0
L29617	33745	11050	Flaviviridae	11102	Hepacivirus	11103	Hepatitis C virus	L29617	Hepatitis C virus	0	0	0	0	0	0	0	0	0
U22303	39112	11050	Flaviviridae		na	39112	GB virus A	U22303	GB virus A	0	0	0	0	0	0	0	0	0
NC_001837	39112	11050	Flaviviridae		na	39112	GB virus A	NC_001837	GB virus A	0	0	0	0	0	0	0	0	0
AF023425	39112	11050	Flaviviridae		na	39112	GB virus A	AF023425	GB virus A	0	0	0	0	0	0	0	0	0
AF023424	39112	11050	Flaviviridae		na	39112	GB virus A	AF023424	GB virus A	0	0	0	0	0	0	0	0	0
D90601	54290	11050	Flaviviridae		na	54290	GB virus C	D90601	GB virus C	0	0	0	0	0	0	0	0	0
AB008335	54290	11050	Flaviviridae		na	54290	GB virus C	AB008335	GB virus C	0	0	0	0	0	0	0	0	0
U75356	54290	11050	Flaviviridae		na	54290	GB virus C	U75356	GB virus C	0	0	0	0	0	0	0	0	0
D87711	54290	11050	Flaviviridae		na	54290	GB virus C	D87711	GB virus C	0	0	0	0	0	0	0	0	0
D90600	54290	11050	Flaviviridae		na	54290	GB virus C	D90600	GB virus C	0	0	0	0	0	0	0	0	0
D87255	54290	11050	Flaviviridae		na	54290	GB virus C	D87255	GB virus C	0	0	0	0	0	0	0	0	0
D87712	54290	11050	Flaviviridae		na	54290	GB virus C	D87712	GB virus C	0	0	0	0	0	0	0	0	0
AF006500	54290	11050	Flaviviridae		na	54290	GB virus C	AF006500	GB virus C	0	0	0	0	0	0	0	0	0
AF032374	54290	11050	Flaviviridae		na	54290	GB virus C	AF032374	GB virus C	0	0	0	0	0	0	0	0	0
U94695	54290	11050	Flaviviridae		na	54290	GB virus C	U94695	GB virus C	0	0	0	0	0	0	0	0	0
AB018667	54290	11050	Flaviviridae		na	54290	GB virus C	AB018667	GB virus C	0	0	0	0	0	0	0	0	0
AF121950	54290	11050	Flaviviridae		na	54290	GB virus C	AF121950	GB virus C	0	0	0	0	0	0	0	0	0
U96125	54290	11050	Flaviviridae		na	54290	GB virus C	U96125	GB virus C	0	0	0	0	0	0	0	0	0
D87262	54290	11050	Flaviviridae		na	54290	GB virus C	D87262	GB virus C	0	0	0	0	0	0	0	0	0
AB013501	54290	11050	Flaviviridae		na	54290	GB virus C	AB013501	GB virus C	0	0	0	0	0	0	0	0	0
D87713	54290	11050	Flaviviridae		na	54290	GB virus C	D87713	GB virus C	0	0	0	0	0	0	0	0	0
U96118	54290	11050	Flaviviridae		na	54290	GB virus C	U96118	GB virus C	0	0	0	0	0	0	0	0	0
AF032372	54290	11050	Flaviviridae		na	54290	GB virus C	AF032372	GB virus C	0	0	0	0	0	0	0	0	0
AF031827	54290	11050	Flaviviridae		na	54290	GB virus C	AF031827	GB virus C	0	0	0	0	0	0	0	0	0
D87708	54290	11050	Flaviviridae		na	54290	GB virus C	D87708	GB virus C	0	0	0	0	0	0	0	0	0
AB013500	54290	11050	Flaviviridae		na	54290	GB virus C	AB013500	GB virus C	0	0	0	0	0	0	0	0	0
AB003290	54290	11050	Flaviviridae		na	54290	GB virus C	AB003290	GB virus C	0	0	0	0	0	0	0	0	0
U63715	54290	11050	Flaviviridae		na	54290	GB virus C	U63715	GB virus C	0	0	0	0	0	0	0	0	0
AB003293	54290	11050	Flaviviridae		na	54290	GB virus C	AB003293	GB virus C	0	0	0	0	0	0	0	0	0
D87709	54290	11050	Flaviviridae		na	54290	GB virus C	D87709	GB virus C	0	0	0	0	0	0	0	0	0
AB008342	54290	11050	Flaviviridae		na	54290	GB virus C	AB008342	GB virus C	0	0	0	0	0	0	0	0	0
AB003289	54290	11050	Flaviviridae		na	54290	GB virus C	AB003289	GB virus C	0	0	0	0	0	0	0	0	0
AB003291	54290	11050	Flaviviridae		na	54290	GB virus C	AB003291	GB virus C	0	0	0	0	0	0	0	0	0
AB003288	54290	11050	Flaviviridae		na	54290	GB virus C	AB003288	GB virus C	0	0	0	0	0	0	0	0	0
U36380	54290	11050	Flaviviridae		na	54290	GB virus C	U36380	GB virus C	0	0	0	0	0	0	0	0	0
AF070476	93986	11050	Flaviviridae		na	54290	GB virus C	AF070476	GB virus C	0	0	0	0	0	0	0	0	0
U96121	54290	11050	Flaviviridae		na	54290	GB virus C	U96121	GB virus C	0	0	0	0	0	0	0	0	0
AJ428955	39113	11050	Flaviviridae		na	39113	Hepatitis GB virus B	AJ428955	Hepatitis GB virus B	0	0	0	0	0	0	0	0	0
U00890	11101	11050	Flaviviridae	11095	Pestivirus	358764	Border disease virus	U00890	Border disease virus	0	0	0	0	0	0	0	0	0
NC_003677	155906	11050	Flaviviridae	11095	Pestivirus	358764	Border disease virus	NC_003677	Border disease virus	0	0	0	0	0	0	0	0	0
U70263	157731	11050	Flaviviridae	11095	Pestivirus	358764	Border disease virus	U70263	Border disease virus	0	0	0	0	0	0	0	0	0
NC_003679	311415	11050	Flaviviridae	11095	Pestivirus	358764	Border disease virus	NC_003679	Border disease virus	0	0	0	0	0	0	0	0	0
AJ829444	292510	11050	Flaviviridae	11095	Pestivirus	358764	Border disease virus	AJ829444	Border disease virus	0	0	0	0	0	0	0	0	0
AY734488	11099	11050	Flaviviridae	11095	Pestivirus	11099	Bovine viral diarrhea virus 1	AY734488	Bovine viral diarrhea virus 1	0	0	0	0	0	0	0	0	0
AF227255	121430	11050	Flaviviridae	11095	Pestivirus	11099	Bovine viral diarrhea virus 1	AF227255	Bovine viral diarrhea virus 1	0	0	0	0	0	0	0	0	0
AF049221	158476	11050	Flaviviridae	11095	Pestivirus	11099	Bovine viral diarrhea virus 1	AF049221	Bovine viral diarrhea virus 1	0	0	0	0	0	0	0	0	0
AF321451	11099	11050	Flaviviridae	11095	Pestivirus	11099	Bovine viral diarrhea virus 1	AF321451	Bovine viral diarrhea virus 1	0	0	0	0	0	0	0	0	0
AB078952	11099	11050	Flaviviridae	11095	Pestivirus	11099	Bovine viral diarrhea virus 1	AB078952	Bovine viral diarrhea virus 1	0	0	0	0	0	0	0	0	0
AB111962	233884	11050	Flaviviridae	11095	Pestivirus	11099	Bovine viral diarrhea virus 1	AB111962	Bovine viral diarrhea virus 1	0	0	0	0	0	0	0	0	0
AY121916	11099	11050	Flaviviridae	11095	Pestivirus	11099	Bovine viral diarrhea virus 1	AY121916	Bovine viral diarrhea virus 1	0	0	0	0	0	0	0	0	0
AF526381	262963	11050	Flaviviridae	11095	Pestivirus	11099	Bovine viral diarrhea virus 1	AF526381	Bovine viral diarrhea virus 1	0	0	0	0	0	0	0	0	0
AF321450	11099	11050	Flaviviridae	11095	Pestivirus	11099	Bovine viral diarrhea virus 1	AF321450	Bovine viral diarrhea virus 1	0	0	0	0	0	0	0	0	0
Z54175	11099	11050	Flaviviridae	11095	Pestivirus	11099	Bovine viral diarrhea virus 1	Z54175	Bovine viral diarrhea virus 1	0	0	0	0	0	0	0	0	0
M96751	31656	11050	Flaviviridae	11095	Pestivirus	11099	Bovine viral diarrhea virus 1	M96751	Bovine viral diarrhea virus 1	0	0	0	0	0	0	0	0	0
AF078535	11099	11050	Flaviviridae	11095	Pestivirus	11099	Bovine viral diarrhea virus 1	AF078535	Bovine viral diarrhea virus 1	0	0	0	0	0	0	0	0	0
DQ328324	11099	11050	Flaviviridae	11095	Pestivirus	11099	Bovine viral diarrhea virus 1	DQ328324	Bovine viral diarrhea virus 1	0	0	0	0	0	0	0	0	0
U03912	11099	11050	Flaviviridae	11095	Pestivirus	11099	Bovine viral diarrhea virus 1	U03912	Bovine viral diarrhea virus 1	0	0	0	0	0	0	0	0	0
AB078951	11099	11050	Flaviviridae	11095	Pestivirus	11099	Bovine viral diarrhea virus 1	AB078951	Bovine viral diarrhea virus 1	0	0	0	0	0	0	0	0	0
AF268174	136447	11050	Flaviviridae	11095	Pestivirus	11099	Bovine viral diarrhea virus 1	AF268174	Bovine viral diarrhea virus 1	0	0	0	0	0	0	0	0	0
U00891	11099	11050	Flaviviridae	11095	Pestivirus	11099	Bovine viral diarrhea virus 1	U00891	Bovine viral diarrhea virus 1	0	0	0	0	0	0	0	0	0
U89437	11099	11050	Flaviviridae	11095	Pestivirus	11099	Bovine viral diarrhea virus 1	U89437	Bovine viral diarrhea virus 1	0	0	0	0	0	0	0	0	0
M96687	229907	11050	Flaviviridae	11095	Pestivirus	11099	Bovine viral diarrhea virus 1	M96687	Bovine viral diarrhea virus 1	0	0	0	0	0	0	0	0	0
AY734489	11099	11050	Flaviviridae	11095	Pestivirus	11099	Bovine viral diarrhea virus 1	AY734489	Bovine viral diarrhea virus 1	0	0	0	0	0	0	0	0	0
AF052303	11099	11050	Flaviviridae	11095	Pestivirus	11099	Bovine viral diarrhea virus 1	AF052303	Bovine viral diarrhea virus 1	0	0	0	0	0	0	0	0	0
AF144616	99476	11050	Flaviviridae	11095	Pestivirus	11099	Bovine viral diarrhea virus 1	AF144616	Bovine viral diarrhea virus 1	0	0	0	0	0	0	0	0	0
AY078406	11099	11050	Flaviviridae	11095	Pestivirus	11099	Bovine viral diarrhea virus 1	AY078406	Bovine viral diarrhea virus 1	0	0	0	0	0	0	0	0	0
AF058699	83397	11050	Flaviviridae	11095	Pestivirus	11099	Bovine viral diarrhea virus 1	AF058699	Bovine viral diarrhea virus 1	0	0	0	0	0	0	0	0	0
Z54187	11099	11050	Flaviviridae	11095	Pestivirus	11099	Bovine viral diarrhea virus 1	Z54187	Bovine viral diarrhea virus 1	0	0	0	0	0	0	0	0	0
AB111967	233889	11050	Flaviviridae	11095	Pestivirus	11099	Bovine viral diarrhea virus 1	AB111967	Bovine viral diarrhea virus 1	0	0	0	0	0	0	0	0	0
L35850	11099	11050	Flaviviridae	11095	Pestivirus	11099	Bovine viral diarrhea virus 1	L35850	Bovine viral diarrhea virus 1	0	0	0	0	0	0	0	0	0
AJ238806	11099	11050	Flaviviridae	11095	Pestivirus	11099	Bovine viral diarrhea virus 1	AJ238806	Bovine viral diarrhea virus 1	0	0	0	0	0	0	0	0	0
AJ585412	221918	11050	Flaviviridae	11095	Pestivirus	11099	Bovine viral diarrhea virus 1	AJ585412	Bovine viral diarrhea virus 1	0	0	0	0	0	0	0	0	0
AF144610	99472	11050	Flaviviridae	11095	Pestivirus	11099	Bovine viral diarrhea virus 1	AF144610	Bovine viral diarrhea virus 1	0	0	0	0	0	0	0	0	0
AF220247	11099	11050	Flaviviridae	11095	Pestivirus	11099	Bovine viral diarrhea virus 1	AF220247	Bovine viral diarrhea virus 1	0	0	0	0	0	0	0	0	0
AF255049	158477	11050	Flaviviridae	11095	Pestivirus	11099	Bovine viral diarrhea virus 1	AF255049	Bovine viral diarrhea virus 1	0	0	0	0	0	0	0	0	0
AF049222	158474	11050	Flaviviridae	11095	Pestivirus	11099	Bovine viral diarrhea virus 1	AF049222	Bovine viral diarrhea virus 1	0	0	0	0	0	0	0	0	0
M87808	11099	11050	Flaviviridae	11095	Pestivirus	11099	Bovine viral diarrhea virus 1	M87808	Bovine viral diarrhea virus 1	0	0	0	0	0	0	0	0	0
AF144614	99542	11050	Flaviviridae	11095	Pestivirus	11099	Bovine viral diarrhea virus 1	AF144614	Bovine viral diarrhea virus 1	0	0	0	0	0	0	0	0	0
AB111966	233888	11050	Flaviviridae	11095	Pestivirus	11099	Bovine viral diarrhea virus 1	AB111966	Bovine viral diarrhea virus 1	0	0	0	0	0	0	0	0	0
AY162456	217536	11050	Flaviviridae	11095	Pestivirus	11099	Bovine viral diarrhea virus 1	AY162456	Bovine viral diarrhea virus 1	0	0	0	0	0	0	0	0	0
AB038017	116080	11050	Flaviviridae	11095	Pestivirus	11099	Bovine viral diarrhea virus 1	AB038017	Bovine viral diarrhea virus 1	0	0	0	0	0	0	0	0	0
M96640	11099	11050	Flaviviridae	11095	Pestivirus	11099	Bovine viral diarrhea virus 1	M96640	Bovine viral diarrhea virus 1	0	0	0	0	0	0	0	0	0
M87813	11099	11050	Flaviviridae	11095	Pestivirus	11099	Bovine viral diarrhea virus 1	M87813	Bovine viral diarrhea virus 1	0	0	0	0	0	0	0	0	0
M96641	11099	11050	Flaviviridae	11095	Pestivirus	11099	Bovine viral diarrhea virus 1	M96641	Bovine viral diarrhea virus 1	0	0	0	0	0	0	0	0	0
DQ328323	11099	11050	Flaviviridae	11095	Pestivirus	11099	Bovine viral diarrhea virus 1	DQ328323	Bovine viral diarrhea virus 1	0	0	0	0	0	0	0	0	0
AJ544865	221917	11050	Flaviviridae	11095	Pestivirus	11099	Bovine viral diarrhea virus 1	AJ544865	Bovine viral diarrhea virus 1	0	0	0	0	0	0	0	0	0
L38697	11099	11050	Flaviviridae	11095	Pestivirus	11099	Bovine viral diarrhea virus 1	L38697	Bovine viral diarrhea virus 1	0	0	0	0	0	0	0	0	0
M87812	11099	11050	Flaviviridae	11095	Pestivirus	11099	Bovine viral diarrhea virus 1	M87812	Bovine viral diarrhea virus 1	0	0	0	0	0	0	0	0	0
L13783	11099	11050	Flaviviridae	11095	Pestivirus	11099	Bovine viral diarrhea virus 1	L13783	Bovine viral diarrhea virus 1	0	0	0	0	0	0	0	0	0
AF091605	82470	11050	Flaviviridae	11095	Pestivirus	11099	Bovine viral diarrhea virus 1	AF091605	Bovine viral diarrhea virus 1	0	0	0	0	0	0	0	0	0
AY911670	312033	11050	Flaviviridae	11095	Pestivirus	11099	Bovine viral diarrhea virus 1	AY911670	Bovine viral diarrhea virus 1	0	0	0	0	0	0	0	0	0
AB111964	233886	11050	Flaviviridae	11095	Pestivirus	11099	Bovine viral diarrhea virus 1	AB111964	Bovine viral diarrhea virus 1	0	0	0	0	0	0	0	0	0
AF083349	11099	11050	Flaviviridae	11095	Pestivirus	11099	Bovine viral diarrhea virus 1	AF083349	Bovine viral diarrhea virus 1	0	0	0	0	0	0	0	0	0
AY323871	11099	11050	Flaviviridae	11095	Pestivirus	11099	Bovine viral diarrhea virus 1	AY323871	Bovine viral diarrhea virus 1	0	0	0	0	0	0	0	0	0
EF101530	11099	11050	Flaviviridae	11095	Pestivirus	11099	Bovine viral diarrhea virus 1	EF101530	Bovine viral diarrhea virus 1	0	0	0	0	0	0	0	0	0
U80885	11099	11050	Flaviviridae	11095	Pestivirus	11099	Bovine viral diarrhea virus 1	U80885	Bovine viral diarrhea virus 1	0	0	0	0	0	0	0	0	0
AB038019	116082	11050	Flaviviridae	11095	Pestivirus	11099	Bovine viral diarrhea virus 1	AB038019	Bovine viral diarrhea virus 1	0	0	0	0	0	0	0	0	0
NC_001461	11099	11050	Flaviviridae	11095	Pestivirus	11099	Bovine viral diarrhea virus 1	NC_001461	Bovine viral diarrhea virus 1	0	0	0	0	0	0	0	0	0
U86600	11099	11050	Flaviviridae	11095	Pestivirus	11099	Bovine viral diarrhea virus 1	U86600	Bovine viral diarrhea virus 1	0	0	0	0	0	0	0	0	0
AF049226	11099	11050	Flaviviridae	11095	Pestivirus	11099	Bovine viral diarrhea virus 1	AF049226	Bovine viral diarrhea virus 1	0	0	0	0	0	0	0	0	0
M62431	11099	11050	Flaviviridae	11095	Pestivirus	11099	Bovine viral diarrhea virus 1	M62431	Bovine viral diarrhea virus 1	0	0	0	0	0	0	0	0	0
DQ328325	11099	11050	Flaviviridae	11095	Pestivirus	11099	Bovine viral diarrhea virus 1	DQ328325	Bovine viral diarrhea virus 1	0	0	0	0	0	0	0	0	0
U86599	11099	11050	Flaviviridae	11095	Pestivirus	11099	Bovine viral diarrhea virus 1	U86599	Bovine viral diarrhea virus 1	0	0	0	0	0	0	0	0	0
AF145967	54315	11050	Flaviviridae	11095	Pestivirus	54315	Bovine viral diarrhea virus 2	AF145967	Bovine viral diarrhea virus 2	0	0	0	0	0	0	0	0	0
U18059	54315	11050	Flaviviridae	11095	Pestivirus	54315	Bovine viral diarrhea virus 2	U18059	Bovine viral diarrhea virus 2	0	0	0	0	0	0	0	0	0
AF104025	54315	11050	Flaviviridae	11095	Pestivirus	54315	Bovine viral diarrhea virus 2	AF104025	Bovine viral diarrhea virus 2	0	0	0	0	0	0	0	0	0
AY738082	294390	11050	Flaviviridae	11095	Pestivirus	294390	Chamois pestivirus 1	AY738082	Chamois pestivirus 1	0	0	0	0	0	0	0	0	0
AY738083	294390	11050	Flaviviridae	11095	Pestivirus	294390	Chamois pestivirus 1	AY738083	Chamois pestivirus 1	0	0	0	0	0	0	0	0	0
AY450271	11096	11050	Flaviviridae	11095	Pestivirus	11096	Classical swine fever virus	AY450271	Classical swine fever virus	0	0	0	0	0	0	0	0	0
U21329	11096	11050	Flaviviridae	11095	Pestivirus	11096	Classical swine fever virus	U21329	Classical swine fever virus	0	0	0	0	0	0	0	0	0
AJ704817	11096	11050	Flaviviridae	11095	Pestivirus	11096	Classical swine fever virus	AJ704817	Classical swine fever virus	0	0	0	0	0	0	0	0	0
U21328	11096	11050	Flaviviridae	11095	Pestivirus	11096	Classical swine fever virus	U21328	Classical swine fever virus	0	0	0	0	0	0	0	0	0
AY367767	11096	11050	Flaviviridae	11095	Pestivirus	11096	Classical swine fever virus	AY367767	Classical swine fever virus	0	0	0	0	0	0	0	0	0
AF134209	11096	11050	Flaviviridae	11095	Pestivirus	11096	Classical swine fever virus	AF134209	Classical swine fever virus	0	0	0	0	0	0	0	0	0
J04358	358805	11050	Flaviviridae	11095	Pestivirus	11096	Classical swine fever virus	J04358	Classical swine fever virus	0	0	0	0	0	0	0	0	0
AF352565	11096	11050	Flaviviridae	11095	Pestivirus	11096	Classical swine fever virus	AF352565	Classical swine fever virus	0	0	0	0	0	0	0	0	0
NC_002657	11096	11050	Flaviviridae	11095	Pestivirus	11096	Classical swine fever virus	NC_002657	Classical swine fever virus	0	0	0	0	0	0	0	0	0
AF407339	170646	11050	Flaviviridae	11095	Pestivirus	11096	Classical swine fever virus	AF407339	Classical swine fever virus	0	0	0	0	0	0	0	0	0
AY646427	11096	11050	Flaviviridae	11095	Pestivirus	11096	Classical swine fever virus	AY646427	Classical swine fever virus	0	0	0	0	0	0	0	0	0
AF462017	50359	11050	Flaviviridae	11095	Pestivirus	50359	Ovine pestivirus	AF462017	Ovine pestivirus	0	0	0	0	0	0	0	0	0
AY452483	50359	11050	Flaviviridae	11095	Pestivirus	50359	Ovine pestivirus	AY452483	Ovine pestivirus	0	0	0	0	0	0	0	0	0
NC_003678	155905	11050	Flaviviridae	11095	Pestivirus	155905	Pestivirus Giraffe-1	NC_003678	Pestivirus Giraffe-1	0	0	0	0	0	0	0	0	0
AY163647	219447	11050	Flaviviridae	11095	Pestivirus	155905	Pestivirus Giraffe-1	AY163647	Pestivirus Giraffe-1	0	0	0	0	0	0	0	0	0
AY713481	266829	11050	Flaviviridae	11095	Pestivirus	381707	Pestivirus HoBi	AY713481	Pestivirus HoBi	0	0	0	0	0	0	0	0	0
Y12177	31657	11050	Flaviviridae	11095	Pestivirus	31657	Pestivirus sp.	Y12177	Pestivirus sp.	0	0	0	0	0	0	0	0	0
Y12174	31657	11050	Flaviviridae	11095	Pestivirus	31657	Pestivirus sp.	Y12174	Pestivirus sp.	0	0	0	0	0	0	0	0	0
Y12175	31657	11050	Flaviviridae	11095	Pestivirus	31657	Pestivirus sp.	Y12175	Pestivirus sp.	0	0	0	0	0	0	0	0	0
Y12167	31657	11050	Flaviviridae	11095	Pestivirus	31657	Pestivirus sp.	Y12167	Pestivirus sp.	0	0	0	0	0	0	0	0	0
AY781152	188938	11050	Flaviviridae	11095	Pestivirus	188938	Pronghorn antelope pestivirus	AY781152	Pronghorn antelope pestivirus	0	0	0	0	0	0	0	0	0
M21953	12639	10404	Hepadnaviridae	10437	Avihepadnavirus	12639	Duck hepatitis B virus	M21953	Duck hepatitis B virus	0	0	0	0	0	0	0	0	0
AY392760	12639	10404	Hepadnaviridae	10437	Avihepadnavirus	12639	Duck hepatitis B virus	AY392760	Duck hepatitis B virus	0	0	0	0	0	0	0	0	0
NC_001344	12639	10404	Hepadnaviridae	10437	Avihepadnavirus	12639	Duck hepatitis B virus	NC_001344	Duck hepatitis B virus	0	0	0	0	0	0	0	0	0
AY494850	12639	10404	Hepadnaviridae	10437	Avihepadnavirus	12639	Duck hepatitis B virus	AY494850	Duck hepatitis B virus	0	0	0	0	0	0	0	0	0
NC_001486	28300	10404	Hepadnaviridae	10437	Avihepadnavirus	28300	Heron hepatitis B virus	NC_001486	Heron hepatitis B virus	0	0	0	0	0	0	0	0	0
AJ441111	191548	10404	Hepadnaviridae		na	191548	Crane hepatitis B virus	AJ441111	Crane hepatitis B virus	0	0	0	0	0	0	0	0	0
NC_005888	259931	10404	Hepadnaviridae		na	259931	Ross's goose hepatitis B virus	NC_005888	Ross's goose hepatitis B virus	0	0	0	0	0	0	0	0	0
AY494849	259931	10404	Hepadnaviridae		na	259931	Ross's goose hepatitis B virus	AY494849	Ross's goose hepatitis B virus	0	0	0	0	0	0	0	0	0
NC_005950	89623	10404	Hepadnaviridae		na	259931	Ross's goose hepatitis B virus	NC_005950	Ross's goose hepatitis B virus	0	0	0	0	0	0	0	0	0
AY494852	259898	10404	Hepadnaviridae		na	259898	Sheldgoose hepatitis B virus	AY494852	Sheldgoose hepatitis B virus	0	0	0	0	0	0	0	0	0
AB056516	10407	10404	Hepadnaviridae	10405	Orthohepadnavirus	10407	Hepatitis B virus	AB056516	Hepatitis B virus	0	0	0	0	0	0	0	0	0
AJ131573	10407	10404	Hepadnaviridae	10405	Orthohepadnavirus	10407	Hepatitis B virus	AJ131573	Hepatitis B virus	0	0	0	0	0	0	0	0	0
AY238972	10407	10404	Hepadnaviridae	10405	Orthohepadnavirus	10407	Hepatitis B virus	AY238972	Hepatitis B virus	0	0	0	0	0	0	0	0	0
AJ131569	10407	10404	Hepadnaviridae	10405	Orthohepadnavirus	10407	Hepatitis B virus	AJ131569	Hepatitis B virus	0	0	0	0	0	0	0	0	0
X69458	10407	10404	Hepadnaviridae	10405	Orthohepadnavirus	10407	Hepatitis B virus	X69458	Hepatitis B virus	0	0	0	0	0	0	0	0	0
AB046525	10407	10404	Hepadnaviridae	10405	Orthohepadnavirus	10407	Hepatitis B virus	AB046525	Hepatitis B virus	0	0	0	0	0	0	0	0	0
AB014389	10407	10404	Hepadnaviridae	10405	Orthohepadnavirus	10407	Hepatitis B virus	AB014389	Hepatitis B virus	0	0	0	0	0	0	0	0	0
DQ315778	10407	10404	Hepadnaviridae	10405	Orthohepadnavirus	10407	Hepatitis B virus	DQ315778	Hepatitis B virus	0	0	0	0	0	0	0	0	0
Y17559	10407	10404	Hepadnaviridae	10405	Orthohepadnavirus	10407	Hepatitis B virus	Y17559	Hepatitis B virus	0	0	0	0	0	0	0	0	0
AY090456	10407	10404	Hepadnaviridae	10405	Orthohepadnavirus	10407	Hepatitis B virus	AY090456	Hepatitis B virus	0	0	0	0	0	0	0	0	0
AY217377	10407	10404	Hepadnaviridae	10405	Orthohepadnavirus	10407	Hepatitis B virus	AY217377	Hepatitis B virus	0	0	0	0	0	0	0	0	0
AY330914	10407	10404	Hepadnaviridae	10405	Orthohepadnavirus	10407	Hepatitis B virus	AY330914	Hepatitis B virus	0	0	0	0	0	0	0	0	0
AB116090	10407	10404	Hepadnaviridae	10405	Orthohepadnavirus	10407	Hepatitis B virus	AB116090	Hepatitis B virus	0	0	0	0	0	0	0	0	0
AF461358	10407	10404	Hepadnaviridae	10405	Orthohepadnavirus	10407	Hepatitis B virus	AF461358	Hepatitis B virus	0	0	0	0	0	0	0	0	0
AB056513	10407	10404	Hepadnaviridae	10405	Orthohepadnavirus	10407	Hepatitis B virus	AB056513	Hepatitis B virus	0	0	0	0	0	0	0	0	0
DQ361524	10407	10404	Hepadnaviridae	10405	Orthohepadnavirus	10407	Hepatitis B virus	DQ361524	Hepatitis B virus	0	0	0	0	0	0	0	0	0
AF193863	113194	10404	Hepadnaviridae	10405	Orthohepadnavirus	10407	Hepatitis B virus	AF193863	Hepatitis B virus	0	0	0	0	0	0	0	0	0
EF514339	10407	10404	Hepadnaviridae	10405	Orthohepadnavirus	10407	Hepatitis B virus	EF514339	Hepatitis B virus	0	0	0	0	0	0	0	0	0
U87746	10407	10404	Hepadnaviridae	10405	Orthohepadnavirus	10407	Hepatitis B virus	U87746	Hepatitis B virus	0	0	0	0	0	0	0	0	0
AY206389	10407	10404	Hepadnaviridae	10405	Orthohepadnavirus	10407	Hepatitis B virus	AY206389	Hepatitis B virus	0	0	0	0	0	0	0	0	0
AB037927	10407	10404	Hepadnaviridae	10405	Orthohepadnavirus	10407	Hepatitis B virus	AB037927	Hepatitis B virus	0	0	0	0	0	0	0	0	0
AY217372	10407	10404	Hepadnaviridae	10405	Orthohepadnavirus	10407	Hepatitis B virus	AY217372	Hepatitis B virus	0	0	0	0	0	0	0	0	0
AY330916	10407	10404	Hepadnaviridae	10405	Orthohepadnavirus	10407	Hepatitis B virus	AY330916	Hepatitis B virus	0	0	0	0	0	0	0	0	0
AF222322	10407	10404	Hepadnaviridae	10405	Orthohepadnavirus	10407	Hepatitis B virus	AF222322	Hepatitis B virus	0	0	0	0	0	0	0	0	0
AJ131567	10407	10404	Hepadnaviridae	10405	Orthohepadnavirus	10407	Hepatitis B virus	AJ131567	Hepatitis B virus	0	0	0	0	0	0	0	0	0
AB042285	10407	10404	Hepadnaviridae	10405	Orthohepadnavirus	10407	Hepatitis B virus	AB042285	Hepatitis B virus	0	0	0	0	0	0	0	0	0
AB014366	10407	10404	Hepadnaviridae	10405	Orthohepadnavirus	10407	Hepatitis B virus	AB014366	Hepatitis B virus	0	0	0	0	0	0	0	0	0
DQ361526	10407	10404	Hepadnaviridae	10405	Orthohepadnavirus	10407	Hepatitis B virus	DQ361526	Hepatitis B virus	0	0	0	0	0	0	0	0	0
NC_004107	35269	10404	Hepadnaviridae	10405	Orthohepadnavirus	35269	Woodchuck hepatitis virus	NC_004107	Woodchuck hepatitis virus	0	0	0	0	0	0	0	0	0
AY575857	12461	291484	Hepeviridae	186677	Hepevirus	12461	Hepatitis E virus	AY575857	Hepatitis E virus	0	0	0	0	0	0	0	0	0
AJ272108	12461	291484	Hepeviridae	186677	Hepevirus	12461	Hepatitis E virus	AJ272108	Hepatitis E virus	0	0	0	0	0	0	0	0	0
AB220974	12461	291484	Hepeviridae	186677	Hepevirus	12461	Hepatitis E virus	AB220974	Hepatitis E virus	0	0	0	0	0	0	0	0	0
DQ294630	63421	291484	Hepeviridae	186677	Hepevirus	12461	Hepatitis E virus	DQ294630	Hepatitis E virus	0	0	0	0	0	0	0	0	0
AY204877	12461	291484	Hepeviridae	186677	Hepevirus	12461	Hepatitis E virus	AY204877	Hepatitis E virus	0	0	0	0	0	0	0	0	0
AF060669	12461	291484	Hepeviridae	186677	Hepevirus	12461	Hepatitis E virus	AF060669	Hepatitis E virus	0	0	0	0	0	0	0	0	0
AB222183	12461	291484	Hepeviridae	186677	Hepevirus	12461	Hepatitis E virus	AB222183	Hepatitis E virus	0	0	0	0	0	0	0	0	0
DQ450080	12461	291484	Hepeviridae	186677	Hepevirus	12461	Hepatitis E virus	DQ450080	Hepatitis E virus	0	0	0	0	0	0	0	0	0
DQ450072	12461	291484	Hepeviridae	186677	Hepevirus	12461	Hepatitis E virus	DQ450072	Hepatitis E virus	0	0	0	0	0	0	0	0	0
DQ450079	12461	291484	Hepeviridae	186677	Hepevirus	12461	Hepatitis E virus	DQ450079	Hepatitis E virus	0	0	0	0	0	0	0	0	0
AB108537	12461	291484	Hepeviridae	186677	Hepevirus	12461	Hepatitis E virus	AB108537	Hepatitis E virus	0	0	0	0	0	0	0	0	0
DQ459342	12461	291484	Hepeviridae	186677	Hepevirus	12461	Hepatitis E virus	DQ459342	Hepatitis E virus	0	0	0	0	0	0	0	0	0
AB080575	12461	291484	Hepeviridae	186677	Hepevirus	12461	Hepatitis E virus	AB080575	Hepatitis E virus	0	0	0	0	0	0	0	0	0
AB073912	63421	291484	Hepeviridae	186677	Hepevirus	12461	Hepatitis E virus	AB073912	Hepatitis E virus	0	0	0	0	0	0	0	0	0
DQ079632	12461	291484	Hepeviridae	186677	Hepevirus	12461	Hepatitis E virus	DQ079632	Hepatitis E virus	0	0	0	0	0	0	0	0	0
AY753647	12461	291484	Hepeviridae	186677	Hepevirus	12461	Hepatitis E virus	AY753647	Hepatitis E virus	0	0	0	0	0	0	0	0	0
AB091394	12461	291484	Hepeviridae	186677	Hepevirus	12461	Hepatitis E virus	AB091394	Hepatitis E virus	0	0	0	0	0	0	0	0	0
DQ079628	12461	291484	Hepeviridae	186677	Hepevirus	12461	Hepatitis E virus	DQ079628	Hepatitis E virus	0	0	0	0	0	0	0	0	0
X98292	12461	291484	Hepeviridae	186677	Hepevirus	12461	Hepatitis E virus	X98292	Hepatitis E virus	0	0	0	0	0	0	0	0	0
AB248522	12461	291484	Hepeviridae	186677	Hepevirus	12461	Hepatitis E virus	AB248522	Hepatitis E virus	0	0	0	0	0	0	0	0	0
EF077630	12461	291484	Hepeviridae	186677	Hepevirus	12461	Hepatitis E virus	EF077630	Hepatitis E virus	0	0	0	0	0	0	0	0	0
AB222184	12461	291484	Hepeviridae	186677	Hepevirus	12461	Hepatitis E virus	AB222184	Hepatitis E virus	0	0	0	0	0	0	0	0	0
NC_001434	12461	291484	Hepeviridae	186677	Hepevirus	12461	Hepatitis E virus	NC_001434	Hepatitis E virus	0	0	0	0	0	0	0	0	0
EF530669	12461	291484	Hepeviridae	186677	Hepevirus	12461	Hepatitis E virus	EF530669	Hepatitis E virus	0	0	0	0	0	0	0	0	0
AY594199	63421	291484	Hepeviridae	186677	Hepevirus	12461	Hepatitis E virus	AY594199	Hepatitis E virus	0	0	0	0	0	0	0	0	0
AY230202	12461	291484	Hepeviridae	186677	Hepevirus	12461	Hepatitis E virus	AY230202	Hepatitis E virus	0	0	0	0	0	0	0	0	0
AB222182	12461	291484	Hepeviridae	186677	Hepevirus	12461	Hepatitis E virus	AB222182	Hepatitis E virus	0	0	0	0	0	0	0	0	0
AF060668	12461	291484	Hepeviridae	186677	Hepevirus	12461	Hepatitis E virus	AF060668	Hepatitis E virus	0	0	0	0	0	0	0	0	0
EF530668	12461	291484	Hepeviridae	186677	Hepevirus	12461	Hepatitis E virus	EF530668	Hepatitis E virus	0	0	0	0	0	0	0	0	0
AB248521	12461	291484	Hepeviridae	186677	Hepevirus	12461	Hepatitis E virus	AB248521	Hepatitis E virus	0	0	0	0	0	0	0	0	0
AY723745	12461	291484	Hepeviridae	186677	Hepevirus	12461	Hepatitis E virus	AY723745	Hepatitis E virus	0	0	0	0	0	0	0	0	0
AB236320	12461	291484	Hepeviridae	186677	Hepevirus	12461	Hepatitis E virus	AB236320	Hepatitis E virus	0	0	0	0	0	0	0	0	0
AF527942	63421	291484	Hepeviridae	186677	Hepevirus	12461	Hepatitis E virus	AF527942	Hepatitis E virus	0	0	0	0	0	0	0	0	0
EF530670	12461	291484	Hepeviridae	186677	Hepevirus	12461	Hepatitis E virus	EF530670	Hepatitis E virus	0	0	0	0	0	0	0	0	0
AB248520	12461	291484	Hepeviridae	186677	Hepevirus	12461	Hepatitis E virus	AB248520	Hepatitis E virus	0	0	0	0	0	0	0	0	0
DQ061078	12461	291484	Hepeviridae	186677	Hepevirus	12461	Hepatitis E virus	DQ061078	Hepatitis E virus	0	0	0	0	0	0	0	0	0
DQ279091	63421	291484	Hepeviridae	186677	Hepevirus	12461	Hepatitis E virus	DQ279091	Hepatitis E virus	0	0	0	0	0	0	0	0	0
AF516178	63421	291484	Hepeviridae	186677	Hepevirus	12461	Hepatitis E virus	AF516178	Hepatitis E virus	0	0	0	0	0	0	0	0	0
AB089824	12461	291484	Hepeviridae	186677	Hepevirus	12461	Hepatitis E virus	AB089824	Hepatitis E virus	0	0	0	0	0	0	0	0	0
AB197673	12461	291484	Hepeviridae	186677	Hepevirus	12461	Hepatitis E virus	AB197673	Hepatitis E virus	0	0	0	0	0	0	0	0	0
AF151962	12461	291484	Hepeviridae	186677	Hepevirus	12461	Hepatitis E virus	AF151962	Hepatitis E virus	0	0	0	0	0	0	0	0	0
AB220971	12461	291484	Hepeviridae	186677	Hepevirus	12461	Hepatitis E virus	AB220971	Hepatitis E virus	0	0	0	0	0	0	0	0	0
AB074915	12461	291484	Hepeviridae	186677	Hepevirus	12461	Hepatitis E virus	AB074915	Hepatitis E virus	0	0	0	0	0	0	0	0	0
AP003430	12461	291484	Hepeviridae	186677	Hepevirus	12461	Hepatitis E virus	AP003430	Hepatitis E virus	0	0	0	0	0	0	0	0	0
AB220978	12461	291484	Hepeviridae	186677	Hepevirus	12461	Hepatitis E virus	AB220978	Hepatitis E virus	0	0	0	0	0	0	0	0	0
AB246676	12461	291484	Hepeviridae	186677	Hepevirus	12461	Hepatitis E virus	AB246676	Hepatitis E virus	0	0	0	0	0	0	0	0	0
AB253420	12461	291484	Hepeviridae	186677	Hepevirus	12461	Hepatitis E virus	AB253420	Hepatitis E virus	0	0	0	0	0	0	0	0	0
AY115488	63421	291484	Hepeviridae	186677	Hepevirus	12461	Hepatitis E virus	AY115488	Hepatitis E virus	0	0	0	0	0	0	0	0	0
AB189070	12461	291484	Hepeviridae	186677	Hepevirus	12461	Hepatitis E virus	AB189070	Hepatitis E virus	0	0	0	0	0	0	0	0	0
AF455784	12461	291484	Hepeviridae	186677	Hepevirus	12461	Hepatitis E virus	AF455784	Hepatitis E virus	0	0	0	0	0	0	0	0	0
AY535004	172851	291484	Hepeviridae	186677	Hepevirus	12461	Hepatitis E virus	AY535004	Hepatitis E virus	0	0	0	0	0	0	0	0	0
M74506	12461	291484	Hepeviridae	186677	Hepevirus	12461	Hepatitis E virus	M74506	Hepatitis E virus	0	0	0	0	0	0	0	0	0
DQ079627	12461	291484	Hepeviridae	186677	Hepevirus	12461	Hepatitis E virus	DQ079627	Hepatitis E virus	0	0	0	0	0	0	0	0	0
U27469	36452	10292	Herpesviridae	10358	Cytomegalovirus	50292	Cercopithecine herpesvirus 5	U27469	Cercopithecine herpesvirus 5	0	0	0	0	0	0	0	0	0
U27770	36452	10292	Herpesviridae	10358	Cytomegalovirus	50292	Cercopithecine herpesvirus 5	U27770	Cercopithecine herpesvirus 5	0	0	0	0	0	0	0	0	0
AF107850	36452	10292	Herpesviridae	10358	Cytomegalovirus	50292	Cercopithecine herpesvirus 5	AF107850	Cercopithecine herpesvirus 5	0	0	0	0	0	0	0	0	0
U27238	36452	10292	Herpesviridae	10358	Cytomegalovirus	50292	Cercopithecine herpesvirus 5	U27238	Cercopithecine herpesvirus 5	0	0	0	0	0	0	0	0	0
AY536265	47929	10292	Herpesviridae	10358	Cytomegalovirus	47929	Cercopithecine herpesvirus 8	AY536265	Cercopithecine herpesvirus 8	0	0	0	0	0	0	0	0	0
DQ120516	47929	10292	Herpesviridae	10358	Cytomegalovirus	47929	Cercopithecine herpesvirus 8	DQ120516	Cercopithecine herpesvirus 8	0	0	0	0	0	0	0	0	0
AY728179	308707	10292	Herpesviridae	10358	Cytomegalovirus	308707	Crocidura russula cytomegalovirus 1	AY728179	Crocidura russula cytomegalovirus 1	0	0	0	0	0	0	0	0	0
AC146999	10359	10292	Herpesviridae	10358	Cytomegalovirus	10359	Human herpesvirus 5	AC146999	Human herpesvirus 5	0	0	0	0	0	0	0	0	0
NC_006273	295027	10292	Herpesviridae	10358	Cytomegalovirus	10359	Human herpesvirus 5	NC_006273	Human herpesvirus 5	0	0	0	0	0	0	0	0	0
AC146905	10359	10292	Herpesviridae	10358	Cytomegalovirus	10359	Human herpesvirus 5	AC146905	Human herpesvirus 5	0	0	0	0	0	0	0	0	0
NC_003521	188763	10292	Herpesviridae	10358	Cytomegalovirus	188763	Pongine herpesvirus 4	NC_003521	Pongine herpesvirus 4	0	0	0	0	0	0	0	0	0
AF268039	109993	10292	Herpesviridae	10358	Cytomegalovirus	109993	Porcine cytomegalovirus	AF268039	Porcine cytomegalovirus	0	0	0	0	0	0	0	0	0
AF268042	109993	10292	Herpesviridae	10358	Cytomegalovirus	109993	Porcine cytomegalovirus	AF268042	Porcine cytomegalovirus	0	0	0	0	0	0	0	0	0
NC_001493	10401	10292	Herpesviridae	172653	Ictalurivirus	10401	Ictalurid herpesvirus 1	NC_001493	Ictalurid herpesvirus 1	0	0	0	0	0	0	0	0	0
NC_006623	10386	10292	Herpesviridae	180255	Iltovirus	10386	Gallid herpesvirus 1	NC_006623	Gallid herpesvirus 1	0	0	0	0	0	0	0	0	0
NC_004367	106331	10292	Herpesviridae	10375	Lymphocryptovirus	106331	Callitrichine herpesvirus 3	NC_004367	Callitrichine herpesvirus 3	0	0	0	0	0	0	0	0	0
NC_006146	45455	10292	Herpesviridae	10375	Lymphocryptovirus	45455	Cercopithecine herpesvirus 15	NC_006146	Cercopithecine herpesvirus 15	0	0	0	0	0	0	0	0	0
AJ251096	10376	10292	Herpesviridae	10375	Lymphocryptovirus	10376	Human herpesvirus 4	AJ251096	Human herpesvirus 4	0	0	0	0	0	0	0	0	0
NC_007605	36352	10292	Herpesviridae	10375	Lymphocryptovirus	10376	Human herpesvirus 4	NC_007605	Human herpesvirus 4	0	0	0	0	0	0	0	0	0
AF147806	10390	10292	Herpesviridae	180252	Mardivirus	10390	Gallid herpesvirus 2	AF147806	Gallid herpesvirus 2	0	0	0	0	0	0	0	0	0
NC_002229	10390	10292	Herpesviridae	180252	Mardivirus	10390	Gallid herpesvirus 2	NC_002229	Gallid herpesvirus 2	0	0	0	0	0	0	0	0	0
NC_002577	35250	10292	Herpesviridae	180252	Mardivirus	35250	Gallid herpesvirus 3	NC_002577	Gallid herpesvirus 3	0	0	0	0	0	0	0	0	0
NC_002641	37108	10292	Herpesviridae	180252	Mardivirus	37108	Meleagrid herpesvirus 1	NC_002641	Meleagrid herpesvirus 1	0	0	0	0	0	0	0	0	0
NC_004065	10366	10292	Herpesviridae	10365	Muromegalovirus	10366	Murid herpesvirus 1	NC_004065	Murid herpesvirus 1	0	0	0	0	0	0	0	0	0
NC_002512	28304	10292	Herpesviridae	10365	Muromegalovirus	28304	Murid herpesvirus 2	NC_002512	Murid herpesvirus 2	0	0	0	0	0	0	0	0	0
NC_001987	85618	10292	Herpesviridae		na	85618	Ateline herpesvirus 3	NC_001987	Ateline herpesvirus 3	0	0	0	0	0	0	0	0	0
S71576	37140	10292	Herpesviridae		na	37140	Atypical cytopathic virus	S71576	Atypical cytopathic virus	0	0	0	0	0	0	0	0	0
AF327830	69955	10292	Herpesviridae		na	69955	Bovine lymphotropic herpesvirus	AF327830	Bovine lymphotropic herpesvirus	0	0	0	0	0	0	0	0	0
AF236050	107236	10292	Herpesviridae		na	107236	California sea lion herpesvirus	AF236050	California sea lion herpesvirus	0	0	0	0	0	0	0	0	0
AF141890	93386	10292	Herpesviridae		na	93386	Columbid herpesvirus 1	AF141890	Columbid herpesvirus 1	0	0	0	0	0	0	0	0	0
AY939868	317858	10292	Herpesviridae		na	317858	Cyprinid herpesvirus 1	AY939868	Cyprinid herpesvirus 1	0	0	0	0	0	0	0	0	0
AY939858	317858	10292	Herpesviridae		na	317858	Cyprinid herpesvirus 1	AY939858	Cyprinid herpesvirus 1	0	0	0	0	0	0	0	0	0
AY939860	317858	10292	Herpesviridae		na	317858	Cyprinid herpesvirus 1	AY939860	Cyprinid herpesvirus 1	0	0	0	0	0	0	0	0	0
AY939865	317858	10292	Herpesviridae		na	317858	Cyprinid herpesvirus 1	AY939865	Cyprinid herpesvirus 1	0	0	0	0	0	0	0	0	0
EF417996	72150	10292	Herpesviridae		na	72150	Duck enteritis virus	EF417996	Duck enteritis virus	0	0	0	0	0	0	0	0	0
AF322977	146015	10292	Herpesviridae		na	146015	Elephantid herpesvirus 1	AF322977	Elephantid herpesvirus 1	0	0	0	0	0	0	0	0	0
AY644454	256817	10292	Herpesviridae		na	256817	Fibropapilloma-associated turtle herpesvirus	AY644454	Fibropapilloma-associated turtle herpesvirus	0	0	0	0	0	0	0	0	0
L41561	39566	10292	Herpesviridae		na	39566	Gallid herpesvirus	L41561	Gallid herpesvirus	0	0	0	0	0	0	0	0	0
AF035003	70564	10292	Herpesviridae		na	70170	Green turtle herpesvirus	AF035003	Green turtle herpesvirus	0	0	0	0	0	0	0	0	0
L25706	33706	10292	Herpesviridae		na	33706	Guinea pig cytomegalovirus	L25706	Guinea pig cytomegalovirus	0	0	0	0	0	0	0	0	0
AY236869	226584	10292	Herpesviridae		na	226584	Iguanid herpesvirus 2	AY236869	Iguanid herpesvirus 2	0	0	0	0	0	0	0	0	0
NC_009127	180230	10292	Herpesviridae		na	180230	Koi herpesvirus	NC_009127	Koi herpesvirus	0	0	0	0	0	0	0	0	0
AY124578	203820	10292	Herpesviridae		na	203820	lung-eye-trachea disease-associated herpesvirus	AY124578	lung-eye-trachea disease-associated herpesvirus	0	0	0	0	0	0	0	0	0
NC_005881	261939	10292	Herpesviridae		na	261939	Ostreid herpesvirus 1	NC_005881	Ostreid herpesvirus 1	0	0	0	0	0	0	0	0	0
AJ276702	119207	10292	Herpesviridae		na	119207	Ovine herpesvirus 1	AJ276702	Ovine herpesvirus 1	0	0	0	0	0	0	0	0	0
Z83324	47419	10292	Herpesviridae		na	47419	Phocid herpesvirus 2	Z83324	Phocid herpesvirus 2	0	0	0	0	0	0	0	0	0
NC_005264	50294	10292	Herpesviridae		na	50294	Psittacid herpesvirus 1	NC_005264	Psittacid herpesvirus 1	0	0	0	0	0	0	0	0	0
NC_008211	85655	10292	Herpesviridae		na	85655	Ranid herpesvirus 1	NC_008211	Ranid herpesvirus 1	0	0	0	0	0	0	0	0	0
AF023673	67604	10292	Herpesviridae		na	67604	Salmonid herpesvirus 1	AF023673	Salmonid herpesvirus 1	0	0	0	0	0	0	0	0	0
X80914	31771	10292	Herpesviridae		na	31771	Salmonid herpesvirus 2	X80914	Salmonid herpesvirus 2	0	0	0	0	0	0	0	0	0
X81060	31771	10292	Herpesviridae		na	31771	Salmonid herpesvirus 2	X81060	Salmonid herpesvirus 2	0	0	0	0	0	0	0	0	0
X70395	31771	10292	Herpesviridae		na	31771	Salmonid herpesvirus 2	X70395	Salmonid herpesvirus 2	0	0	0	0	0	0	0	0	0
AF329362	153423	10292	Herpesviridae		na	153423	Tilapia larvae encephalitis virus	AF329362	Tilapia larvae encephalitis virus	0	0	0	0	0	0	0	0	0
AF329361	153423	10292	Herpesviridae		na	153423	Tilapia larvae encephalitis virus	AF329361	Tilapia larvae encephalitis virus	0	0	0	0	0	0	0	0	0
NC_002794	10397	10292	Herpesviridae		na	10397	Tupaiid herpesvirus 1	NC_002794	Tupaiid herpesvirus 1	0	0	0	0	0	0	0	0	0
AF287948	39059	10292	Herpesviridae		na	39059	unidentified herpesvirus	AF287948	unidentified herpesvirus	0	0	0	0	0	0	0	0	0
AF292066	39059	10292	Herpesviridae		na	39059	unidentified herpesvirus	AF292066	unidentified herpesvirus	0	0	0	0	0	0	0	0	0
AF292067	39059	10292	Herpesviridae		na	39059	unidentified herpesvirus	AF292067	unidentified herpesvirus	0	0	0	0	0	0	0	0	0
AY571851	285986	10292	Herpesviridae		na	285986	Vulture herpesvirus	AY571851	Vulture herpesvirus	0	0	0	0	0	0	0	0	0
NC_002531	35252	10292	Herpesviridae	10379	Rhadinovirus	35252	Alcelaphine herpesvirus 1	NC_002531	Alcelaphine herpesvirus 1	0	0	0	0	0	0	0	0	0
M22036	10380	10292	Herpesviridae	10379	Rhadinovirus	10380	Ateline herpesvirus 2	M22036	Ateline herpesvirus 2	0	0	0	0	0	0	0	0	0
NC_002665	10385	10292	Herpesviridae	10379	Rhadinovirus	10385	Bovine herpesvirus 4	NC_002665	Bovine herpesvirus 4	0	0	0	0	0	0	0	0	0
NC_003401	154334	10292	Herpesviridae	10379	Rhadinovirus	154334	Cercopithecine herpesvirus 17	NC_003401	Cercopithecine herpesvirus 17	0	0	0	0	0	0	0	0	0
NC_007016	272551	10292	Herpesviridae	10379	Rhadinovirus	154334	Cercopithecine herpesvirus 17	NC_007016	Cercopithecine herpesvirus 17	0	0	0	0	0	0	0	0	0
AY952776	319745	10292	Herpesviridae	10379	Rhadinovirus	359947	Cetacea gammaherpesvirus	AY952776	Cetacea gammaherpesvirus	0	0	0	0	0	0	0	0	0
DQ288666	359948	10292	Herpesviridae	10379	Rhadinovirus	359947	Cetacea gammaherpesvirus	DQ288666	Cetacea gammaherpesvirus	0	0	0	0	0	0	0	0	0
AY949830	318416	10292	Herpesviridae	10379	Rhadinovirus	359947	Cetacea gammaherpesvirus	AY949830	Cetacea gammaherpesvirus	0	0	0	0	0	0	0	0	0
AY949831	318417	10292	Herpesviridae	10379	Rhadinovirus	359947	Cetacea gammaherpesvirus	AY949831	Cetacea gammaherpesvirus	0	0	0	0	0	0	0	0	0
NC_001650	12657	10292	Herpesviridae	10379	Rhadinovirus	12657	Equid herpesvirus 2	NC_001650	Equid herpesvirus 2	0	0	0	0	0	0	0	0	0
AF005479	111469	10292	Herpesviridae	10379	Rhadinovirus	37296	Human herpesvirus 8	AF005479	Human herpesvirus 8	0	0	0	0	0	0	0	0	0
AJ251573	109047	10292	Herpesviridae	10379	Rhadinovirus	37296	Human herpesvirus 8	AJ251573	Human herpesvirus 8	0	0	0	0	0	0	0	0	0
AF204167	123630	10292	Herpesviridae	10379	Rhadinovirus	37296	Human herpesvirus 8	AF204167	Human herpesvirus 8	0	0	0	0	0	0	0	0	0
NC_003409	435895	10292	Herpesviridae	10379	Rhadinovirus	37296	Human herpesvirus 8	NC_003409	Human herpesvirus 8	0	0	0	0	0	0	0	0	0
AF204166	111469	10292	Herpesviridae	10379	Rhadinovirus	37296	Human herpesvirus 8	AF204166	Human herpesvirus 8	0	0	0	0	0	0	0	0	0
AJ292986	135725	10292	Herpesviridae	10379	Rhadinovirus	37296	Human herpesvirus 8	AJ292986	Human herpesvirus 8	0	0	0	0	0	0	0	0	0
M87880	46017	10292	Herpesviridae	10379	Rhadinovirus	46017	Leporid herpesvirus 1	M87880	Leporid herpesvirus 1	0	0	0	0	0	0	0	0	0
NC_001826	33708	10292	Herpesviridae	10379	Rhadinovirus	33708	Murid herpesvirus 4	NC_001826	Murid herpesvirus 4	0	0	0	0	0	0	0	0	0
AF376034	311179	10292	Herpesviridae	10379	Rhadinovirus	311179	Mustelid herpesvirus 1	AF376034	Mustelid herpesvirus 1	0	0	0	0	0	0	0	0	0
NC_007646	10398	10292	Herpesviridae	10379	Rhadinovirus	10398	Ovine herpesvirus 2	NC_007646	Ovine herpesvirus 2	0	0	0	0	0	0	0	0	0
AF283477	135102	10292	Herpesviridae	10379	Rhadinovirus	10398	Ovine herpesvirus 2	AF283477	Ovine herpesvirus 2	0	0	0	0	0	0	0	0	0
AF346489	171950	10292	Herpesviridae	10379	Rhadinovirus	171950	Pan rhadino-herpesvirus 2	AF346489	Pan rhadino-herpesvirus 2	0	0	0	0	0	0	0	0	0
NC_001350	10381	10292	Herpesviridae	10379	Rhadinovirus	10381	Saimiriine herpesvirus 2	NC_001350	Saimiriine herpesvirus 2	0	0	0	0	0	0	0	0	0
AJ410493	10381	10292	Herpesviridae	10379	Rhadinovirus	10381	Saimiriine herpesvirus 2	AJ410493	Saimiriine herpesvirus 2	0	0	0	0	0	0	0	0	0
AY170316	199308	10292	Herpesviridae	10379	Rhadinovirus	379730	Suiformes rhadinovirus genogroup 1	AY170316	Suiformes rhadinovirus genogroup 1	0	0	0	0	0	0	0	0	0
AF478169	91740	10292	Herpesviridae	10379	Rhadinovirus	379730	Suiformes rhadinovirus genogroup 1	AF478169	Suiformes rhadinovirus genogroup 1	0	0	0	0	0	0	0	0	0
AY170317	91741	10292	Herpesviridae	10379	Rhadinovirus	379730	Suiformes rhadinovirus genogroup 1	AY170317	Suiformes rhadinovirus genogroup 1	0	0	0	0	0	0	0	0	0
NC_001664	32603	10292	Herpesviridae	40272	Roseolovirus	10368	Human herpesvirus 6	NC_001664	Human herpesvirus 6	0	0	0	0	0	0	0	0	0
U06940	32603	10292	Herpesviridae	40272	Roseolovirus	10368	Human herpesvirus 6	U06940	Human herpesvirus 6	0	0	0	0	0	0	0	0	0
NC_000898	32604	10292	Herpesviridae	40272	Roseolovirus	10368	Human herpesvirus 6	NC_000898	Human herpesvirus 6	0	0	0	0	0	0	0	0	0
NC_001716	10372	10292	Herpesviridae	40272	Roseolovirus	10372	Human herpesvirus 7	NC_001716	Human herpesvirus 7	0	0	0	0	0	0	0	0	0
M95785	35243	10292	Herpesviridae	10294	Simplexvirus	35243	Ateline herpesvirus 1	M95785	Ateline herpesvirus 1	0	0	0	0	0	0	0	0	1
AF181249	10295	10292	Herpesviridae	10294	Simplexvirus	10295	Bovine herpesvirus 2	AF181249	Bovine herpesvirus 2	0	0	0	0	0	0	0	0	1
M21628	10295	10292	Herpesviridae	10294	Simplexvirus	10295	Bovine herpesvirus 2	M21628	Bovine herpesvirus 2	0	0	0	0	0	0	0	0	1
NC_004812	10325	10292	Herpesviridae	10294	Simplexvirus	10325	Cercopithecine herpesvirus 1	NC_004812	Cercopithecine herpesvirus 1	0	0	0	0	0	0	0	0	1
NC_007653	340907	10292	Herpesviridae	10294	Simplexvirus	340907	Cercopithecine herpesvirus 16	NC_007653	Cercopithecine herpesvirus 16	0	0	0	0	0	0	0	0	1
NC_006560	10317	10292	Herpesviridae	10294	Simplexvirus	10317	Cercopithecine herpesvirus 2	NC_006560	Cercopithecine herpesvirus 2	0	0	0	0	0	0	0	0	1
NC_001806	10298	10292	Herpesviridae	10294	Simplexvirus	10298	Human herpesvirus 1	NC_001806	Human herpesvirus 1	0	0	0	0	0	0	0	0	1
NC_001798	10310	10292	Herpesviridae	10294	Simplexvirus	10310	Human herpesvirus 2	NC_001798	Human herpesvirus 2	0	0	0	0	0	0	0	0	1
AF059315	137443	10292	Herpesviridae	10294	Simplexvirus	137443	Macropodid herpesvirus 1	AF059315	Macropodid herpesvirus 1	0	0	0	0	0	0	0	0	1
AF059316	83440	10292	Herpesviridae	10294	Simplexvirus	83440	Macropodid herpesvirus 2	AF059316	Macropodid herpesvirus 2	0	0	0	0	0	0	0	0	1
AF458647	10353	10292	Herpesviridae	10294	Simplexvirus	10353	Saimiriine herpesvirus 1	AF458647	Saimiriine herpesvirus 1	0	0	0	0	0	0	0	0	1
NC_001847	10320	10292	Herpesviridae	10319	Varicellovirus	10320	Bovine herpesvirus 1	NC_001847	Bovine herpesvirus 1	0	0	0	0	0	0	0	0	0
NC_005261	35244	10292	Herpesviridae	10319	Varicellovirus	35244	Bovine herpesvirus 5	NC_005261	Bovine herpesvirus 5	0	0	0	0	0	0	0	0	0
NC_002686	35246	10292	Herpesviridae	10319	Varicellovirus	35246	Cercopithecine herpesvirus 9	NC_002686	Cercopithecine herpesvirus 9	0	0	0	0	0	0	0	0	0
DQ333394	365327	10292	Herpesviridae	10319	Varicellovirus	365327	Cervid herpesvirus 2	DQ333394	Cervid herpesvirus 2	0	0	0	0	0	0	0	0	0
DQ333392	364634	10292	Herpesviridae	10319	Varicellovirus	364634	Elk herpesvirus	DQ333392	Elk herpesvirus	0	0	0	0	0	0	0	0	0
NC_001491	10326	10292	Herpesviridae	10319	Varicellovirus	10326	Equid herpesvirus 1	NC_001491	Equid herpesvirus 1	0	0	0	0	0	0	0	0	0
NC_001844	10331	10292	Herpesviridae	10319	Varicellovirus	10331	Equid herpesvirus 4	NC_001844	Equid herpesvirus 4	0	0	0	0	0	0	0	0	0
M26660	10334	10292	Herpesviridae	10319	Varicellovirus	10334	Felid herpesvirus 1	M26660	Felid herpesvirus 1	0	0	0	0	0	0	0	0	0
AJ224971	10334	10292	Herpesviridae	10319	Varicellovirus	10334	Felid herpesvirus 1	AJ224971	Felid herpesvirus 1	0	0	0	0	0	0	0	0	0
NC_001348	10335	10292	Herpesviridae	10319	Varicellovirus	10335	Human herpesvirus 3	NC_001348	Human herpesvirus 3	0	0	0	0	0	0	0	0	0
U92269	47418	10292	Herpesviridae	10319	Varicellovirus	47418	Phocid herpesvirus 1	U92269	Phocid herpesvirus 1	0	0	0	0	0	0	0	0	0
NC_006151	10345	10292	Herpesviridae	10319	Varicellovirus	10345	Suid herpesvirus 1	NC_006151	Suid herpesvirus 1	0	0	0	0	0	0	0	0	0
NC_008187	386586	10486	Iridoviridae	10491	Chloriridovirus	345201	Invertebrate iridescent virus 3	NC_008187	Invertebrate iridescent virus 3	0	0	0	0	0	0	0	0	0
M62953	10490	10486	Iridoviridae	10487	Iridovirus	176651	Invertebrate iridescent virus 1	M62953	Invertebrate iridescent virus 1	0	0	0	0	0	0	0	0	0
M33542	10490	10486	Iridoviridae	10487	Iridovirus	176651	Invertebrate iridescent virus 1	M33542	Invertebrate iridescent virus 1	0	0	0	0	0	0	0	0	0
AF025775	68348	10486	Iridoviridae	10487	Iridovirus	345203	Invertebrate iridescent virus 16	AF025775	Invertebrate iridescent virus 16	0	0	0	0	0	0	0	0	0
AY873794	68348	10486	Iridoviridae	10487	Iridovirus	345203	Invertebrate iridescent virus 16	AY873794	Invertebrate iridescent virus 16	0	0	0	0	0	0	0	0	0
NC_003038	176652	10486	Iridoviridae	10487	Iridovirus	176652	Invertebrate iridescent virus 6	NC_003038	Invertebrate iridescent virus 6	0	0	0	0	0	0	0	0	0
AF025774	68347	10486	Iridoviridae	10487	Iridovirus	345195	Invertebrate iridescent virus 9	AF025774	Invertebrate iridescent virus 9	0	0	0	0	0	0	0	0	0
AJ279821	113376	10486	Iridoviridae	10487	Iridovirus	113376	Iridovirus IV31	AJ279821	Iridovirus IV31	0	0	0	0	0	0	0	0	0
NC_005902	256729	10486	Iridoviridae	10494	Lymphocystivirus	256729	Lymphocystis disease virus - isolate China	NC_005902	Lymphocystis disease virus - isolate China	0	0	0	0	0	0	0	0	0
NC_001824	36363	10486	Iridoviridae	10494	Lymphocystivirus	36363	Lymphocystis disease virus 1	NC_001824	Lymphocystis disease virus 1	0	0	0	0	0	0	0	0	0
EF103188	36363	10486	Iridoviridae	10494	Lymphocystivirus	36363	Lymphocystis disease virus 1	EF103188	Lymphocystis disease virus 1	0	0	0	0	0	0	0	0	0
NC_003494	180170	10486	Iridoviridae	308906	Megalocytivirus	180170	Infectious spleen and kidney necrosis virus	NC_003494	Infectious spleen and kidney necrosis virus	0	0	0	0	0	0	0	0	0
AF389451	160691	10486	Iridoviridae	10492	Ranavirus	10493	Frog virus 3	AF389451	Frog virus 3	0	0	0	0	0	0	0	0	0
NC_006549	262968	10486	Iridoviridae	10492	Ranavirus	262968	Singapore grouper iridovirus	NC_006549	Singapore grouper iridovirus	0	0	0	0	0	0	0	0	0
AY072045	136966		na	227306	Anellovirus	136966	SEN virus	AY072045	SEN virus	0	0	0	0	0	0	0	0	0
AY206683	136966		na	227306	Anellovirus	136966	SEN virus	AY206683	SEN virus	0	0	0	0	0	0	0	0	0
AB118848	12475		na	39759	Deltavirus	12475	Hepatitis delta virus	AB118848	Hepatitis delta virus	0	0	0	0	0	0	0	0	0
M84917	12475		na	39759	Deltavirus	12475	Hepatitis delta virus	M84917	Hepatitis delta virus	0	0	0	0	0	0	0	0	0
AY261458	12475		na	39759	Deltavirus	12475	Hepatitis delta virus	AY261458	Hepatitis delta virus	0	0	0	0	0	0	0	0	0
AB118842	12475		na	39759	Deltavirus	12475	Hepatitis delta virus	AB118842	Hepatitis delta virus	0	0	0	0	0	0	0	0	0
U81989	12475		na	39759	Deltavirus	12475	Hepatitis delta virus	U81989	Hepatitis delta virus	0	0	0	0	0	0	0	0	0
AM183330	12475		na	39759	Deltavirus	12475	Hepatitis delta virus	AM183330	Hepatitis delta virus	0	0	0	0	0	0	0	0	0
AY633627	12475		na	39759	Deltavirus	12475	Hepatitis delta virus	AY633627	Hepatitis delta virus	0	0	0	0	0	0	0	0	0
NC_001653	12475		na	39759	Deltavirus	12475	Hepatitis delta virus	NC_001653	Hepatitis delta virus	0	0	0	0	0	0	0	0	0
AM183333	12475		na	39759	Deltavirus	12475	Hepatitis delta virus	AM183333	Hepatitis delta virus	0	0	0	0	0	0	0	0	0
AB119043	12475		na	39759	Deltavirus	12475	Hepatitis delta virus	AB119043	Hepatitis delta virus	0	0	0	0	0	0	0	0	0
AB015444	12475		na	39759	Deltavirus	12475	Hepatitis delta virus	AB015444	Hepatitis delta virus	0	0	0	0	0	0	0	0	0
AB221994	12475		na	39759	Deltavirus	12475	Hepatitis delta virus	AB221994	Hepatitis delta virus	0	0	0	0	0	0	0	0	0
AB206508	12475		na	39759	Deltavirus	12475	Hepatitis delta virus	AB206508	Hepatitis delta virus	0	0	0	0	0	0	0	0	0
AM183326	12475		na	39759	Deltavirus	12475	Hepatitis delta virus	AM183326	Hepatitis delta virus	0	0	0	0	0	0	0	0	0
AB118834	12475		na	39759	Deltavirus	12475	Hepatitis delta virus	AB118834	Hepatitis delta virus	0	0	0	0	0	0	0	0	0
AB206509	12475		na	39759	Deltavirus	12475	Hepatitis delta virus	AB206509	Hepatitis delta virus	0	0	0	0	0	0	0	0	0
AB119042	12475		na	39759	Deltavirus	12475	Hepatitis delta virus	AB119042	Hepatitis delta virus	0	0	0	0	0	0	0	0	0
AJ584844	12475		na	39759	Deltavirus	12475	Hepatitis delta virus	AJ584844	Hepatitis delta virus	0	0	0	0	0	0	0	0	0
X85253	12475		na	39759	Deltavirus	12475	Hepatitis delta virus	X85253	Hepatitis delta virus	0	0	0	0	0	0	0	0	0
AJ309874	12475		na	39759	Deltavirus	12475	Hepatitis delta virus	AJ309874	Hepatitis delta virus	0	0	0	0	0	0	0	0	0
AB221978	12475		na	39759	Deltavirus	12475	Hepatitis delta virus	AB221978	Hepatitis delta virus	0	0	0	0	0	0	0	0	0
M58629	12475		na	39759	Deltavirus	12475	Hepatitis delta virus	M58629	Hepatitis delta virus	0	0	0	0	0	0	0	0	0
AJ309880	12475		na	39759	Deltavirus	12475	Hepatitis delta virus	AJ309880	Hepatitis delta virus	0	0	0	0	0	0	0	0	0
L22066	12475		na	39759	Deltavirus	12475	Hepatitis delta virus	L22066	Hepatitis delta virus	0	0	0	0	0	0	0	0	0
AF030878	68912		na		na	68912	Haemorrhagic kidney syndrome virus	AF030878	Haemorrhagic kidney syndrome virus	0	0	0	0	0	0	0	0	0
CY004657	352664		na		na		na	CY004657	na	0	0	0	0	0	0	0	0	0
X95259	47231		na		na		na	X95259	na	0	0	0	0	0	0	0	0	0
M25283	387206		na		na		na	M25283	na	0	0	0	0	0	0	0	0	0
M24457	382786		na		na		na	M24457	na	0	0	0	0	0	0	0	0	0
AF091314	88304		na		na		na	AF091314	na	0	0	0	0	0	0	0	0	0
CY014896	402505		na		na		na	CY014896	na	0	0	0	0	0	0	0	0	0
AY240924	226663		na		na		na	AY240924	na	0	0	0	0	0	0	0	0	0
AF091309	88295		na		na		na	AF091309	na	0	0	0	0	0	0	0	0	0
NC_002037	12285	12283	Nodaviridae	143920	Alphanodavirus	12285	Black beetle virus	NC_002037	Black beetle virus	0	0	0	0	0	0	0	0	0
NC_004142	12286	12283	Nodaviridae	143920	Alphanodavirus	12286	Boolarra virus	NC_004142	Boolarra virus	0	0	0	0	0	0	0	0	0
NC_004145	12286	12283	Nodaviridae	143920	Alphanodavirus	12286	Boolarra virus	NC_004145	Boolarra virus	0	0	0	0	0	0	0	0	0
NC_004146	12287	12283	Nodaviridae	143920	Alphanodavirus	12287	Flock house virus	NC_004146	Flock house virus	0	0	0	0	0	0	0	0	0
NC_004144	12287	12283	Nodaviridae	143920	Alphanodavirus	12287	Flock house virus	NC_004144	Flock house virus	0	0	0	0	0	0	0	0	0
NC_002690	12288	12283	Nodaviridae	143920	Alphanodavirus	12288	Nodamura virus	NC_002690	Nodamura virus	0	0	0	0	0	0	0	0	0
NC_002691	12288	12283	Nodaviridae	143920	Alphanodavirus	12288	Nodamura virus	NC_002691	Nodamura virus	0	0	0	0	0	0	0	0	0
NC_003691	103782	12283	Nodaviridae	143920	Alphanodavirus	103782	Pariacato virus	NC_003691	Pariacato virus	0	0	0	0	0	0	0	0	0
NC_003692	103782	12283	Nodaviridae	143920	Alphanodavirus	103782	Pariacato virus	NC_003692	Pariacato virus	0	0	0	0	0	0	0	0	0
AY547548	179708	12283	Nodaviridae	143919	Betanodavirus	179708	Atlantic cod nervous necrosis virus	AY547548	Atlantic cod nervous necrosis virus	0	0	0	0	0	0	0	0	0
NC_004137	143921	12283	Nodaviridae	143919	Betanodavirus	143921	Epinephelus tauvina nervous necrosis virus	NC_004137	Epinephelus tauvina nervous necrosis virus	0	0	0	0	0	0	0	0	0
NC_008041	43763	12283	Nodaviridae	143919	Betanodavirus	43763	Redspotted grouper nervous necrosis virus	NC_008041	Redspotted grouper nervous necrosis virus	0	0	0	0	0	0	0	0	0
NC_003449	35297	12283	Nodaviridae	143919	Betanodavirus	35297	Striped Jack nervous necrosis virus	NC_003449	Striped Jack nervous necrosis virus	0	0	0	0	0	0	0	0	0
NC_005094	222557	12283	Nodaviridae		na	222557	Macrobrachium rosenbergii nodavirus	NC_005094	Macrobrachium rosenbergii nodavirus	0	0	0	0	0	0	0	0	0
NC_005095	222557	12283	Nodaviridae		na	222557	Macrobrachium rosenbergii nodavirus	NC_005095	Macrobrachium rosenbergii nodavirus	0	0	0	0	0	0	0	0	0
AY962576	327392	12283	Nodaviridae		na	327392	Pieris rapae virus	AY962576	Pieris rapae virus	0	0	0	0	0	0	0	0	0
CY014619	352540	11308	Orthomyxoviridae	197911	Influenzavirus A	11320	Influenza A virus	CY014619	Influenza A virus	0	0	1	0	0	0	0	0	0
DQ997375	404172	11308	Orthomyxoviridae	197911	Influenzavirus A	11320	Influenza A virus	DQ997375	Influenza A virus	0	0	1	0	0	0	0	0	0
AF091307	88305	11308	Orthomyxoviridae	197911	Influenzavirus A	11320	Influenza A virus	AF091307	Influenza A virus	0	0	1	0	0	0	0	0	0
AY724255	290500	11308	Orthomyxoviridae	197911	Influenzavirus A	11320	Influenza A virus	AY724255	Influenza A virus	0	0	1	0	0	0	0	0	0
AJ410526	184011	11308	Orthomyxoviridae	197911	Influenzavirus A	11320	Influenza A virus	AJ410526	Influenza A virus	0	0	1	0	0	0	0	0	0
AY773907	299463	11308	Orthomyxoviridae	197911	Influenzavirus A	11320	Influenza A virus	AY773907	Influenza A virus	0	0	1	0	0	0	0	0	0
CY003849	286227	11308	Orthomyxoviridae	197911	Influenzavirus A	11320	Influenza A virus	CY003849	Influenza A virus	0	0	1	0	0	0	0	0	0
AY968677	322018	11308	Orthomyxoviridae	197911	Influenzavirus A	11320	Influenza A virus	AY968677	Influenza A virus	0	0	1	0	0	0	0	0	0
CY005702	352535	11308	Orthomyxoviridae	197911	Influenzavirus A	11320	Influenza A virus	CY005702	Influenza A virus	0	0	1	0	0	0	0	0	0
DQ280198	358576	11308	Orthomyxoviridae	197911	Influenzavirus A	11320	Influenza A virus	DQ280198	Influenza A virus	0	0	1	0	0	0	0	0	0
AJ632268	267563	11308	Orthomyxoviridae	197911	Influenzavirus A	11320	Influenza A virus	AJ632268	Influenza A virus	0	0	1	0	0	0	0	0	0
CY004034	352759	11308	Orthomyxoviridae	197911	Influenzavirus A	11320	Influenza A virus	CY004034	Influenza A virus	0	0	1	0	0	0	0	0	0
AF202241	121437	11308	Orthomyxoviridae	197911	Influenzavirus A	11320	Influenza A virus	AF202241	Influenza A virus	0	0	1	0	0	0	0	0	0
CY005992	352595	11308	Orthomyxoviridae	197911	Influenzavirus A	11320	Influenza A virus	CY005992	Influenza A virus	0	0	1	0	0	0	0	0	0
CY004504	402435	11308	Orthomyxoviridae	197911	Influenzavirus A	11320	Influenza A virus	CY004504	Influenza A virus	0	0	1	0	0	0	0	0	0
CY014986	384510	11308	Orthomyxoviridae	197911	Influenzavirus A	11320	Influenza A virus	CY014986	Influenza A virus	0	0	1	0	0	0	0	0	0
DQ104702	340955	11308	Orthomyxoviridae	197911	Influenzavirus A	11320	Influenza A virus	DQ104702	Influenza A virus	0	0	1	0	0	0	0	0	0
CY005923	352707	11308	Orthomyxoviridae	197911	Influenzavirus A	11320	Influenza A virus	CY005923	Influenza A virus	0	0	1	0	0	0	0	0	0
CY003862	286265	11308	Orthomyxoviridae	197911	Influenzavirus A	11320	Influenza A virus	CY003862	Influenza A virus	0	0	1	0	0	0	0	0	0
DQ997100	404147	11308	Orthomyxoviridae	197911	Influenzavirus A	11320	Influenza A virus	DQ997100	Influenza A virus	0	0	1	0	0	0	0	0	0
CY003901	351035	11308	Orthomyxoviridae	197911	Influenzavirus A	11320	Influenza A virus	CY003901	Influenza A virus	0	0	1	0	0	0	0	0	0
NC_007357	93838	11308	Orthomyxoviridae	197911	Influenzavirus A	11320	Influenza A virus	NC_007357	Influenza A virus	0	0	1	0	0	0	0	0	0
CY014603	402458	11308	Orthomyxoviridae	197911	Influenzavirus A	11320	Influenza A virus	CY014603	Influenza A virus	0	0	1	0	0	0	0	0	0
DQ997299	404163	11308	Orthomyxoviridae	197911	Influenzavirus A	11320	Influenza A virus	DQ997299	Influenza A virus	0	0	1	0	0	0	0	0	0
DQ266094	360722	11308	Orthomyxoviridae	197911	Influenzavirus A	11320	Influenza A virus	DQ266094	Influenza A virus	0	0	1	0	0	0	0	0	0
M21646	382839	11308	Orthomyxoviridae	197911	Influenzavirus A	11320	Influenza A virus	M21646	Influenza A virus	0	0	1	0	0	0	0	0	0
CY005464	215872	11308	Orthomyxoviridae	197911	Influenzavirus A	11320	Influenza A virus	CY005464	Influenza A virus	0	0	1	0	0	0	0	0	0
AF386775	164326	11308	Orthomyxoviridae	197911	Influenzavirus A	11320	Influenza A virus	AF386775	Influenza A virus	0	0	1	0	0	0	0	0	0
AF262210	109995	11308	Orthomyxoviridae	197911	Influenzavirus A	11320	Influenza A virus	AF262210	Influenza A virus	0	0	1	0	0	0	0	0	0
CY005437	215847	11308	Orthomyxoviridae	197911	Influenzavirus A	11320	Influenza A virus	CY005437	Influenza A virus	0	0	1	0	0	0	0	0	0
CY015048	402524	11308	Orthomyxoviridae	197911	Influenzavirus A	11320	Influenza A virus	CY015048	Influenza A virus	0	0	1	0	0	0	0	0	0
U48280	380334	11308	Orthomyxoviridae	197911	Influenzavirus A	11320	Influenza A virus	U48280	Influenza A virus	0	0	1	0	0	0	0	0	0
Y14193	229411	11308	Orthomyxoviridae	197911	Influenzavirus A	11320	Influenza A virus	Y14193	Influenza A virus	0	0	1	0	0	0	0	0	0
CY014677	382838	11308	Orthomyxoviridae	197911	Influenzavirus A	11320	Influenza A virus	CY014677	Influenza A virus	0	0	1	0	0	0	0	0	0
EF101746	411158	11308	Orthomyxoviridae	197911	Influenzavirus A	11320	Influenza A virus	EF101746	Influenza A virus	0	0	1	0	0	0	0	0	0
DQ104701	341207	11308	Orthomyxoviridae	197911	Influenzavirus A	11320	Influenza A virus	DQ104701	Influenza A virus	0	0	1	0	0	0	0	0	0
AF091308	260809	11308	Orthomyxoviridae	197911	Influenzavirus A	11320	Influenza A virus	AF091308	Influenza A virus	0	0	1	0	0	0	0	0	0
CY006010	352560	11308	Orthomyxoviridae	197911	Influenzavirus A	11320	Influenza A virus	CY006010	Influenza A virus	0	0	1	0	0	0	0	0	0
AF457665	136476	11308	Orthomyxoviridae	197911	Influenzavirus A	11320	Influenza A virus	AF457665	Influenza A virus	0	0	1	0	0	0	0	0	0
AB297923	431318	11308	Orthomyxoviridae	197911	Influenzavirus A	11320	Influenza A virus	AB297923	Influenza A virus	0	0	1	0	0	0	0	0	0
CY015089	380285	11308	Orthomyxoviridae	197911	Influenzavirus A	11320	Influenza A virus	CY015089	Influenza A virus	0	0	1	0	0	0	0	0	0
CY004642	352666	11308	Orthomyxoviridae	197911	Influenzavirus A	11320	Influenza A virus	CY004642	Influenza A virus	0	0	1	0	0	0	0	0	0
DQ064421	329604	11308	Orthomyxoviridae	197911	Influenzavirus A	11320	Influenza A virus	DQ064421	Influenza A virus	0	0	1	0	0	0	0	0	0
CY005131	352602	11308	Orthomyxoviridae	197911	Influenzavirus A	11320	Influenza A virus	CY005131	Influenza A virus	0	0	1	0	0	0	0	0	0
CY005819	385580	11308	Orthomyxoviridae	197911	Influenzavirus A	11320	Influenza A virus	CY005819	Influenza A virus	0	0	1	0	0	0	0	0	0
CY009630	370120	11308	Orthomyxoviridae	197911	Influenzavirus A	11320	Influenza A virus	CY009630	Influenza A virus	0	0	1	0	0	0	0	0	0
X07826	173721	11308	Orthomyxoviridae	197911	Influenzavirus A	11320	Influenza A virus	X07826	Influenza A virus	0	0	1	0	0	0	0	0	0
AF156387	106491	11308	Orthomyxoviridae	197911	Influenzavirus A	11320	Influenza A virus	AF156387	Influenza A virus	0	0	1	0	0	0	0	0	0
CY005808	352519	11308	Orthomyxoviridae	197911	Influenzavirus A	11320	Influenza A virus	CY005808	Influenza A virus	0	0	1	0	0	0	0	0	0
AB241623	435948	11308	Orthomyxoviridae	197911	Influenzavirus A	11320	Influenza A virus	AB241623	Influenza A virus	0	0	1	0	0	0	0	0	0
NC_004912	130760	11308	Orthomyxoviridae	197911	Influenzavirus A	11320	Influenza A virus	NC_004912	Influenza A virus	0	0	1	0	0	0	0	0	0
NC_002021	211044	11308	Orthomyxoviridae	197911	Influenzavirus A	11320	Influenza A virus	NC_002021	Influenza A virus	0	0	1	0	0	0	0	0	0
DQ299836	360574	11308	Orthomyxoviridae	197911	Influenzavirus A	11320	Influenza A virus	DQ299836	Influenza A virus	0	0	1	0	0	0	0	0	0
NC_007372	335341	11308	Orthomyxoviridae	197911	Influenzavirus A	11320	Influenza A virus	NC_007372	Influenza A virus	0	0	1	0	0	0	0	0	0
EF063511	418431	11308	Orthomyxoviridae	197911	Influenzavirus A	11320	Influenza A virus	EF063511	Influenza A virus	0	0	1	0	0	0	0	0	0
AJ306851	164042	11308	Orthomyxoviridae	197911	Influenzavirus A	11320	Influenza A virus	AJ306851	Influenza A virus	0	0	1	0	0	0	0	0	0
CY006011	215879	11308	Orthomyxoviridae	197911	Influenzavirus A	11320	Influenza A virus	CY006011	Influenza A virus	0	0	1	0	0	0	0	0	0
DQ150422	345296	11308	Orthomyxoviridae	197911	Influenzavirus A	11320	Influenza A virus	DQ150422	Influenza A virus	0	0	1	0	0	0	0	0	0
M26076	380342	11308	Orthomyxoviridae	197911	Influenzavirus A	11320	Influenza A virus	M26076	Influenza A virus	0	0	1	0	0	0	0	0	0
CY006035	352528	11308	Orthomyxoviridae	197911	Influenzavirus A	11320	Influenza A virus	CY006035	Influenza A virus	0	0	1	0	0	0	0	0	0
CY005545	352553	11308	Orthomyxoviridae	197911	Influenzavirus A	11320	Influenza A virus	CY005545	Influenza A virus	0	0	1	0	0	0	0	0	0
CY014678	382838	11308	Orthomyxoviridae	197911	Influenzavirus A	11320	Influenza A virus	CY014678	Influenza A virus	0	0	1	0	0	0	0	0	0
CY014952	402512	11308	Orthomyxoviridae	197911	Influenzavirus A	11320	Influenza A virus	CY014952	Influenza A virus	0	0	1	0	0	0	0	0	0
AF213901	147093	11308	Orthomyxoviridae	197911	Influenzavirus A	11320	Influenza A virus	AF213901	Influenza A virus	0	0	1	0	0	0	0	0	0
DQ139320	340141	11308	Orthomyxoviridae	197911	Influenzavirus A	11320	Influenza A virus	DQ139320	Influenza A virus	0	0	1	0	0	0	0	0	0
CY005690	352536	11308	Orthomyxoviridae	197911	Influenzavirus A	11320	Influenza A virus	CY005690	Influenza A virus	0	0	1	0	0	0	0	0	0
AY862607	311165	11308	Orthomyxoviridae	197911	Influenzavirus A	11320	Influenza A virus	AY862607	Influenza A virus	0	0	1	0	0	0	0	0	0
CY014693	402474	11308	Orthomyxoviridae	197911	Influenzavirus A	11320	Influenza A virus	CY014693	Influenza A virus	0	0	1	0	0	0	0	0	0
DQ376628	371209	11308	Orthomyxoviridae	197911	Influenzavirus A	11320	Influenza A virus	DQ376628	Influenza A virus	0	0	1	0	0	0	0	0	0
M31689	385636	11308	Orthomyxoviridae	197911	Influenzavirus A	11320	Influenza A virus	M31689	Influenza A virus	0	0	1	0	0	0	0	0	0
CY014571	402440	11308	Orthomyxoviridae	197911	Influenzavirus A	11320	Influenza A virus	CY014571	Influenza A virus	0	0	1	0	0	0	0	0	0
CY005920	352710	11308	Orthomyxoviridae	197911	Influenzavirus A	11320	Influenza A virus	CY005920	Influenza A virus	0	0	1	0	0	0	0	0	0
CY005925	352704	11308	Orthomyxoviridae	197911	Influenzavirus A	11320	Influenza A virus	CY005925	Influenza A virus	0	0	1	0	0	0	0	0	0
AF117241	59375	11308	Orthomyxoviridae	197911	Influenzavirus A	11320	Influenza A virus	AF117241	Influenza A virus	0	0	1	0	0	0	0	0	0
CY014997	402516	11308	Orthomyxoviridae	197911	Influenzavirus A	11320	Influenza A virus	CY014997	Influenza A virus	0	0	1	0	0	0	0	0	0
V01087	385580	11308	Orthomyxoviridae	197911	Influenzavirus A	11320	Influenza A virus	V01087	Influenza A virus	0	0	1	0	0	0	0	0	0
AF222032	114722	11308	Orthomyxoviridae	197911	Influenzavirus A	11320	Influenza A virus	AF222032	Influenza A virus	0	0	1	0	0	0	0	0	0
CY005820	385590	11308	Orthomyxoviridae	197911	Influenzavirus A	11320	Influenza A virus	CY005820	Influenza A virus	0	0	1	0	0	0	0	0	0
CY004094	352742	11308	Orthomyxoviridae	197911	Influenzavirus A	11320	Influenza A virus	CY004094	Influenza A virus	0	0	1	0	0	0	0	0	0
CY005817	385580	11308	Orthomyxoviridae	197911	Influenzavirus A	11320	Influenza A virus	CY005817	Influenza A virus	0	0	1	0	0	0	0	0	0
CY021263	416796	11308	Orthomyxoviridae	197911	Influenzavirus A	11320	Influenza A virus	CY021263	Influenza A virus	0	0	1	0	0	0	0	0	0
CY005480	351992	11308	Orthomyxoviridae	197911	Influenzavirus A	11320	Influenza A virus	CY005480	Influenza A virus	0	0	1	0	0	0	0	0	0
CY015073	385586	11308	Orthomyxoviridae	197911	Influenzavirus A	11320	Influenza A virus	CY015073	Influenza A virus	0	0	1	0	0	0	0	0	0
CY006026	352551	11308	Orthomyxoviridae	197911	Influenzavirus A	11320	Influenza A virus	CY006026	Influenza A virus	0	0	1	0	0	0	0	0	0
CY005546	352552	11308	Orthomyxoviridae	197911	Influenzavirus A	11320	Influenza A virus	CY005546	Influenza A virus	0	0	1	0	0	0	0	0	0
DQ454106	320306	11308	Orthomyxoviridae	197911	Influenzavirus A	11320	Influenza A virus	DQ454106	Influenza A virus	0	0	1	0	0	0	0	0	0
M73523	385587	11308	Orthomyxoviridae	197911	Influenzavirus A	11320	Influenza A virus	M73523	Influenza A virus	0	0	1	0	0	0	0	0	0
DQ997341	404168	11308	Orthomyxoviridae	197911	Influenzavirus A	11320	Influenza A virus	DQ997341	Influenza A virus	0	0	1	0	0	0	0	0	0
AY206675	221115	11308	Orthomyxoviridae	197911	Influenzavirus A	11320	Influenza A virus	AY206675	Influenza A virus	0	0	1	0	0	0	0	0	0
M55472	384497	11308	Orthomyxoviridae	197911	Influenzavirus A	11320	Influenza A virus	M55472	Influenza A virus	0	0	1	0	0	0	0	0	0
AF091306	88300	11308	Orthomyxoviridae	197911	Influenzavirus A	11320	Influenza A virus	AF091306	Influenza A virus	0	0	1	0	0	0	0	0	0
M58657	380340	11308	Orthomyxoviridae	197911	Influenzavirus A	11320	Influenza A virus	M58657	Influenza A virus	0	0	1	0	0	0	0	0	0
AY724251	290499	11308	Orthomyxoviridae	197911	Influenzavirus A	11320	Influenza A virus	AY724251	Influenza A virus	0	0	1	0	0	0	0	0	0
AF085416	83209	11308	Orthomyxoviridae	197911	Influenzavirus A	11320	Influenza A virus	AF085416	Influenza A virus	0	0	1	0	0	0	0	0	0
AY060040	177127	11308	Orthomyxoviridae	197911	Influenzavirus A	11320	Influenza A virus	AY060040	Influenza A virus	0	0	1	0	0	0	0	0	0
CY014640	402471	11308	Orthomyxoviridae	197911	Influenzavirus A	11320	Influenza A virus	CY014640	Influenza A virus	0	0	1	0	0	0	0	0	0
CY015151	402534	11308	Orthomyxoviridae	197911	Influenzavirus A	11320	Influenza A virus	CY015151	Influenza A virus	0	0	1	0	0	0	0	0	0
M24718	387234	11308	Orthomyxoviridae	197911	Influenzavirus A	11320	Influenza A virus	M24718	Influenza A virus	0	0	1	0	0	0	0	0	0
CY003959	352764	11308	Orthomyxoviridae	197911	Influenzavirus A	11320	Influenza A virus	CY003959	Influenza A virus	0	0	1	0	0	0	0	0	0
CY014996	402516	11308	Orthomyxoviridae	197911	Influenzavirus A	11320	Influenza A virus	CY014996	Influenza A virus	0	0	1	0	0	0	0	0	0
EF101755	411157	11308	Orthomyxoviridae	197911	Influenzavirus A	11320	Influenza A virus	EF101755	Influenza A virus	0	0	1	0	0	0	0	0	0
DQ822196	392000	11308	Orthomyxoviridae	197911	Influenzavirus A	11320	Influenza A virus	DQ822196	Influenza A virus	0	0	1	0	0	0	0	0	0
CY008988	385583	11308	Orthomyxoviridae	197911	Influenzavirus A	11320	Influenza A virus	CY008988	Influenza A virus	0	0	1	0	0	0	0	0	0
AY626147	266827	11308	Orthomyxoviridae	197911	Influenzavirus A	11320	Influenza A virus	AY626147	Influenza A virus	0	0	1	0	0	0	0	0	0
AF085414	83207	11308	Orthomyxoviridae	197911	Influenzavirus A	11320	Influenza A virus	AF085414	Influenza A virus	0	0	1	0	0	0	0	0	0
CY005922	352708	11308	Orthomyxoviridae	197911	Influenzavirus A	11320	Influenza A virus	CY005922	Influenza A virus	0	0	1	0	0	0	0	0	0
CY005575	352001	11308	Orthomyxoviridae	197911	Influenzavirus A	11320	Influenza A virus	CY005575	Influenza A virus	0	0	1	0	0	0	0	0	0
AY950284	319105	11308	Orthomyxoviridae	197911	Influenzavirus A	11320	Influenza A virus	AY950284	Influenza A virus	0	0	1	0	0	0	0	0	0
CY005410	352560	11308	Orthomyxoviridae	197911	Influenzavirus A	11320	Influenza A virus	CY005410	Influenza A virus	0	0	1	0	0	0	0	0	0
EF620900	444510	11308	Orthomyxoviridae	197911	Influenzavirus A	11320	Influenza A virus	EF620900	Influenza A virus	0	0	1	0	0	0	0	0	0
CY021346	416784	11308	Orthomyxoviridae	197911	Influenzavirus A	11320	Influenza A virus	CY021346	Influenza A virus	0	0	1	0	0	0	0	0	0
AY790312	300749	11308	Orthomyxoviridae	197911	Influenzavirus A	11320	Influenza A virus	AY790312	Influenza A virus	0	0	1	0	0	0	0	0	0
CY014671	382838	11308	Orthomyxoviridae	197911	Influenzavirus A	11320	Influenza A virus	CY014671	Influenza A virus	0	0	1	0	0	0	0	0	0
CY009899	374441	11308	Orthomyxoviridae	197911	Influenzavirus A	11320	Influenza A virus	CY009899	Influenza A virus	0	0	1	0	0	0	0	0	0
M24740	383604	11308	Orthomyxoviridae	197911	Influenzavirus A	11320	Influenza A virus	M24740	Influenza A virus	0	0	1	0	0	0	0	0	0
AY664674	292047	11308	Orthomyxoviridae	197911	Influenzavirus A	11320	Influenza A virus	AY664674	Influenza A virus	0	0	1	0	0	0	0	0	0
NC_007374	220985	11308	Orthomyxoviridae	197911	Influenzavirus A	11320	Influenza A virus	NC_007374	Influenza A virus	0	0	1	0	0	0	0	0	0
AB261851	388328	11308	Orthomyxoviridae	197911	Influenzavirus A	11320	Influenza A virus	AB261851	Influenza A virus	0	0	1	0	0	0	0	0	0
AY444750	293053	11308	Orthomyxoviridae	197911	Influenzavirus A	11320	Influenza A virus	AY444750	Influenza A virus	0	0	1	0	0	0	0	0	0
CY021383	433437	11308	Orthomyxoviridae	197911	Influenzavirus A	11320	Influenza A virus	CY021383	Influenza A virus	0	0	1	0	0	0	0	0	0
CY005632	352542	11308	Orthomyxoviridae	197911	Influenzavirus A	11320	Influenza A virus	CY005632	Influenza A virus	0	0	1	0	0	0	0	0	0
AY684878	304358	11308	Orthomyxoviridae	197911	Influenzavirus A	11320	Influenza A virus	AY684878	Influenza A virus	0	0	1	0	0	0	0	0	0
CY021709	425551	11308	Orthomyxoviridae	197911	Influenzavirus A	11320	Influenza A virus	CY021709	Influenza A virus	0	0	1	0	0	0	0	0	0
CY005639	352541	11308	Orthomyxoviridae	197911	Influenzavirus A	11320	Influenza A virus	CY005639	Influenza A virus	0	0	1	0	0	0	0	0	0
AY377930	256049	11308	Orthomyxoviridae	197911	Influenzavirus A	11320	Influenza A virus	AY377930	Influenza A virus	0	0	1	0	0	0	0	0	0
AY684893	304366	11308	Orthomyxoviridae	197911	Influenzavirus A	11320	Influenza A virus	AY684893	Influenza A virus	0	0	1	0	0	0	0	0	0
AY180836	215854	11308	Orthomyxoviridae	197911	Influenzavirus A	11320	Influenza A virus	AY180836	Influenza A virus	0	0	1	0	0	0	0	0	0
DQ676830	389221	11308	Orthomyxoviridae	197911	Influenzavirus A	11320	Influenza A virus	DQ676830	Influenza A virus	0	0	1	0	0	0	0	0	0
NC_007358	93838	11308	Orthomyxoviridae	197911	Influenzavirus A	11320	Influenza A virus	NC_007358	Influenza A virus	0	0	1	0	0	0	0	0	0
NC_002016	211044	11308	Orthomyxoviridae	197911	Influenzavirus A	11320	Influenza A virus	NC_002016	Influenza A virus	0	0	1	0	0	0	0	0	0
X62552	380337	11308	Orthomyxoviridae	197911	Influenzavirus A	11320	Influenza A virus	X62552	Influenza A virus	0	0	1	0	0	0	0	0	0
NC_004908	130760	11308	Orthomyxoviridae	197911	Influenzavirus A	11320	Influenza A virus	NC_004908	Influenza A virus	0	0	1	0	0	0	0	0	0
CY004847	351891	11308	Orthomyxoviridae	197911	Influenzavirus A	11320	Influenza A virus	CY004847	Influenza A virus	0	0	1	0	0	0	0	0	0
CY015039	402522	11308	Orthomyxoviridae	197911	Influenzavirus A	11320	Influenza A virus	CY015039	Influenza A virus	0	0	1	0	0	0	0	0	0
CY014984	384510	11308	Orthomyxoviridae	197911	Influenzavirus A	11320	Influenza A virus	CY014984	Influenza A virus	0	0	1	0	0	0	0	0	0
AY861443	308981	11308	Orthomyxoviridae	197911	Influenzavirus A	11320	Influenza A virus	AY861443	Influenza A virus	0	0	1	0	0	0	0	0	0
DQ447187	376615	11308	Orthomyxoviridae	197911	Influenzavirus A	11320	Influenza A virus	DQ447187	Influenza A virus	0	0	1	0	0	0	0	0	0
CY006005	352574	11308	Orthomyxoviridae	197911	Influenzavirus A	11320	Influenza A virus	CY006005	Influenza A virus	0	0	1	0	0	0	0	0	0
CY004301	352716	11308	Orthomyxoviridae	197911	Influenzavirus A	11320	Influenza A virus	CY004301	Influenza A virus	0	0	1	0	0	0	0	0	0
AJ293928	231854	11308	Orthomyxoviridae	197911	Influenzavirus A	11320	Influenza A virus	AJ293928	Influenza A virus	0	0	1	0	0	0	0	0	0
CY014644	352522	11308	Orthomyxoviridae	197911	Influenzavirus A	11320	Influenza A virus	CY014644	Influenza A virus	0	0	1	0	0	0	0	0	0
DQ073402	337312	11308	Orthomyxoviridae	197911	Influenzavirus A	11320	Influenza A virus	DQ073402	Influenza A virus	0	0	1	0	0	0	0	0	0
NC_007375	220985	11308	Orthomyxoviridae	197911	Influenzavirus A	11320	Influenza A virus	NC_007375	Influenza A virus	0	0	1	0	0	0	0	0	0
CY004448	352791	11308	Orthomyxoviridae	197911	Influenzavirus A	11320	Influenza A virus	CY004448	Influenza A virus	0	0	1	0	0	0	0	0	0
AJ311463	157800	11308	Orthomyxoviridae	197911	Influenzavirus A	11320	Influenza A virus	AJ311463	Influenza A virus	0	0	1	0	0	0	0	0	0
CY005612	352348	11308	Orthomyxoviridae	197911	Influenzavirus A	11320	Influenza A virus	CY005612	Influenza A virus	0	0	1	0	0	0	0	0	0
AM087218	348301	11308	Orthomyxoviridae	197911	Influenzavirus A	11320	Influenza A virus	AM087218	Influenza A virus	0	0	1	0	0	0	0	0	0
CY014710	402475	11308	Orthomyxoviridae	197911	Influenzavirus A	11320	Influenza A virus	CY014710	Influenza A virus	0	0	1	0	0	0	0	0	0
EF592497	442301	11308	Orthomyxoviridae	197911	Influenzavirus A	11320	Influenza A virus	EF592497	Influenza A virus	0	0	1	0	0	0	0	0	0
AB125928	249370	11308	Orthomyxoviridae	197911	Influenzavirus A	11320	Influenza A virus	AB125928	Influenza A virus	0	0	1	0	0	0	0	0	0
DQ525411	386312	11308	Orthomyxoviridae	197911	Influenzavirus A	11320	Influenza A virus	DQ525411	Influenza A virus	0	0	1	0	0	0	0	0	0
V01086	392809	11308	Orthomyxoviridae	197911	Influenzavirus A	11320	Influenza A virus	V01086	Influenza A virus	0	0	1	0	0	0	0	0	0
AJ289702	137576	11308	Orthomyxoviridae	197911	Influenzavirus A	11320	Influenza A virus	AJ289702	Influenza A virus	0	0	1	0	0	0	0	0	0
DQ997312	404164	11308	Orthomyxoviridae	197911	Influenzavirus A	11320	Influenza A virus	DQ997312	Influenza A virus	0	0	1	0	0	0	0	0	0
AF348172	108859	11308	Orthomyxoviridae	197911	Influenzavirus A	11320	Influenza A virus	AF348172	Influenza A virus	0	0	1	0	0	0	0	0	0
CY003847	286227	11308	Orthomyxoviridae	197911	Influenzavirus A	11320	Influenza A virus	CY003847	Influenza A virus	0	0	1	0	0	0	0	0	0
CY015027	402521	11308	Orthomyxoviridae	197911	Influenzavirus A	11320	Influenza A virus	CY015027	Influenza A virus	0	0	1	0	0	0	0	0	0
D31946	379756	11308	Orthomyxoviridae	197911	Influenzavirus A	11320	Influenza A virus	D31946	Influenza A virus	0	0	1	0	0	0	0	0	0
AF156379	97353	11308	Orthomyxoviridae	197911	Influenzavirus A	11320	Influenza A virus	AF156379	Influenza A virus	0	0	1	0	0	0	0	0	0
CY014752	402484	11308	Orthomyxoviridae	197911	Influenzavirus A	11320	Influenza A virus	CY014752	Influenza A virus	0	0	1	0	0	0	0	0	0
AB261852	388328	11308	Orthomyxoviridae	197911	Influenzavirus A	11320	Influenza A virus	AB261852	Influenza A virus	0	0	1	0	0	0	0	0	0
CY003884	351033	11308	Orthomyxoviridae	197911	Influenzavirus A	11320	Influenza A virus	CY003884	Influenza A virus	0	0	1	0	0	0	0	0	0
AF508648	197576	11308	Orthomyxoviridae	197911	Influenzavirus A	11320	Influenza A virus	AF508648	Influenza A virus	0	0	1	0	0	0	0	0	0
CY015051	402524	11308	Orthomyxoviridae	197911	Influenzavirus A	11320	Influenza A virus	CY015051	Influenza A virus	0	0	1	0	0	0	0	0	0
AY590822	273021	11308	Orthomyxoviridae	197911	Influenzavirus A	11320	Influenza A virus	AY590822	Influenza A virus	0	0	1	0	0	0	0	0	0
AY253752	183741	11308	Orthomyxoviridae	197911	Influenzavirus A	11320	Influenza A virus	AY253752	Influenza A virus	0	0	1	0	0	0	0	0	0
AF455676	187162	11308	Orthomyxoviridae	197911	Influenzavirus A	11320	Influenza A virus	AF455676	Influenza A virus	0	0	1	0	0	0	0	0	0
CY005337	352574	11308	Orthomyxoviridae	197911	Influenzavirus A	11320	Influenza A virus	CY005337	Influenza A virus	0	0	1	0	0	0	0	0	0
EF063537	418429	11308	Orthomyxoviridae	197911	Influenzavirus A	11320	Influenza A virus	EF063537	Influenza A virus	0	0	1	0	0	0	0	0	0
DQ064409	329593	11308	Orthomyxoviridae	197911	Influenzavirus A	11320	Influenza A virus	DQ064409	Influenza A virus	0	0	1	0	0	0	0	0	0
NC_002022	211044	11308	Orthomyxoviridae	197911	Influenzavirus A	11320	Influenza A virus	NC_002022	Influenza A virus	0	0	1	0	0	0	0	0	0
DQ064408	197587	11308	Orthomyxoviridae	197911	Influenzavirus A	11320	Influenza A virus	DQ064408	Influenza A virus	0	0	1	0	0	0	0	0	0
AJ620348	258962	11308	Orthomyxoviridae	197911	Influenzavirus A	11320	Influenza A virus	AJ620348	Influenza A virus	0	0	1	0	0	0	0	0	0
EF117330	418523	11308	Orthomyxoviridae	197911	Influenzavirus A	11320	Influenza A virus	EF117330	Influenza A virus	0	0	1	0	0	0	0	0	0
AJ410519	183771	11308	Orthomyxoviridae	197911	Influenzavirus A	11320	Influenza A virus	AJ410519	Influenza A virus	0	0	1	0	0	0	0	0	0
AJ697876	273377	11308	Orthomyxoviridae	197911	Influenzavirus A	11320	Influenza A virus	AJ697876	Influenza A virus	0	0	1	0	0	0	0	0	0
AJ252130	183767	11308	Orthomyxoviridae	197911	Influenzavirus A	11320	Influenza A virus	AJ252130	Influenza A virus	0	0	1	0	0	0	0	0	0
CY005557	352551	11308	Orthomyxoviridae	197911	Influenzavirus A	11320	Influenza A virus	CY005557	Influenza A virus	0	0	1	0	0	0	0	0	0
CY014663	385620	11308	Orthomyxoviridae	197911	Influenzavirus A	11320	Influenza A virus	CY014663	Influenza A virus	0	0	1	0	0	0	0	0	0
CY014872	402502	11308	Orthomyxoviridae	197911	Influenzavirus A	11320	Influenza A virus	CY014872	Influenza A virus	0	0	1	0	0	0	0	0	0
L11131	139282	11308	Orthomyxoviridae	197911	Influenzavirus A	11320	Influenza A virus	L11131	Influenza A virus	0	0	1	0	0	0	0	0	0
CY015052	402524	11308	Orthomyxoviridae	197911	Influenzavirus A	11320	Influenza A virus	CY015052	Influenza A virus	0	0	1	0	0	0	0	0	0
AY616766	279570	11308	Orthomyxoviridae	197911	Influenzavirus A	11320	Influenza A virus	AY616766	Influenza A virus	0	0	1	0	0	0	0	0	0
AJ416626	173717	11308	Orthomyxoviridae	197911	Influenzavirus A	11320	Influenza A virus	AJ416626	Influenza A virus	0	0	1	0	0	0	0	0	0
NC_002017	211044	11308	Orthomyxoviridae	197911	Influenzavirus A	11320	Influenza A virus	NC_002017	Influenza A virus	0	0	1	0	0	0	0	0	0
CY014717	352046	11308	Orthomyxoviridae	197911	Influenzavirus A	11320	Influenza A virus	CY014717	Influenza A virus	0	0	1	0	0	0	0	0	0
CY005715	352780	11308	Orthomyxoviridae	197911	Influenzavirus A	11320	Influenza A virus	CY005715	Influenza A virus	0	0	1	0	0	0	0	0	0
AY626148	266827	11308	Orthomyxoviridae	197911	Influenzavirus A	11320	Influenza A virus	AY626148	Influenza A virus	0	0	1	0	0	0	0	0	0
AY191499	220408	11308	Orthomyxoviridae	197912	Influenzavirus B	11520	Influenza B virus	AY191499	Influenza B virus	0	0	0	0	0	0	0	0	0
AY504600	270687	11308	Orthomyxoviridae	197912	Influenzavirus B	11520	Influenza B virus	AY504600	Influenza B virus	0	0	0	0	0	0	0	0	0
AY504610	206203	11308	Orthomyxoviridae	197912	Influenzavirus B	11520	Influenza B virus	AY504610	Influenza B virus	0	0	0	0	0	0	0	0	0
NC_002210	11520	11308	Orthomyxoviridae	197912	Influenzavirus B	11520	Influenza B virus	NC_002210	Influenza B virus	0	0	0	0	0	0	0	0	0
NC_002205	11520	11308	Orthomyxoviridae	197912	Influenzavirus B	11520	Influenza B virus	NC_002205	Influenza B virus	0	0	0	0	0	0	0	0	0
NC_006310	11552	11308	Orthomyxoviridae	197913	Influenzavirus C	11552	Influenza C virus	NC_006310	Influenza C virus	0	0	0	0	0	0	0	0	0
NC_006312	11552	11308	Orthomyxoviridae	197913	Influenzavirus C	11552	Influenza C virus	NC_006312	Influenza C virus	0	0	0	0	0	0	0	0	0
AJ002475	55987	11308	Orthomyxoviridae	324913	Isavirus	55987	Infectious salmon anemia virus	AJ002475	Infectious salmon anemia virus	0	0	0	0	0	0	0	0	0
M65866	11318	11308	Orthomyxoviridae	35323	Thogotovirus	11318	Dhori virus	M65866	Dhori virus	0	0	0	0	0	0	0	0	0
U31784	37112	151340	Papillomaviridae	333750	Alphapapillomavirus	337039	Human papillomavirus - 10	U31784	Human papillomavirus - 10	0	0	0	0	0	0	0	0	0
AJ620211	260717	151340	Papillomaviridae	333750	Alphapapillomavirus	337039	Human papillomavirus - 10	AJ620211	Human papillomavirus - 10	0	0	0	0	0	0	0	0	0
NC_001576	333759	151340	Papillomaviridae	333750	Alphapapillomavirus	337039	Human papillomavirus - 10	NC_001576	Human papillomavirus - 10	0	0	0	0	0	0	0	0	0
X74462	10614	151340	Papillomaviridae	333750	Alphapapillomavirus	337039	Human papillomavirus - 10	X74462	Human papillomavirus - 10	0	0	0	0	0	0	0	0	0
Y15175	69986	151340	Papillomaviridae	333750	Alphapapillomavirus	337039	Human papillomavirus - 10	Y15175	Human papillomavirus - 10	0	0	0	0	0	0	0	0	0
U31783	37111	151340	Papillomaviridae	333750	Alphapapillomavirus	337039	Human papillomavirus - 10	U31783	Human papillomavirus - 10	0	0	0	0	0	0	0	0	0
D90400	10598	151340	Papillomaviridae	333750	Alphapapillomavirus	337041	Human papillomavirus - 16	D90400	Human papillomavirus - 16	0	0	0	0	0	0	0	0	0
X74481	10618	151340	Papillomaviridae	333750	Alphapapillomavirus	337041	Human papillomavirus - 16	X74481	Human papillomavirus - 16	0	0	0	0	0	0	0	0	0
M12732	10586	151340	Papillomaviridae	333750	Alphapapillomavirus	337041	Human papillomavirus - 16	M12732	Human papillomavirus - 16	0	0	0	0	0	0	0	0	0
D21208	37120	151340	Papillomaviridae	333750	Alphapapillomavirus	337041	Human papillomavirus - 16	D21208	Human papillomavirus - 16	0	0	0	0	0	0	0	0	0
J04353	10585	151340	Papillomaviridae	333750	Alphapapillomavirus	337041	Human papillomavirus - 16	J04353	Human papillomavirus - 16	0	0	0	0	0	0	0	0	0
X74477	31551	151340	Papillomaviridae	333750	Alphapapillomavirus	337041	Human papillomavirus - 16	X74477	Human papillomavirus - 16	0	0	0	0	0	0	0	0	0
NC_001526	333760	151340	Papillomaviridae	333750	Alphapapillomavirus	337041	Human papillomavirus - 16	NC_001526	Human papillomavirus - 16	0	0	0	0	0	0	0	0	0
DQ080079	338322	151340	Papillomaviridae	333750	Alphapapillomavirus	337042	Human papillomavirus - 18	DQ080079	Human papillomavirus - 18	0	0	0	0	0	0	0	0	0
DQ080080	338324	151340	Papillomaviridae	333750	Alphapapillomavirus	337042	Human papillomavirus - 18	DQ080080	Human papillomavirus - 18	0	0	0	0	0	0	0	0	0
NC_001357	337042	151340	Papillomaviridae	333750	Alphapapillomavirus	337042	Human papillomavirus - 18	NC_001357	Human papillomavirus - 18	0	0	0	0	0	0	0	0	0
AF131950	151757	151340	Papillomaviridae	333750	Alphapapillomavirus	337042	Human papillomavirus - 18	AF131950	Human papillomavirus - 18	0	0	0	0	0	0	0	0	0
X74479	10593	151340	Papillomaviridae	333750	Alphapapillomavirus	337042	Human papillomavirus - 18	X74479	Human papillomavirus - 18	0	0	0	0	0	0	0	0	0
M62849	10588	151340	Papillomaviridae	333750	Alphapapillomavirus	337042	Human papillomavirus - 18	M62849	Human papillomavirus - 18	0	0	0	0	0	0	0	0	0
X77858	37115	151340	Papillomaviridae	333750	Alphapapillomavirus	337042	Human papillomavirus - 18	X77858	Human papillomavirus - 18	0	0	0	0	0	0	0	0	0
U89349	333761	151340	Papillomaviridae	333750	Alphapapillomavirus	337042	Human papillomavirus - 18	U89349	Human papillomavirus - 18	0	0	0	0	0	0	0	0	0
U21941	39457	151340	Papillomaviridae	333750	Alphapapillomavirus	337042	Human papillomavirus - 18	U21941	Human papillomavirus - 18	0	0	0	0	0	0	0	0	0
U22461	39457	151340	Papillomaviridae	333750	Alphapapillomavirus	337042	Human papillomavirus - 18	U22461	Human papillomavirus - 18	0	0	0	0	0	0	0	0	0
NC_001352	337043	151340	Papillomaviridae	333750	Alphapapillomavirus	337043	Human papillomavirus - 2	NC_001352	Human papillomavirus - 2	0	0	0	0	0	0	0	0	0
AB211993	325568	151340	Papillomaviridae	333750	Alphapapillomavirus	337043	Human papillomavirus - 2	AB211993	Human papillomavirus - 2	0	0	0	0	0	0	0	0	0
U37537	186160	151340	Papillomaviridae	333750	Alphapapillomavirus	337043	Human papillomavirus - 2	U37537	Human papillomavirus - 2	0	0	0	0	0	0	0	0	0
AF293961	129724	151340	Papillomaviridae	333750	Alphapapillomavirus	337044	Human papillomavirus - 26	AF293961	Human papillomavirus - 26	0	0	0	0	0	0	0	0	0
NC_001583	333762	151340	Papillomaviridae	333750	Alphapapillomavirus	337044	Human papillomavirus - 26	NC_001583	Human papillomavirus - 26	0	0	0	0	0	0	0	0	0
AB027020	37121	151340	Papillomaviridae	333750	Alphapapillomavirus	337044	Human papillomavirus - 26	AB027020	Human papillomavirus - 26	0	0	0	0	0	0	0	0	0
M62877	10595	151340	Papillomaviridae	333750	Alphapapillomavirus	337044	Human papillomavirus - 26	M62877	Human papillomavirus - 26	0	0	0	0	0	0	0	0	0
NC_001586	333763	151340	Papillomaviridae	333750	Alphapapillomavirus	337048	Human papillomavirus - 32	NC_001586	Human papillomavirus - 32	0	0	0	0	0	0	0	0	0
M73236	10590	151340	Papillomaviridae	333750	Alphapapillomavirus	337048	Human papillomavirus - 32	M73236	Human papillomavirus - 32	0	0	0	0	0	0	0	0	0
X94165	51033	151340	Papillomaviridae	333750	Alphapapillomavirus	337049	Human papillomavirus - 34	X94165	Human papillomavirus - 34	0	0	0	0	0	0	0	0	0
NC_001587	333764	151340	Papillomaviridae	333750	Alphapapillomavirus	337049	Human papillomavirus - 34	NC_001587	Human papillomavirus - 34	0	0	0	0	0	0	0	0	0
NC_001593	333765	151340	Papillomaviridae	333750	Alphapapillomavirus	337050	Human papillomavirus - 53	NC_001593	Human papillomavirus - 53	0	0	0	0	0	0	0	0	0
U31794	37119	151340	Papillomaviridae	333750	Alphapapillomavirus	337050	Human papillomavirus - 53	U31794	Human papillomavirus - 53	0	0	0	0	0	0	0	0	0
AM283393	333765	151340	Papillomaviridae	333750	Alphapapillomavirus	337050	Human papillomavirus - 53	AM283393	Human papillomavirus - 53	0	0	0	0	0	0	0	0	0
X74483	10596	151340	Papillomaviridae	333750	Alphapapillomavirus	337050	Human papillomavirus - 53	X74483	Human papillomavirus - 53	0	0	0	0	0	0	0	0	0
X74474	10611	151340	Papillomaviridae	333750	Alphapapillomavirus	337050	Human papillomavirus - 53	X74474	Human papillomavirus - 53	0	0	0	0	0	0	0	0	0
NC_001676	333766	151340	Papillomaviridae	333750	Alphapapillomavirus	333766	Human papillomavirus - 54	NC_001676	Human papillomavirus - 54	0	0	0	0	0	0	0	0	0
AF436129	333766	151340	Papillomaviridae	333750	Alphapapillomavirus	333766	Human papillomavirus - 54	AF436129	Human papillomavirus - 54	0	0	0	0	0	0	0	0	0
U31788	10592	151340	Papillomaviridae	333750	Alphapapillomavirus	333754	Human papillomavirus - 6	U31788	Human papillomavirus - 6	0	0	0	0	0	0	0	0	0
U31791	37114	151340	Papillomaviridae	333750	Alphapapillomavirus	333754	Human papillomavirus - 6	U31791	Human papillomavirus - 6	0	0	0	0	0	0	0	0	0
DQ344807	10573	151340	Papillomaviridae	333750	Alphapapillomavirus	333754	Human papillomavirus - 6	DQ344807	Human papillomavirus - 6	0	0	0	0	0	0	0	0	0
X62844	10576	151340	Papillomaviridae	333750	Alphapapillomavirus	333754	Human papillomavirus - 6	X62844	Human papillomavirus - 6	0	0	0	0	0	0	0	0	0
NC_001355	10600	151340	Papillomaviridae	333750	Alphapapillomavirus	333754	Human papillomavirus - 6	NC_001355	Human papillomavirus - 6	0	0	0	0	0	0	0	0	0
M14119	10580	151340	Papillomaviridae	333750	Alphapapillomavirus	333754	Human papillomavirus - 6	M14119	Human papillomavirus - 6	0	0	0	0	0	0	0	0	0
AF436130	44028	151340	Papillomaviridae	333750	Alphapapillomavirus	333754	Human papillomavirus - 6	AF436130	Human papillomavirus - 6	0	0	0	0	0	0	0	0	0
U40822	44028	151340	Papillomaviridae	333750	Alphapapillomavirus	333754	Human papillomavirus - 6	U40822	Human papillomavirus - 6	0	0	0	0	0	0	0	0	0
L36108	10580	151340	Papillomaviridae	333750	Alphapapillomavirus	333754	Human papillomavirus - 6	L36108	Human papillomavirus - 6	0	0	0	0	0	0	0	0	0
AF436128	202250	151340	Papillomaviridae	333750	Alphapapillomavirus	333767	Human papillomavirus - 61	AF436128	Human papillomavirus - 61	0	0	0	0	0	0	0	0	0
X94164	333770	151340	Papillomaviridae	333750	Alphapapillomavirus	333767	Human papillomavirus - 61	X94164	Human papillomavirus - 61	0	0	0	0	0	0	0	0	0
AF151983	333772	151340	Papillomaviridae	333750	Alphapapillomavirus	333767	Human papillomavirus - 61	AF151983	Human papillomavirus - 61	0	0	0	0	0	0	0	0	0
AF349909	171370	151340	Papillomaviridae	333750	Alphapapillomavirus	333767	Human papillomavirus - 61	AF349909	Human papillomavirus - 61	0	0	0	0	0	0	0	0	0
AY395706	334210	151340	Papillomaviridae	333750	Alphapapillomavirus	333767	Human papillomavirus - 61	AY395706	Human papillomavirus - 61	0	0	0	0	0	0	0	0	0
DQ080083	338327	151340	Papillomaviridae	333750	Alphapapillomavirus	333767	Human papillomavirus - 61	DQ080083	Human papillomavirus - 61	0	0	0	0	0	0	0	0	0
AJ620209	333771	151340	Papillomaviridae	333750	Alphapapillomavirus	333767	Human papillomavirus - 61	AJ620209	Human papillomavirus - 61	0	0	0	0	0	0	0	0	0
AJ400628	120381	151340	Papillomaviridae	333750	Alphapapillomavirus	333767	Human papillomavirus - 61	AJ400628	Human papillomavirus - 61	0	0	0	0	0	0	0	0	0
NC_001694	333767	151340	Papillomaviridae	333750	Alphapapillomavirus	333767	Human papillomavirus - 61	NC_001694	Human papillomavirus - 61	0	0	0	0	0	0	0	0	0
AF293960	150546	151340	Papillomaviridae	333750	Alphapapillomavirus	333767	Human papillomavirus - 61	AF293960	Human papillomavirus - 61	0	0	0	0	0	0	0	0	0
AJ620205	10591	151340	Papillomaviridae	333750	Alphapapillomavirus	333757	Human papillomavirus - 7	AJ620205	Human papillomavirus - 7	0	0	0	0	0	0	0	0	0
AF419318	202252	151340	Papillomaviridae	333750	Alphapapillomavirus	333757	Human papillomavirus - 7	AF419318	Human papillomavirus - 7	0	0	0	0	0	0	0	0	0
X74478	10615	151340	Papillomaviridae	333750	Alphapapillomavirus	333757	Human papillomavirus - 7	X74478	Human papillomavirus - 7	0	0	0	0	0	0	0	0	0
NC_002644	120686	151340	Papillomaviridae	333750	Alphapapillomavirus	333768	Human papillomavirus - 71	NC_002644	Human papillomavirus - 71	0	0	0	0	0	0	0	0	0
DQ080082	338326	151340	Papillomaviridae	333750	Alphapapillomavirus	333768	Human papillomavirus - 71	DQ080082	Human papillomavirus - 71	0	0	0	0	0	0	0	0	0
NC_004104	333769	151340	Papillomaviridae	333750	Alphapapillomavirus	333769	Human papillomavirus - cand90	NC_004104	Human papillomavirus - cand90	0	0	0	0	0	0	0	0	0
Y15173	69984	151340	Papillomaviridae	333922	Betapapillomavirus	334207	Human papillomavirus - 49	Y15173	Human papillomavirus - 49	0	0	0	0	0	0	0	0	0
Y15174	69985	151340	Papillomaviridae	333922	Betapapillomavirus	334207	Human papillomavirus - 49	Y15174	Human papillomavirus - 49	0	0	0	0	0	0	0	0	0
NC_001591	10616	151340	Papillomaviridae	333922	Betapapillomavirus	334207	Human papillomavirus - 49	NC_001591	Human papillomavirus - 49	0	0	0	0	0	0	0	0	0
U31785	37957	151340	Papillomaviridae	333922	Betapapillomavirus	337051	Human papillomavirus - 5	U31785	Human papillomavirus - 5	0	0	0	0	0	0	0	0	0
X74466	10604	151340	Papillomaviridae	333922	Betapapillomavirus	337051	Human papillomavirus - 5	X74466	Human papillomavirus - 5	0	0	0	0	0	0	0	0	0
NC_001531	333923	151340	Papillomaviridae	333922	Betapapillomavirus	337051	Human papillomavirus - 5	NC_001531	Human papillomavirus - 5	0	0	0	0	0	0	0	0	0
EF028290	419544	151340	Papillomaviridae	333922	Betapapillomavirus	337051	Human papillomavirus - 5	EF028290	Human papillomavirus - 5	0	0	0	0	0	0	0	0	0
X74471	10609	151340	Papillomaviridae	333922	Betapapillomavirus	337051	Human papillomavirus - 5	X74471	Human papillomavirus - 5	0	0	0	0	0	0	0	0	0
U31778	31547	151340	Papillomaviridae	333922	Betapapillomavirus	337051	Human papillomavirus - 5	U31778	Human papillomavirus - 5	0	0	0	0	0	0	0	0	0
AY382778	247268	151340	Papillomaviridae	333922	Betapapillomavirus	337051	Human papillomavirus - 5	AY382778	Human papillomavirus - 5	0	0	0	0	0	0	0	0	0
X74470	10608	151340	Papillomaviridae	333922	Betapapillomavirus	337051	Human papillomavirus - 5	X74470	Human papillomavirus - 5	0	0	0	0	0	0	0	0	0
M12737	10579	151340	Papillomaviridae	333922	Betapapillomavirus	337051	Human papillomavirus - 5	M12737	Human papillomavirus - 5	0	0	0	0	0	0	0	0	0
U31779	31548	151340	Papillomaviridae	333922	Betapapillomavirus	337051	Human papillomavirus - 5	U31779	Human papillomavirus - 5	0	0	0	0	0	0	0	0	0
M32305	10594	151340	Papillomaviridae	333922	Betapapillomavirus	337051	Human papillomavirus - 5	M32305	Human papillomavirus - 5	0	0	0	0	0	0	0	0	0
X74467	31546	151340	Papillomaviridae	333922	Betapapillomavirus	337051	Human papillomavirus - 5	X74467	Human papillomavirus - 5	0	0	0	0	0	0	0	0	0
U31786	37958	151340	Papillomaviridae	333922	Betapapillomavirus	333924	Human papillomavirus - 9	U31786	Human papillomavirus - 9	0	0	0	0	0	0	0	0	0
U31780	37954	151340	Papillomaviridae	333922	Betapapillomavirus	333924	Human papillomavirus - 9	U31780	Human papillomavirus - 9	0	0	0	0	0	0	0	0	0
X74469	10607	151340	Papillomaviridae	333922	Betapapillomavirus	333924	Human papillomavirus - 9	X74469	Human papillomavirus - 9	0	0	0	0	0	0	0	0	0
U31781	37955	151340	Papillomaviridae	333922	Betapapillomavirus	333924	Human papillomavirus - 9	U31781	Human papillomavirus - 9	0	0	0	0	0	0	0	0	0
DQ090005	334514	151340	Papillomaviridae	333922	Betapapillomavirus	333924	Human papillomavirus - 9	DQ090005	Human papillomavirus - 9	0	0	0	0	0	0	0	0	0
NC_001596	10621	151340	Papillomaviridae	333922	Betapapillomavirus	333924	Human papillomavirus - 9	NC_001596	Human papillomavirus - 9	0	0	0	0	0	0	0	0	0
X74468	10606	151340	Papillomaviridae	333922	Betapapillomavirus	333924	Human papillomavirus - 9	X74468	Human papillomavirus - 9	0	0	0	0	0	0	0	0	0
Y15176	69987	151340	Papillomaviridae	333922	Betapapillomavirus	333924	Human papillomavirus - 9	Y15176	Human papillomavirus - 9	0	0	0	0	0	0	0	0	0
NC_004500	211787	151340	Papillomaviridae	333922	Betapapillomavirus	334208	Human papillomavirus - cand92	NC_004500	Human papillomavirus - cand92	0	0	0	0	0	0	0	0	0
NC_005134	247269	151340	Papillomaviridae	333922	Betapapillomavirus	334209	Human papillomavirus - cand96	NC_005134	Human papillomavirus - cand96	0	0	0	0	0	0	0	0	0
NC_001522	337052	151340	Papillomaviridae	325454	Deltapapillomavirus	337052	Bovine papillomavirus - 1	NC_001522	Bovine papillomavirus - 1	0	0	0	0	0	0	0	0	0
M20219	10560	151340	Papillomaviridae	325454	Deltapapillomavirus	337052	Bovine papillomavirus - 1	M20219	Bovine papillomavirus - 1	0	0	0	0	0	0	0	0	0
NC_001789	56144	151340	Papillomaviridae	325454	Deltapapillomavirus	56144	Ovine papillomavirus - 1	NC_001789	Ovine papillomavirus - 1	0	0	0	0	0	0	0	0	0
U83595	56145	151340	Papillomaviridae	325454	Deltapapillomavirus	56144	Ovine papillomavirus - 1	U83595	Ovine papillomavirus - 1	0	0	0	0	0	0	0	0	0
NC_004195	40537	151340	Papillomaviridae	325459	Epsilonpapillomavirus	40537	Bovine papillomavirus - 5	NC_004195	Bovine papillomavirus - 5	0	0	0	0	0	0	0	0	0
NC_004068	197771	151340	Papillomaviridae	325458	Etapapillomavirus	10577	Chaffinch papillomavirus	NC_004068	Chaffinch papillomavirus	0	0	0	0	0	0	0	0	0
AJ620210	260716	151340	Papillomaviridae	325455	Gammapapillomavirus	333926	Human papillomavirus - 4	AJ620210	Human papillomavirus - 4	0	0	0	0	0	0	0	0	0
NC_001457	10617	151340	Papillomaviridae	325455	Gammapapillomavirus	333926	Human papillomavirus - 4	NC_001457	Human papillomavirus - 4	0	0	0	0	0	0	0	0	0
NC_001690	40538	151340	Papillomaviridae	325455	Gammapapillomavirus	333928	Human papillomavirus - 48	NC_001690	Human papillomavirus - 48	0	0	0	0	0	0	0	0	0
NC_001691	40539	151340	Papillomaviridae	325455	Gammapapillomavirus	333929	Human papillomavirus - 50	NC_001691	Human papillomavirus - 50	0	0	0	0	0	0	0	0	0
NC_001693	40540	151340	Papillomaviridae	325455	Gammapapillomavirus	333930	Human papillomavirus - 60	NC_001693	Human papillomavirus - 60	0	0	0	0	0	0	0	0	0
NC_001605	10567	151340	Papillomaviridae	325456	Iotapapillomavirus	10567	Mastomys natalensis papillomavirus	NC_001605	Mastomys natalensis papillomavirus	0	0	0	0	0	0	0	0	0
NC_002232	122291	151340	Papillomaviridae	325457	Kappapapillomavirus	122291	Rabbit oral papillomavirus	NC_002232	Rabbit oral papillomavirus	0	0	0	0	0	0	0	0	0
NC_001619	35258	151340	Papillomaviridae	325462	Lambdapapillomavirus	35258	Canine oral papillomavirus	NC_001619	Canine oral papillomavirus	0	0	0	0	0	0	0	0	0
NC_004765	181667	151340	Papillomaviridae	325462	Lambdapapillomavirus	181667	Feline papillomavirus	NC_004765	Feline papillomavirus	0	0	0	0	0	0	0	0	0
NC_001356	334203	151340	Papillomaviridae	334202	Mupapillomavirus	334203	Human papillomavirus - 1	NC_001356	Human papillomavirus - 1	0	0	0	0	0	0	0	0	0
NC_001458	28311	151340	Papillomaviridae	334202	Mupapillomavirus	334204	Human papillomavirus - 63	NC_001458	Human papillomavirus - 63	0	0	0	0	0	0	0	0	0
NC_006564	292792	151340	Papillomaviridae		na	292792	Canine papillomavirus 2	NC_006564	Canine papillomavirus 2	0	0	0	0	0	0	0	0	0
NC_008032	338903	151340	Papillomaviridae		na	338903	Capra hircus papillomavirus type 1	NC_008032	Capra hircus papillomavirus type 1	0	0	0	0	0	0	0	0	0
U72630	52440	151340	Papillomaviridae		na	52438	Colobus monkey papillomavirus	U72630	Colobus monkey papillomavirus	0	0	0	0	0	0	0	0	0
NC_001838	66261	151340	Papillomaviridae		na	66261	Common chimpanzee papillomavirus 1	NC_001838	Common chimpanzee papillomavirus 1	0	0	0	0	0	0	0	0	0
NC_004194	185207	151340	Papillomaviridae		na	185207	Equinus papillomavirus	NC_004194	Equinus papillomavirus	0	0	0	0	0	0	0	0	0
NC_006951	291590	151340	Papillomaviridae		na	291590	Erethizon dorsatum papillomavirus type 1	NC_006951	Erethizon dorsatum papillomavirus type 1	0	0	0	0	0	0	0	0	0
M73258	10566	151340	Papillomaviridae		na	10566	Human papillomavirus	M73258	Human papillomavirus	0	0	0	0	0	0	0	0	0
NC_004761	79691	151340	Papillomaviridae		na	79691	Human papillomavirus RTRX7	NC_004761	Human papillomavirus RTRX7	0	0	0	0	0	0	0	0	0
NC_008189	338325	151340	Papillomaviridae		na	338325	Human papillomavirus type 101	NC_008189	Human papillomavirus type 101	0	0	0	0	0	0	0	0	0
NC_008188	338323	151340	Papillomaviridae		na	338323	Human papillomavirus type 103	NC_008188	Human papillomavirus type 103	0	0	0	0	0	0	0	0	0
NC_001683	37956	151340	Papillomaviridae		na	37956	Human papillomavirus type 24	NC_001683	Human papillomavirus type 24	0	0	0	0	0	0	0	0	0
NC_008582	10568	151340	Papillomaviridae		na	10568	Old World harvest mouse papillomavirus	NC_008582	Old World harvest mouse papillomavirus	0	0	0	0	0	0	0	0	0
NC_007150	312349	151340	Papillomaviridae		na	312349	Procyon lotor papillomavirus type 1	NC_007150	Procyon lotor papillomavirus type 1	0	0	0	0	0	0	0	0	0
NC_006563	291589	151340	Papillomaviridae		na	291589	Trichechus manatus latirostris papillomavirus type 1	NC_006563	Trichechus manatus latirostris papillomavirus type 1	0	0	0	0	0	0	0	0	0
NC_008184	316155	151340	Papillomaviridae		na	316155	Tursiops truncatus papillomavirus type 2	NC_008184	Tursiops truncatus papillomavirus type 2	0	0	0	0	0	0	0	0	0
NC_001354	10589	151340	Papillomaviridae	475861	Nupapillomavirus	334205	Human papillomavirus - 41	NC_001354	Human papillomavirus - 41	0	0	0	0	0	0	0	0	0
NC_003348	82676	151340	Papillomaviridae	325461	Omikronpapillomavirus	82676	Phocoena spinipinnis papillomavirus	NC_003348	Phocoena spinipinnis papillomavirus	0	0	0	0	0	0	0	0	0
NC_003973	197772	151340	Papillomaviridae	334213	Thetapapillomavirus	197772	Psittacus erithacus timneh papillomavirus	NC_003973	Psittacus erithacus timneh papillomavirus	0	0	0	0	0	0	0	0	0
AF422844	173558	11158	Paramyxoviridae	260963	Avulavirus	35302	Avian paramyxovirus 2	AF422844	Avian paramyxovirus 2	0	0	0	0	0	0	0	0	0
AY137207	207247	11158	Paramyxoviridae	260963	Avulavirus	207246	Avian paramyxovirus 3	AY137207	Avian paramyxovirus 3	0	0	0	0	0	0	0	0	0
D14031	28274	11158	Paramyxoviridae	260963	Avulavirus	28274	Avian paramyxovirus 4	D14031	Avian paramyxovirus 4	0	0	0	0	0	0	0	0	0
NC_003043	157619	11158	Paramyxoviridae	260963	Avulavirus	157619	Avian paramyxovirus 6	NC_003043	Avian paramyxovirus 6	0	0	0	0	0	0	0	0	0
NC_005036	204987	11158	Paramyxoviridae	260963	Avulavirus	204987	Goose paramyxovirus SF02	NC_005036	Goose paramyxovirus SF02	0	0	0	0	0	0	0	0	0
AY865652	11176	11158	Paramyxoviridae	260963	Avulavirus	11176	Newcastle disease virus	AY865652	Newcastle disease virus	0	0	0	0	0	0	0	0	0
AF419395	11176	11158	Paramyxoviridae	260963	Avulavirus	11176	Newcastle disease virus	AF419395	Newcastle disease virus	0	0	0	0	0	0	0	0	0
AY262106	11176	11158	Paramyxoviridae	260963	Avulavirus	11176	Newcastle disease virus	AY262106	Newcastle disease virus	0	0	0	0	0	0	0	0	0
NC_002617	11176	11158	Paramyxoviridae	260963	Avulavirus	11176	Newcastle disease virus	NC_002617	Newcastle disease virus	0	0	0	0	0	0	0	0	0
EF201805	11176	11158	Paramyxoviridae	260963	Avulavirus	11176	Newcastle disease virus	EF201805	Newcastle disease virus	0	0	0	0	0	0	0	0	0
AY562989	11176	11158	Paramyxoviridae	260963	Avulavirus	11176	Newcastle disease virus	AY562989	Newcastle disease virus	0	0	0	0	0	0	0	0	0
AY049766	11176	11158	Paramyxoviridae	260963	Avulavirus	11176	Newcastle disease virus	AY049766	Newcastle disease virus	0	0	0	0	0	0	0	0	0
AY562991	11176	11158	Paramyxoviridae	260963	Avulavirus	11176	Newcastle disease virus	AY562991	Newcastle disease virus	0	0	0	0	0	0	0	0	0
AY562987	11176	11158	Paramyxoviridae	260963	Avulavirus	11176	Newcastle disease virus	AY562987	Newcastle disease virus	0	0	0	0	0	0	0	0	0
AY225110	11176	11158	Paramyxoviridae	260963	Avulavirus	11176	Newcastle disease virus	AY225110	Newcastle disease virus	0	0	0	0	0	0	0	0	0
AB124597	11176	11158	Paramyxoviridae	260963	Avulavirus	11176	Newcastle disease virus	AB124597	Newcastle disease virus	0	0	0	0	0	0	0	0	0
AY741404	11176	11158	Paramyxoviridae	260963	Avulavirus	11176	Newcastle disease virus	AY741404	Newcastle disease virus	0	0	0	0	0	0	0	0	0
AJ880277	159079	11158	Paramyxoviridae	260963	Avulavirus	11176	Newcastle disease virus	AJ880277	Newcastle disease virus	0	0	0	0	0	0	0	0	0
AY562986	11176	11158	Paramyxoviridae	260963	Avulavirus	11176	Newcastle disease virus	AY562986	Newcastle disease virus	0	0	0	0	0	0	0	0	0
NC_001906	63330	11158	Paramyxoviridae	260964	Henipavirus	63330	Hendra virus	NC_001906	Hendra virus	0	0	0	0	0	0	0	0	0
NC_002728	121791	11158	Paramyxoviridae	260964	Henipavirus	121791	Nipah virus	NC_002728	Nipah virus	0	0	0	0	0	0	0	0	0
AY988601	121791	11158	Paramyxoviridae	260964	Henipavirus	121791	Nipah virus	AY988601	Nipah virus	0	0	0	0	0	0	0	0	0
AJ492378	11264	11158	Paramyxoviridae	162387	Metapneumovirus	38525	Avian metapneumovirus	AJ492378	Avian metapneumovirus	0	0	0	0	0	0	0	0	0
NC_007652	38525	11158	Paramyxoviridae	162387	Metapneumovirus	38525	Avian metapneumovirus	NC_007652	Avian metapneumovirus	0	0	0	0	0	0	0	0	0
AY640317	38525	11158	Paramyxoviridae	162387	Metapneumovirus	38525	Avian metapneumovirus	AY640317	Avian metapneumovirus	0	0	0	0	0	0	0	0	0
NC_004148	162145	11158	Paramyxoviridae	162387	Metapneumovirus	162145	Human metapneumovirus	NC_004148	Human metapneumovirus	0	0	0	0	0	0	0	0	0
AY525843	162145	11158	Paramyxoviridae	162387	Metapneumovirus	162145	Human metapneumovirus	AY525843	Human metapneumovirus	0	0	0	0	0	0	0	0	0
AY297748	162145	11158	Paramyxoviridae	162387	Metapneumovirus	162145	Human metapneumovirus	AY297748	Human metapneumovirus	0	0	0	0	0	0	0	0	0
AF371337	162145	11158	Paramyxoviridae	162387	Metapneumovirus	162145	Human metapneumovirus	AF371337	Human metapneumovirus	0	0	0	0	0	0	0	0	0
NC_001921	11232	11158	Paramyxoviridae	11229	Morbillivirus	11232	Canine distemper virus	NC_001921	Canine distemper virus	0	0	0	0	0	0	0	0	0
X80757	36410	11158	Paramyxoviridae	11229	Morbillivirus	36410	Cetacean morbillivirus	X80757	Cetacean morbillivirus	0	0	0	0	0	0	0	0	0
AY949833	38270	11158	Paramyxoviridae	11229	Morbillivirus	36410	Cetacean morbillivirus	AY949833	Cetacean morbillivirus	0	0	0	0	0	0	0	0	0
NC_005283	37131	11158	Paramyxoviridae	11229	Morbillivirus	36410	Cetacean morbillivirus	NC_005283	Cetacean morbillivirus	0	0	0	0	0	0	0	0	0
DQ263697	11234	11158	Paramyxoviridae	11229	Morbillivirus	11234	Measles virus	DQ263697	Measles virus	0	0	0	0	0	0	0	0	0
NC_001498	11234	11158	Paramyxoviridae	11229	Morbillivirus	11234	Measles virus	NC_001498	Measles virus	0	0	0	0	0	0	0	0	0
X74443	31604	11158	Paramyxoviridae	11229	Morbillivirus	31604	Peste-des-petits-ruminants virus	X74443	Peste-des-petits-ruminants virus	0	0	0	0	0	0	0	0	0
D10371	11240	11158	Paramyxoviridae	11229	Morbillivirus	11240	Phocine distemper virus	D10371	Phocine distemper virus	0	0	0	0	0	0	0	0	0
Y09630	11240	11158	Paramyxoviridae	11229	Morbillivirus	11240	Phocine distemper virus	Y09630	Phocine distemper virus	0	0	0	0	0	0	0	0	0
NC_006296	11242	11158	Paramyxoviridae	11229	Morbillivirus	11241	Rinderpest virus	NC_006296	Rinderpest virus	0	0	0	0	0	0	0	0	0
AB021977	11241	11158	Paramyxoviridae	11229	Morbillivirus	11241	Rinderpest virus	AB021977	Rinderpest virus	0	0	0	0	0	0	0	0	0
NC_007803	341053	11158	Paramyxoviridae		na	341053	Beilong virus	NC_007803	Beilong virus	0	0	0	0	0	0	0	0	0
AF213354	114976	11158	Paramyxoviridae		na	114976	Chimeric human parainfluenza virus rPIV3-2	AF213354	Chimeric human parainfluenza virus rPIV3-2	0	0	0	0	0	0	0	0	0
NC_005084	122203	11158	Paramyxoviridae		na	122203	Fer-de-lance virus	NC_005084	Fer-de-lance virus	0	0	0	0	0	0	0	0	0
NC_007454	322067	11158	Paramyxoviridae		na	322067	J-virus	NC_007454	J-virus	0	0	0	0	0	0	0	0	0
NC_007620	152219	11158	Paramyxoviridae		na	152219	Menangle virus	NC_007620	Menangle virus	0	0	0	0	0	0	0	0	0
NC_005339	241630	11158	Paramyxoviridae		na	241630	Mossman virus	NC_005339	Mossman virus	0	0	0	0	0	0	0	0	0
D13990	32611	11158	Paramyxoviridae		na	32611	Murayama virus	D13990	Murayama virus	0	0	0	0	0	0	0	0	0
AY725422	299729	11158	Paramyxoviridae		na	299729	Paramyxovirus GonoGER85	AY725422	Paramyxovirus GonoGER85	0	0	0	0	0	0	0	0	0
AF349404	156909	11158	Paramyxoviridae		na	156909	Reptilian paramyxovirus	AF349404	Reptilian paramyxovirus	0	0	0	0	0	0	0	0	0
AF349405	156909	11158	Paramyxoviridae		na	156909	Reptilian paramyxovirus	AF349405	Reptilian paramyxovirus	0	0	0	0	0	0	0	0	0
AF237881	120499	11158	Paramyxoviridae		na	120499	Salem virus	AF237881	Salem virus	0	0	0	0	0	0	0	0	0
AF286045	157272	11158	Paramyxoviridae		na	157272	Snake ATCC-VR-1408 paramyxovirus	AF286045	Snake ATCC-VR-1408 paramyxovirus	0	0	0	0	0	0	0	0	0
AF286043	157537	11158	Paramyxoviridae		na	157537	Snake ATCC-VR-1409 paramyxovirus	AF286043	Snake ATCC-VR-1409 paramyxovirus	0	0	0	0	0	0	0	0	0
NC_004074	162013	11158	Paramyxoviridae		na	162013	Tioman virus	NC_004074	Tioman virus	0	0	0	0	0	0	0	0	0
NC_002199	92129	11158	Paramyxoviridae		na	92129	Tupaia paramyxovirus	NC_002199	Tupaia paramyxovirus	0	0	0	0	0	0	0	0	0
NC_001989	11246	11158	Paramyxoviridae	11245	Pneumovirus	11246	Bovine respiratory syncytial virus	NC_001989	Bovine respiratory syncytial virus	0	0	0	0	0	0	0	0	0
NC_001781	11250	11158	Paramyxoviridae	11245	Pneumovirus	11250	Human respiratory syncytial virus	NC_001781	Human respiratory syncytial virus	0	0	0	0	0	0	0	0	0
AY911262	11250	11158	Paramyxoviridae	11245	Pneumovirus	11250	Human respiratory syncytial virus	AY911262	Human respiratory syncytial virus	0	0	0	0	0	0	0	0	0
NC_006579	270473	11158	Paramyxoviridae	11245	Pneumovirus	11263	Murine pneumonia virus	NC_006579	Murine pneumonia virus	0	0	0	0	0	0	0	0	0
U07233	28869	11158	Paramyxoviridae	11245	Pneumovirus	28869	Ovine respiratory syncytial virus	U07233	Ovine respiratory syncytial virus	0	0	0	0	0	0	0	0	0
NC_001803	12814	11158	Paramyxoviridae	11245	Pneumovirus	12814	Respiratory syncytial virus	NC_001803	Respiratory syncytial virus	0	0	0	0	0	0	0	0	0
[truncated: 1,970 more rows]
