# Supplementary material for: Nonparametric methods for the analysis of single-color pathogen microarrays
Source: BMC Bioinformatics. 2010 Jun 28;11:354. doi: 10.1186/1471-2105-11-354 (PMC2909221; doi:10.1186/1471-2105-11-354)
Supplement: Additional File 8 — Fluorescent signal data used in table 3. Compressed file in CSV format containing a table of signal values where probe reverse complements and replicates are in rows. Data is not corrected for probe sequence composition. [file 1471-2105-11-354-S8.ZIP › Table3-SignalData.csv]

Filename	ProbeID	ProbeType	Signal	SignalPercentile	Log2Signal	RevCompProbeID	RevCompSignal	RevCompSignalPercentile	RevCompLog2Signal
US22502688_251614710004_S01_GE2-v4_91-BETA_3_1_1.txt	0000_HSK:FruitFly-CytochromeB	HumanControl	124.1540632	5	6.955987667
US22502688_251614710004_S01_GE2-v4_91-BETA_3_1_1.txt	0000000_pCR2.1	pCR2.1	199.3390205	40	7.639080334	0000000_pCR2.1rc	197.3390205	27	7.624532443
US22502688_251614710004_S01_GE2-v4_91-BETA_3_1_1.txt	0000001_pCR2.1rc	pCR2.1	130.9315294	5	7.032668742	0000001_pCR2.1	130.9315294	5	7.032668742
US22502688_251614710004_S01_GE2-v4_91-BETA_3_1_1.txt	0000002_pCR2.1	pCR2.1	188.5208551	13	7.55858032	0000002_pCR2.1rc	192.5208551	15	7.588870926
US22502688_251614710004_S01_GE2-v4_91-BETA_3_1_1.txt	0000003_pCR2.1	pCR2.1	194.272572	17	7.601938421	0000003_pCR2.1rc	196.772572	24	7.620385329
US22502688_251614710004_S01_GE2-v4_91-BETA_3_1_1.txt	0000004_pCR2.1rc	pCR2.1	175.8521349	10	7.458219039	0000004_pCR2.1	172.2047366	10	7.427981016
US22502688_251614710004_S01_GE2-v4_91-BETA_3_1_1.txt	0000005_pCR2.1rc	pCR2.1	204.0563893	63	7.672824074	0000005_pCR2.1	193.0563893	16	7.592878491
US22502688_251614710004_S01_GE2-v4_91-BETA_3_1_1.txt	0000006_pCR2.1	pCR2.1	108.8727497	4	6.76649909	0000006_pCR2.1rc	161.8727497	8	7.338716327
US22502688_251614710004_S01_GE2-v4_91-BETA_3_1_1.txt	0000007_pCR2.1	pCR2.1	222.3063523	75	7.796405363	0000007_pCR2.1rc	196.3063523	22	7.616963048
US22502688_251614710004_S01_GE2-v4_91-BETA_3_1_1.txt	0000008_pCR2.1rc	pCR2.1	220.4270633	74	7.784157554	0000008_pCR2.1	197.4270633	28	7.625175958
US22502688_251614710004_S01_GE2-v4_91-BETA_3_1_1.txt	0000009_pCR2.1rc	pCR2.1	125.4933179	5	6.971466737	0000009_pCR2.1	533.4933179	91	9.059326391
US22502688_251614710004_S01_GE2-v4_91-BETA_3_1_1.txt	0000010_pCR2.1rc	pCR2.1	283.0656135	84	8.144992693	0000010_pCR2.1	236.0656135	78	7.883044097
US22502688_251614710004_S01_GE2-v4_91-BETA_3_1_1.txt	0000011_pCR2.1rc	pCR2.1	841.230874	94	9.716357989	0000011_pCR2.1	2647.730874	98	11.37054077
US22502688_251614710004_S01_GE2-v4_91-BETA_3_1_1.txt	0000012_pCR2.1	pCR2.1	161.1704867	8	7.332443774	0000012_pCR2.1rc	156.1704867	8	7.286978027
US22502688_251614710004_S01_GE2-v4_91-BETA_3_1_1.txt	0000013_pCR2.1	pCR2.1	342.301919	87	8.41912557	0000013_pCR2.1rc	3368.301919	99	11.71780575
US22502688_251614710004_S01_GE2-v4_91-BETA_3_1_1.txt	0000014_pCR2.1	pCR2.1	115.1857544	4	6.847818493	0000014_pCR2.1rc	110.1857544	4	6.783793904
US22502688_251614710004_S01_GE2-v4_91-BETA_3_1_1.txt	0000016_pCR2.1	pCR2.1	174.2264766	10	7.444820072	0000016_pCR2.1rc	164.2264766	9	7.359542927
US22502688_251614710004_S01_GE2-v4_91-BETA_3_1_1.txt	0000018_pCR2.1rc	pCR2.1	144.6788147	7	7.176709873	0000018_pCR2.1	142.1788147	6	7.151562703
US22502688_251614710004_S01_GE2-v4_91-BETA_3_1_1.txt	0000019_pCR2.1	pCR2.1	196.0177224	21	7.614840287	0000019_pCR2.1rc	193.0177224	15	7.592589508
US22502688_251614710004_S01_GE2-v4_91-BETA_3_1_1.txt	0000020_pCR2.1rc	pCR2.1	180.2171179	11	7.493592242	0000020_pCR2.1	182.2171179	11	7.509514686
US22502688_251614710004_S01_GE2-v4_91-BETA_3_1_1.txt	0000021_pCR2.1rc	pCR2.1	196.7870298	24	7.620491326	0000021_pCR2.1	198.2870298	33	7.631446502
US22502688_251614710004_S01_GE2-v4_91-BETA_3_1_1.txt	0000022_pCR2.1	pCR2.1	194.8664757	18	7.606342104	0000022_pCR2.1rc	195.8664757	20	7.613726678
US22502688_251614710004_S01_GE2-v4_91-BETA_3_1_1.txt	0000023_pCR2.1rc	pCR2.1	343.6458132	87	8.424778572	0000023_pCR2.1	1004.645813	95	9.972471255
US22502688_251614710004_S01_GE2-v4_91-BETA_3_1_1.txt	0000024_pCR2.1	pCR2.1	209.4153381	69	7.710223302	0000024_pCR2.1rc	625.9153381	93	9.28982372
US22502688_251614710004_S01_GE2-v4_91-BETA_3_1_1.txt	0001_HSK:FruitFly-CytochromeB	HumanControl	453.8519669	90	8.826078
US22502688_251614710004_S01_GE2-v4_91-BETA_3_1_1.txt	0002_HSK:FruitFly-CytochromeB	HumanControl	196.3615767	22	7.617368846
US22502688_251614710004_S01_GE2-v4_91-BETA_3_1_1.txt	0003_HSK:FruitFly-CytochromeB	HumanControl	198.0629206	32	7.629815008
US22502688_251614710004_S01_GE2-v4_91-BETA_3_1_1.txt	0004_HSK:Chicken-CytochromeB	HumanControl	276.1886394	83	8.109510168
US22502688_251614710004_S01_GE2-v4_91-BETA_3_1_1.txt	0005_HSK:Chicken-CytochromeB	HumanControl	198.4472979	34	7.632612108
US22502688_251614710004_S01_GE2-v4_91-BETA_3_1_1.txt	0006_HSK:Rabbit-CytochromeB	HumanControl	478.0814807	91	8.901112711
US22502688_251614710004_S01_GE2-v4_91-BETA_3_1_1.txt	0007_HSK:Rabbit-CytochromeB	HumanControl	272.9132837	83	8.092298807
US22502688_251614710004_S01_GE2-v4_91-BETA_3_1_1.txt	0008_HSK:Human-CytochromeB	HumanControl	371.1765752	88	8.535961855
US22502688_251614710004_S01_GE2-v4_91-BETA_3_1_1.txt	0009_HSK:Human-CytochromeB	HumanControl	535.5924303	91	9.06499176
US22502688_251614710004_S01_GE2-v4_91-BETA_3_1_1.txt	0010_HSK:Human-CytochromeB	HumanControl	893.0074807	95	9.802528451
US22502688_251614710004_S01_GE2-v4_91-BETA_3_1_1.txt	0011_HSK:Pig-CytochromeB	HumanControl	2448.835394	98	11.25788009
US22502688_251614710004_S01_GE2-v4_91-BETA_3_1_1.txt	0012_HSK:Pig-CytochromeB	HumanControl	195.3857228	19	7.610181241
US22502688_251614710004_S01_GE2-v4_91-BETA_3_1_1.txt	0013_HSK:Pig-CytochromeB	HumanControl	1441.69086	97	10.49354613
US22502688_251614710004_S01_GE2-v4_91-BETA_3_1_1.txt	0014_HSK:Cow-CytochromeB	HumanControl	261.7409879	82	8.031996054
US22502688_251614710004_S01_GE2-v4_91-BETA_3_1_1.txt	0015_HSK:Cow-CytochromeB	HumanControl	252.623418	81	7.980844572
US22502688_251614710004_S01_GE2-v4_91-BETA_3_1_1.txt	0016_HSK:Hamster-CytochromeB	HumanControl	205.9964365	66	7.68647557
US22502688_251614710004_S01_GE2-v4_91-BETA_3_1_1.txt	0017_HSK:Hamster-CytochromeB	HumanControl	1722.410812	97	10.75021357
US22502688_251614710004_S01_GE2-v4_91-BETA_3_1_1.txt	0018_HSK:Mouse-CytochromeB	HumanControl	202.730874	60	7.663422004
US22502688_251614710004_S01_GE2-v4_91-BETA_3_1_1.txt	0019_HSK:Mouse-CytochromeB	HumanControl	760.7060259	94	9.571195223
US22502688_251614710004_S01_GE2-v4_91-BETA_3_1_1.txt	0020_HSK:Mouse-CytochromeB	HumanControl	293.0101516	85	8.194806839
US22502688_251614710004_S01_GE2-v4_91-BETA_3_1_1.txt	0021_HSK:Rat-CytochromeB	HumanControl	217.617672	73	7.765651907
US22502688_251614710004_S01_GE2-v4_91-BETA_3_1_1.txt	0022_HSK:Rat-CytochromeB	HumanControl	195.3877811	19	7.610196438
US22502688_251614710004_S01_GE2-v4_91-BETA_3_1_1.txt	0023_HSK:Zebrafish-CytochromeB	HumanControl	163.6057839	9	7.354079942
US22502688_251614710004_S01_GE2-v4_91-BETA_3_1_1.txt	0024_HSK:Zebrafish-CytochromeB	HumanControl	195.4146319	19	7.610394685
US22502688_251614710004_S01_GE2-v4_91-BETA_3_1_1.txt	0025_HSK:Zebrafish-CytochromeB	HumanControl	1082.463134	95	10.08010218
US22502688_251614710004_S01_GE2-v4_91-BETA_3_1_1.txt	0026_HSK:Carp-CytochromeB	HumanControl	192.3278879	15	7.587424161
US22502688_251614710004_S01_GE2-v4_91-BETA_3_1_1.txt	0027_HSK:Carp-CytochromeB	HumanControl	197.8069984	30	7.62794966
US22502688_251614710004_S01_GE2-v4_91-BETA_3_1_1.txt	0028_HSK:Carp-CytochromeB	HumanControl	667.6009618	93	9.382842223
US22502688_251614710004_S01_GE2-v4_91-BETA_3_1_1.txt	0029_HSK:Trout-CytochromeB	HumanControl	289.9634734	84	8.179727366
US22502688_251614710004_S01_GE2-v4_91-BETA_3_1_1.txt	0030_HSK:Trout-CytochromeB	HumanControl	200.4566441	48	7.647146426
US22502688_251614710004_S01_GE2-v4_91-BETA_3_1_1.txt	0031_HSK:Trout-CytochromeB	HumanControl	195.9105032	21	7.614050935
US22502688_251614710004_S01_GE2-v4_91-BETA_3_1_1.txt	0032_HSK:Flounder-CytochromeB	HumanControl	143.7835588	7	7.167754907
US22502688_251614710004_S01_GE2-v4_91-BETA_3_1_1.txt	0033_HSK:Flounder-CytochromeB	HumanControl	217.8374385	73	7.767108113
US22502688_251614710004_S01_GE2-v4_91-BETA_3_1_1.txt	0034_HSK:Flounder-CytochromeB	HumanControl	347.9831633	87	8.442873695
US22502688_251614710004_S01_GE2-v4_91-BETA_3_1_1.txt	0035_HSK:Trout-GAPDH	HumanControl	195.7427162	20	7.612814814
US22502688_251614710004_S01_GE2-v4_91-BETA_3_1_1.txt	0036_HSK:Trout-GAPDH	HumanControl	195.6903544	20	7.612428837
US22502688_251614710004_S01_GE2-v4_91-BETA_3_1_1.txt	0037_HSK:Trout-GAPDH	HumanControl	138.9203811	6	7.118114463
US22502688_251614710004_S01_GE2-v4_91-BETA_3_1_1.txt	0038_HSK:Trout-GAPDH	HumanControl	188.7178523	13	7.560087095
US22502688_251614710004_S01_GE2-v4_91-BETA_3_1_1.txt	0039_HSK:Trout-GAPDH	HumanControl	103.1482173	4	6.688575077
US22502688_251614710004_S01_GE2-v4_91-BETA_3_1_1.txt	0040_HSK:Human-GAPDH	HumanControl	193.6814228	16	7.597541772
US22502688_251614710004_S01_GE2-v4_91-BETA_3_1_1.txt	0041_HSK:Human-GAPDH	HumanControl	277.570915	83	8.116712594
US22502688_251614710004_S01_GE2-v4_91-BETA_3_1_1.txt	0042_HSK:Human-GAPDH	HumanControl	788.234945	94	9.6224819
US22502688_251614710004_S01_GE2-v4_91-BETA_3_1_1.txt	0043_HSK:Human-GAPDH	HumanControl	194.782249	18	7.605718396
US22502688_251614710004_S01_GE2-v4_91-BETA_3_1_1.txt	0044_HSK:Human-GAPDH	HumanControl	198.7995457	37	7.63517065
US22502688_251614710004_S01_GE2-v4_91-BETA_3_1_1.txt	0045_HSK:FruitFly-GAPDH	HumanControl	191.0506695	14	7.577811503
US22502688_251614710004_S01_GE2-v4_91-BETA_3_1_1.txt	0046_HSK:FruitFly-GAPDH	HumanControl	170.3023296	9	7.41195436
US22502688_251614710004_S01_GE2-v4_91-BETA_3_1_1.txt	0047_HSK:FruitFly-GAPDH	HumanControl	194.0702637	17	7.600435268
US22502688_251614710004_S01_GE2-v4_91-BETA_3_1_1.txt	0048_HSK:FruitFly-GAPDH	HumanControl	1227.934789	96	10.26201823
US22502688_251614710004_S01_GE2-v4_91-BETA_3_1_1.txt	0049_HSK:Midge-Hemoglobin	HumanControl	226.9973227	76	7.826531472
US22502688_251614710004_S01_GE2-v4_91-BETA_3_1_1.txt	0050_HSK:Midge-Hemoglobin	HumanControl	212.9219269	71	7.734180717
US22502688_251614710004_S01_GE2-v4_91-BETA_3_1_1.txt	0051_HSK:Midge-Hemoglobin	HumanControl	198.6720202	36	7.634244896
US22502688_251614710004_S01_GE2-v4_91-BETA_3_1_1.txt	0052_HSK:Midge-Hemoglobin	HumanControl	195.9833188	21	7.614587054
US22502688_251614710004_S01_GE2-v4_91-BETA_3_1_1.txt	0053_HSK:Mouse-Hemoglobin	HumanControl	197.0200227	25	7.622198445
US22502688_251614710004_S01_GE2-v4_91-BETA_3_1_1.txt	0054_HSK:Mouse-Hemoglobin	HumanControl	196.1439785	21	7.615769236
US22502688_251614710004_S01_GE2-v4_91-BETA_3_1_1.txt	0055_HSK:Mouse-Hemoglobin	HumanControl	198.8785695	37	7.635744014
US22502688_251614710004_S01_GE2-v4_91-BETA_3_1_1.txt	0056_HSK:Mouse-Hemoglobin	HumanControl	194.0942604	17	7.600613646
US22502688_251614710004_S01_GE2-v4_91-BETA_3_1_1.txt	0057_HSK:Mouse-Hemoglobin	HumanControl	200.3730109	47	7.646544389
US22502688_251614710004_S01_GE2-v4_91-BETA_3_1_1.txt	0058_HSK:Frog-Hemoglobin	HumanControl	190.8402163	14	7.576221416
US22502688_251614710004_S01_GE2-v4_91-BETA_3_1_1.txt	0059_HSK:Frog-Hemoglobin	HumanControl	196.6904759	24	7.619783291
US22502688_251614710004_S01_GE2-v4_91-BETA_3_1_1.txt	0060_HSK:Frog-Hemoglobin	HumanControl	141.2996682	6	7.142614267
US22502688_251614710004_S01_GE2-v4_91-BETA_3_1_1.txt	0061_HSK:Frog-Hemoglobin	HumanControl	197.5521649	28	7.626089846
US22502688_251614710004_S01_GE2-v4_91-BETA_3_1_1.txt	0062_HSK:Frog-Hemoglobin	HumanControl	199.1577493	39	7.637767807
US22502688_251614710004_S01_GE2-v4_91-BETA_3_1_1.txt	0063_HSK:Goat-Hemoglobin	HumanControl	123.4933179	5	6.948289171
US22502688_251614710004_S01_GE2-v4_91-BETA_3_1_1.txt	0064_HSK:Goat-Hemoglobin	HumanControl	4353.974322	99	12.08811718
US22502688_251614710004_S01_GE2-v4_91-BETA_3_1_1.txt	0065_HSK:Goat-Hemoglobin	HumanControl	241.3109132	79	7.914749352
US22502688_251614710004_S01_GE2-v4_91-BETA_3_1_1.txt	0066_HSK:Goat-Hemoglobin	HumanControl	56.23814891	2	5.813477203
US22502688_251614710004_S01_GE2-v4_91-BETA_3_1_1.txt	0067_HSK:Goat-Hemoglobin	HumanControl	4732.598558	99	12.20841684
US22502688_251614710004_S01_GE2-v4_91-BETA_3_1_1.txt	0068_HSK:Horse-Hemoglobin	HumanControl	121.3152401	5	6.922616988
US22502688_251614710004_S01_GE2-v4_91-BETA_3_1_1.txt	0069_HSK:Horse-Hemoglobin	HumanControl	2213.401805	98	11.11204966
US22502688_251614710004_S01_GE2-v4_91-BETA_3_1_1.txt	0070_HSK:Horse-Hemoglobin	HumanControl	7691.453321	100	12.90904051
US22502688_251614710004_S01_GE2-v4_91-BETA_3_1_1.txt	0071_HSK:Horse-Hemoglobin	HumanControl	349.9871058	87	8.451157961
US22502688_251614710004_S01_GE2-v4_91-BETA_3_1_1.txt	0072_HSK:Horse-Hemoglobin	HumanControl	1501.52634	97	10.55221407
US22502688_251614710004_S01_GE2-v4_91-BETA_3_1_1.txt	0073_HSK:Frog-Hemoglobin	HumanControl	199.9780525	45	7.643697863
US22502688_251614710004_S01_GE2-v4_91-BETA_3_1_1.txt	0074_HSK:Frog-Hemoglobin	HumanControl	197.5032577	28	7.62573264
US22502688_251614710004_S01_GE2-v4_91-BETA_3_1_1.txt	0075_HSK:Frog-Hemoglobin	HumanControl	196.3052501	22	7.616954948
US22502688_251614710004_S01_GE2-v4_91-BETA_3_1_1.txt	0076_HSK:Frog-Hemoglobin	HumanControl	2044.438716	98	10.9974891
US22502688_251614710004_S01_GE2-v4_91-BETA_3_1_1.txt	0077_HSK:Frog-Hemoglobin	HumanControl	229.1638543	77	7.840235698
US22502688_251614710004_S01_GE2-v4_91-BETA_3_1_1.txt	0078_HSK:Newt-Hemoglobin	HumanControl	196.9643943	25	7.621791044
US22502688_251614710004_S01_GE2-v4_91-BETA_3_1_1.txt	0079_HSK:Newt-Hemoglobin	HumanControl	202.7409174	60	7.663493474
US22502688_251614710004_S01_GE2-v4_91-BETA_3_1_1.txt	0080_HSK:Newt-Hemoglobin	HumanControl	196.906475	25	7.621366743
US22502688_251614710004_S01_GE2-v4_91-BETA_3_1_1.txt	0081_HSK:Newt-Hemoglobin	HumanControl	228.4493118	77	7.835730286
US22502688_251614710004_S01_GE2-v4_91-BETA_3_1_1.txt	0082_HSK:Newt-Hemoglobin	HumanControl	203.388582	62	7.66809488
US22502688_251614710004_S01_GE2-v4_91-BETA_3_1_1.txt	0083_HSK:Zebrafish-Histone	HumanControl	190.9352758	14	7.576939859
US22502688_251614710004_S01_GE2-v4_91-BETA_3_1_1.txt	0084_HSK:Zebrafish-HistoneH4	HumanControl	167.3475924	9	7.386703985
US22502688_251614710004_S01_GE2-v4_91-BETA_3_1_1.txt	0085_HSK:Zebrafish-HistoneH4	HumanControl	111.3082739	4	6.798417026
US22502688_251614710004_S01_GE2-v4_91-BETA_3_1_1.txt	0086_HSK:Frog-Histone	HumanControl	441.9663204	90	8.787792624
US22502688_251614710004_S01_GE2-v4_91-BETA_3_1_1.txt	0087_HSK:Frog-HistoneH2A	HumanControl	211.3402163	70	7.723423516
US22502688_251614710004_S01_GE2-v4_91-BETA_3_1_1.txt	0088_HSK:Frog-HistoneH2A	HumanControl	3310.345932	99	11.69276627
US22502688_251614710004_S01_GE2-v4_91-BETA_3_1_1.txt	0089_HSK:FruitFly-Histone	HumanControl	305.2047366	85	8.253633542
US22502688_251614710004_S01_GE2-v4_91-BETA_3_1_1.txt	0090_HSK:FruitFly-Histone	HumanControl	194.4241483	17	7.603063609
US22502688_251614710004_S01_GE2-v4_91-BETA_3_1_1.txt	0091_HSK:FruitFly-Histone	HumanControl	207.7235562	68	7.69852102
US22502688_251614710004_S01_GE2-v4_91-BETA_3_1_1.txt	0092_HSK:Human-Histone	HumanControl	137.8533637	6	7.10699066
US22502688_251614710004_S01_GE2-v4_91-BETA_3_1_1.txt	0093_HSK:Human-HistoneH2A	HumanControl	203.1440104	61	7.666359018
US22502688_251614710004_S01_GE2-v4_91-BETA_3_1_1.txt	0094_HSK:Human-HistoneH2A	HumanControl	92.6756007	3	6.534117656
US22502688_251614710004_S01_GE2-v4_91-BETA_3_1_1.txt	0095_HSK:Anopheles-Histone	HumanControl	271.7031828	83	8.085887656
US22502688_251614710004_S01_GE2-v4_91-BETA_3_1_1.txt	0096_HSK:Anopheles-Histone	HumanControl	447.7862708	90	8.806666486
US22502688_251614710004_S01_GE2-v4_91-BETA_3_1_1.txt	0097_HSK:Anopheles-Histone	HumanControl	195.8799353	21	7.613825814
US22502688_251614710004_S01_GE2-v4_91-BETA_3_1_1.txt	0098_HSK:Mouse-Histone	HumanControl	269.5177224	83	8.074236332
US22502688_251614710004_S01_GE2-v4_91-BETA_3_1_1.txt	0099_HSK:Mouse-Histone	HumanControl	1216.967231	96	10.24907461
US22502688_251614710004_S01_GE2-v4_91-BETA_3_1_1.txt	0100_HSK:Mouse-Tubulin	HumanControl	281.4573912	83	8.136772725
US22502688_251614710004_S01_GE2-v4_91-BETA_3_1_1.txt	0101_HSK:SeaUrchin-Tubulin	HumanControl	154.3443281	7	7.270008657
US22502688_251614710004_S01_GE2-v4_91-BETA_3_1_1.txt	0102_HSK:SeaUrchin-Tubulin	HumanControl	3683.69671	99	11.84693857
US22502688_251614710004_S01_GE2-v4_91-BETA_3_1_1.txt	0103_HSK:FruitFly-Tubulin	HumanControl	168.1184212	9	7.393334003
US22502688_251614710004_S01_GE2-v4_91-BETA_3_1_1.txt	0104_HSK:FruitFly-Tubulin	HumanControl	200.7951424	50	7.649580558
US22502688_251614710004_S01_GE2-v4_91-BETA_3_1_1.txt	0105_HSK:FruitFly-Tubulin	HumanControl	204.7141297	64	7.677466873
US22502688_251614710004_S01_GE2-v4_91-BETA_3_1_1.txt	0106_HSK:FruitFly-Tubulin	HumanControl	195.1139357	19	7.608173013
US22502688_251614710004_S01_GE2-v4_91-BETA_3_1_1.txt	0107_HSK:FruitFly-Tubulin	HumanControl	307.3144841	85	8.263571954
US22502688_251614710004_S01_GE2-v4_91-BETA_3_1_1.txt	0108_HSK:Human-Tubulin	HumanControl	209.0936867	69	7.708005692
US22502688_251614710004_S01_GE2-v4_91-BETA_3_1_1.txt	0109_HSK:Human-Tubulin	HumanControl	198.9700749	38	7.636407655
US22502688_251614710004_S01_GE2-v4_91-BETA_3_1_1.txt	0110_HSK:Human-Tubulin	HumanControl	329.2104397	87	8.362866276
US22502688_251614710004_S01_GE2-v4_91-BETA_3_1_1.txt	0111_HSK:Human-Tubulin	HumanControl	204.8952514	65	7.678742739
US22502688_251614710004_S01_GE2-v4_91-BETA_3_1_1.txt	0112_HSK:Human-Tubulin	HumanControl	195.117672	19	7.60820064
US22502688_251614710004_S01_GE2-v4_91-BETA_3_1_1.txt	0113_HSK:Human-Tubulin	HumanControl	204.1016632	63	7.673144129
US22502688_251614710004_S01_GE2-v4_91-BETA_3_1_1.txt	0114_HSK:Human-Tubulin	HumanControl	211.4185965	70	7.723958472
US22502688_251614710004_S01_GE2-v4_91-BETA_3_1_1.txt	0115_HSK:Human-Tubulin	HumanControl	250.3767487	80	7.967956782
US22502688_251614710004_S01_GE2-v4_91-BETA_3_1_1.txt	0116_HSK:Human-Tubulin	HumanControl	221.9452959	75	7.794060321
US22502688_251614710004_S01_GE2-v4_91-BETA_3_1_1.txt	0117_HSK:Human-Tubulin	HumanControl	195.0433621	18	7.60765109
US22502688_251614710004_S01_GE2-v4_91-BETA_3_1_1.txt	0118_HSK:Culex-Actin-Beta	HumanControl	1134.903802	96	10.1483543
US22502688_251614710004_S01_GE2-v4_91-BETA_3_1_1.txt	0119_HSK:Culex-Actin-Beta	HumanControl	124.590544	5	6.961050767
US22502688_251614710004_S01_GE2-v4_91-BETA_3_1_1.txt	0120_HSK:Culex-Actin-Beta	HumanControl	1898.894423	97	10.89094398
US22502688_251614710004_S01_GE2-v4_91-BETA_3_1_1.txt	0121_HSK:Culex-Actin-Beta	HumanControl	297.8805961	85	8.218590339
US22502688_251614710004_S01_GE2-v4_91-BETA_3_1_1.txt	0122_HSK:Culex-Actin-Beta	HumanControl	20463.04847	100	14.32073347
US22502688_251614710004_S01_GE2-v4_91-BETA_3_1_1.txt	0123_HSK:Culex-P450	HumanControl	199.2557964	40	7.638477883
US22502688_251614710004_S01_GE2-v4_91-BETA_3_1_1.txt	0124_HSK:Culex-P450	HumanControl	196.8070263	24	7.620637918
US22502688_251614710004_S01_GE2-v4_91-BETA_3_1_1.txt	0125_HSK:Culex-P450	HumanControl	184.1987768	12	7.525119671
US22502688_251614710004_S01_GE2-v4_91-BETA_3_1_1.txt	0126_HSK:Culex-P450	HumanControl	198.7952456	36	7.635139443
US22502688_251614710004_S01_GE2-v4_91-BETA_3_1_1.txt	0127_HSK:Culex-P450	HumanControl	333.9217445	87	8.383366233
US22502688_251614710004_S01_GE2-v4_91-BETA_3_1_1.txt	0128_HSK:Bat-CytochromeB	HumanControl	200.9994107	52	7.651047461
US22502688_251614710004_S01_GE2-v4_91-BETA_3_1_1.txt	0129_HSK:Bat-CytochromeB	HumanControl	207.1126536	67	7.694271888
US22502688_251614710004_S01_GE2-v4_91-BETA_3_1_1.txt	0130_HSK:Bat-CytochromeB	HumanControl	199.4656669	41	7.639996634
US22502688_251614710004_S01_GE2-v4_91-BETA_3_1_1.txt	0131_HSK:Bat-CytochromeB	HumanControl	216.3414266	73	7.757166139
US22502688_251614710004_S01_GE2-v4_91-BETA_3_1_1.txt	0132_HSK:Bat-CytochromeB	HumanControl	246.4566441	80	7.945190064
US22502688_251614710004_S01_GE2-v4_91-BETA_3_1_1.txt	0133_HSK:Duck-HistoneH1	HumanControl	201.5273723	55	7.654831995
US22502688_251614710004_S01_GE2-v4_91-BETA_3_1_1.txt	0134_HSK:Duck-HistoneH1	HumanControl	129.6468866	5	7.018443751
US22502688_251614710004_S01_GE2-v4_91-BETA_3_1_1.txt	0135_HSK:Duck-HistoneH1	HumanControl	475.7330477	91	8.894008438
US22502688_251614710004_S01_GE2-v4_91-BETA_3_1_1.txt	0136_HSK:Duck-HistoneH1	HumanControl	198.2177746	33	7.630942528
US22502688_251614710004_S01_GE2-v4_91-BETA_3_1_1.txt	0137_HSK:Duck-HistoneH1	HumanControl	148.9723522	7	7.218900795
US22502688_251614710004_S01_GE2-v4_91-BETA_3_1_1.txt	0138_HSK:Bat-CytochromeB	HumanControl	304.4696531	85	8.25015463
US22502688_251614710004_S01_GE2-v4_91-BETA_3_1_1.txt	0139_HSK:Bat-CytochromeB	HumanControl	198.5275202	35	7.6331952
US22502688_251614710004_S01_GE2-v4_91-BETA_3_1_1.txt	0140_HSK:Bat-CytochromeB	HumanControl	194.8201709	18	7.605999245
US22502688_251614710004_S01_GE2-v4_91-BETA_3_1_1.txt	0141_HSK:Bat-CytochromeB	HumanControl	390.6823018	89	8.609852091
US22502688_251614710004_S01_GE2-v4_91-BETA_3_1_1.txt	0142_HSK:Bat-CytochromeB	HumanControl	213.2995457	72	7.736737083
US22502688_251614710004_S01_GE2-v4_91-BETA_3_1_1.txt	0143_HSK:Bat-CytochromeB	HumanControl	11598.99486	100	13.50171217
US22502688_251614710004_S01_GE2-v4_91-BETA_3_1_1.txt	0144_HSK:Bat-CytochromeB	HumanControl	198.0882107	32	7.62999921
US22502688_251614710004_S01_GE2-v4_91-BETA_3_1_1.txt	0145_HSK:Bat-CytochromeB	HumanControl	5965.83902	100	12.54250933
US22502688_251614710004_S01_GE2-v4_91-BETA_3_1_1.txt	0146_HSK:Bat-CytochromeB	HumanControl	264.7720093	82	8.048606804
US22502688_251614710004_S01_GE2-v4_91-BETA_3_1_1.txt	0147_HSK:Bat-CytochromeB	HumanControl	204.6616838	64	7.67709722
US22502688_251614710004_S01_GE2-v4_91-BETA_3_1_1.txt	0148_HSK:Bat-CytochromeB	HumanControl	215.2785327	72	7.750060652
US22502688_251614710004_S01_GE2-v4_91-BETA_3_1_1.txt	0149_HSK:Bat-CytochromeB	HumanControl	197.3593719	27	7.624681219
US22502688_251614710004_S01_GE2-v4_91-BETA_3_1_1.txt	0150_HSK:Bat-CytochromeB	HumanControl	304.084244	85	8.248327256
US22502688_251614710004_S01_GE2-v4_91-BETA_3_1_1.txt	0151_HSK:Bat-CytochromeB	HumanControl	327.5323018	86	8.355493384
US22502688_251614710004_S01_GE2-v4_91-BETA_3_1_1.txt	0152_HSK:Bat-CytochromeB	HumanControl	197.6041156	29	7.626469185
US22502688_251614710004_S01_GE2-v4_91-BETA_3_1_1.txt	0153_HSK:Sheep-CytochromeB	HumanControl	1195.047103	96	10.22285177
US22502688_251614710004_S01_GE2-v4_91-BETA_3_1_1.txt	0154_HSK:Sheep-CytochromeB	HumanControl	205.5109694	65	7.683071591
US22502688_251614710004_S01_GE2-v4_91-BETA_3_1_1.txt	0155_HSK:Sheep-CytochromeB	HumanControl	401.5047698	89	8.649273317
US22502688_251614710004_S01_GE2-v4_91-BETA_3_1_1.txt	0156_HSK:Sheep-CytochromeB	HumanControl	6300.055171	100	12.62114875
US22502688_251614710004_S01_GE2-v4_91-BETA_3_1_1.txt	0157_HSK:Sheep-CytochromeB	HumanControl	196.6477666	24	7.619469991
US22502688_251614710004_S01_GE2-v4_91-BETA_3_1_1.txt	0158_HSK:Sheep-CytochromeB	HumanControl	198.5786922	35	7.633567018
US22502688_251614710004_S01_GE2-v4_91-BETA_3_1_1.txt	0159_HSK:Sheep-CytochromeB	HumanControl	197.2723488	27	7.624044941
US22502688_251614710004_S01_GE2-v4_91-BETA_3_1_1.txt	0160_HSK:Sheep-CytochromeB	HumanControl	199.8351751	44	7.642666739
US22502688_251614710004_S01_GE2-v4_91-BETA_3_1_1.txt	0161_HSK:Sheep-CytochromeB	HumanControl	195.8655233	20	7.613719663
US22502688_251614710004_S01_GE2-v4_91-BETA_3_1_1.txt	0162_HSK:Sheep-CytochromeB	HumanControl	4554.049464	99	12.15293425
US22502688_251614710004_S01_GE2-v4_91-BETA_3_1_1.txt	0163_HSK:Sheep-Actin	HumanControl	291.4019464	84	8.186866704
US22502688_251614710004_S01_GE2-v4_91-BETA_3_1_1.txt	0164_HSK:Sheep-Ubiquitin	HumanControl	3220.157354	99	11.65291547
US22502688_251614710004_S01_GE2-v4_91-BETA_3_1_1.txt	0165_HSK:Sheep-Ubiquitin	HumanControl	199.9312172	44	7.643359941
US22502688_251614710004_S01_GE2-v4_91-BETA_3_1_1.txt	0166_HSK:Sheep-Ubiquitin	HumanControl	13147.75765	100	13.68252915
US22502688_251614710004_S01_GE2-v4_91-BETA_3_1_1.txt	0167_HSK:Sheep-Ubiquitin	HumanControl	13115.29166	100	13.67896227
US22502688_251614710004_S01_GE2-v4_91-BETA_3_1_1.txt	0168_HSK:Sheep-Ubiquitin	HumanControl	17030.98529	100	14.05587428
US22502688_251614710004_S01_GE2-v4_91-BETA_3_1_1.txt	0169_HSK:Sheep-HistoneH2A	HumanControl	302.552164	85	8.241040093
US22502688_251614710004_S01_GE2-v4_91-BETA_3_1_1.txt	0170_HSK:Sheep-HistoneH2A	HumanControl	203.3512596	62	7.667830117
US22502688_251614710004_S01_GE2-v4_91-BETA_3_1_1.txt	0171_HSK:Sheep-HistoneH2A	HumanControl	13053.09449	100	13.67210425
US22502688_251614710004_S01_GE2-v4_91-BETA_3_1_1.txt	0172_HSK:Sheep-HistoneH2A	HumanControl	522.1245887	91	9.028250292
US22502688_251614710004_S01_GE2-v4_91-BETA_3_1_1.txt	0173_HSK:Sheep-HistoneH2A	HumanControl	231.7183783	77	7.856228663
US22502688_251614710004_S01_GE2-v4_91-BETA_3_1_1.txt	0174_HSK:Duck-Hemoglobin	HumanControl	197.9315294	31	7.628857634
US22502688_251614710004_S01_GE2-v4_91-BETA_3_1_1.txt	0175_HSK:Duck-Hemoglobin	HumanControl	639.125275	93	9.319954931
US22502688_251614710004_S01_GE2-v4_91-BETA_3_1_1.txt	0176_HSK:Duck-Hemoglobin	HumanControl	2434.987635	98	11.24969873
US22502688_251614710004_S01_GE2-v4_91-BETA_3_1_1.txt	0177_HSK:Duck-Hemoglobin	HumanControl	1145.116913	96	10.16127919
US22502688_251614710004_S01_GE2-v4_91-BETA_3_1_1.txt	0178_HSK:Duck-Hemoglobin	HumanControl	201.4492773	54	7.65427282
US22502688_251614710004_S01_GE2-v4_91-BETA_3_1_1.txt	0179_HSK:Duck-HistoneH1	HumanControl	258.2745761	81	8.012761825
US22502688_251614710004_S01_GE2-v4_91-BETA_3_1_1.txt	0180_HSK:Duck-HistoneH1	HumanControl	193.8645174	16	7.598904964
US22502688_251614710004_S01_GE2-v4_91-BETA_3_1_1.txt	0181_HSK:Duck-HistoneH1	HumanControl	196.4452515	23	7.617983485
US22502688_251614710004_S01_GE2-v4_91-BETA_3_1_1.txt	0182_HSK:Duck-HistoneH1	HumanControl	2656.9484	98	11.37555449
US22502688_251614710004_S01_GE2-v4_91-BETA_3_1_1.txt	0183_HSK:Duck-HistoneH1	HumanControl	199.1725473	39	7.637874999
US22502688_251614710004_S01_GE2-v4_91-BETA_3_1_1.txt	0184_HSK:Duck-GAPDH	HumanControl	199.6170773	42	7.641091339
US22502688_251614710004_S01_GE2-v4_91-BETA_3_1_1.txt	0185_HSK:Duck-GAPDH	HumanControl	286.9955671	84	8.164884643
US22502688_251614710004_S01_GE2-v4_91-BETA_3_1_1.txt	0186_HSK:Duck-GAPDH	HumanControl	51203.5892	100	15.64395732
US22502688_251614710004_S01_GE2-v4_91-BETA_3_1_1.txt	0187_HSK:Duck-GAPDH	HumanControl	1591.807351	97	10.63645003
US22502688_251614710004_S01_GE2-v4_91-BETA_3_1_1.txt	0188_HSK:Duck-GAPDH	HumanControl	164.4288704	9	7.361319819
US22502688_251614710004_S01_GE2-v4_91-BETA_3_1_1.txt	0189_HSK:Human-Ubiquitin	HumanControl	6132.231992	100	12.58219656
US22502688_251614710004_S01_GE2-v4_91-BETA_3_1_1.txt	0190_HSK:Human-Ubiquitin	HumanControl	4501.188639	99	12.13609031
US22502688_251614710004_S01_GE2-v4_91-BETA_3_1_1.txt	0191_HSK:Human-Ubiquitin	HumanControl	5419.394889	100	12.40391606
US22502688_251614710004_S01_GE2-v4_91-BETA_3_1_1.txt	0192_HSK:Human-Ubiquitin	HumanControl	1725.520023	97	10.7528155
US22502688_251614710004_S01_GE2-v4_91-BETA_3_1_1.txt	0193_HSK:Human-Ubiquitin	HumanControl	5433.167322	100	12.40757776
US22502688_251614710004_S01_GE2-v4_91-BETA_3_1_1.txt	0194_HSK:Dog-Ubiquitin	HumanControl	19584.50712	100	14.2574252
US22502688_251614710004_S01_GE2-v4_91-BETA_3_1_1.txt	0195_HSK:Dog-Ubiquitin	HumanControl	4003.443567	99	11.96702575
US22502688_251614710004_S01_GE2-v4_91-BETA_3_1_1.txt	0196_HSK:Dog-Ubiquitin	HumanControl	3216.272743	99	11.65117404
US22502688_251614710004_S01_GE2-v4_91-BETA_3_1_1.txt	0197_HSK:Dog-Ubiquitin	HumanControl	3590.170487	99	11.80983664
US22502688_251614710004_S01_GE2-v4_91-BETA_3_1_1.txt	0198_HSK:Dog-Ubiquitin	HumanControl	212.3645845	71	7.730399381
US22502688_251614710004_S01_GE2-v4_91-BETA_3_1_1.txt	0199_HSK:Mouse-Ubiquitin	HumanControl	6590.613649	100	12.68619708
US22502688_251614710004_S01_GE2-v4_91-BETA_3_1_1.txt	0200_HSK:Mouse-Ubiquitin	HumanControl	10573.46973	100	13.36816126
US22502688_251614710004_S01_GE2-v4_91-BETA_3_1_1.txt	0201_HSK:Mouse-Ubiquitin	HumanControl	20288.41259	100	14.30836837
US22502688_251614710004_S01_GE2-v4_91-BETA_3_1_1.txt	0202_HSK:Mouse-Ubiquitin	HumanControl	2040.610198	98	10.99478491
US22502688_251614710004_S01_GE2-v4_91-BETA_3_1_1.txt	0203_HSK:Mouse-Ubiquitin	HumanControl	7352.980298	100	12.8441134
US22502688_251614710004_S01_GE2-v4_91-BETA_3_1_1.txt	0204_HSK:Rat-Ubiquitin	HumanControl	5726.050261	100	12.48332462
US22502688_251614710004_S01_GE2-v4_91-BETA_3_1_1.txt	0205_HSK:Rat-Ubiquitin	HumanControl	4903.835385	100	12.25969484
US22502688_251614710004_S01_GE2-v4_91-BETA_3_1_1.txt	0206_HSK:Rat-Ubiquitin	HumanControl	6076.31478	100	12.56898089
US22502688_251614710004_S01_GE2-v4_91-BETA_3_1_1.txt	0207_HSK:Rat-Ubiquitin	HumanControl	8766.914932	100	13.09785353
US22502688_251614710004_S01_GE2-v4_91-BETA_3_1_1.txt	0208_HSK:Rat-Ubiquitin	HumanControl	16284.12215	100	13.99117833
US22502688_251614710004_S01_GE2-v4_91-BETA_3_1_1.txt	0209_HSK:FruitFly-Ubiquitin	HumanControl	583.2872709	92	9.18806278
US22502688_251614710004_S01_GE2-v4_91-BETA_3_1_1.txt	0210_HSK:FruitFly-Ubiquitin	HumanControl	709.3591742	93	9.470372491
US22502688_251614710004_S01_GE2-v4_91-BETA_3_1_1.txt	0211_HSK:FruitFly-Ubiquitin	HumanControl	3585.74595	99	11.80805756
US22502688_251614710004_S01_GE2-v4_91-BETA_3_1_1.txt	0212_HSK:FruitFly-Ubiquitin	HumanControl	10099.23555	100	13.30195847
US22502688_251614710004_S01_GE2-v4_91-BETA_3_1_1.txt	0213_HSK:FruitFly-Ubiquitin	HumanControl	499.2409174	91	8.963592371
US22502688_251614710004_S01_GE2-v4_91-BETA_3_1_1.txt	0214_HSK:Anopheles-Ubiquitin	HumanControl	371.0511532	88	8.535474281
US22502688_251614710004_S01_GE2-v4_91-BETA_3_1_1.txt	0215_HSK:Anopheles-Ubiquitin	HumanControl	5820.415267	100	12.50690637
US22502688_251614710004_S01_GE2-v4_91-BETA_3_1_1.txt	0216_HSK:Anopheles-Ubiquitin	HumanControl	454.9537685	90	8.829576139
US22502688_251614710004_S01_GE2-v4_91-BETA_3_1_1.txt	0217_HSK:Anopheles-Ubiquitin	HumanControl	4471.717802	99	12.12661343
US22502688_251614710004_S01_GE2-v4_91-BETA_3_1_1.txt	0218_HSK:Anopheles-Ubiquitin	HumanControl	1187.077152	96	10.21319799
US22502688_251614710004_S01_GE2-v4_91-BETA_3_1_1.txt	0219_HSK:Human-P450	HumanControl	181.879804	11	7.506841544
US22502688_251614710004_S01_GE2-v4_91-BETA_3_1_1.txt	0220_HSK:Human-P450	HumanControl	1850.413284	97	10.85363181
US22502688_251614710004_S01_GE2-v4_91-BETA_3_1_1.txt	0221_HSK:Human-P450	HumanControl	467.4943781	90	8.868805205
US22502688_251614710004_S01_GE2-v4_91-BETA_3_1_1.txt	0222_HSK:Human-P450	HumanControl	190.0313111	14	7.570093338
US22502688_251614710004_S01_GE2-v4_91-BETA_3_1_1.txt	0223_HSK:Human-P450	HumanControl	182.2727432	11	7.509955029
US22502688_251614710004_S01_GE2-v4_91-BETA_3_1_1.txt	0224_HSK:Chimpanze-P450	HumanControl	168.5441169	9	7.39698246
US22502688_251614710004_S01_GE2-v4_91-BETA_3_1_1.txt	0225_HSK:Chimpanze-P450	HumanControl	105.2426311	4	6.717575412
US22502688_251614710004_S01_GE2-v4_91-BETA_3_1_1.txt	0226_HSK:Chimpanze-P450	HumanControl	204.7611459	64	7.677798175
US22502688_251614710004_S01_GE2-v4_91-BETA_3_1_1.txt	0227_HSK:Chimpanze-P450	HumanControl	170.2668142	9	7.411653464
US22502688_251614710004_S01_GE2-v4_91-BETA_3_1_1.txt	0228_HSK:Chimpanze-P450	HumanControl	190.0141978	14	7.56996341
US22502688_251614710004_S01_GE2-v4_91-BETA_3_1_1.txt	0229_HSK:Dog-P450	HumanControl	171.3122281	10	7.420484323
US22502688_251614710004_S01_GE2-v4_91-BETA_3_1_1.txt	0230_HSK:Dog-P450	HumanControl	167.1068617	9	7.384627164
US22502688_251614710004_S01_GE2-v4_91-BETA_3_1_1.txt	0231_HSK:Dog-P450	HumanControl	295.4354186	85	8.206698985
US22502688_251614710004_S01_GE2-v4_91-BETA_3_1_1.txt	0232_HSK:Dog-P450	HumanControl	539.3122281	92	9.074976935
US22502688_251614710004_S01_GE2-v4_91-BETA_3_1_1.txt	0233_HSK:Dog-P450	HumanControl	143.5961211	6	7.165872968
US22502688_251614710004_S01_GE2-v4_91-BETA_3_1_1.txt	0234_HSK:Mouse-P450	HumanControl	165.5749712	9	7.371340797
US22502688_251614710004_S01_GE2-v4_91-BETA_3_1_1.txt	0235_HSK:Mouse-P450	HumanControl	154.7987786	7	7.274250278
US22502688_251614710004_S01_GE2-v4_91-BETA_3_1_1.txt	0236_HSK:Mouse-P450	HumanControl	193.2706146	16	7.594478492
US22502688_251614710004_S01_GE2-v4_91-BETA_3_1_1.txt	0237_HSK:Mouse-P450	HumanControl	179.2379272	11	7.485732137
US22502688_251614710004_S01_GE2-v4_91-BETA_3_1_1.txt	0238_HSK:Mouse-P450	HumanControl	196.7394409	24	7.620142397
US22502688_251614710004_S01_GE2-v4_91-BETA_3_1_1.txt	0239_HSK:Rat-P450	HumanControl	281.6405202	83	8.137711102
US22502688_251614710004_S01_GE2-v4_91-BETA_3_1_1.txt	0240_HSK:Rat-P450	HumanControl	116.8533637	5	6.868555453
US22502688_251614710004_S01_GE2-v4_91-BETA_3_1_1.txt	0241_HSK:Rat-P450	HumanControl	171.0707505	10	7.4184493
US22502688_251614710004_S01_GE2-v4_91-BETA_3_1_1.txt	0242_HSK:Rat-P450	HumanControl	172.985292	10	7.434505568
US22502688_251614710004_S01_GE2-v4_91-BETA_3_1_1.txt	0243_HSK:Rat-P450	HumanControl	679.3744165	93	9.408063081
US22502688_251614710004_S01_GE2-v4_91-BETA_3_1_1.txt	0244_HSK:Chicken-NADPH	HumanControl	395.790045	89	8.628591516
US22502688_251614710004_S01_GE2-v4_91-BETA_3_1_1.txt	0245_HSK:Chicken-NADPH	HumanControl	9762.977382	100	13.25310547
US22502688_251614710004_S01_GE2-v4_91-BETA_3_1_1.txt	0246_HSK:Chicken-NADPH	HumanControl	194.2149409	17	7.601510381
US22502688_251614710004_S01_GE2-v4_91-BETA_3_1_1.txt	0247_HSK:Chicken-NADPH	HumanControl	197.4751436	28	7.625527261
US22502688_251614710004_S01_GE2-v4_91-BETA_3_1_1.txt	0248_HSK:Chicken-NADPH	HumanControl	216.169227	73	7.756017351
US22502688_251614710004_S01_GE2-v4_91-BETA_3_1_1.txt	0249_HSK:FruitFly-P450	HumanControl	210.4006239	70	7.716995172
US22502688_251614710004_S01_GE2-v4_91-BETA_3_1_1.txt	0250_HSK:FruitFly-P450	HumanControl	764.9588821	94	9.579238392
US22502688_251614710004_S01_GE2-v4_91-BETA_3_1_1.txt	0251_HSK:FruitFly-P450	HumanControl	218.1607246	74	7.769247587
US22502688_251614710004_S01_GE2-v4_91-BETA_3_1_1.txt	0252_HSK:FruitFly-P450	HumanControl	179.2745761	11	7.486027096
US22502688_251614710004_S01_GE2-v4_91-BETA_3_1_1.txt	0253_HSK:FruitFly-P450	HumanControl	124.4697295	5	6.959651117
US22502688_251614710004_S01_GE2-v4_91-BETA_3_1_1.txt	0254_HSK:Anopheles-NADPH	HumanControl	861.467479	94	9.750652525
US22502688_251614710004_S01_GE2-v4_91-BETA_3_1_1.txt	0255_HSK:Anopheles-NADPH	HumanControl	192.7732977	15	7.590761418
US22502688_251614710004_S01_GE2-v4_91-BETA_3_1_1.txt	0256_HSK:Anopheles-NADPH	HumanControl	1154.319438	96	10.17282681
US22502688_251614710004_S01_GE2-v4_91-BETA_3_1_1.txt	0257_HSK:Anopheles-NADPH	HumanControl	141.0336423	6	7.139895535
US22502688_251614710004_S01_GE2-v4_91-BETA_3_1_1.txt	0258_HSK:Anopheles-NADPH	HumanControl	157.8475924	8	7.302388445
US22502688_251614710004_S01_GE2-v4_91-BETA_3_1_1.txt	0259_HSK:Human-Actin-Beta	HumanControl	3623.533642	99	11.82318157
US22502688_251614710004_S01_GE2-v4_91-BETA_3_1_1.txt	0260_HSK:Human-Actin-Beta	HumanControl	1001.872528	95	9.968483246
US22502688_251614710004_S01_GE2-v4_91-BETA_3_1_1.txt	0261_HSK:Human-Actin-Beta	HumanControl	5594.956897	100	12.4499113
US22502688_251614710004_S01_GE2-v4_91-BETA_3_1_1.txt	0262_HSK:Human-Actin-Beta	HumanControl	428.7939755	90	8.744140826
US22502688_251614710004_S01_GE2-v4_91-BETA_3_1_1.txt	0263_HSK:Human-Actin-Beta	HumanControl	6455.390929	100	12.65628875
US22502688_251614710004_S01_GE2-v4_91-BETA_3_1_1.txt	0264_HSK:Chimpanze-Actin-Beta	HumanControl	2170.52494	98	11.08382828
US22502688_251614710004_S01_GE2-v4_91-BETA_3_1_1.txt	0265_HSK:Chimpanze-Actin-Beta	HumanControl	954.5371735	95	9.898657573
US22502688_251614710004_S01_GE2-v4_91-BETA_3_1_1.txt	0266_HSK:Chimpanze-Actin-Beta	HumanControl	1366.799023	96	10.41658541
US22502688_251614710004_S01_GE2-v4_91-BETA_3_1_1.txt	0267_HSK:Chimpanze-Actin-Beta	HumanControl	254.1127012	81	7.989324676
US22502688_251614710004_S01_GE2-v4_91-BETA_3_1_1.txt	0268_HSK:Chimpanze-Actin-Beta	HumanControl	1506.781425	97	10.55725444
US22502688_251614710004_S01_GE2-v4_91-BETA_3_1_1.txt	0269_HSK:Dog-Actin-Beta	HumanControl	225.9634734	76	7.819945772
US22502688_251614710004_S01_GE2-v4_91-BETA_3_1_1.txt	0270_HSK:Dog-Actin-Beta	HumanControl	1945.076046	98	10.92561085
US22502688_251614710004_S01_GE2-v4_91-BETA_3_1_1.txt	0271_HSK:Dog-Actin-Beta	HumanControl	819.7957077	94	9.679120626
US22502688_251614710004_S01_GE2-v4_91-BETA_3_1_1.txt	0272_HSK:Dog-Actin-Beta	HumanControl	13836.40094	100	13.7561811
US22502688_251614710004_S01_GE2-v4_91-BETA_3_1_1.txt	0273_HSK:Dog-Actin-Beta	HumanControl	309.3108087	86	8.272913438
US22502688_251614710004_S01_GE2-v4_91-BETA_3_1_1.txt	0274_HSK:Mouse-Actin-Beta	HumanControl	185.8548049	12	7.538032176
US22502688_251614710004_S01_GE2-v4_91-BETA_3_1_1.txt	0275_HSK:Mouse-Actin-Beta	HumanControl	931.7028521	95	9.863726099
US22502688_251614710004_S01_GE2-v4_91-BETA_3_1_1.txt	0276_HSK:Mouse-Actin-Beta	HumanControl	3825.390611	99	11.90139135
US22502688_251614710004_S01_GE2-v4_91-BETA_3_1_1.txt	0277_HSK:Mouse-Actin-Beta	HumanControl	316.069729	86	8.30409906
US22502688_251614710004_S01_GE2-v4_91-BETA_3_1_1.txt	0278_HSK:Mouse-Actin-Beta	HumanControl	207.0831979	67	7.694066692
US22502688_251614710004_S01_GE2-v4_91-BETA_3_1_1.txt	0279_HSK:Rat-Actin-Beta	HumanControl	396.4568974	89	8.631020215
US22502688_251614710004_S01_GE2-v4_91-BETA_3_1_1.txt	0280_HSK:Rat-Actin-Beta	HumanControl	484.4589021	91	8.920230473
US22502688_251614710004_S01_GE2-v4_91-BETA_3_1_1.txt	0281_HSK:Rat-Actin-Beta	HumanControl	4109.617672	99	12.00478847
US22502688_251614710004_S01_GE2-v4_91-BETA_3_1_1.txt	0282_HSK:Rat-Actin-Beta	HumanControl	310.3827583	86	8.277904608
US22502688_251614710004_S01_GE2-v4_91-BETA_3_1_1.txt	0283_HSK:Rat-Actin-Beta	HumanControl	1277.96947	96	10.31963766
US22502688_251614710004_S01_GE2-v4_91-BETA_3_1_1.txt	0284_HSK:FruitFly-Actin	HumanControl	196.8664757	25	7.621073646
US22502688_251614710004_S01_GE2-v4_91-BETA_3_1_1.txt	0285_HSK:FruitFly-Actin	HumanControl	477.7178016	91	8.900014828
US22502688_251614710004_S01_GE2-v4_91-BETA_3_1_1.txt	0286_HSK:FruitFly-Actin	HumanControl	787.6026964	94	9.62132424
US22502688_251614710004_S01_GE2-v4_91-BETA_3_1_1.txt	0287_HSK:FruitFly-Actin	HumanControl	695.9694701	93	9.442880211
US22502688_251614710004_S01_GE2-v4_91-BETA_3_1_1.txt	0288_HSK:FruitFly-Actin	HumanControl	281.8866414	83	8.1389713
US22502688_251614710004_S01_GE2-v4_91-BETA_3_1_1.txt	0289_HSK:Anopheles-Actin	HumanControl	246.8948595	80	7.947752989
US22502688_251614710004_S01_GE2-v4_91-BETA_3_1_1.txt	0290_HSK:Anopheles-Actin	HumanControl	771.0185905	94	9.590621836
US22502688_251614710004_S01_GE2-v4_91-BETA_3_1_1.txt	0291_HSK:Anopheles-Actin	HumanControl	914.8858401	95	9.837447924
US22502688_251614710004_S01_GE2-v4_91-BETA_3_1_1.txt	0292_HSK:Anopheles-Actin	HumanControl	212.4955671	71	7.731288935
US22502688_251614710004_S01_GE2-v4_91-BETA_3_1_1.txt	0293_HSK:Anopheles-Actin	HumanControl	129.5984667	5	7.017904839
US22502688_251614710004_S01_GE2-v4_91-BETA_3_1_1.txt	0294_HSK:Human-Actin-Gamma	HumanControl	330.2226073	87	8.367295081
US22502688_251614710004_S01_GE2-v4_91-BETA_3_1_1.txt	0295_HSK:Human-Actin-Gamma	HumanControl	304.515953	85	8.250374
US22502688_251614710004_S01_GE2-v4_91-BETA_3_1_1.txt	0296_HSK:Human-Actin-Gamma	HumanControl	83.95564375	3	6.391555406
US22502688_251614710004_S01_GE2-v4_91-BETA_3_1_1.txt	0297_HSK:Human-Actin-Gamma	HumanControl	774.1206537	94	9.596414631
US22502688_251614710004_S01_GE2-v4_91-BETA_3_1_1.txt	0298_HSK:Human-Actin-Gamma	HumanControl	248.601332	80	7.957690216
US22502688_251614710004_S01_GE2-v4_91-BETA_3_1_1.txt	0299_HSK:Dog-Actin-Gamma	HumanControl	3122.356636	99	11.60841962
US22502688_251614710004_S01_GE2-v4_91-BETA_3_1_1.txt	0300_HSK:Dog-Actin-Gamma	HumanControl	368.9953496	88	8.527458824
US22502688_251614710004_S01_GE2-v4_91-BETA_3_1_1.txt	0301_HSK:Dog-Actin-Gamma	HumanControl	1029.623948	95	10.0079018
US22502688_251614710004_S01_GE2-v4_91-BETA_3_1_1.txt	0302_HSK:Dog-Actin-Gamma	HumanControl	505.196297	91	8.980700254
US22502688_251614710004_S01_GE2-v4_91-BETA_3_1_1.txt	0303_HSK:Dog-Actin-Gamma	HumanControl	158.2668142	8	7.306214969
US22502688_251614710004_S01_GE2-v4_91-BETA_3_1_1.txt	0304_HSK:Mouse-Actin-Gamma	HumanControl	1236.254369	96	10.2717599
US22502688_251614710004_S01_GE2-v4_91-BETA_3_1_1.txt	0305_HSK:Mouse-Actin-Gamma	HumanControl	184.9369792	12	7.530889919
US22502688_251614710004_S01_GE2-v4_91-BETA_3_1_1.txt	0306_HSK:Mouse-Actin-Gamma	HumanControl	132.4006239	6	7.04876611
US22502688_251614710004_S01_GE2-v4_91-BETA_3_1_1.txt	0307_HSK:Mouse-Actin-Gamma	HumanControl	245.0168054	80	7.936736895
US22502688_251614710004_S01_GE2-v4_91-BETA_3_1_1.txt	0308_HSK:Mouse-Actin-Gamma	HumanControl	328.788314	87	8.361015212
US22502688_251614710004_S01_GE2-v4_91-BETA_3_1_1.txt	0309_HSK:Rat-Actin-Gamma	HumanControl	453.9657381	90	8.826439608
US22502688_251614710004_S01_GE2-v4_91-BETA_3_1_1.txt	0310_HSK:Rat-Actin-Gamma	HumanControl	4736.83131	99	12.20970658
US22502688_251614710004_S01_GE2-v4_91-BETA_3_1_1.txt	0311_HSK:Rat-Actin-Gamma	HumanControl	187.1655049	13	7.548170756
US22502688_251614710004_S01_GE2-v4_91-BETA_3_1_1.txt	0312_HSK:Rat-Actin-Gamma	HumanControl	200.516827	48	7.6475795
US22502688_251614710004_S01_GE2-v4_91-BETA_3_1_1.txt	0313_HSK:Rat-Actin-Gamma	HumanControl	201.5629206	55	7.655086456
US22502688_251614710004_S01_GE2-v4_91-BETA_3_1_1.txt	0314_HSK:Chicken-Actin	HumanControl	1448.27434	97	10.5001192
US22502688_251614710004_S01_GE2-v4_91-BETA_3_1_1.txt	0315_HSK:Chicken-Actin	HumanControl	202.5839596	59	7.662376137
US22502688_251614710004_S01_GE2-v4_91-BETA_3_1_1.txt	0316_HSK:Chicken-Actin	HumanControl	204.7447687	64	7.67768278
US22502688_251614710004_S01_GE2-v4_91-BETA_3_1_1.txt	0317_HSK:Chicken-Actin	HumanControl	2434.601727	98	11.24947007
US22502688_251614710004_S01_GE2-v4_91-BETA_3_1_1.txt	0318_HSK:Chicken-Actin	HumanControl	208.3124356	68	7.702605156
US22502688_251614710004_S01_GE2-v4_91-BETA_3_1_1.txt	0319_HSK:FruitFly-Actin	HumanControl	108.1607274	4	6.757032949
US22502688_251614710004_S01_GE2-v4_91-BETA_3_1_1.txt	0320_HSK:FruitFly-Actin	HumanControl	214.123418	72	7.742298777
US22502688_251614710004_S01_GE2-v4_91-BETA_3_1_1.txt	0321_HSK:FruitFly-Actin	HumanControl	2011.081481	98	10.97375582
US22502688_251614710004_S01_GE2-v4_91-BETA_3_1_1.txt	0322_HSK:FruitFly-Actin	HumanControl	1047.854805	95	10.03322311
US22502688_251614710004_S01_GE2-v4_91-BETA_3_1_1.txt	0323_HSK:FruitFly-Actin	HumanControl	298.365235	85	8.220935635
US22502688_251614710004_S01_GE2-v4_91-BETA_3_1_1.txt	0324_HSK:Anopheles-Actin	HumanControl	6367.694686	100	12.63655545
US22502688_251614710004_S01_GE2-v4_91-BETA_3_1_1.txt	0325_HSK:Anopheles-Actin	HumanControl	467.3152528	90	8.868252316
US22502688_251614710004_S01_GE2-v4_91-BETA_3_1_1.txt	0326_HSK:Anopheles-Actin	HumanControl	448.0160917	90	8.807406741
US22502688_251614710004_S01_GE2-v4_91-BETA_3_1_1.txt	0327_HSK:Anopheles-Actin	HumanControl	674.9038017	93	9.39853807
US22502688_251614710004_S01_GE2-v4_91-BETA_3_1_1.txt	0328_HSK:Anopheles-Actin	HumanControl	396.698918	89	8.631900652
US22502688_251614710004_S01_GE2-v4_91-BETA_3_1_1.txt	0329_HSK:Anopheles-Actin	HumanControl	100.9217153	4	6.657092823
US22502688_251614710004_S01_GE2-v4_91-BETA_3_1_1.txt	0330_HSK:Anopheles-Actin	HumanControl	148.644085	7	7.215718245
US22502688_251614710004_S01_GE2-v4_91-BETA_3_1_1.txt	0331_HSK:Anopheles-Actin	HumanControl	196.7557167	24	7.620261743
US22502688_251614710004_S01_GE2-v4_91-BETA_3_1_1.txt	0332_HSK:Anopheles-Actin	HumanControl	2776.967343	98	11.4392945
US22502688_251614710004_S01_GE2-v4_91-BETA_3_1_1.txt	0333_HSK:Anopheles-Actin	HumanControl	235.6396633	78	7.880438586
US22502688_251614710004_S01_GE2-v4_91-BETA_3_1_1.txt	0334_HSK:Human-HistoneH2A	HumanControl	187.1350403	13	7.547935913
US22502688_251614710004_S01_GE2-v4_91-BETA_3_1_1.txt	0335_HSK:Human-HistoneH2A	HumanControl	198.3909291	34	7.632202253
US22502688_251614710004_S01_GE2-v4_91-BETA_3_1_1.txt	0336_HSK:Human-HistoneH2A	HumanControl	5754.000344	100	12.49034959
US22502688_251614710004_S01_GE2-v4_91-BETA_3_1_1.txt	0337_HSK:Human-HistoneH2A	HumanControl	200.092869	46	7.644525943
US22502688_251614710004_S01_GE2-v4_91-BETA_3_1_1.txt	0338_HSK:Human-HistoneH2A	HumanControl	565.6709969	92	9.143819393
US22502688_251614710004_S01_GE2-v4_91-BETA_3_1_1.txt	0339_HSK:Chimpanze-HistoneH2A	HumanControl	199.9142961	44	7.643237834
US22502688_251614710004_S01_GE2-v4_91-BETA_3_1_1.txt	0340_HSK:Chimpanze-HistoneH2A	HumanControl	277.3100637	83	8.115356163
US22502688_251614710004_S01_GE2-v4_91-BETA_3_1_1.txt	0341_HSK:Chimpanze-HistoneH2A	HumanControl	7299.877457	100	12.83365653
US22502688_251614710004_S01_GE2-v4_91-BETA_3_1_1.txt	0342_HSK:Chimpanze-HistoneH2A	HumanControl	219.1615272	74	7.775850752
US22502688_251614710004_S01_GE2-v4_91-BETA_3_1_1.txt	0343_HSK:Chimpanze-HistoneH2A	HumanControl	577.4723522	92	9.173608066
US22502688_251614710004_S01_GE2-v4_91-BETA_3_1_1.txt	0344_HSK:Dog-HistoneH2A	HumanControl	199.2855079	40	7.638692991
US22502688_251614710004_S01_GE2-v4_91-BETA_3_1_1.txt	0345_HSK:Dog-HistoneH2A	HumanControl	197.8414266	30	7.628200738
US22502688_251614710004_S01_GE2-v4_91-BETA_3_1_1.txt	0346_HSK:Dog-HistoneH2A	HumanControl	8463.880596	100	13.04710356
US22502688_251614710004_S01_GE2-v4_91-BETA_3_1_1.txt	0347_HSK:Dog-HistoneH2A	HumanControl	196.1740028	22	7.615990057
US22502688_251614710004_S01_GE2-v4_91-BETA_3_1_1.txt	0348_HSK:Dog-HistoneH2A	HumanControl	200.1961586	46	7.645270482
US22502688_251614710004_S01_GE2-v4_91-BETA_3_1_1.txt	0349_HSK:Mouse-HistoneH2A	HumanControl	199.5839596	42	7.640851967
US22502688_251614710004_S01_GE2-v4_91-BETA_3_1_1.txt	0350_HSK:Mouse-HistoneH2A	HumanControl	198.6540792	35	7.634114608
US22502688_251614710004_S01_GE2-v4_91-BETA_3_1_1.txt	0351_HSK:Mouse-HistoneH2A	HumanControl	12207.42278	100	13.57547103
US22502688_251614710004_S01_GE2-v4_91-BETA_3_1_1.txt	0352_HSK:Mouse-HistoneH2A	HumanControl	9441.450283	100	13.20479277
US22502688_251614710004_S01_GE2-v4_91-BETA_3_1_1.txt	0353_HSK:Mouse-HistoneH2A	HumanControl	198.8589869	37	7.635601952
US22502688_251614710004_S01_GE2-v4_91-BETA_3_1_1.txt	0354_HSK:Mouse-HistoneH2A	HumanControl	194.1832971	17	7.601275301
US22502688_251614710004_S01_GE2-v4_91-BETA_3_1_1.txt	0355_HSK:Mouse-HistoneH2A	HumanControl	196.9413419	25	7.621622183
US22502688_251614710004_S01_GE2-v4_91-BETA_3_1_1.txt	0356_HSK:Mouse-HistoneH2A	HumanControl	222.2910742	75	7.79630621
US22502688_251614710004_S01_GE2-v4_91-BETA_3_1_1.txt	0357_HSK:Mouse-HistoneH2A	HumanControl	198.870453	37	7.635685134
US22502688_251614710004_S01_GE2-v4_91-BETA_3_1_1.txt	0358_HSK:Mouse-HistoneH2A	HumanControl	10203.1474	100	13.31672663
US22502688_251614710004_S01_GE2-v4_91-BETA_3_1_1.txt	0359_HSK:Rat-HistoneH2A	HumanControl	195.8428478	20	7.613552631
US22502688_251614710004_S01_GE2-v4_91-BETA_3_1_1.txt	0360_HSK:Rat-HistoneH2A	HumanControl	199.0471035	38	7.636966067
US22502688_251614710004_S01_GE2-v4_91-BETA_3_1_1.txt	0361_HSK:Rat-HistoneH2A	HumanControl	6983.033256	100	12.76963813
US22502688_251614710004_S01_GE2-v4_91-BETA_3_1_1.txt	0362_HSK:Rat-HistoneH2A	HumanControl	217.5575484	73	7.765253264
US22502688_251614710004_S01_GE2-v4_91-BETA_3_1_1.txt	0363_HSK:Rat-HistoneH2A	HumanControl	196.3454108	22	7.617250068
US22502688_251614710004_S01_GE2-v4_91-BETA_3_1_1.txt	0364_HSK:Chicken-HistoneH2A	HumanControl	203.9779316	63	7.672269265
US22502688_251614710004_S01_GE2-v4_91-BETA_3_1_1.txt	0365_HSK:Chicken-HistoneH2A	HumanControl	209.0842642	69	7.707940678
US22502688_251614710004_S01_GE2-v4_91-BETA_3_1_1.txt	0366_HSK:Chicken-HistoneH2A	HumanControl	148.6975576	7	7.216237141
US22502688_251614710004_S01_GE2-v4_91-BETA_3_1_1.txt	0367_HSK:Chicken-HistoneH2A	HumanControl	105.7178523	4	6.724075211
US22502688_251614710004_S01_GE2-v4_91-BETA_3_1_1.txt	0368_HSK:Chicken-HistoneH2A	HumanControl	199.7900861	43	7.642341186
US22502688_251614710004_S01_GE2-v4_91-BETA_3_1_1.txt	0369_HSK:Nematode-HistoneH2A	HumanControl	198.1977802	32	7.630796994
US22502688_251614710004_S01_GE2-v4_91-BETA_3_1_1.txt	0370_HSK:Nematode-HistoneH2A	HumanControl	193.2143491	16	7.59405843
US22502688_251614710004_S01_GE2-v4_91-BETA_3_1_1.txt	0371_HSK:Nematode-HistoneH2A	HumanControl	174.146156	10	7.444154818
US22502688_251614710004_S01_GE2-v4_91-BETA_3_1_1.txt	0372_HSK:Nematode-HistoneH2A	HumanControl	250.5814807	81	7.969135985
US22502688_251614710004_S01_GE2-v4_91-BETA_3_1_1.txt	0373_HSK:Nematode-HistoneH2A	HumanControl	3833.702598	99	11.90452271
US22502688_251614710004_S01_GE2-v4_91-BETA_3_1_1.txt	0374_HSK:Human-GAPDH	HumanControl	194.267979	17	7.601904313
US22502688_251614710004_S01_GE2-v4_91-BETA_3_1_1.txt	0375_HSK:Human-GAPDH	HumanControl	204.0707505	63	7.672925605
US22502688_251614710004_S01_GE2-v4_91-BETA_3_1_1.txt	0376_HSK:Human-GAPDH	HumanControl	584.5286971	92	9.191130044
US22502688_251614710004_S01_GE2-v4_91-BETA_3_1_1.txt	0377_HSK:Human-GAPDH	HumanControl	1347.385988	96	10.39594749
US22502688_251614710004_S01_GE2-v4_91-BETA_3_1_1.txt	0378_HSK:Human-GAPDH	HumanControl	2014.348657	98	10.9760977
US22502688_251614710004_S01_GE2-v4_91-BETA_3_1_1.txt	0379_HSK:Chimpanze-GAPDH	HumanControl	874.1073948	94	9.771666733
US22502688_251614710004_S01_GE2-v4_91-BETA_3_1_1.txt	0380_HSK:Chimpanze-GAPDH	HumanControl	300.2239467	85	8.229895245
US22502688_251614710004_S01_GE2-v4_91-BETA_3_1_1.txt	0381_HSK:Chimpanze-GAPDH	HumanControl	372.7653087	88	8.542123792
US22502688_251614710004_S01_GE2-v4_91-BETA_3_1_1.txt	0382_HSK:Chimpanze-GAPDH	HumanControl	325.0354754	86	8.344453377
US22502688_251614710004_S01_GE2-v4_91-BETA_3_1_1.txt	0383_HSK:Chimpanze-GAPDH	HumanControl	193.6931038	16	7.597628779
US22502688_251614710004_S01_GE2-v4_91-BETA_3_1_1.txt	0384_HSK:Dog-GAPDH	HumanControl	2376.048247	98	11.21434842
US22502688_251614710004_S01_GE2-v4_91-BETA_3_1_1.txt	0385_HSK:Dog-GAPDH	HumanControl	9548.698048	100	13.22108832
US22502688_251614710004_S01_GE2-v4_91-BETA_3_1_1.txt	0386_HSK:Dog-GAPDH	HumanControl	204.4296284	64	7.675460494
US22502688_251614710004_S01_GE2-v4_91-BETA_3_1_1.txt	0387_HSK:Dog-GAPDH	HumanControl	251.4142961	81	7.973922877
US22502688_251614710004_S01_GE2-v4_91-BETA_3_1_1.txt	0388_HSK:Dog-GAPDH	HumanControl	265.3093007	82	8.051531441
US22502688_251614710004_S01_GE2-v4_91-BETA_3_1_1.txt	0389_HSK:Mouse-GAPDH	HumanControl	195.4052532	19	7.610325442
US22502688_251614710004_S01_GE2-v4_91-BETA_3_1_1.txt	0390_HSK:Mouse-GAPDH	HumanControl	214.401311	72	7.744169917
US22502688_251614710004_S01_GE2-v4_91-BETA_3_1_1.txt	0391_HSK:Mouse-GAPDH	HumanControl	213.0458969	71	7.735020457
US22502688_251614710004_S01_GE2-v4_91-BETA_3_1_1.txt	0392_HSK:Mouse-GAPDH	HumanControl	882.9634734	95	9.786209947
US22502688_251614710004_S01_GE2-v4_91-BETA_3_1_1.txt	0393_HSK:Mouse-GAPDH	HumanControl	204.3621909	64	7.674984497
US22502688_251614710004_S01_GE2-v4_91-BETA_3_1_1.txt	0394_HSK:Rat-GAPDH	HumanControl	23098.96723	100	14.49554073
US22502688_251614710004_S01_GE2-v4_91-BETA_3_1_1.txt	0395_HSK:Rat-GAPDH	HumanControl	135.9782847	6	7.087232466
US22502688_251614710004_S01_GE2-v4_91-BETA_3_1_1.txt	0396_HSK:Rat-GAPDH	HumanControl	197.73324	29	7.627411606
US22502688_251614710004_S01_GE2-v4_91-BETA_3_1_1.txt	0397_HSK:Rat-GAPDH	HumanControl	598.5996084	92	9.225447525
US22502688_251614710004_S01_GE2-v4_91-BETA_3_1_1.txt	0398_HSK:Rat-GAPDH	HumanControl	197.7338341	29	7.62741594
US22502688_251614710004_S01_GE2-v4_91-BETA_3_1_1.txt	0399_HSK:Chicken-GAPDH	HumanControl	154.1922592	7	7.26858653
US22502688_251614710004_S01_GE2-v4_91-BETA_3_1_1.txt	0400_HSK:Chicken-GAPDH	HumanControl	1056.118887	95	10.04455653
US22502688_251614710004_S01_GE2-v4_91-BETA_3_1_1.txt	0401_HSK:Chicken-GAPDH	HumanControl	266.1832971	82	8.056276236
US22502688_251614710004_S01_GE2-v4_91-BETA_3_1_1.txt	0402_HSK:Chicken-GAPDH	HumanControl	554.5482471	92	9.115169174
US22502688_251614710004_S01_GE2-v4_91-BETA_3_1_1.txt	0403_HSK:Chicken-GAPDH	HumanControl	240.3944226	79	7.909259614
US22502688_251614710004_S01_GE2-v4_91-BETA_3_1_1.txt	0404_HSK:FruitFly-GAPDH	HumanControl	137.985292	6	7.108370687
US22502688_251614710004_S01_GE2-v4_91-BETA_3_1_1.txt	0405_HSK:FruitFly-GAPDH	HumanControl	189.9159922	13	7.569217585
US22502688_251614710004_S01_GE2-v4_91-BETA_3_1_1.txt	0406_HSK:FruitFly-GAPDH	HumanControl	138.4497534	6	7.113218673
US22502688_251614710004_S01_GE2-v4_91-BETA_3_1_1.txt	0407_HSK:FruitFly-GAPDH	HumanControl	120.6528318	5	6.914717967
US22502688_251614710004_S01_GE2-v4_91-BETA_3_1_1.txt	0408_HSK:FruitFly-GAPDH	HumanControl	195.5842642	20	7.611646492
US22502688_251614710004_S01_GE2-v4_91-BETA_3_1_1.txt	0409_HSK:Anopheles-GAPDH	HumanControl	229.387154	77	7.84164079
US22502688_251614710004_S01_GE2-v4_91-BETA_3_1_1.txt	0410_HSK:Anopheles-GAPDH	HumanControl	186.6374053	13	7.544094345
US22502688_251614710004_S01_GE2-v4_91-BETA_3_1_1.txt	0411_HSK:Anopheles-GAPDH	HumanControl	90.95075712	3	6.507013743
US22502688_251614710004_S01_GE2-v4_91-BETA_3_1_1.txt	0412_HSK:Anopheles-GAPDH	HumanControl	853.5455632	94	9.737324358
US22502688_251614710004_S01_GE2-v4_91-BETA_3_1_1.txt	0413_HSK:Anopheles-GAPDH	HumanControl	967.8506922	95	9.918640694
US22502688_251614710004_S01_GE2-v4_91-BETA_3_1_1.txt	0414_HSK:Human-HistoneH2B	HumanControl	689.8079484	93	9.430050942
US22502688_251614710004_S01_GE2-v4_91-BETA_3_1_1.txt	0415_HSK:Human-HistoneH2B	HumanControl	205.3785695	65	7.682141839
US22502688_251614710004_S01_GE2-v4_91-BETA_3_1_1.txt	0416_HSK:Human-HistoneH2B	HumanControl	159.5959834	8	7.318280533
US22502688_251614710004_S01_GE2-v4_91-BETA_3_1_1.txt	0417_HSK:Human-HistoneH2B	HumanControl	975.792848	95	9.930431099
US22502688_251614710004_S01_GE2-v4_91-BETA_3_1_1.txt	0418_HSK:Human-HistoneH2B	HumanControl	83.16009615	3	6.377819521
US22502688_251614710004_S01_GE2-v4_91-BETA_3_1_1.txt	0419_HSK:Chimpanze-HistoneH2B	HumanControl	202.3876478	59	7.660977432
US22502688_251614710004_S01_GE2-v4_91-BETA_3_1_1.txt	0420_HSK:Chimpanze-HistoneH2B	HumanControl	218.8827583	74	7.774014505
US22502688_251614710004_S01_GE2-v4_91-BETA_3_1_1.txt	0422_HSK:Chimpanze-HistoneH2B	HumanControl	100.0857102	4	6.645092197
US22502688_251614710004_S01_GE2-v4_91-BETA_3_1_1.txt	0423_HSK:Chimpanze-HistoneH2B	HumanControl	40.49004723	2	5.339495421
US22502688_251614710004_S01_GE2-v4_91-BETA_3_1_1.txt	0424_HSK:Dog-HistoneH2B	HumanControl	200.3351751	47	7.646271943
US22502688_251614710004_S01_GE2-v4_91-BETA_3_1_1.txt	0425_HSK:Dog-HistoneH2B	HumanControl	168.7999624	9	7.399170773
US22502688_251614710004_S01_GE2-v4_91-BETA_3_1_1.txt	0426_HSK:Dog-HistoneH2B	HumanControl	201.4114917	54	7.654002189
US22502688_251614710004_S01_GE2-v4_91-BETA_3_1_1.txt	0427_HSK:Dog-HistoneH2B	HumanControl	210.2235562	70	7.715780527
US22502688_251614710004_S01_GE2-v4_91-BETA_3_1_1.txt	0428_HSK:Dog-HistoneH2B	HumanControl	300.5888759	85	8.231647809
US22502688_251614710004_S01_GE2-v4_91-BETA_3_1_1.txt	0429_HSK:Mouse-HistoneH2B	HumanControl	197.3454108	27	7.62457916
US22502688_251614710004_S01_GE2-v4_91-BETA_3_1_1.txt	0430_HSK:Mouse-HistoneH2B	HumanControl	196.7870298	24	7.620491326
US22502688_251614710004_S01_GE2-v4_91-BETA_3_1_1.txt	0431_HSK:Mouse-HistoneH2B	HumanControl	465.7895385	90	8.863534427
US22502688_251614710004_S01_GE2-v4_91-BETA_3_1_1.txt	0432_HSK:Mouse-HistoneH2B	HumanControl	169.0836414	9	7.401593278
US22502688_251614710004_S01_GE2-v4_91-BETA_3_1_1.txt	0433_HSK:Mouse-HistoneH2B	HumanControl	373.623418	88	8.545441073
US22502688_251614710004_S01_GE2-v4_91-BETA_3_1_1.txt	0434_HSK:Rat-HistoneH2B	HumanControl	282.2914083	84	8.14104141
US22502688_251614710004_S01_GE2-v4_91-BETA_3_1_1.txt	0435_HSK:Rat-HistoneH2B	HumanControl	196.1439785	21	7.615769236
US22502688_251614710004_S01_GE2-v4_91-BETA_3_1_1.txt	0436_HSK:Rat-HistoneH2B	HumanControl	85.06996716	3	6.410577992
US22502688_251614710004_S01_GE2-v4_91-BETA_3_1_1.txt	0437_HSK:Rat-HistoneH2B	HumanControl	149.5900501	7	7.224870408
US22502688_251614710004_S01_GE2-v4_91-BETA_3_1_1.txt	0438_HSK:Rat-HistoneH2B	HumanControl	2087.82057	98	11.02778201
US22502688_251614710004_S01_GE2-v4_91-BETA_3_1_1.txt	0439_HSK:Chicken-HistoneH2B	HumanControl	274.4751954	83	8.100531967
US22502688_251614710004_S01_GE2-v4_91-BETA_3_1_1.txt	0440_HSK:Chicken-HistoneH2B	HumanControl	153.0228198	7	7.257603003
US22502688_251614710004_S01_GE2-v4_91-BETA_3_1_1.txt	0441_HSK:Chicken-HistoneH2B	HumanControl	148.1678669	7	7.211088795
US22502688_251614710004_S01_GE2-v4_91-BETA_3_1_1.txt	0442_HSK:Chicken-HistoneH2B	HumanControl	489.0470907	91	8.93382958
US22502688_251614710004_S01_GE2-v4_91-BETA_3_1_1.txt	0443_HSK:Chicken-HistoneH2B	HumanControl	1225.028885	96	10.25860005
US22502688_251614710004_S01_GE2-v4_91-BETA_3_1_1.txt	0444_HSK:FruitFly-HistoneH2B	HumanControl	196.8947664	25	7.621280954
US22502688_251614710004_S01_GE2-v4_91-BETA_3_1_1.txt	0445_HSK:FruitFly-HistoneH2B	HumanControl	391.7912187	89	8.613941252
US22502688_251614710004_S01_GE2-v4_91-BETA_3_1_1.txt	0446_HSK:FruitFly-HistoneH2B	HumanControl	369.8785695	88	8.530907904
US22502688_251614710004_S01_GE2-v4_91-BETA_3_1_1.txt	0447_HSK:FruitFly-HistoneH2B	HumanControl	654.6245887	93	9.354523983
US22502688_251614710004_S01_GE2-v4_91-BETA_3_1_1.txt	0448_HSK:FruitFly-HistoneH2B	HumanControl	182.3219966	12	7.510344819
US22502688_251614710004_S01_GE2-v4_91-BETA_3_1_1.txt	0449_HSK:Anopheles-HistoneH2B	HumanControl	12773.75318	100	13.64089486
US22502688_251614710004_S01_GE2-v4_91-BETA_3_1_1.txt	0450_HSK:Anopheles-HistoneH2B	HumanControl	234.7152316	78	7.874767657
US22502688_251614710004_S01_GE2-v4_91-BETA_3_1_1.txt	0451_HSK:Anopheles-HistoneH2B	HumanControl	934.7623696	95	9.868455847
US22502688_251614710004_S01_GE2-v4_91-BETA_3_1_1.txt	0452_HSK:Anopheles-HistoneH2B	HumanControl	173.1350403	10	7.435753927
US22502688_251614710004_S01_GE2-v4_91-BETA_3_1_1.txt	0453_HSK:Anopheles-HistoneH2B	HumanControl	277.0724371	83	8.11411939
US22502688_251614710004_S01_GE2-v4_91-BETA_3_1_1.txt	0454_HSK:FruitFly-Fruitless	HumanControl	1319.104673	96	10.36534333
US22502688_251614710004_S01_GE2-v4_91-BETA_3_1_1.txt	0455_HSK:FruitFly-Fruitless	HumanControl	433.9241483	90	8.761299066
US22502688_251614710004_S01_GE2-v4_91-BETA_3_1_1.txt	0456_HSK:FruitFly-Fruitless	HumanControl	197.7416165	29	7.627472721
US22502688_251614710004_S01_GE2-v4_91-BETA_3_1_1.txt	0457_HSK:FruitFly-Fruitless	HumanControl	297.5502632	85	8.216989584
US22502688_251614710004_S01_GE2-v4_91-BETA_3_1_1.txt	0458_HSK:FruitFly-Fruitless	HumanControl	61.43055864	2	5.940884598
US22502688_251614710004_S01_GE2-v4_91-BETA_3_1_1.txt	0459_HSK:Anopheles-Fruitless	HumanControl	144.5071182	7	7.174996749
US22502688_251614710004_S01_GE2-v4_91-BETA_3_1_1.txt	0460_HSK:Anopheles-Fruitless	HumanControl	1914.151239	97	10.90248911
US22502688_251614710004_S01_GE2-v4_91-BETA_3_1_1.txt	0461_HSK:Anopheles-Fruitless	HumanControl	65.00602379	2	6.022501507
US22502688_251614710004_S01_GE2-v4_91-BETA_3_1_1.txt	0462_HSK:Anopheles-Fruitless	HumanControl	71.10971834	3	6.151974837
US22502688_251614710004_S01_GE2-v4_91-BETA_3_1_1.txt	0463_HSK:Anopheles-Fruitless	HumanControl	115.5429601	4	6.85228555
US22502688_251614710004_S01_GE2-v4_91-BETA_3_1_1.txt	0464_HSK:Human-Actin-Alpha	HumanControl	198.1087761	32	7.630148982
US22502688_251614710004_S01_GE2-v4_91-BETA_3_1_1.txt	0465_HSK:Human-Actin-Alpha	HumanControl	1285.12789	96	10.32769622
US22502688_251614710004_S01_GE2-v4_91-BETA_3_1_1.txt	0466_HSK:Human-Actin-Alpha	HumanControl	1597.978285	97	10.64203209
US22502688_251614710004_S01_GE2-v4_91-BETA_3_1_1.txt	0467_HSK:Human-Actin-Alpha	HumanControl	7063.497803	100	12.78616706
US22502688_251614710004_S01_GE2-v4_91-BETA_3_1_1.txt	0468_HSK:Human-Actin-Alpha	HumanControl	10678.78627	100	13.38246006
US22502688_251614710004_S01_GE2-v4_91-BETA_3_1_1.txt	0469_HSK:Dog-Actin-Beta	HumanControl	1509.299962	97	10.55966384
US22502688_251614710004_S01_GE2-v4_91-BETA_3_1_1.txt	0470_HSK:Dog-Actin-Beta	HumanControl	199.7252939	43	7.641873242
US22502688_251614710004_S01_GE2-v4_91-BETA_3_1_1.txt	0471_HSK:Dog-Actin-Beta	HumanControl	4558.130577	99	12.15422654
US22502688_251614710004_S01_GE2-v4_91-BETA_3_1_1.txt	0472_HSK:Dog-Actin-Beta	HumanControl	1506.579601	97	10.55706119
US22502688_251614710004_S01_GE2-v4_91-BETA_3_1_1.txt	0473_HSK:Dog-Actin-Beta	HumanControl	477.4947637	91	8.899341102
US22502688_251614710004_S01_GE2-v4_91-BETA_3_1_1.txt	0474_HSK:Mouse-Actin-Alpha	HumanControl	208.0381416	68	7.700704245
US22502688_251614710004_S01_GE2-v4_91-BETA_3_1_1.txt	0475_HSK:Mouse-Actin-Alpha	HumanControl	183.1607274	12	7.51696639
US22502688_251614710004_S01_GE2-v4_91-BETA_3_1_1.txt	0476_HSK:Mouse-Actin-Alpha	HumanControl	14928.58571	100	13.86578987
US22502688_251614710004_S01_GE2-v4_91-BETA_3_1_1.txt	0477_HSK:Mouse-Actin-Alpha	HumanControl	185.5221764	12	7.535447839
US22502688_251614710004_S01_GE2-v4_91-BETA_3_1_1.txt	0478_HSK:Mouse-Actin-Alpha	HumanControl	359.9374138	88	8.491602261
US22502688_251614710004_S01_GE2-v4_91-BETA_3_1_1.txt	0479_HSK:Rat-Actin-Alpha	HumanControl	175.9391581	10	7.458932803
US22502688_251614710004_S01_GE2-v4_91-BETA_3_1_1.txt	0480_HSK:Rat-Actin-Alpha	HumanControl	5351.826525	100	12.38581564
US22502688_251614710004_S01_GE2-v4_91-BETA_3_1_1.txt	0481_HSK:Rat-Actin-Alpha	HumanControl	10288.80956	100	13.32878845
US22502688_251614710004_S01_GE2-v4_91-BETA_3_1_1.txt	0482_HSK:Rat-Actin-Alpha	HumanControl	145.9203811	7	7.189037592
US22502688_251614710004_S01_GE2-v4_91-BETA_3_1_1.txt	0483_HSK:Rat-Actin-Alpha	HumanControl	111.1068617	4	6.795804107
US22502688_251614710004_S01_GE2-v4_91-BETA_3_1_1.txt	0484_HSK:FruitFly-Actin	HumanControl	248.1667105	80	7.955165793
US22502688_251614710004_S01_GE2-v4_91-BETA_3_1_1.txt	0485_HSK:FruitFly-Actin	HumanControl	2654.781263	98	11.37437728
US22502688_251614710004_S01_GE2-v4_91-BETA_3_1_1.txt	0486_HSK:FruitFly-Actin	HumanControl	9996.960983	100	13.28727388
US22502688_251614710004_S01_GE2-v4_91-BETA_3_1_1.txt	0487_HSK:FruitFly-Actin	HumanControl	271.2939755	83	8.083713201
US22502688_251614710004_S01_GE2-v4_91-BETA_3_1_1.txt	0488_HSK:FruitFly-Actin	HumanControl	230.6655049	77	7.84965846
US22502688_251614710004_S01_GE2-v4_91-BETA_3_1_1.txt	0489_HSK:Anopheles-Actin	HumanControl	431.6675371	90	8.753776791
US22502688_251614710004_S01_GE2-v4_91-BETA_3_1_1.txt	0490_HSK:Anopheles-Actin	HumanControl	155.142943	8	7.277454264
US22502688_251614710004_S01_GE2-v4_91-BETA_3_1_1.txt	0491_HSK:Anopheles-Actin	HumanControl	8313.420381	100	13.02122645
US22502688_251614710004_S01_GE2-v4_91-BETA_3_1_1.txt	0492_HSK:Anopheles-Actin	HumanControl	192.0355494	15	7.585229596
US22502688_251614710004_S01_GE2-v4_91-BETA_3_1_1.txt	0493_HSK:Anopheles-Actin	HumanControl	260.2019585	82	8.023488011
US22502688_251614710004_S01_GE2-v4_91-BETA_3_1_1.txt	0494_HSK:Human-Tubulin	HumanControl	1512.692223	97	10.56290277
US22502688_251614710004_S01_GE2-v4_91-BETA_3_1_1.txt	0495_HSK:Human-Tubulin	HumanControl	311.7242755	86	8.284126699
US22502688_251614710004_S01_GE2-v4_91-BETA_3_1_1.txt	0496_HSK:Human-Tubulin	HumanControl	962.6446064	95	9.910859465
US22502688_251614710004_S01_GE2-v4_91-BETA_3_1_1.txt	0497_HSK:Human-Tubulin	HumanControl	5903.012589	100	12.5272357
US22502688_251614710004_S01_GE2-v4_91-BETA_3_1_1.txt	0498_HSK:Human-Tubulin	HumanControl	300.4217445	85	8.230845429
US22502688_251614710004_S01_GE2-v4_91-BETA_3_1_1.txt	0499_HSK:Dog-Tubulin	HumanControl	2122.581994	98	11.05160457
US22502688_251614710004_S01_GE2-v4_91-BETA_3_1_1.txt	0500_HSK:Dog-Tubulin	HumanControl	485.7260603	91	8.923999082
US22502688_251614710004_S01_GE2-v4_91-BETA_3_1_1.txt	0501_HSK:Dog-Tubulin	HumanControl	192.2250242	15	7.586652351
US22502688_251614710004_S01_GE2-v4_91-BETA_3_1_1.txt	0502_HSK:Dog-Tubulin	HumanControl	17226.34555	100	14.07232906
US22502688_251614710004_S01_GE2-v4_91-BETA_3_1_1.txt	0503_HSK:Dog-Tubulin	HumanControl	197.7170692	29	7.627293616
US22502688_251614710004_S01_GE2-v4_91-BETA_3_1_1.txt	0504_HSK:Mouse-Tubulin	HumanControl	194.1419595	17	7.600968148
US22502688_251614710004_S01_GE2-v4_91-BETA_3_1_1.txt	0505_HSK:Mouse-Tubulin	HumanControl	206.0270368	66	7.686689864
US22502688_251614710004_S01_GE2-v4_91-BETA_3_1_1.txt	0506_HSK:Mouse-Tubulin	HumanControl	296.7148227	85	8.21293319
US22502688_251614710004_S01_GE2-v4_91-BETA_3_1_1.txt	0507_HSK:Mouse-Tubulin	HumanControl	33347.30233	100	15.02528244
US22502688_251614710004_S01_GE2-v4_91-BETA_3_1_1.txt	0508_HSK:Mouse-Tubulin	HumanControl	192.9493118	15	7.592078088
US22502688_251614710004_S01_GE2-v4_91-BETA_3_1_1.txt	0509_HSK:Rat-Tubulin	HumanControl	193.4235946	16	7.595619981
US22502688_251614710004_S01_GE2-v4_91-BETA_3_1_1.txt	0510_HSK:Rat-Tubulin	HumanControl	685.1698127	93	9.42031778
US22502688_251614710004_S01_GE2-v4_91-BETA_3_1_1.txt	0511_HSK:Rat-Tubulin	HumanControl	211.2149409	70	7.722568082
US22502688_251614710004_S01_GE2-v4_91-BETA_3_1_1.txt	0512_HSK:Rat-Tubulin	HumanControl	150.3272072	7	7.231962331
US22502688_251614710004_S01_GE2-v4_91-BETA_3_1_1.txt	0513_HSK:Rat-Tubulin	HumanControl	189.2798197	13	7.564376794
US22502688_251614710004_S01_GE2-v4_91-BETA_3_1_1.txt	0514_HSK:Chicken-Tubulin	HumanControl	213.8876478	72	7.740709358
US22502688_251614710004_S01_GE2-v4_91-BETA_3_1_1.txt	0515_HSK:Chicken-Tubulin	HumanControl	276.7380066	83	8.112376984
US22502688_251614710004_S01_GE2-v4_91-BETA_3_1_1.txt	0516_HSK:Chicken-Tubulin	HumanControl	198.5676904	35	7.633487086
US22502688_251614710004_S01_GE2-v4_91-BETA_3_1_1.txt	0517_HSK:Chicken-Tubulin	HumanControl	199.542016	42	7.640548745
US22502688_251614710004_S01_GE2-v4_91-BETA_3_1_1.txt	0518_HSK:Chicken-Tubulin	HumanControl	206.9509449	67	7.693145026
US22502688_251614710004_S01_GE2-v4_91-BETA_3_1_1.txt	0519_HSK:FruitFly-Tubulin	HumanControl	712.0056727	93	9.475744925
US22502688_251614710004_S01_GE2-v4_91-BETA_3_1_1.txt	0520_HSK:FruitFly-Tubulin	HumanControl	200.2758808	47	7.645844878
US22502688_251614710004_S01_GE2-v4_91-BETA_3_1_1.txt	0521_HSK:FruitFly-Tubulin	HumanControl	196.9777759	25	7.621889056
US22502688_251614710004_S01_GE2-v4_91-BETA_3_1_1.txt	0522_HSK:FruitFly-Tubulin	HumanControl	6971.780308	100	12.76731139
US22502688_251614710004_S01_GE2-v4_91-BETA_3_1_1.txt	0523_HSK:FruitFly-Tubulin	HumanControl	207.3046257	67	7.695608498
US22502688_251614710004_S01_GE2-v4_91-BETA_3_1_1.txt	1000Rhad154334a_7642_RC1	Viral	192.7181761	15	7.590348835	1000Rhad154334a_7642_FW1	167.2181761	9	7.385587863
US22502688_251614710004_S01_GE2-v4_91-BETA_3_1_1.txt	1001Meta162145a_7607_FW1	Viral	199.8639554	44	7.642874502	1001Meta162145a_7607_RC1	216.6139554	73	7.758982382
US22502688_251614710004_S01_GE2-v4_91-BETA_3_1_1.txt	1002Meta162145a_7749_RC1	Viral	200.9546605	51	7.650726226	1002Meta162145a_7749_FW1	199.4546605	41	7.639917024
US22502688_251614710004_S01_GE2-v4_91-BETA_3_1_1.txt	1004Hant164257a_7650_FW1	Viral	197.454288	28	7.625374888	1004Hant164257a_7650_RC1	200.204288	46	7.645329064
US22502688_251614710004_S01_GE2-v4_91-BETA_3_1_1.txt	1005Hant164257a_7674_RC1	Viral	415.549464	89	8.698876405	1005Hant164257a_7674_FW1	240.299464	79	7.90868962
US22502688_251614710004_S01_GE2-v4_91-BETA_3_1_1.txt	1006Hant164257a_7686_RC1	Viral	199.8033631	43	7.642437057	1006Hant164257a_7686_FW1	199.8033631	43	7.642437057
US22502688_251614710004_S01_GE2-v4_91-BETA_3_1_1.txt	1007Hant164257a_7610_FW1	Viral	210.6540046	70	7.718731532	1007Hant164257a_7610_RC1	373.9040046	88	8.546524113
US22502688_251614710004_S01_GE2-v4_91-BETA_3_1_1.txt	1008Hant164257a_7596_FW1	Viral	201.7785656	56	7.656629119	1008Hant164257a_7596_RC1	202.5285656	59	7.661981597
US22502688_251614710004_S01_GE2-v4_91-BETA_3_1_1.txt	1009Orth168223a_7676_FW1	Viral	202.782878	60	7.663792033	1009Orth168223a_7676_RC1	197.282878	27	7.624121941
US22502688_251614710004_S01_GE2-v4_91-BETA_3_1_1.txt	100Moll10279a_8766_RC1	Viral	47.22463191	2	5.561467647	100Moll10279a_8766_FW1	344.4746319	87	8.428253932
US22502688_251614710004_S01_GE2-v4_91-BETA_3_1_1.txt	100-NM_002460_186_RC1	Viral	202.1959724	58	7.65961045	100-NM_002460_186	203.6959724	62	7.670273645
US22502688_251614710004_S01_GE2-v4_91-BETA_3_1_1.txt	1010Rhad171950a_7736_RC1	Viral	200.0072665	45	7.643908606	1010Rhad171950a_7736_FW1	200.5072665	48	7.647510712
US22502688_251614710004_S01_GE2-v4_91-BETA_3_1_1.txt	1011Pare172314a_7619_FW1	Viral	198.9037032	37	7.635926326	1011Pare172314a_7619_RC1	199.1537032	39	7.637738496
US22502688_251614710004_S01_GE2-v4_91-BETA_3_1_1.txt	1012Hepa172851a_7602_FW1	Viral	213.2171179	71	7.736179458	1012Hepa172851a_7602_RC1	500.7171179	91	8.967851967
US22502688_251614710004_S01_GE2-v4_91-BETA_3_1_1.txt	1013Hepa172851a_7711_RC1	Viral	3698.622625	99	11.85277239	1013Hepa172851a_7711_FW1	182.1226253	11	7.508766351
US22502688_251614710004_S01_GE2-v4_91-BETA_3_1_1.txt	1015Irid176652a_7734_RC1	Viral	215.3454739	72	7.750509191	1015Irid176652a_7734_FW1	219.8454739	74	7.780346021
US22502688_251614710004_S01_GE2-v4_91-BETA_3_1_1.txt	1017Irid176652b_7684_FW1	Viral	200.4605088	48	7.64717424	1017Irid176652b_7684_RC1	199.2105088	39	7.638149945
US22502688_251614710004_S01_GE2-v4_91-BETA_3_1_1.txt	1018Irid176652a_7615_FW1	Viral	199.5606858	42	7.640683722	1018Irid176652a_7615_RC1	199.3106858	40	7.638875251
US22502688_251614710004_S01_GE2-v4_91-BETA_3_1_1.txt	1019Irid176652a_7720_RC1	Viral	201.5060259	55	7.654679172	1019Irid176652a_7720_FW1	201.7531168	56	7.656447151
US22502688_251614710004_S01_GE2-v4_91-BETA_3_1_1.txt	101Moll10279a_8700_RC1	Viral	190.9143628	14	7.576781833	101Moll10279a_8700_FW1	255.6643628	81	7.998107266
US22502688_251614710004_S01_GE2-v4_91-BETA_3_1_1.txt	101-NM_006417_65	Viral	222.3057534	75	7.796401477	101-NM_006417_65_RC1	204.7224201	64	7.677525297
US22502688_251614710004_S01_GE2-v4_91-BETA_3_1_1.txt	1022Irid176652a_7647_FW1	Viral	203.4676122	62	7.668655356	1022Irid176652a_7647_RC1	202.2176122	58	7.659764844
US22502688_251614710004_S01_GE2-v4_91-BETA_3_1_1.txt	1023Irid176652a_7648_FW1	Viral	196.6239744	23	7.61929543	1023Irid176652a_7648_RC1	198.3739744	34	7.632078954
US22502688_251614710004_S01_GE2-v4_91-BETA_3_1_1.txt	1024Irid176652a_7672_RC1	Viral	201.9353574	57	7.657749728	1024Irid176652a_7672_FW1	200.1853574	46	7.645192641
US22502688_251614710004_S01_GE2-v4_91-BETA_3_1_1.txt	1025Mama178530a_7681_RC1	Viral	231.1906485	77	7.852939233	1025Mama178530a_7681_FW1	192.9406485	15	7.592013311
US22502688_251614710004_S01_GE2-v4_91-BETA_3_1_1.txt	1026Orth178787a_7715_RC1	Viral	200.7972273	50	7.649595538	1026Orth178787a_7715_FW1	198.0472273	32	7.629700693
US22502688_251614710004_S01_GE2-v4_91-BETA_3_1_1.txt	1027uncl180230a_7675_FW1	Viral	134.0502607	6	7.066630215	1027uncl180230a_7675_RC1	136.5502607	6	7.093288259
US22502688_251614710004_S01_GE2-v4_91-BETA_3_1_1.txt	1028Eryt182494a_7663_FW1	Viral	200.7721176	50	7.649415117	1028Eryt182494a_7663_RC1	214.7721176	72	7.7466629
US22502688_251614710004_S01_GE2-v4_91-BETA_3_1_1.txt	1029Eryt182494a_7646_FW1	Viral	3750.973908	99	11.87304951	1029Eryt182494a_7646_RC1	612.9739083	92	9.259681856
US22502688_251614710004_S01_GE2-v4_91-BETA_3_1_1.txt	102Moll10279a_8758_RC1	Viral	236.8309619	78	7.887713892	102Moll10279a_8758_FW1	8.330961876	1	3.058483076
US22502688_251614710004_S01_GE2-v4_91-BETA_3_1_1.txt	1030Eryt182494a_7703_FW1	Viral	274.6305627	83	8.101348377	1030Eryt182494a_7703_RC1	212.1305627	71	7.728808682
US22502688_251614710004_S01_GE2-v4_91-BETA_3_1_1.txt	1031Hepa185580a_7669_FW1	Viral	277.7867122	83	8.11783378	1031Hepa185580a_7669_RC1	412.2867122	89	8.687504155
US22502688_251614710004_S01_GE2-v4_91-BETA_3_1_1.txt	1032Parv186154a_7616_FW1	Viral	199.9616925	45	7.643579833	1032Parv186154a_7616_RC1	197.4616925	28	7.625428988
US22502688_251614710004_S01_GE2-v4_91-BETA_3_1_1.txt	1034Parv186154a_7705_FW1	Viral	192.8895549	15	7.591631212	1034Parv186154a_7705_RC1	199.3895549	41	7.639446025
US22502688_251614710004_S01_GE2-v4_91-BETA_3_1_1.txt	1035Parv186154a_7725_RC1	Viral	122.0185905	5	6.93095716	1035Parv186154a_7725_FW1	109.7685905	4	6.778321486
US22502688_251614710004_S01_GE2-v4_91-BETA_3_1_1.txt	1036Parv186154a_7717_RC1	Viral	197.4738334	28	7.625517689	1036Parv186154a_7717_FW1	199.7238334	43	7.641862692
US22502688_251614710004_S01_GE2-v4_91-BETA_3_1_1.txt	1037Parv186155a_7731_RC1	Viral	3018.335242	99	11.55953734	1037Parv186155a_7731_FW1	283.0852417	84	8.145092728
US22502688_251614710004_S01_GE2-v4_91-BETA_3_1_1.txt	1038Ebol186538a_7737_RC1	Viral	200.9312172	51	7.650557912	1038Ebol186538a_7737_FW1	196.4312172	23	7.617880413
US22502688_251614710004_S01_GE2-v4_91-BETA_3_1_1.txt	1039Ebol186538a_7700_FW1	Viral	202.7366136	60	7.663462849	1039Ebol186538a_7700_RC1	212.4866136	71	7.731228146
US22502688_251614710004_S01_GE2-v4_91-BETA_3_1_1.txt	103Moll10279a_8792_RC1	Viral	55.53756667	2	5.795392063	103Moll10279a_8792_FW1	56.53756667	2	5.821137887
US22502688_251614710004_S01_GE2-v4_91-BETA_3_1_1.txt	1040Ebol186538a_7727_RC1	Viral	199.6239744	42	7.641141185	1040Ebol186538a_7727_FW1	199.1239744	39	7.637523121
US22502688_251614710004_S01_GE2-v4_91-BETA_3_1_1.txt	1041Ebol186539a_7656_FW1	Viral	201.4013352	54	7.653929438	1041Ebol186539a_7656_RC1	200.6513352	49	7.648546946
US22502688_251614710004_S01_GE2-v4_91-BETA_3_1_1.txt	1042Ebol186539a_7682_RC1	Viral	199.8841074	44	7.643019959	1042Ebol186539a_7682_FW1	199.1341074	39	7.637596535
US22502688_251614710004_S01_GE2-v4_91-BETA_3_1_1.txt	1043Ebol186539a_7701_FW1	Viral	292.9299742	84	8.194412015	1043Ebol186539a_7701_RC1	195.6799742	20	7.612352309
US22502688_251614710004_S01_GE2-v4_91-BETA_3_1_1.txt	1044Ebol186539a_7687_FW1	Viral	197.3933958	27	7.624929912	1044Ebol186539a_7687_RC1	197.1433958	26	7.623101571
US22502688_251614710004_S01_GE2-v4_91-BETA_3_1_1.txt	1046Beta189458a_7659_FW1	Viral	206.9477184	67	7.693122533	1046Beta189458a_7659_RC1	262.1977184	82	8.034511321
US22502688_251614710004_S01_GE2-v4_91-BETA_3_1_1.txt	1048Beta189458a_7599_FW1	Viral	195.7623696	20	7.61295966	1048Beta189458a_7599_RC1	193.7476192	16	7.598034772
US22502688_251614710004_S01_GE2-v4_91-BETA_3_1_1.txt	1049Beta189458a_7742_RC1	Viral	183.8095114	12	7.522067612	1049Beta189458a_7742_FW1	184.5595114	12	7.527942279
US22502688_251614710004_S01_GE2-v4_91-BETA_3_1_1.txt	104Moll10279a_8538_RC1	Viral	200.073989	45	7.644389809	104Moll10279a_8538_FW1	194.323989	17	7.6023202
US22502688_251614710004_S01_GE2-v4_91-BETA_3_1_1.txt	1050Avih191548a_7743_RC1	Viral	450.3351751	90	8.814855359	1050Avih191548a_7743_FW1	196.0851751	21	7.615336655
US22502688_251614710004_S01_GE2-v4_91-BETA_3_1_1.txt	1051Avih191548a_7611_FW1	Viral	201.7878354	56	7.656695395	1051Avih191548a_7611_RC1	199.7878354	43	7.642324933
US22502688_251614710004_S01_GE2-v4_91-BETA_3_1_1.txt	1052Aren192848a_7668_FW1	Viral	479.5976569	91	8.9056808	1052Aren192848a_7668_RC1	199.3476569	40	7.639142838
US22502688_251614710004_S01_GE2-v4_91-BETA_3_1_1.txt	1053Delt194440a_7641_FW1	Viral	138.9761522	6	7.118693532	1053Delt194440a_7641_RC1	118.0185905	5	6.882870323
US22502688_251614710004_S01_GE2-v4_91-BETA_3_1_1.txt	1054Delt194440a_7707_RC1	Viral	194.584244	18	7.604251086	1054Delt194440a_7707_FW1	197.584244	29	7.626324096
US22502688_251614710004_S01_GE2-v4_91-BETA_3_1_1.txt	1055Delt194440a_7722_RC1	Viral	62.94053035	2	5.97591743	1055Delt194440a_7722_FW1	49.19053035	2	5.620308704
US22502688_251614710004_S01_GE2-v4_91-BETA_3_1_1.txt	1056Delt194440a_7655_FW1	Viral	294.7116531	85	8.203160296	1056Delt194440a_7655_RC1	137.2116531	6	7.100259201
US22502688_251614710004_S01_GE2-v4_91-BETA_3_1_1.txt	1057Delt194440a_7688_FW1	Viral	135.5767253	6	7.08296572	1057Delt194440a_7688_RC1	138.8267253	6	7.117141516
US22502688_251614710004_S01_GE2-v4_91-BETA_3_1_1.txt	1058Delt194440a_7747_RC1	Viral	176.6529535	11	7.46477406	1058Delt194440a_7747_FW1	224.1529535	76	7.808339699
US22502688_251614710004_S01_GE2-v4_91-BETA_3_1_1.txt	1059Delt194440a_7708_RC1	Viral	438.1563362	90	8.775301912	1059Delt194440a_7708_FW1	295.1563362	85	8.205335503
US22502688_251614710004_S01_GE2-v4_91-BETA_3_1_1.txt	105Moll10279a_8560_FW1	Viral	114.5503307	4	6.839837813	105Moll10279a_8560_RC1	115.0503307	4	6.84612132
US22502688_251614710004_S01_GE2-v4_91-BETA_3_1_1.txt	105-NM_002176_223	Viral	196.2796753	22	7.61676698	105-NM_002176_223_RC1	196.7796753	24	7.620437407
US22502688_251614710004_S01_GE2-v4_91-BETA_3_1_1.txt	1060Delt194440a_7604_FW1	Viral	197.3170458	27	7.624371782	1060Delt194440a_7604_RC1	176.3170458	10	7.462028146
US22502688_251614710004_S01_GE2-v4_91-BETA_3_1_1.txt	1061Delt194440a_7738_RC1	Viral	131.9856155	5	7.044236895	1061Delt194440a_7738_FW1	135.2356155	6	7.079331338
US22502688_251614710004_S01_GE2-v4_91-BETA_3_1_1.txt	1062Delt194440a_7625_FW1	Viral	198.4149816	34	7.632377152	1062Delt194440a_7625_RC1	198.4149816	34	7.632377152
US22502688_251614710004_S01_GE2-v4_91-BETA_3_1_1.txt	1063Delt194440a_7680_FW1	Viral	202.3061034	58	7.660396035	1063Delt194440a_7680_RC1	162.0561034	8	7.340349547
US22502688_251614710004_S01_GE2-v4_91-BETA_3_1_1.txt	1064Delt194441a_7677_FW1	Viral	304.7588897	85	8.251524494	1064Delt194441a_7677_RC1	205.0088897	65	7.679542659
US22502688_251614710004_S01_GE2-v4_91-BETA_3_1_1.txt	1065Delt194441a_7710_RC1	Viral	227.6004547	76	7.83035963	1065Delt194441a_7710_FW1	208.3504547	68	7.702868438
US22502688_251614710004_S01_GE2-v4_91-BETA_3_1_1.txt	1066Delt194441a_7730_RC1	Viral	190.7704732	14	7.575694083	1066Delt194441a_7730_FW1	193.0204732	16	7.592610069
US22502688_251614710004_S01_GE2-v4_91-BETA_3_1_1.txt	1067Delt194441a_7685_FW1	Viral	196.9347892	25	7.62157418	1067Delt194441a_7685_RC1	202.6847892	60	7.663094013
US22502688_251614710004_S01_GE2-v4_91-BETA_3_1_1.txt	1068Delt194441a_7665_FW1	Viral	208.532249	68	7.7041267	1068Delt194441a_7665_RC1	196.782249	24	7.620456276
US22502688_251614710004_S01_GE2-v4_91-BETA_3_1_1.txt	1069Delt194441a_7598_FW1	Viral	229.302164	77	7.84110616	1069Delt194441a_7598_RC1	234.552164	78	7.873765001
US22502688_251614710004_S01_GE2-v4_91-BETA_3_1_1.txt	106Moll10279a_8510_RC1	Viral	197.3758131	27	7.624801399	106Moll10279a_8510_FW1	184.6258131	12	7.528460465
US22502688_251614710004_S01_GE2-v4_91-BETA_3_1_1.txt	106-NM_021616_81_RC1	Viral	204.1727453	63	7.673646486	106-NM_021616_81_FW1	211.6727453	71	7.725691712
US22502688_251614710004_S01_GE2-v4_91-BETA_3_1_1.txt	1071Delt194441a_7627_FW1	Viral	196.951627	25	7.621697525	1071Delt194441a_7627_RC1	197.201627	26	7.623527644
US22502688_251614710004_S01_GE2-v4_91-BETA_3_1_1.txt	1072Delt194441a_7721_RC1	Viral	152.8918687	7	7.256367871	1072Delt194441a_7721_FW1	149.1418687	7	7.220541513
US22502688_251614710004_S01_GE2-v4_91-BETA_3_1_1.txt	1073Delt194441a_7660_FW1	Viral	376.1100083	88	8.555010887	1073Delt194441a_7660_RC1	259.6100083	81	8.020202192
US22502688_251614710004_S01_GE2-v4_91-BETA_3_1_1.txt	1074Delt194443a_7667_FW1	Viral	191.5475385	14	7.581558676	1074Delt194443a_7667_RC1	251.2975385	81	7.97325273
US22502688_251614710004_S01_GE2-v4_91-BETA_3_1_1.txt	1075Delt194443a_7673_FW1	Viral	196.4866136	23	7.618287217	1075Delt194443a_7673_RC1	198.4866136	34	7.632897902
US22502688_251614710004_S01_GE2-v4_91-BETA_3_1_1.txt	1076Delt194443a_7609_FW1	Viral	195.4107246	19	7.610365838	1076Delt194443a_7609_RC1	207.9107246	68	7.699820368
US22502688_251614710004_S01_GE2-v4_91-BETA_3_1_1.txt	1077Delt194443a_7608_FW1	Viral	1365.731992	96	10.41545869	1077Delt194443a_7608_RC1	791.4819924	94	9.628412717
US22502688_251614710004_S01_GE2-v4_91-BETA_3_1_1.txt	1078Delt194443a_7728_RC1	Viral	214.906475	72	7.747565141	1078Delt194443a_7728_FW1	225.156475	76	7.814784157
US22502688_251614710004_S01_GE2-v4_91-BETA_3_1_1.txt	1079Delt194443a_7661_RC1	Viral	284.9454486	84	8.154541939	1079Delt194443a_7661_FW1	2071.945449	98	11.0167703
US22502688_251614710004_S01_GE2-v4_91-BETA_3_1_1.txt	107Moll10279a_8753_RC1	Viral	193.9069462	17	7.599220675	107Moll10279a_8753_FW1	186.9069462	13	7.546176376
US22502688_251614710004_S01_GE2-v4_91-BETA_3_1_1.txt	107-NM_004031_137	Viral	186.7586862	13	7.545031535	107-NM_004031_137_RC1	1027.425353	95	10.00481786
US22502688_251614710004_S01_GE2-v4_91-BETA_3_1_1.txt	1080Delt194443a_7666_FW1	Viral	4301.858204	99	12.07074426	1080Delt194443a_7666_RC1	521.858204	91	9.02751405
US22502688_251614710004_S01_GE2-v4_91-BETA_3_1_1.txt	1081Rota199303a_7649_FW1	Viral	202.0237821	57	7.658381326	1081Rota199303a_7649_RC1	201.5237821	55	7.654806293
US22502688_251614710004_S01_GE2-v4_91-BETA_3_1_1.txt	1082uncl199308a_7739_RC1	Viral	634.1323872	93	9.308640252	1082uncl199308a_7739_FW1	259.6323872	81	8.02032655
US22502688_251614710004_S01_GE2-v4_91-BETA_3_1_1.txt	1083Ente200154a_7662_FW1	Viral	184.9210094	12	7.530765332	1083Ente200154a_7662_RC1	189.9210094	13	7.569255698
US22502688_251614710004_S01_GE2-v4_91-BETA_3_1_1.txt	1084Cor202496r1_7595_RC1	Viral	197.5412187	28	7.626009906	1084Cor202496r1_7595_FW1	208.5412187	68	7.704188754
US22502688_251614710004_S01_GE2-v4_91-BETA_3_1_1.txt	1085Noro206156a_7671_RC1	Viral	207.9084638	68	7.69980468	1085Noro206156a_7671_FW1	266.4084638	82	8.057496107
US22502688_251614710004_S01_GE2-v4_91-BETA_3_1_1.txt	1086Phle206160a_7644_FW1	Viral	231.0766017	77	7.852227373	1086Phle206160a_7644_RC1	198.3266017	33	7.63173439
US22502688_251614710004_S01_GE2-v4_91-BETA_3_1_1.txt	1088Phl206378r1_7593_RC1	Viral	197.5109694	28	7.62578897	1088Phl206378r1_7593_FW1	208.0109694	68	7.7005158
US22502688_251614710004_S01_GE2-v4_91-BETA_3_1_1.txt	1088Phl206378r2_7718_RC1	Viral	199.4515573	41	7.639894577	1088Phl206378r2_7718_FW1	1241.201557	96	10.2775217
US22502688_251614710004_S01_GE2-v4_91-BETA_3_1_1.txt	1088Phl206378r3_7643_FW1	Viral	200.9430814	51	7.650643095	1088Phl206378r3_7643_RC1	217.6930814	73	7.766151747
US22502688_251614710004_S01_GE2-v4_91-BETA_3_1_1.txt	1088Phl206378r4_7713_FW1	Viral	204.5342698	64	7.676198777	1088Phl206378r4_7713_RC1	224.0284779	76	7.807538325
US22502688_251614710004_S01_GE2-v4_91-BETA_3_1_1.txt	1088Phl206378r5_7594_RC1	Viral	204.2381835	64	7.674108801	1088Phl206378r5_7594_FW1	198.7325617	36	7.634684463
US22502688_251614710004_S01_GE2-v4_91-BETA_3_1_1.txt	1088Phl206378r6_7692_FW1	Viral	199.3512596	40	7.639168911	1088Phl206378r6_7692_RC1	199.1012596	39	7.637358538
US22502688_251614710004_S01_GE2-v4_91-BETA_3_1_1.txt	1088Phl206378r7_7694_RC1	Viral	199.6902515	43	7.641620095	1088Phl206378r7_7694_FW1	198.1902515	32	7.630742192
US22502688_251614710004_S01_GE2-v4_91-BETA_3_1_1.txt	1088Phl206378r8_7693_RC1	Viral	196.9461586	25	7.621657468	1088Phl206378r8_7693_FW1	197.6961586	29	7.627141029
US22502688_251614710004_S01_GE2-v4_91-BETA_3_1_1.txt	1088Phl206378r9_7698_FW1	Viral	198.0106144	31	7.629433958	1088Phl206378r9_7698_RC1	198.0106144	31	7.629433958
US22502688_251614710004_S01_GE2-v4_91-BETA_3_1_1.txt	1089Spum207343a_7702_FW1	Viral	198.6866958	36	7.634351462	1089Spum207343a_7702_RC1	198.6866958	36	7.634351462
US22502688_251614710004_S01_GE2-v4_91-BETA_3_1_1.txt	108Moll10279a_8784_FW1	Viral	3.973577786	1	1.990438587	108Moll10279a_8784_RC1	6.473577786	1	2.694563274
US22502688_251614710004_S01_GE2-v4_91-BETA_3_1_1.txt	108-NM_005534_134	Viral	192.5772148	15	7.589293208	108-NM_005534_134_RC1	209.0772148	69	7.707892036
US22502688_251614710004_S01_GE2-v4_91-BETA_3_1_1.txt	1090Spum207343a_7600_FW1	Viral	201.3767487	54	7.653753307	1090Spum207343a_7600_RC1	195.3767487	19	7.610114976
US22502688_251614710004_S01_GE2-v4_91-BETA_3_1_1.txt	1091Spum207343a_7745_RC1	Viral	342.6852758	87	8.420740395	1091Spum207343a_7745_FW1	197.4352758	28	7.625235969
US22502688_251614710004_S01_GE2-v4_91-BETA_3_1_1.txt	1092Spum207343a_7658_FW1	Viral	1445.510982	97	10.49736385	1092Spum207343a_7658_RC1	1755.260982	97	10.77746984
US22502688_251614710004_S01_GE2-v4_91-BETA_3_1_1.txt	1093Spum207343a_7605_FW1	Viral	197.8823872	30	7.628499398	1093Spum207343a_7605_RC1	196.3823872	22	7.617521735
US22502688_251614710004_S01_GE2-v4_91-BETA_3_1_1.txt	1094Poly208491a_7691_RC1	Viral	196.8780859	25	7.621158727	1094Poly208491a_7691_FW1	197.1280859	26	7.622989529
US22502688_251614710004_S01_GE2-v4_91-BETA_3_1_1.txt	1095Vesi219585a_7664_FW1	Viral	236.950247	78	7.888440355	1095Vesi219585a_7664_RC1	200.950247	51	7.650694541
US22502688_251614710004_S01_GE2-v4_91-BETA_3_1_1.txt	1097Mama221982a_7651_FW1	Viral	192.2486245	15	7.586829466	1097Mama221982a_7651_RC1	212.9986245	71	7.734700304
US22502688_251614710004_S01_GE2-v4_91-BETA_3_1_1.txt	1098Mama221982a_7726_RC1	Viral	207.6254047	68	7.69783917	1098Mama221982a_7726_FW1	200.6254047	49	7.648360492
US22502688_251614710004_S01_GE2-v4_91-BETA_3_1_1.txt	109Moll10279a_8300_FW1	Viral	121.0708621	5	6.919707886	109Moll10279a_8300_RC1	34.3208621	1	5.101013887
US22502688_251614710004_S01_GE2-v4_91-BETA_3_1_1.txt	10-NM_007199_25	Viral	199.0835161	39	7.637229962	10-NM_007199_25_RC1	199.9168494	44	7.64325626
US22502688_251614710004_S01_GE2-v4_91-BETA_3_1_1.txt	1100Depe226582a_7714_RC1	Viral	160.1221519	8	7.323029099	1100Depe226582a_7714_FW1	163.6221519	9	7.354224269
US22502688_251614710004_S01_GE2-v4_91-BETA_3_1_1.txt	1102Rhad227134a_7696_RC1	Viral	201.4328886	54	7.654155446	1102Rhad227134a_7696_FW1	202.1828886	58	7.659517092
US22502688_251614710004_S01_GE2-v4_91-BETA_3_1_1.txt	1103Coro227859a_7601_FW1	Viral	195.4283054	19	7.610495629	1103Coro227859a_7601_RC1	196.6726883	24	7.619652816
US22502688_251614710004_S01_GE2-v4_91-BETA_3_1_1.txt	1104Coro227859a_7732_RC1	Viral	584.6928572	92	9.191535157	1104Coro227859a_7732_FW1	583.6928572	92	9.189065604
US22502688_251614710004_S01_GE2-v4_91-BETA_3_1_1.txt	1105Coro227859a_7628_FW1	Viral	217.7758808	73	7.766700371	1105Coro227859a_7628_RC1	201.5258808	55	7.654821318
US22502688_251614710004_S01_GE2-v4_91-BETA_3_1_1.txt	1106Coro227859a_7741_RC1	Viral	389.6117702	89	8.605893452	1106Coro227859a_7741_FW1	208.8617702	69	7.706404637
US22502688_251614710004_S01_GE2-v4_91-BETA_3_1_1.txt	1107Coro227859a_7735_FW1	Viral	205.2565522	65	7.681284466	1107Coro227859a_7735_RC1	199.7565522	43	7.642099015
US22502688_251614710004_S01_GE2-v4_91-BETA_3_1_1.txt	1108Coro227859a_7740_RC1	Viral	240.9726507	79	7.912725606	1108Coro227859a_7740_FW1	452.4782391	90	8.821704601
US22502688_251614710004_S01_GE2-v4_91-BETA_3_1_1.txt	1109Coro227859a_7712_RC1	Viral	196.8390921	25	7.620872957	1109Coro227859a_7712_FW1	199.3390921	40	7.639080853
US22502688_251614710004_S01_GE2-v4_91-BETA_3_1_1.txt	110-NM_000416_227	Viral	230.5606858	77	7.849002722	110-NM_000416_227_RC1	382.5606858	88	8.579544811
US22502688_251614710004_S01_GE2-v4_91-BETA_3_1_1.txt	1111Coro227859a_7623_FW1	Viral	197.1305627	26	7.623007656	1111Coro227859a_7623_RC1	199.6305627	42	7.641188798
US22502688_251614710004_S01_GE2-v4_91-BETA_3_1_1.txt	1112Coro227859a_7645_FW1	Viral	216.9100081	73	7.76095281	1112Coro227859a_7645_RC1	203.6600081	62	7.670018902
US22502688_251614710004_S01_GE2-v4_91-BETA_3_1_1.txt	1113Poly229278a_7746_RC1	Viral	196.5057909	23	7.618428018	1113Poly229278a_7746_FW1	202.0057909	57	7.658252841
US22502688_251614710004_S01_GE2-v4_91-BETA_3_1_1.txt	1114Noro233890a_7653_FW1	Viral	200.4113054	48	7.646820084	1114Noro233890a_7653_RC1	203.6613054	62	7.670028091
US22502688_251614710004_S01_GE2-v4_91-BETA_3_1_1.txt	1116Noro233890a_7617_FW1	Viral	200.5621307	49	7.647905418	1116Noro233890a_7617_RC1	206.8121307	67	7.692177
US22502688_251614710004_S01_GE2-v4_91-BETA_3_1_1.txt	1117uncl240874a_7729_RC1	Viral	192.2392554	15	7.586759155	1117uncl240874a_7729_FW1	434.2392554	90	8.762346342
US22502688_251614710004_S01_GE2-v4_91-BETA_3_1_1.txt	1118Avas246343a_7597_FW1	Viral	194.8652715	18	7.606333189	1118Avas246343a_7597_RC1	197.1152715	26	7.622895744
US22502688_251614710004_S01_GE2-v4_91-BETA_3_1_1.txt	1119Lent254355a_7657_RC1	Viral	310.8463345	86	8.280057756	1119Lent254355a_7657_FW1	219.8463345	74	7.780351668
US22502688_251614710004_S01_GE2-v4_91-BETA_3_1_1.txt	111-NM_002201_37	Viral	203.4374262	62	7.668441305	111-NM_002201_37_RC1	197.931768	31	7.628859373
US22502688_251614710004_S01_GE2-v4_91-BETA_3_1_1.txt	1120Lent254355a_7618_FW1	Viral	214.4880914	72	7.74475374	1120Lent254355a_7618_RC1	200.2380914	46	7.645572635
US22502688_251614710004_S01_GE2-v4_91-BETA_3_1_1.txt	1121Lent254355a_7719_RC1	Viral	201.8453674	56	7.657106665	1121Lent254355a_7719_FW1	219.0912316	74	7.775387936
US22502688_251614710004_S01_GE2-v4_91-BETA_3_1_1.txt	1122Lent254355a_7614_FW1	Viral	238.8905414	79	7.900205923	1122Lent254355a_7614_RC1	198.8905414	37	7.635830858
US22502688_251614710004_S01_GE2-v4_91-BETA_3_1_1.txt	1123Lent254355a_7699_RC1	Viral	221.6217532	75	7.791955686	1123Lent254355a_7699_FW1	198.8717532	37	7.635694567
US22502688_251614710004_S01_GE2-v4_91-BETA_3_1_1.txt	1124Coro258781a_7603_FW1	Viral	198.1117702	32	7.630170786	1124Coro258781a_7603_RC1	196.8617702	25	7.621039163
US22502688_251614710004_S01_GE2-v4_91-BETA_3_1_1.txt	1125Avih259898a_7606_FW1	Viral	199.1712198	39	7.637865383	1125Avih259898a_7606_RC1	199.9212198	44	7.643287799
US22502688_251614710004_S01_GE2-v4_91-BETA_3_1_1.txt	1126Avih259898a_7612_FW1	Viral	272.8535548	83	8.091983029	1126Avih259898a_7612_RC1	298.6035548	85	8.22208753
US22502688_251614710004_S01_GE2-v4_91-BETA_3_1_1.txt	1127Avih259931a_7716_RC1	Viral	199.825565	44	7.642597358	1127Avih259931a_7716_FW1	199.825565	44	7.642597358
US22502688_251614710004_S01_GE2-v4_91-BETA_3_1_1.txt	1128Avih259931a_7733_RC1	Viral	338.4839228	87	8.402943501	1128Avih259931a_7733_FW1	477.4839228	91	8.899308347
US22502688_251614710004_S01_GE2-v4_91-BETA_3_1_1.txt	1129Unas261939a_7744_RC1	Viral	199.1016632	39	7.637361463	1129Unas261939a_7744_FW1	198.1016632	32	7.630097183
US22502688_251614710004_S01_GE2-v4_91-BETA_3_1_1.txt	112-NM_005101_136	Viral	154.0096293	7	7.266876747	112-NM_005101_136_RC1	335.0096293	87	8.388058754
US22502688_251614710004_S01_GE2-v4_91-BETA_3_1_1.txt	1130Coro263509a_7748_RC1	Viral	257.5709397	81	8.008826021	1130Coro263509a_7748_FW1	197.3209397	27	7.624400253
US22502688_251614710004_S01_GE2-v4_91-BETA_3_1_1.txt	1131Coro277944a_7704_RC1	Viral	198.7618977	36	7.634897411	1131Coro277944a_7704_FW1	201.2618977	53	7.652930261
US22502688_251614710004_S01_GE2-v4_91-BETA_3_1_1.txt	1132Coro277944a_7640_RC1	Viral	210.8520713	70	7.720087384	1132Coro277944a_7640_FW1	199.6020713	42	7.640982881
US22502688_251614710004_S01_GE2-v4_91-BETA_3_1_1.txt	1133Mast28282a_8016_RC1	Viral	201.3511651	54	7.65357001	1133Mast28282a_8016_FW1	3457.101165	99	11.75534711
US22502688_251614710004_S01_GE2-v4_91-BETA_3_1_1.txt	1134Mast28282a_7764_FW1	Viral	237.0372709	78	7.888970111	1134Mast28282a_7764_RC1	209.5372709	69	7.711063072
US22502688_251614710004_S01_GE2-v4_91-BETA_3_1_1.txt	1135Mast28282a_7953_FW1	Viral	2136.135723	98	11.0607876	1135Mast28282a_7953_RC1	563.3591742	92	9.137911207
US22502688_251614710004_S01_GE2-v4_91-BETA_3_1_1.txt	1137Mast28285a_7897_FW1	Viral	147.2661313	7	7.202281863	1137Mast28285a_7897_RC1	1547.016131	97	10.59527253
US22502688_251614710004_S01_GE2-v4_91-BETA_3_1_1.txt	1138Phle28292a_7754_FW1	Viral	213.4441928	72	7.737715101	1138Phle28292a_7754_RC1	206.6941928	67	7.691354046
US22502688_251614710004_S01_GE2-v4_91-BETA_3_1_1.txt	1139Phle28292a_8074_RC1	Viral	199.4084378	41	7.639582647	1139Phle28292a_8074_FW1	198.6584378	35	7.634146261
US22502688_251614710004_S01_GE2-v4_91-BETA_3_1_1.txt	113-NM_002463_242_RC1	Viral	208.2662069	68	7.702284958	113-NM_002463_242	199.6828735	43	7.64156679
US22502688_251614710004_S01_GE2-v4_91-BETA_3_1_1.txt	113Simp10298a_8401_RC1	Viral	116.9773816	5	6.870085791	113Simp10298a_8401_FW1	305.2273816	85	8.25374058
US22502688_251614710004_S01_GE2-v4_91-BETA_3_1_1.txt	1140Coro28295a_7948_FW1	Viral	220.4947526	74	7.784600513	1140Coro28295a_7948_RC1	208.7447526	69	7.705596122
US22502688_251614710004_S01_GE2-v4_91-BETA_3_1_1.txt	1141Coro28295a_7962_FW1	Viral	244.1764467	80	7.931780234	1141Coro28295a_7962_RC1	559.6764467	92	9.128449225
US22502688_251614710004_S01_GE2-v4_91-BETA_3_1_1.txt	1142Parv28314a_7839_FW1	Viral	200.0512338	45	7.644225716	1142Parv28314a_7839_RC1	199.0512338	38	7.636996004
US22502688_251614710004_S01_GE2-v4_91-BETA_3_1_1.txt	1143Parv28314a_7844_FW1	Viral	202.7537182	60	7.663584561	1143Parv28314a_7844_RC1	220.2537182	74	7.783022564
US22502688_251614710004_S01_GE2-v4_91-BETA_3_1_1.txt	1144Rota28327a_7788_FW1	Viral	228.1945282	77	7.834120388	1144Rota28327a_7788_RC1	201.1945282	53	7.652447259
US22502688_251614710004_S01_GE2-v4_91-BETA_3_1_1.txt	1145Orth28873a_7860_FW1	Viral	203.8571263	63	7.671414581	1145Orth28873a_7860_RC1	206.6071263	67	7.690746207
US22502688_251614710004_S01_GE2-v4_91-BETA_3_1_1.txt	1148Orth28873b_7873_FW1	Viral	202.0543919	57	7.658599901	1148Orth28873b_7873_RC1	204.0538298	63	7.672805978
US22502688_251614710004_S01_GE2-v4_91-BETA_3_1_1.txt	114-NM_000647_192_RC1	Viral	206.5658933	67	7.690458256	114-NM_000647_192	200.3158933	47	7.64613308
US22502688_251614710004_S01_GE2-v4_91-BETA_3_1_1.txt	114Simp10298a_8678_RC1	Viral	71.24244573	3	6.154665139	114Simp10298a_8678_FW1	922.4924457	95	9.849393287
US22502688_251614710004_S01_GE2-v4_91-BETA_3_1_1.txt	1150Rota28875a_7855_FW1	Viral	205.0410299	65	7.67976882	1150Rota28875a_7855_RC1	201.0410299	52	7.651346157
US22502688_251614710004_S01_GE2-v4_91-BETA_3_1_1.txt	1151Rota28875a_7799_FW1	Viral	201.209579	53	7.652555179	1151Rota28875a_7799_RC1	201.209579	53	7.652555179
US22502688_251614710004_S01_GE2-v4_91-BETA_3_1_1.txt	1153Rota28876a_7807_FW1	Viral	182.6145845	12	7.51265818	1153Rota28876a_7807_RC1	295.3645845	85	8.206353041
US22502688_251614710004_S01_GE2-v4_91-BETA_3_1_1.txt	1154Rota28876a_8080_RC1	Viral	190.724249	14	7.575344472	1154Rota28876a_8080_FW1	194.224249	17	7.601579523
US22502688_251614710004_S01_GE2-v4_91-BETA_3_1_1.txt	1155Mast31544a_7909_RC1	Viral	187.6607246	13	7.551982931	1155Mast31544a_7909_FW1	453.4107246	90	8.824674706
US22502688_251614710004_S01_GE2-v4_91-BETA_3_1_1.txt	1158Hant31621a_7926_FW1	Viral	196.1570513	21	7.615865387	1158Hant31621a_7926_RC1	200.6570513	49	7.648588045
US22502688_251614710004_S01_GE2-v4_91-BETA_3_1_1.txt	1159Coro31631a_8121_RC1	Viral	200.092913	46	7.64452626	1159Coro31631a_8121_FW1	199.092913	39	7.637298057
US22502688_251614710004_S01_GE2-v4_91-BETA_3_1_1.txt	115-NM_001838_30	Viral	198.4117092	34	7.632353358	115-NM_001838_30_RC1	208.7450425	69	7.705598125
US22502688_251614710004_S01_GE2-v4_91-BETA_3_1_1.txt	115Simp10298a_8822_RC1	Viral	1423.411839	96	10.47513743	115Simp10298a_8822_FW1	46.66183928	2	5.54417127
US22502688_251614710004_S01_GE2-v4_91-BETA_3_1_1.txt	1161Coro31632r1_7622_FW1	Viral	195.888403	21	7.613888179	1161Coro31632r1_7622_RC1	193.888403	17	7.599082704
US22502688_251614710004_S01_GE2-v4_91-BETA_3_1_1.txt	1162Hepa31646a_7934_FW1	Viral	110.9616531	4	6.793917375	1162Hepa31646a_7934_RC1	97.46165305	4	6.606762787
US22502688_251614710004_S01_GE2-v4_91-BETA_3_1_1.txt	1164Hepa31646a_7818_FW1	Viral	200.4833188	48	7.647338392	1164Hepa31646a_7818_RC1	196.9833188	25	7.621929653
US22502688_251614710004_S01_GE2-v4_91-BETA_3_1_1.txt	1165Hepa31646a_8058_FW1	Viral	109.7178523	4	6.777654477	1165Hepa31646a_8058_RC1	136.9678523	6	7.097693508
US22502688_251614710004_S01_GE2-v4_91-BETA_3_1_1.txt	1166Hepa31647a_7946_RC1	Viral	198.8805627	37	7.635758473	1166Hepa31647a_7946_FW1	197.3805627	27	7.624836115
US22502688_251614710004_S01_GE2-v4_91-BETA_3_1_1.txt	1168Hepa31647a_7872_FW1	Viral	197.0161846	25	7.622170339	1168Hepa31647a_7872_RC1	187.5161846	13	7.55087131
US22502688_251614710004_S01_GE2-v4_91-BETA_3_1_1.txt	1169Hepa31647a_8064_RC1	Viral	152.7711314	7	7.255228138	1169Hepa31647a_8064_FW1	26.02113135	1	4.701611784
US22502688_251614710004_S01_GE2-v4_91-BETA_3_1_1.txt	116-NM_031200_229_RC1	Viral	217.2261758	73	7.763054148	116-NM_031200_229	232.8928425	78	7.863522491
US22502688_251614710004_S01_GE2-v4_91-BETA_3_1_1.txt	116Simp10298a_8513_FW1	Viral	195.9860304	21	7.614607014	116Simp10298a_8513_RC1	208.9860304	69	7.707262699
US22502688_251614710004_S01_GE2-v4_91-BETA_3_1_1.txt	1170Hepa31647a_7800_FW1	Viral	219.5161313	74	7.778183151	1170Hepa31647a_7800_RC1	145.2661313	7	7.182554568
US22502688_251614710004_S01_GE2-v4_91-BETA_3_1_1.txt	1171Hepa31648a_7982_FW1	Viral	33.34993511	1	5.059612049	1171Hepa31648a_7982_RC1	22.34993511	1	4.482198738
US22502688_251614710004_S01_GE2-v4_91-BETA_3_1_1.txt	1173Hepa31649a_7916_RC1	Viral	10.73478002	1	3.424220722	1173Hepa31649a_7916_FW1	16.98478002	1	4.086170628
US22502688_251614710004_S01_GE2-v4_91-BETA_3_1_1.txt	1174Hepa31649a_8038_FW1	Viral	206.2261758	66	7.688083652	1174Hepa31649a_8038_RC1	282.2261758	84	8.14070799
US22502688_251614710004_S01_GE2-v4_91-BETA_3_1_1.txt	1175Hepa31650a_7819_FW1	Viral	198.3572405	33	7.63195725	1175Hepa31650a_7819_RC1	198.3572405	33	7.63195725
US22502688_251614710004_S01_GE2-v4_91-BETA_3_1_1.txt	1178Hepa31651a_7935_RC1	Viral	138.7939755	6	7.116801138	1178Hepa31651a_7935_FW1	146.5439755	7	7.195189849
US22502688_251614710004_S01_GE2-v4_91-BETA_3_1_1.txt	117-NM_005283_277_RC1	Viral	743.6607246	94	9.53850077	117-NM_005283_277	190.6607246	14	7.574863874
US22502688_251614710004_S01_GE2-v4_91-BETA_3_1_1.txt	1180Hepa31652a_8052_RC1	Viral	343.8432361	87	8.425607156	1180Hepa31652a_8052_FW1	211.5698253	71	7.72499007
US22502688_251614710004_S01_GE2-v4_91-BETA_3_1_1.txt	1181Hepa31652a_7995_RC1	Viral	198.1521099	32	7.630464519	1181Hepa31652a_7995_FW1	198.1521099	32	7.630464519
US22502688_251614710004_S01_GE2-v4_91-BETA_3_1_1.txt	1182Hepa31652a_7820_FW1	Viral	195.8605817	20	7.613683264	1182Hepa31652a_7820_RC1	202.8605817	60	7.664344748
US22502688_251614710004_S01_GE2-v4_91-BETA_3_1_1.txt	1183Hepa31652a_8068_FW1	Viral	119.0973326	5	6.895997292	1183Hepa31652a_8068_RC1	111.5973326	4	6.802158735
US22502688_251614710004_S01_GE2-v4_91-BETA_3_1_1.txt	1184Hepa31653a_7785_FW1	Viral	168.0231054	9	7.392515826	1184Hepa31653a_7785_RC1	167.7731054	9	7.390367655
US22502688_251614710004_S01_GE2-v4_91-BETA_3_1_1.txt	1185Hepa31653a_8091_RC1	Viral	194.5307294	17	7.603854261	1185Hepa31653a_8091_FW1	195.2807294	19	7.609405778
US22502688_251614710004_S01_GE2-v4_91-BETA_3_1_1.txt	1186Hepa31654a_7930_FW1	Viral	197.2712572	27	7.624036958	1186Hepa31654a_7930_RC1	225.7712572	76	7.818718019
US22502688_251614710004_S01_GE2-v4_91-BETA_3_1_1.txt	1187Hepa31654a_7783_FW1	Viral	196.9953496	25	7.622017763	1187Hepa31654a_7783_RC1	256.4953496	81	8.002788859
US22502688_251614710004_S01_GE2-v4_91-BETA_3_1_1.txt	1188Hepa31655a_7826_FW1	Viral	196.0275202	21	7.614912398	1188Hepa31655a_7826_RC1	195.0275202	18	7.607533906
US22502688_251614710004_S01_GE2-v4_91-BETA_3_1_1.txt	1189Hepa31655a_8047_RC1	Viral	195.4403544	19	7.610584575	1189Hepa31655a_8047_FW1	221.9264467	75	7.793937792
US22502688_251614710004_S01_GE2-v4_91-BETA_3_1_1.txt	118-NM_019846_166_FW1	Viral	606.1939446	92	9.243635631	118-NM_019846_166_RC1	203.4439446	62	7.66848753
US22502688_251614710004_S01_GE2-v4_91-BETA_3_1_1.txt	118Simp10298a_8612_RC1	Viral	156.7543688	8	7.292361842	118Simp10298a_8612_FW1	162.2543688	8	7.342113514
US22502688_251614710004_S01_GE2-v4_91-BETA_3_1_1.txt	1190Hepa31655a_7987_RC1	Viral	413.1529263	89	8.690532076	1190Hepa31655a_7987_FW1	36.65292627	1	5.195856479
US22502688_251614710004_S01_GE2-v4_91-BETA_3_1_1.txt	1191Pest31657r1_7636_FW1	Viral	224.9155916	76	7.813239865	1191Pest31657r1_7636_RC1	242.4155916	79	7.921338682
US22502688_251614710004_S01_GE2-v4_91-BETA_3_1_1.txt	1191Pest31657r2_7633_FW1	Viral	234.1952959	78	7.871568288	1191Pest31657r2_7633_RC1	195.9413419	21	7.614278016
US22502688_251614710004_S01_GE2-v4_91-BETA_3_1_1.txt	1191Pest31657r3_7630_FW1	Viral	222.5954108	75	7.798280039	1191Pest31657r3_7630_RC1	330.5914266	87	8.368905501
US22502688_251614710004_S01_GE2-v4_91-BETA_3_1_1.txt	1191Pest31657r4_7634_FW1	Viral	206.4007141	66	7.689304152	1191Pest31657r4_7634_RC1	209.9007141	69	7.713563265
US22502688_251614710004_S01_GE2-v4_91-BETA_3_1_1.txt	1191Pest31657r5_7632_FW1	Viral	212.2059274	71	7.729321144	1191Pest31657r5_7632_RC1	201.2059274	53	7.652528996
US22502688_251614710004_S01_GE2-v4_91-BETA_3_1_1.txt	1191Pest31657r6_7638_FW1	Viral	196.8035667	24	7.620612557	1191Pest31657r6_7638_RC1	197.0535667	26	7.622444052
US22502688_251614710004_S01_GE2-v4_91-BETA_3_1_1.txt	1191Pest31657r7_7637_FW1	Viral	199.1961586	39	7.638046016	1191Pest31657r7_7637_RC1	198.9407638	38	7.636195111
US22502688_251614710004_S01_GE2-v4_91-BETA_3_1_1.txt	1191Pest31657r8_7631_FW1	Viral	243.0936623	79	7.925368471	1191Pest31657r8_7631_RC1	192.5573507	15	7.589144388
US22502688_251614710004_S01_GE2-v4_91-BETA_3_1_1.txt	1191Pest31657r9_7639_FW1	Viral	200.1659238	46	7.645052581	1191Pest31657r9_7639_RC1	201.6577493	55	7.655765037
US22502688_251614710004_S01_GE2-v4_91-BETA_3_1_1.txt	1191Pest31657ra_7629_FW1	Viral	196.7706514	24	7.620371247	1191Pest31657ra_7629_RC1	197.2647867	27	7.623989637
US22502688_251614710004_S01_GE2-v4_91-BETA_3_1_1.txt	1191Pest31657rb_7635_FW1	Viral	197.4797163	28	7.625560667	1191Pest31657rb_7635_RC1	198.4739083	34	7.632805551
US22502688_251614710004_S01_GE2-v4_91-BETA_3_1_1.txt	1191Pest31657rC_7709_RC1	Viral	186.8521349	13	7.545753237	1191Pest31657rC_7709_FW1	175.6021349	10	7.456166574
US22502688_251614710004_S01_GE2-v4_91-BETA_3_1_1.txt	1192Ente31704a_7906_RC1	Viral	203.5783315	62	7.669440202	1192Ente31704a_7906_FW1	4310.328332	99	12.07358205
US22502688_251614710004_S01_GE2-v4_91-BETA_3_1_1.txt	1193Rose32604a_7759_FW1	Viral	198.7363255	36	7.634711786	1193Rose32604a_7759_RC1	2178.486325	98	11.08911034
US22502688_251614710004_S01_GE2-v4_91-BETA_3_1_1.txt	1194Rose32604a_8112_FW1	Viral	1463.003085	97	10.5147171	1194Rose32604a_8112_RC1	207.7530853	68	7.698726092
US22502688_251614710004_S01_GE2-v4_91-BETA_3_1_1.txt	1195Rose32604a_7757_FW1	Viral	263.426107	82	8.041254522	1195Rose32604a_7757_RC1	243.426107	80	7.927340092
US22502688_251614710004_S01_GE2-v4_91-BETA_3_1_1.txt	1196Rose32604a_7752_FW1	Viral	199.6930814	43	7.64164054	1196Rose32604a_7752_RC1	199.1930814	39	7.638023729
US22502688_251614710004_S01_GE2-v4_91-BETA_3_1_1.txt	1197Rose32604a_8071_RC1	Viral	195.8780859	21	7.613812193	1197Rose32604a_8071_FW1	197.3780859	27	7.624818012
US22502688_251614710004_S01_GE2-v4_91-BETA_3_1_1.txt	1199Rose32604a_7997_RC1	Viral	195.8836438	21	7.613853128	1199Rose32604a_7997_FW1	204.1336438	63	7.673370166
US22502688_251614710004_S01_GE2-v4_91-BETA_3_1_1.txt	119-NM_001295_213	Viral	202.745791	60	7.663528154	119-NM_001295_213_RC1	201.5791243	55	7.65520243
US22502688_251614710004_S01_GE2-v4_91-BETA_3_1_1.txt	119Simp10298a_8516_RC1	Viral	545.341536	92	9.091016232	119Simp10298a_8516_FW1	166.591536	9	7.380171293
US22502688_251614710004_S01_GE2-v4_91-BETA_3_1_1.txt	11-NM_017416_290_FW1	Viral	588.388582	92	9.20062544	11-NM_017416_290_RC1	274.138582	83	8.098761576
US22502688_251614710004_S01_GE2-v4_91-BETA_3_1_1.txt	1200Rose32604a_7792_FW1	Viral	197.7958969	30	7.627868689	1200Rose32604a_7792_RC1	199.2958969	40	7.638768198
US22502688_251614710004_S01_GE2-v4_91-BETA_3_1_1.txt	1201Rose32604a_7751_FW1	Viral	211.5728352	71	7.725010595	1201Rose32604a_7751_RC1	196.5728352	23	7.618920156
US22502688_251614710004_S01_GE2-v4_91-BETA_3_1_1.txt	1202Rose32604a_7975_RC1	Viral	200.4131916	48	7.646833663	1202Rose32604a_7975_FW1	197.4131916	28	7.625074587
US22502688_251614710004_S01_GE2-v4_91-BETA_3_1_1.txt	1203Rose32604a_7925_FW1	Viral	231.6887157	77	7.85604397	1203Rose32604a_7925_RC1	159.6887157	8	7.319118559
US22502688_251614710004_S01_GE2-v4_91-BETA_3_1_1.txt	1204Rose32604a_8113_RC1	Viral	5780.29537	100	12.4969275	1204Rose32604a_8113_FW1	197.7953701	30	7.627864846
US22502688_251614710004_S01_GE2-v4_91-BETA_3_1_1.txt	1206Mast32608a_7896_RC1	Viral	53.59967326	2	5.744152301	1206Mast32608a_7896_FW1	47.34967326	2	5.565282565
US22502688_251614710004_S01_GE2-v4_91-BETA_3_1_1.txt	1207Mast32608a_8014_FW1	Viral	207.5042734	68	7.696997238	1207Mast32608a_8014_RC1	203.2542734	61	7.667141875
US22502688_251614710004_S01_GE2-v4_91-BETA_3_1_1.txt	1208Hant32614a_7874_FW1	Viral	216.6080089	73	7.758942776	1208Hant32614a_7874_RC1	209.3580089	69	7.709828298
US22502688_251614710004_S01_GE2-v4_91-BETA_3_1_1.txt	1209Hant32614a_7891_RC1	Viral	199.4023719	41	7.63953876	1209Hant32614a_7891_FW1	228.6523719	77	7.837012074
US22502688_251614710004_S01_GE2-v4_91-BETA_3_1_1.txt	120-NM_003965_91_FW1	Viral	207.1902515	67	7.694812314	120-NM_003965_91_RC1	202.9402515	61	7.66491123
US22502688_251614710004_S01_GE2-v4_91-BETA_3_1_1.txt	120Simp10298a_8644_FW1	Viral	74.37099237	3	6.216668118	120Simp10298a_8644_RC1	78.87099237	3	6.30142289
US22502688_251614710004_S01_GE2-v4_91-BETA_3_1_1.txt	1210uncl33708a_7884_FW1	Viral	204.0572003	63	7.672829807	1210uncl33708a_7884_RC1	204.3072003	64	7.674596239
US22502688_251614710004_S01_GE2-v4_91-BETA_3_1_1.txt	1211uncl33708a_7784_FW1	Viral	211.8194384	71	7.726691179	1211uncl33708a_7784_RC1	185.8194384	12	7.537757618
US22502688_251614710004_S01_GE2-v4_91-BETA_3_1_1.txt	1214Hepa33745a_7821_FW1	Viral	195.5908486	20	7.61169506	1214Hepa33745a_7821_RC1	196.5908486	23	7.619052355
US22502688_251614710004_S01_GE2-v4_91-BETA_3_1_1.txt	1215Lago33756a_7972_RC1	Viral	158.6364721	8	7.309580689	1215Lago33756a_7972_FW1	3328.386472	99	11.70060724
US22502688_251614710004_S01_GE2-v4_91-BETA_3_1_1.txt	1216Mare35250a_8078_RC1	Viral	59.65311637	2	5.898525603	1216Mare35250a_8078_FW1	63.09774264	2	5.979516488
US22502688_251614710004_S01_GE2-v4_91-BETA_3_1_1.txt	1217Mast35265a_7825_FW1	Viral	1435.467231	97	10.48730468	1217Mast35265a_7825_RC1	195.9672311	21	7.614468622
US22502688_251614710004_S01_GE2-v4_91-BETA_3_1_1.txt	1218Mast35265a_7816_FW1	Viral	2453.0221	98	11.26034452	1218Mast35265a_7816_RC1	1036.7721	95	10.01788308
US22502688_251614710004_S01_GE2-v4_91-BETA_3_1_1.txt	1219Orth35269a_8046_RC1	Viral	193.7962321	16	7.598396711	1219Orth35269a_8046_FW1	190.7724456	14	7.575708999
US22502688_251614710004_S01_GE2-v4_91-BETA_3_1_1.txt	121-NM_016557_19_FW1	Viral	269.3345471	82	8.073255484	121-NM_016557_19_RC1	200.3345471	47	7.646267421
US22502688_251614710004_S01_GE2-v4_91-BETA_3_1_1.txt	121Simp10310a_8473_FW1	Viral	578.5185905	92	9.17621951	121Simp10310a_8473_RC1	114.0185905	4	6.833125261
US22502688_251614710004_S01_GE2-v4_91-BETA_3_1_1.txt	1220Orth35269a_8027_FW1	Viral	400.3200615	89	8.645010106	1220Orth35269a_8027_RC1	316.0700615	86	8.304100578
US22502688_251614710004_S01_GE2-v4_91-BETA_3_1_1.txt	1221Orth35269a_7846_FW1	Viral	196.2025619	22	7.616200069	1221Orth35269a_7846_RC1	196.7025619	24	7.619871937
US22502688_251614710004_S01_GE2-v4_91-BETA_3_1_1.txt	1222Orth35269a_8087_RC1	Viral	52.28252298	2	5.708256857	1222Orth35269a_8087_FW1	55.78252298	2	5.801741282
US22502688_251614710004_S01_GE2-v4_91-BETA_3_1_1.txt	1223Apht35292a_7947_RC1	Viral	1010.30846	95	9.980580118	1223Apht35292a_7947_FW1	4342.05846	99	12.08416343
US22502688_251614710004_S01_GE2-v4_91-BETA_3_1_1.txt	1225Ente35295c_7809_FW1	Viral	453.8398861	90	8.826039597	1225Ente35295c_7809_RC1	187.3398861	13	7.549514283
US22502688_251614710004_S01_GE2-v4_91-BETA_3_1_1.txt	1227Orth35304a_8045_FW1	Viral	234.337251	78	7.872442498	1227Orth35304a_8045_RC1	203.587251	62	7.66950341
US22502688_251614710004_S01_GE2-v4_91-BETA_3_1_1.txt	1228Orth35304a_8011_RC1	Viral	202.4946051	59	7.661739662	1228Orth35304a_8011_FW1	199.4946051	41	7.640205922
US22502688_251614710004_S01_GE2-v4_91-BETA_3_1_1.txt	1229Hant35321a_8122_RC1	Viral	196.3260462	22	7.617107775	1229Hant35321a_8122_FW1	194.5760462	18	7.604190304
US22502688_251614710004_S01_GE2-v4_91-BETA_3_1_1.txt	122Simp10310a_8645_RC1	Viral	60.90939427	2	5.928592852	122Simp10310a_8645_FW1	77.90939427	3	6.283725393
US22502688_251614710004_S01_GE2-v4_91-BETA_3_1_1.txt	1230Vesi35611a_7768_FW1	Viral	197.740959	29	7.627467924	1230Vesi35611a_7768_RC1	196.740959	24	7.620153529
US22502688_251614710004_S01_GE2-v4_91-BETA_3_1_1.txt	1231Vesi35612a_8105_RC1	Viral	196.7963085	24	7.620559348	1231Vesi35612a_8105_FW1	194.0463085	17	7.600257177
US22502688_251614710004_S01_GE2-v4_91-BETA_3_1_1.txt	1232Poly36362a_7990_RC1	Viral	243.3109336	79	7.926657341	1232Poly36362a_7990_FW1	197.5609336	28	7.626153881
US22502688_251614710004_S01_GE2-v4_91-BETA_3_1_1.txt	1233Lent36370a_8009_RC1	Viral	199.6364244	42	7.641231159	1233Lent36370a_8009_FW1	199.3864244	41	7.639423374
US22502688_251614710004_S01_GE2-v4_91-BETA_3_1_1.txt	1234Rota36427a_8063_RC1	Viral	199.6680858	43	7.641459946	1234Rota36427a_8063_FW1	199.6680858	43	7.641459946
US22502688_251614710004_S01_GE2-v4_91-BETA_3_1_1.txt	1235Rota36427a_7835_FW1	Viral	203.8300331	63	7.671222829	1235Rota36427a_7835_RC1	201.0800331	52	7.651626021
US22502688_251614710004_S01_GE2-v4_91-BETA_3_1_1.txt	1237Mare37108a_7756_FW1	Viral	308.5219785	85	8.269229457	1237Mare37108a_7756_RC1	195.5219785	20	7.611186979
US22502688_251614710004_S01_GE2-v4_91-BETA_3_1_1.txt	1238Mare37108a_7890_FW1	Viral	190.2360304	14	7.571646706	1238Mare37108a_7890_RC1	192.7360304	15	7.590482486
US22502688_251614710004_S01_GE2-v4_91-BETA_3_1_1.txt	1239Mare37108a_7929_FW1	Viral	193.6550633	16	7.597345413	1239Mare37108a_7929_RC1	251.1550633	81	7.97243455
US22502688_251614710004_S01_GE2-v4_91-BETA_3_1_1.txt	123-NM_022059_216_RC1	Viral	200.6307506	49	7.648398934	123-NM_022059_216	204.2140839	63	7.673938557
US22502688_251614710004_S01_GE2-v4_91-BETA_3_1_1.txt	123Simp10310a_8823_RC1	Viral	1464.440928	97	10.51613428	123Simp10310a_8823_FW1	89.4409283	3	6.482863257
US22502688_251614710004_S01_GE2-v4_91-BETA_3_1_1.txt	1241Mare37108a_7789_FW1	Viral	195.5123696	20	7.611116076	1241Mare37108a_7789_RC1	193.7623696	16	7.598144604
US22502688_251614710004_S01_GE2-v4_91-BETA_3_1_1.txt	1242Mare37108a_7841_RC1	Viral	196.9623654	25	7.621776183	1242Mare37108a_7841_FW1	197.7123654	29	7.627259294
US22502688_251614710004_S01_GE2-v4_91-BETA_3_1_1.txt	1244Alph37124a_7951_FW1	Viral	197.7345892	29	7.62742145	1244Alph37124a_7951_RC1	191.7345892	14	7.582966815
US22502688_251614710004_S01_GE2-v4_91-BETA_3_1_1.txt	1245Alph37124a_8094_RC1	Viral	1032.247277	95	10.0115729	1245Alph37124a_8094_FW1	864.9972772	94	9.756551781
US22502688_251614710004_S01_GE2-v4_91-BETA_3_1_1.txt	1246Alph37124a_7806_FW1	Viral	7369.714954	100	12.8473931	1246Alph37124a_7806_RC1	133.4649539	6	7.060317149
US22502688_251614710004_S01_GE2-v4_91-BETA_3_1_1.txt	1247Alph37124a_7899_RC1	Viral	250.407983	80	7.968136746	1247Alph37124a_7899_FW1	193.157983	16	7.593637493
US22502688_251614710004_S01_GE2-v4_91-BETA_3_1_1.txt	1248Hant37133a_7880_FW1	Viral	204.4238282	64	7.67541956	1248Hant37133a_7880_RC1	1892.923828	97	10.88640064
US22502688_251614710004_S01_GE2-v4_91-BETA_3_1_1.txt	124-NM_003467_163	Viral	199.3838823	41	7.63940498	124-NM_003467_163_RC1	1965.883882	98	10.94096239
US22502688_251614710004_S01_GE2-v4_91-BETA_3_1_1.txt	124Simp10310a_8682_RC1	Viral	288.6395797	84	8.173125333	124Simp10310a_8682_FW1	481.8895797	91	8.912558795
US22502688_251614710004_S01_GE2-v4_91-BETA_3_1_1.txt	1253Rhad37296a_8054_FW1	Viral	171.5852825	10	7.422782003	1253Rhad37296a_8054_RC1	196.7311589	24	7.620081664
US22502688_251614710004_S01_GE2-v4_91-BETA_3_1_1.txt	1254Rhad37296a_7902_RC1	Viral	142.5261222	6	7.155082551	1254Rhad37296a_7902_FW1	146.0261222	7	7.190082662
US22502688_251614710004_S01_GE2-v4_91-BETA_3_1_1.txt	1255Rhad37296a_8114_RC1	Viral	202.2742212	58	7.660168658	1255Rhad37296a_8114_FW1	195.7742212	20	7.613046999
US22502688_251614710004_S01_GE2-v4_91-BETA_3_1_1.txt	1256Rhad37296a_7988_FW1	Viral	146.7939755	7	7.197648951	1256Rhad37296a_7988_RC1	144.7939755	7	7.177857767
US22502688_251614710004_S01_GE2-v4_91-BETA_3_1_1.txt	1257Rhad37296a_8044_RC1	Viral	159.7373222	8	7.319557624	1257Rhad37296a_8044_FW1	307.7373222	85	8.265555613
US22502688_251614710004_S01_GE2-v4_91-BETA_3_1_1.txt	1258Vesi37300a_7885_RC1	Viral	228.3378374	77	7.835026135	1258Vesi37300a_7885_FW1	246.5878374	80	7.945957832
US22502688_251614710004_S01_GE2-v4_91-BETA_3_1_1.txt	125-NM_005201_300	Viral	329.7138956	87	8.365070879	125-NM_005201_300_RC1	205.5472289	65	7.683326112
US22502688_251614710004_S01_GE2-v4_91-BETA_3_1_1.txt	1260Parv37325a_8062_RC1	Viral	243.589239	80	7.928306591	1260Parv37325a_8062_FW1	206.339239	66	7.68887439
US22502688_251614710004_S01_GE2-v4_91-BETA_3_1_1.txt	1261Parv37325a_8101_RC1	Viral	173.3910464	10	7.437885592	1261Parv37325a_8101_FW1	184.3910464	12	7.526624793
US22502688_251614710004_S01_GE2-v4_91-BETA_3_1_1.txt	1262Hant37477a_7886_RC1	Viral	257.5106144	81	8.00848809	1262Hant37477a_7886_FW1	236.5106144	78	7.885761122
US22502688_251614710004_S01_GE2-v4_91-BETA_3_1_1.txt	1263Hant37705a_7802_RC1	Viral	199.1719269	39	7.637870505	1263Hant37705a_7802_FW1	196.4219269	23	7.617812179
US22502688_251614710004_S01_GE2-v4_91-BETA_3_1_1.txt	1264Hant37705a_7892_RC1	Viral	544.1490854	92	9.087858163	1264Hant37705a_7892_FW1	469.3990854	90	8.874671221
US22502688_251614710004_S01_GE2-v4_91-BETA_3_1_1.txt	1266Hant37705a_7882_FW1	Viral	524.6631916	91	9.035247769	1266Hant37705a_7882_RC1	196.9131916	25	7.621415953
US22502688_251614710004_S01_GE2-v4_91-BETA_3_1_1.txt	1267Hant37705a_7786_FW1	Viral	224.513398	76	7.810657731	1267Hant37705a_7786_RC1	199.013398	38	7.636721749
US22502688_251614710004_S01_GE2-v4_91-BETA_3_1_1.txt	1268Hant37962a_7857_FW1	Viral	198.2644962	33	7.631282543	1268Hant37962a_7857_RC1	196.7644962	24	7.620326117
US22502688_251614710004_S01_GE2-v4_91-BETA_3_1_1.txt	1269Novi38142a_7828_FW1	Viral	639.1329079	93	9.319972161	1269Novi38142a_7828_RC1	204.3829079	64	7.675130741
US22502688_251614710004_S01_GE2-v4_91-BETA_3_1_1.txt	126-NM_006018_309_RC1	Viral	227.5457359	76	7.830012741	126-NM_006018_309	255.7957359	81	7.998848404
US22502688_251614710004_S01_GE2-v4_91-BETA_3_1_1.txt	126Vari10320a_8789_RC1	Viral	136.8750636	6	7.096715825	126Vari10320a_8789_FW1	161.1250636	8	7.332037118
US22502688_251614710004_S01_GE2-v4_91-BETA_3_1_1.txt	1270Arte38143a_7939_RC1	Viral	196.3722952	22	7.617447594	1270Arte38143a_7939_FW1	195.8722952	21	7.613769542
US22502688_251614710004_S01_GE2-v4_91-BETA_3_1_1.txt	1271Orth38170a_7955_RC1	Viral	197.2785327	27	7.624090164	1271Orth38170a_7955_FW1	197.0285327	25	7.622260758
US22502688_251614710004_S01_GE2-v4_91-BETA_3_1_1.txt	1272Orth38170a_7879_FW1	Viral	195.4352758	19	7.610547085	1272Orth38170a_7879_RC1	195.4352758	19	7.610547085
US22502688_251614710004_S01_GE2-v4_91-BETA_3_1_1.txt	1273Parv38251a_7775_FW1	Viral	200.2592286	47	7.645724918	1273Parv38251a_7775_RC1	197.7592286	30	7.62760121
US22502688_251614710004_S01_GE2-v4_91-BETA_3_1_1.txt	1274Parv38251a_7853_FW1	Viral	197.5681682	28	7.626206711	1274Parv38251a_7853_RC1	200.5681682	49	7.647948847
US22502688_251614710004_S01_GE2-v4_91-BETA_3_1_1.txt	1275Parv38251a_8048_RC1	Viral	200.9016975	51	7.650345943	1275Parv38251a_8048_FW1	192.1265182	15	7.58591285
US22502688_251614710004_S01_GE2-v4_91-BETA_3_1_1.txt	1276Parv38251a_7912_FW1	Viral	279.5816114	83	8.127125665	1276Parv38251a_7912_RC1	233.8316114	78	7.869326169
US22502688_251614710004_S01_GE2-v4_91-BETA_3_1_1.txt	1277Parv38251a_7875_FW1	Viral	204.8983727	65	7.678764716	1277Parv38251a_7875_RC1	196.1483727	21	7.615801556
US22502688_251614710004_S01_GE2-v4_91-BETA_3_1_1.txt	1278Meta38525a_7767_FW1	Viral	200.8034496	50	7.649640244	1278Meta38525a_7767_RC1	198.3034496	33	7.631565964
US22502688_251614710004_S01_GE2-v4_91-BETA_3_1_1.txt	1279Meta38525c_7978_FW1	Viral	410.3327247	89	8.680650406	1279Meta38525c_7978_RC1	200.3327247	47	7.646254297
US22502688_251614710004_S01_GE2-v4_91-BETA_3_1_1.txt	127-NM_001837_21_RC1	Viral	1484.736614	97	10.53599131	127-NM_001837_21	1280.65328	96	10.32266422
US22502688_251614710004_S01_GE2-v4_91-BETA_3_1_1.txt	1280Meta38525a_7932_FW1	Viral	198.67821	36	7.634289844	1280Meta38525a_7932_RC1	197.67821	29	7.627010042
US22502688_251614710004_S01_GE2-v4_91-BETA_3_1_1.txt	1281Lyss38766a_8032_RC1	Viral	197.450247	28	7.625345362	1281Lyss38766a_8032_FW1	203.700247	62	7.67030392
US22502688_251614710004_S01_GE2-v4_91-BETA_3_1_1.txt	1282Lyss38767a_8022_FW1	Viral	200.1415401	46	7.644876824	1282Lyss38767a_8022_RC1	196.8915401	25	7.621257313
US22502688_251614710004_S01_GE2-v4_91-BETA_3_1_1.txt	1283Ente39054a_7898_RC1	Viral	561.1170859	92	9.132158033	1283Ente39054a_7898_FW1	2152.617086	98	11.071876
US22502688_251614710004_S01_GE2-v4_91-BETA_3_1_1.txt	1285Pare39085b_7876_RC1	Viral	198.750656	36	7.634815812	1285Pare39085b_7876_FW1	198.000656	31	7.6293614
US22502688_251614710004_S01_GE2-v4_91-BETA_3_1_1.txt	1286Orbi40051a_7864_FW1	Viral	271.0270368	83	8.082292967	1286Orbi40051a_7864_RC1	242.7770368	79	7.92348816
US22502688_251614710004_S01_GE2-v4_91-BETA_3_1_1.txt	1287Orbi40054a_7943_RC1	Viral	199.5104794	41	7.640320716	1287Orbi40054a_7943_FW1	200.7604794	50	7.649331486
US22502688_251614710004_S01_GE2-v4_91-BETA_3_1_1.txt	1288Orbi40059a_8059_RC1	Viral	348.451627	87	8.444814581	1288Orbi40059a_8059_FW1	2680.451627	98	11.38826038
US22502688_251614710004_S01_GE2-v4_91-BETA_3_1_1.txt	1289Hepa40271a_7973_RC1	Viral	134.3267253	6	7.069602559	1289Hepa40271a_7973_FW1	159.8267253	8	7.320364858
US22502688_251614710004_S01_GE2-v4_91-BETA_3_1_1.txt	128-NM_004072_316_RC1	Viral	198.5372709	35	7.633266056	128-NM_004072_316	199.6206042	42	7.641116828
US22502688_251614710004_S01_GE2-v4_91-BETA_3_1_1.txt	128Vari10320a_8889_RC1	Viral	133.5984667	6	7.06175964	128Vari10320a_8889_FW1	134.5984667	6	7.072518165
US22502688_251614710004_S01_GE2-v4_91-BETA_3_1_1.txt	1290Hepa40271a_8028_RC1	Viral	176.8521349	11	7.466399824	1290Hepa40271a_8028_FW1	210.3521349	70	7.71666265
US22502688_251614710004_S01_GE2-v4_91-BETA_3_1_1.txt	1291Hepa40271b_7938_FW1	Viral	191.1066364	14	7.578234068	1291Hepa40271b_7938_RC1	192.3566364	15	7.587639794
US22502688_251614710004_S01_GE2-v4_91-BETA_3_1_1.txt	1293Hepa40360a_7888_FW1	Viral	209.2009449	69	7.708745558	1293Hepa40360a_7888_RC1	200.9509449	51	7.650699551
US22502688_251614710004_S01_GE2-v4_91-BETA_3_1_1.txt	1294Hepa40360a_7782_FW1	Viral	196.3838823	22	7.617532719	1294Hepa40360a_7782_RC1	1222.383882	96	10.25548171
US22502688_251614710004_S01_GE2-v4_91-BETA_3_1_1.txt	1295Hepa40363r1_7723_RC1	Viral	53.93687186	2	5.753199948	1295Hepa40363r1_7723_FW1	50.93687186	2	5.670638458
US22502688_251614710004_S01_GE2-v4_91-BETA_3_1_1.txt	1295Hepa40363r2_7621_FW1	Viral	209.4021099	69	7.710132169	1295Hepa40363r2_7621_RC1	252.6521099	81	7.981008418
US22502688_251614710004_S01_GE2-v4_91-BETA_3_1_1.txt	1295Hepa40363r3_7620_FW1	Viral	199.5212572	41	7.640398651	1295Hepa40363r3_7620_RC1	197.5212572	28	7.625864114
US22502688_251614710004_S01_GE2-v4_91-BETA_3_1_1.txt	1295Hepa40363r4_7724_RC1	Viral	148.6975576	7	7.216237141	1295Hepa40363r4_7724_FW1	151.9475576	7	7.247429675
US22502688_251614710004_S01_GE2-v4_91-BETA_3_1_1.txt	1296Hepa40363r1_7695_RC1	Viral	134.096086	6	7.067123318	1296Hepa40363r1_7695_FW1	42.84608601	2	5.421091515
US22502688_251614710004_S01_GE2-v4_91-BETA_3_1_1.txt	1296Hepa40363r2_7689_RC1	Viral	199.037189	38	7.636894206	1296Hepa40363r2_7689_FW1	134.787189	6	7.074539571
US22502688_251614710004_S01_GE2-v4_91-BETA_3_1_1.txt	1296Hepa40363r3_7690_RC1	Viral	116.9283966	5	6.869481527	1296Hepa40363r3_7690_FW1	158.9283966	8	7.312233112
US22502688_251614710004_S01_GE2-v4_91-BETA_3_1_1.txt	1297Siad41678a_7994_RC1	Viral	195.5275202	20	7.611227869	1297Siad41678a_7994_FW1	195.5275202	20	7.611227869
US22502688_251614710004_S01_GE2-v4_91-BETA_3_1_1.txt	1298Ente41846a_7823_FW1	Viral	222.6709586	75	7.7987696	1298Ente41846a_7823_RC1	284.9209586	84	8.154417939
US22502688_251614710004_S01_GE2-v4_91-BETA_3_1_1.txt	1299Ente41846a_7992_RC1	Viral	278.0219785	83	8.119055127	1299Ente41846a_7992_FW1	370.0219785	88	8.531467156
US22502688_251614710004_S01_GE2-v4_91-BETA_3_1_1.txt	129-NM_004972_200	Viral	200.6612718	49	7.648618389	129-NM_004972_200_RC1	199.4946051	41	7.640205922
US22502688_251614710004_S01_GE2-v4_91-BETA_3_1_1.txt	129Simp10325a_8793_RC1	Viral	75.64020193	3	6.24108131	129Simp10325a_8793_FW1	72.39020193	3	6.177722535
US22502688_251614710004_S01_GE2-v4_91-BETA_3_1_1.txt	12-NM_014438_15	Viral	197.3014614	27	7.624257832	12-NM_014438_15_RC1	195.4681281	19	7.610789579
US22502688_251614710004_S01_GE2-v4_91-BETA_3_1_1.txt	12Orth10243a_8920_RC1	Viral	197.4993122	28	7.625703819	12Orth10243a_8920_FW1	236.9993122	78	7.888739062
US22502688_251614710004_S01_GE2-v4_91-BETA_3_1_1.txt	1300Hepa41856c_8081_RC1	Viral	1383.100301	96	10.43369007	1300Hepa41856c_8081_FW1	33.35030127	1	5.059627889
US22502688_251614710004_S01_GE2-v4_91-BETA_3_1_1.txt	1302Coro42005a_8111_RC1	Viral	199.0704723	38	7.637135435	1302Coro42005a_8111_FW1	200.5704723	49	7.64796542
US22502688_251614710004_S01_GE2-v4_91-BETA_3_1_1.txt	1304Hant42097a_7852_FW1	Viral	194.7088791	18	7.605174865	1304Hant42097a_7852_RC1	202.2088791	58	7.659702538
US22502688_251614710004_S01_GE2-v4_91-BETA_3_1_1.txt	1305Ente42776a_8102_RC1	Viral	333.2539929	87	8.380478351	1305Ente42776a_8102_FW1	1814.253993	97	10.82516073
US22502688_251614710004_S01_GE2-v4_91-BETA_3_1_1.txt	1306Ente42789a_7769_FW1	Viral	199.3407596	40	7.639092921	1306Ente42789a_7769_RC1	202.0907596	57	7.658859547
US22502688_251614710004_S01_GE2-v4_91-BETA_3_1_1.txt	1307Hepa42791a_8018_RC1	Viral	103.3973512	4	6.692055417	1307Hepa42791a_8018_FW1	114.8973512	4	6.844201728
US22502688_251614710004_S01_GE2-v4_91-BETA_3_1_1.txt	1308Hepa42791a_7985_FW1	Viral	110.788369	4	6.791662619	1308Hepa42791a_7985_RC1	135.788369	6	7.0852161
US22502688_251614710004_S01_GE2-v4_91-BETA_3_1_1.txt	1309Hepa42792a_7914_RC1	Viral	183.2467565	12	7.517643852	1309Hepa42792a_7914_FW1	179.4967565	11	7.487813964
US22502688_251614710004_S01_GE2-v4_91-BETA_3_1_1.txt	130-NM_003152_132	Viral	217.4409037	73	7.764479547	130-NM_003152_132_RC1	200.1075703	46	7.644631937
US22502688_251614710004_S01_GE2-v4_91-BETA_3_1_1.txt	1310Hant42894a_8107_RC1	Viral	210.5829364	70	7.718244729	1310Hant42894a_8107_FW1	287.8329364	84	8.169087877
US22502688_251614710004_S01_GE2-v4_91-BETA_3_1_1.txt	1312Flav44024a_7842_RC1	Viral	215.3274236	72	7.75038826	1312Flav44024a_7842_FW1	203.3274236	62	7.667661001
US22502688_251614710004_S01_GE2-v4_91-BETA_3_1_1.txt	1314Avip44088a_7967_FW1	Viral	202.240337	58	7.659926962	1314Avip44088a_7967_RC1	198.990337	38	7.636554565
US22502688_251614710004_S01_GE2-v4_91-BETA_3_1_1.txt	1317Hant44755a_8089_RC1	Viral	197.9894409	31	7.629279681	1317Hant44755a_8089_FW1	263.9894409	82	8.044336415
US22502688_251614710004_S01_GE2-v4_91-BETA_3_1_1.txt	1318Hant44755a_7862_FW1	Viral	198.8504547	37	7.635540051	1318Hant44755a_7862_RC1	208.6004547	69	7.704598492
US22502688_251614710004_S01_GE2-v4_91-BETA_3_1_1.txt	1319Aren45219a_7812_FW1	Viral	201.7183783	56	7.656198722	1319Aren45219a_7812_RC1	196.4683783	23	7.618153319
US22502688_251614710004_S01_GE2-v4_91-BETA_3_1_1.txt	131Vari10326a_8481_FW1	Viral	196.2700227	22	7.616696029	131Vari10326a_8481_RC1	197.5200227	28	7.625855097
US22502688_251614710004_S01_GE2-v4_91-BETA_3_1_1.txt	1320Aren45221a_7801_FW1	Viral	196.9600565	25	7.62175927	1320Aren45221a_7801_RC1	201.9600565	57	7.657926176
US22502688_251614710004_S01_GE2-v4_91-BETA_3_1_1.txt	1321Aren45222a_7870_FW1	Viral	262.3084799	82	8.035120638	1321Aren45222a_7870_RC1	281.3084799	83	8.136009233
US22502688_251614710004_S01_GE2-v4_91-BETA_3_1_1.txt	1322Aren45223a_7856_FW1	Viral	196.4914219	23	7.618322521	1322Aren45223a_7856_RC1	228.4914219	77	7.835996194
US22502688_251614710004_S01_GE2-v4_91-BETA_3_1_1.txt	1323Orth45269a_8077_RC1	Viral	210.4331558	70	7.717218223	1323Orth45269a_8077_FW1	454.6831558	90	8.828717749
US22502688_251614710004_S01_GE2-v4_91-BETA_3_1_1.txt	1324Orth45270a_8042_RC1	Viral	203.169227	61	7.666538091	1324Orth45270a_8042_FW1	219.419227	74	7.77754614
US22502688_251614710004_S01_GE2-v4_91-BETA_3_1_1.txt	1325Orth45270a_7834_RC1	Viral	197.4565456	28	7.625391383	1325Orth45270a_7834_FW1	199.2065456	39	7.638121243
US22502688_251614710004_S01_GE2-v4_91-BETA_3_1_1.txt	1326Mast45370a_7986_FW1	Viral	182.3781761	12	7.510789292	1326Mast45370a_7986_RC1	181.8781761	11	7.506828631
US22502688_251614710004_S01_GE2-v4_91-BETA_3_1_1.txt	1327Lymp45455a_8039_RC1	Viral	179.5462229	11	7.488211493	1327Lymp45455a_8039_FW1	300.2962229	85	8.230242518
US22502688_251614710004_S01_GE2-v4_91-BETA_3_1_1.txt	1328Beta45475a_8088_RC1	Viral	238.4006239	79	7.897244201	1328Beta45475a_8088_FW1	229.6506239	77	7.843296892
US22502688_251614710004_S01_GE2-v4_91-BETA_3_1_1.txt	1329Beta45475a_7832_FW1	Viral	268.3944226	82	8.068210882	1329Beta45475a_7832_RC1	199.8944226	44	7.643094409
US22502688_251614710004_S01_GE2-v4_91-BETA_3_1_1.txt	132-NM_007315_190_RC1	Viral	208.2658598	68	7.702282553	132-NM_007315_190	212.6825265	71	7.732557699
US22502688_251614710004_S01_GE2-v4_91-BETA_3_1_1.txt	132Vari10326a_8864_RC1	Viral	192.9948622	15	7.592418631	132Vari10326a_8864_FW1	192.4948622	15	7.58867613
US22502688_251614710004_S01_GE2-v4_91-BETA_3_1_1.txt	1330Mast45659a_7765_RC1	Viral	193.6004263	16	7.596938319	1330Mast45659a_7765_FW1	198.8504263	37	7.635539845
US22502688_251614710004_S01_GE2-v4_91-BETA_3_1_1.txt	1331Mast45659a_7911_FW1	Viral	186.1243547	12	7.540123037	1331Mast45659a_7911_RC1	193.8743547	17	7.598978169
US22502688_251614710004_S01_GE2-v4_91-BETA_3_1_1.txt	1332Ente46018a_7917_RC1	Viral	200.2813494	47	7.64588427	1332Ente46018a_7917_FW1	202.2813494	58	7.660219497
US22502688_251614710004_S01_GE2-v4_91-BETA_3_1_1.txt	1333Beta46024a_8017_RC1	Viral	196.2089021	22	7.616246689	1333Beta46024a_8017_FW1	194.4589021	17	7.603321471
US22502688_251614710004_S01_GE2-v4_91-BETA_3_1_1.txt	1334Circ46221a_7920_RC1	Viral	198.7088791	36	7.634512529	1334Circ46221a_7920_FW1	190.2088791	14	7.571440783
US22502688_251614710004_S01_GE2-v4_91-BETA_3_1_1.txt	1335Circ46221a_8085_RC1	Viral	866.1169687	94	9.758418063	1335Circ46221a_8085_FW1	289.3669687	84	8.176756437
US22502688_251614710004_S01_GE2-v4_91-BETA_3_1_1.txt	1336Circ46221a_8110_RC1	Viral	270.8967888	83	8.081599482	1336Circ46221a_8110_FW1	209.1467888	69	7.708372037
US22502688_251614710004_S01_GE2-v4_91-BETA_3_1_1.txt	1337Hant46607a_7798_FW1	Viral	199.0551709	38	7.637024539	1337Hant46607a_7798_RC1	198.5551709	35	7.633396123
US22502688_251614710004_S01_GE2-v4_91-BETA_3_1_1.txt	133-NM_012448_205_FW1	Viral	1307.203183	96	10.35226769	133-NM_012448_205_RC1	242.9531828	79	7.924534523
US22502688_251614710004_S01_GE2-v4_91-BETA_3_1_1.txt	1341Hant46607a_8079_RC1	Viral	201.4851299	55	7.654529558	1341Hant46607a_8079_FW1	199.2351299	40	7.638328241
US22502688_251614710004_S01_GE2-v4_91-BETA_3_1_1.txt	1342Colt46839a_7999_RC1	Viral	203.8263774	63	7.671196954	1342Colt46839a_7999_FW1	284.3263774	84	8.151404136
US22502688_251614710004_S01_GE2-v4_91-BETA_3_1_1.txt	1343Aren46919a_7840_FW1	Viral	335.3263774	87	8.389422162	1343Aren46919a_7840_RC1	1654.076377	97	10.69181014
US22502688_251614710004_S01_GE2-v4_91-BETA_3_1_1.txt	1344Apht47000a_7808_FW1	Viral	1617.824342	97	10.65983926	1344Apht47000a_7808_RC1	213.5743419	72	7.738594527
US22502688_251614710004_S01_GE2-v4_91-BETA_3_1_1.txt	1345Hant47301a_7877_FW1	Viral	237.2773723	78	7.890430716	1345Hant47301a_7877_RC1	284.5273723	84	8.15242364
US22502688_251614710004_S01_GE2-v4_91-BETA_3_1_1.txt	1346Orbi47465a_7991_RC1	Viral	208.6914196	69	7.705227475	1346Orbi47465a_7991_FW1	3245.69142	99	11.66431013
US22502688_251614710004_S01_GE2-v4_91-BETA_3_1_1.txt	1347Ente47506a_8021_FW1	Viral	559.0200227	92	9.126756147	1347Ente47506a_8021_RC1	369.0200227	88	8.527555288
US22502688_251614710004_S01_GE2-v4_91-BETA_3_1_1.txt	1348Ente47507a_7913_FW1	Viral	203.4657381	62	7.668642067	1348Ente47507a_7913_RC1	187.7157381	13	7.5524058
US22502688_251614710004_S01_GE2-v4_91-BETA_3_1_1.txt	1349Cyto47929a_8097_RC1	Viral	192.9228889	15	7.591880508	1349Cyto47929a_8097_FW1	194.4228889	17	7.603054263
US22502688_251614710004_S01_GE2-v4_91-BETA_3_1_1.txt	134-NM_003955_222	Viral	218.5525067	74	7.771836115	134-NM_003955_222_RC1	195.1358401	19	7.608334968
US22502688_251614710004_S01_GE2-v4_91-BETA_3_1_1.txt	134Vari10331a_8142_FW1	Viral	226.974249	76	7.826384818	134Vari10331a_8142_RC1	339.724249	87	8.408220389
US22502688_251614710004_S01_GE2-v4_91-BETA_3_1_1.txt	1350Cyto47929a_7903_RC1	Viral	57.79959031	2	5.852987362	1350Cyto47929a_7903_FW1	103.5495903	4	6.694178035
US22502688_251614710004_S01_GE2-v4_91-BETA_3_1_1.txt	1351Cyto47929a_8095_RC1	Viral	201.2197295	53	7.652627957	1351Cyto47929a_8095_FW1	1219.219729	96	10.25174244
US22502688_251614710004_S01_GE2-v4_91-BETA_3_1_1.txt	1352Alph48544a_7922_FW1	Viral	276.2188754	83	8.109668099	1352Alph48544a_7922_RC1	522.7188754	91	9.029891446
US22502688_251614710004_S01_GE2-v4_91-BETA_3_1_1.txt	1353Alph48544a_7859_FW1	Viral	1343.55067	96	10.39183502	1353Alph48544a_7859_RC1	187.0506695	13	7.54728532
US22502688_251614710004_S01_GE2-v4_91-BETA_3_1_1.txt	1354Alph48544a_8096_RC1	Viral	268.4355763	82	8.068432077	1354Alph48544a_8096_FW1	175.4355763	10	7.454797529
US22502688_251614710004_S01_GE2-v4_91-BETA_3_1_1.txt	1355Alph48544a_7777_FW1	Viral	195.9067231	21	7.614023098	1355Alph48544a_7777_RC1	202.9067231	60	7.664672858
US22502688_251614710004_S01_GE2-v4_91-BETA_3_1_1.txt	1356Aren49891a_7949_RC1	Viral	197.1452514	26	7.623115151	1356Aren49891a_7949_FW1	201.1452514	53	7.652093869
US22502688_251614710004_S01_GE2-v4_91-BETA_3_1_1.txt	1357bird50294a_8067_RC1	Viral	182.2225896	11	7.509558007	1357bird50294a_8067_FW1	261.2225896	82	8.029135851
US22502688_251614710004_S01_GE2-v4_91-BETA_3_1_1.txt	1358Spum53182a_7760_FW1	Viral	206.9656669	67	7.693247652	1358Spum53182a_7760_RC1	200.2156669	46	7.64541106
US22502688_251614710004_S01_GE2-v4_91-BETA_3_1_1.txt	1359Spum53182a_8035_RC1	Viral	766.2572554	94	9.581685019	1359Spum53182a_8035_FW1	232.7572554	78	7.862682329
US22502688_251614710004_S01_GE2-v4_91-BETA_3_1_1.txt	135-NM_003150_20_RC1	Viral	1496.113689	97	10.54700409	135-NM_003150_20_FW1	6342.863689	100	12.63091862
US22502688_251614710004_S01_GE2-v4_91-BETA_3_1_1.txt	1360Spum53182a_7901_RC1	Viral	208.1850072	68	7.701722364	1360Spum53182a_7901_FW1	215.9350072	73	7.754453341
US22502688_251614710004_S01_GE2-v4_91-BETA_3_1_1.txt	1361Spum53182a_8109_RC1	Viral	202.0543143	57	7.658599346	1361Spum53182a_8109_FW1	200.5543143	49	7.647849191
US22502688_251614710004_S01_GE2-v4_91-BETA_3_1_1.txt	1363Pest54315a_7758_FW1	Viral	198.408715	34	7.632331586	1363Pest54315a_7758_RC1	199.408715	41	7.639584652
US22502688_251614710004_S01_GE2-v4_91-BETA_3_1_1.txt	1364Pest54315a_7928_FW1	Viral	196.0433621	21	7.615028984	1364Pest54315a_7928_RC1	198.5433621	35	7.633310318
US22502688_251614710004_S01_GE2-v4_91-BETA_3_1_1.txt	1365Pest54315a_7791_FW1	Viral	279.6305627	83	8.127378241	1365Pest54315a_7791_RC1	196.3805627	22	7.617508332
US22502688_251614710004_S01_GE2-v4_91-BETA_3_1_1.txt	1366Pest54315a_7908_FW1	Viral	211.3969574	70	7.723810802	1366Pest54315a_7908_RC1	198.8969574	37	7.635877397
US22502688_251614710004_S01_GE2-v4_91-BETA_3_1_1.txt	1367Pest54315a_7843_FW1	Viral	196.2807294	22	7.616774727	1367Pest54315a_7843_RC1	197.0307294	25	7.622276843
US22502688_251614710004_S01_GE2-v4_91-BETA_3_1_1.txt	1368Pest54315a_8082_RC1	Viral	195.1653381	19	7.608553039	1368Pest54315a_8082_FW1	195.9153381	21	7.61408654
US22502688_251614710004_S01_GE2-v4_91-BETA_3_1_1.txt	136-NM_005419_150_RC1	Viral	1252.14837	96	10.29018981	136-NM_005419_150	426.9817036	90	8.738030441
US22502688_251614710004_S01_GE2-v4_91-BETA_3_1_1.txt	136Vari10335a_8192_FW1	Viral	233.9148423	78	7.869839596	136Vari10335a_8192_RC1	228.6648423	77	7.837090755
US22502688_251614710004_S01_GE2-v4_91-BETA_3_1_1.txt	1370Pest54315a_7755_FW1	Viral	198.1350747	32	7.630340484	1370Pest54315a_7755_RC1	198.8850747	37	7.635791203
US22502688_251614710004_S01_GE2-v4_91-BETA_3_1_1.txt	1371Pest54315a_8072_RC1	Viral	199.1689095	39	7.637848648	1371Pest54315a_8072_FW1	206.6689095	67	7.691177561
US22502688_251614710004_S01_GE2-v4_91-BETA_3_1_1.txt	1372Aren55097a_7810_FW1	Viral	194.9159238	18	7.606708147	1372Aren55097a_7810_RC1	197.9159238	31	7.628743882
US22502688_251614710004_S01_GE2-v4_91-BETA_3_1_1.txt	1373uncl55987a_7831_FW1	Viral	200.1799866	46	7.645153935	1373uncl55987a_7831_RC1	198.4299866	34	7.632486251
US22502688_251614710004_S01_GE2-v4_91-BETA_3_1_1.txt	1376Lent57667b_7889_FW1	Viral	282.4973702	84	8.142093627	1376Lent57667b_7889_RC1	197.2473702	27	7.623862256
US22502688_251614710004_S01_GE2-v4_91-BETA_3_1_1.txt	1378Lent57667a_8090_RC1	Viral	1526.521284	97	10.57603199	1378Lent57667a_8090_FW1	376.2712842	88	8.555629382
US22502688_251614710004_S01_GE2-v4_91-BETA_3_1_1.txt	1379Lent57667a_7779_FW1	Viral	218.1154857	74	7.768948391	1379Lent57667a_7779_RC1	198.1154857	32	7.630197843
US22502688_251614710004_S01_GE2-v4_91-BETA_3_1_1.txt	137-NM_006099_274	Viral	199.9639765	45	7.643596312	137-NM_006099_274_RC1	200.6306432	49	7.648398161
US22502688_251614710004_S01_GE2-v4_91-BETA_3_1_1.txt	137Vari10335a_8855_RC1	Viral	239.0168054	79	7.900968248	137Vari10335a_8855_FW1	146.5168054	7	7.194922341
US22502688_251614710004_S01_GE2-v4_91-BETA_3_1_1.txt	1380Flav58535a_7750_FW1	Viral	218.3843364	74	7.770725573	1380Flav58535a_7750_RC1	197.6343364	29	7.626689808
US22502688_251614710004_S01_GE2-v4_91-BETA_3_1_1.txt	1381Flav58535a_8065_FW1	Viral	153.5214679	7	7.262296601	1381Flav58535a_8065_RC1	314.0214679	86	8.294719381
US22502688_251614710004_S01_GE2-v4_91-BETA_3_1_1.txt	1382Alph59301a_7773_FW1	Viral	197.888531	30	7.62854419	1382Alph59301a_7773_RC1	229.888531	77	7.844790682
US22502688_251614710004_S01_GE2-v4_91-BETA_3_1_1.txt	1383Alph59301a_7883_FW1	Viral	197.7334696	29	7.627413281	1383Alph59301a_7883_RC1	757.7334696	94	9.565546664
US22502688_251614710004_S01_GE2-v4_91-BETA_3_1_1.txt	1385Capr59509a_7793_RC1	Viral	199.9670126	45	7.643618217	1385Capr59509a_7793_FW1	199.2170126	39	7.638197045
US22502688_251614710004_S01_GE2-v4_91-BETA_3_1_1.txt	1387Capr59509a_7869_FW1	Viral	202.6487488	60	7.662837457	1387Capr59509a_7869_RC1	199.3987488	41	7.639512547
US22502688_251614710004_S01_GE2-v4_91-BETA_3_1_1.txt	1389Capr59509a_8036_FW1	Viral	201.0200466	52	7.65119557	1389Capr59509a_8036_RC1	203.7700466	63	7.670798187
US22502688_251614710004_S01_GE2-v4_91-BETA_3_1_1.txt	138-NM_003151_74_RC1	Viral	198.5945258	35	7.633682046	138-NM_003151_74	206.4278592	66	7.689493877
US22502688_251614710004_S01_GE2-v4_91-BETA_3_1_1.txt	138Vari10335r1_7927_FW1	Viral	133.7685905	6	7.063595593	138Vari10335r1_7927_RC1	117.5185905	5	6.876745187
US22502688_251614710004_S01_GE2-v4_91-BETA_3_1_1.txt	1390Capr59509a_7940_RC1	Viral	201.8492963	56	7.657134747	1390Capr59509a_7940_FW1	200.5992963	49	7.648172735
US22502688_251614710004_S01_GE2-v4_91-BETA_3_1_1.txt	1391Capr59509a_7970_RC1	Viral	234.6583998	78	7.874418294	1391Capr59509a_7970_FW1	257.4083998	81	8.007915322
US22502688_251614710004_S01_GE2-v4_91-BETA_3_1_1.txt	1393Capr59509a_7770_FW1	Viral	201.4657291	55	7.654390636	1393Capr59509a_7770_RC1	199.4657291	41	7.639997083
US22502688_251614710004_S01_GE2-v4_91-BETA_3_1_1.txt	1394Capr59509a_7974_RC1	Viral	199.2162825	39	7.638191758	1394Capr59509a_7974_FW1	200.7162825	50	7.649013846
US22502688_251614710004_S01_GE2-v4_91-BETA_3_1_1.txt	1395Capr59509a_7958_RC1	Viral	200.3782019	47	7.646581764	1395Capr59509a_7958_FW1	201.6282019	55	7.655553634
US22502688_251614710004_S01_GE2-v4_91-BETA_3_1_1.txt	1396Capr59509a_7774_FW1	Viral	437.0746349	90	8.771735845	1396Capr59509a_7774_RC1	712.3204723	93	9.476382644
US22502688_251614710004_S01_GE2-v4_91-BETA_3_1_1.txt	1397Capr59509a_7959_FW1	Viral	201.6333449	55	7.655590432	1397Capr59509a_7959_RC1	201.1333449	52	7.652008468
US22502688_251614710004_S01_GE2-v4_91-BETA_3_1_1.txt	1398Capr59509a_8056_RC1	Viral	202.3458329	58	7.660679328	1398Capr59509a_8056_FW1	201.8445477	56	7.657100806
US22502688_251614710004_S01_GE2-v4_91-BETA_3_1_1.txt	1399Capr59509a_8108_RC1	Viral	199.8849943	44	7.643026361	1399Capr59509a_8108_FW1	200.6349943	49	7.648429449
US22502688_251614710004_S01_GE2-v4_91-BETA_3_1_1.txt	139-NM_003877_306	Viral	198.3949058	34	7.632231172	139-NM_003877_306_RC1	198.2282391	33	7.63101869
US22502688_251614710004_S01_GE2-v4_91-BETA_3_1_1.txt	139Vari10335a_8322_FW1	Viral	229.9407984	77	7.845118656	139Vari10335a_8322_RC1	205.1789464	65	7.680738892
US22502688_251614710004_S01_GE2-v4_91-BETA_3_1_1.txt	13-NM_014440_286	Viral	198.0043302	31	7.629388171	13-NM_014440_286_RC1	195.6653403	20	7.612244413
US22502688_251614710004_S01_GE2-v4_91-BETA_3_1_1.txt	13Orth10243a_8900_FW1	Viral	196.2834716	22	7.616794883	13Orth10243a_8900_RC1	197.7796753	30	7.627750366
US22502688_251614710004_S01_GE2-v4_91-BETA_3_1_1.txt	1400Capr59509a_7787_FW1	Viral	201.9225424	57	7.657658171	1400Capr59509a_7787_RC1	201.4225424	54	7.654081343
US22502688_251614710004_S01_GE2-v4_91-BETA_3_1_1.txt	1401Capr59509a_7968_RC1	Viral	202.4680931	59	7.661550762	1401Capr59509a_7968_FW1	202.4680931	59	7.661550762
US22502688_251614710004_S01_GE2-v4_91-BETA_3_1_1.txt	1402Capr59509a_7989_FW1	Viral	199.8626536	44	7.642865105	1402Capr59509a_7989_RC1	201.1072405	52	7.651821214
US22502688_251614710004_S01_GE2-v4_91-BETA_3_1_1.txt	1403Capr59509a_8119_RC1	Viral	199.875273	44	7.642956194	1403Capr59509a_8119_FW1	200.875273	51	7.650156174
US22502688_251614710004_S01_GE2-v4_91-BETA_3_1_1.txt	1404Capr59509a_8031_RC1	Viral	201.4573765	54	7.654330822	1404Capr59509a_8031_FW1	201.9573765	57	7.657907031
US22502688_251614710004_S01_GE2-v4_91-BETA_3_1_1.txt	1405Capr59509a_7794_FW1	Viral	209.9987134	70	7.714236679	1405Capr59509a_7794_RC1	199.4987134	41	7.640235632
US22502688_251614710004_S01_GE2-v4_91-BETA_3_1_1.txt	1406Capr59509a_8055_FW1	Viral	199.2994883	40	7.638794196	1406Capr59509a_8055_RC1	306.3033631	85	8.258817397
US22502688_251614710004_S01_GE2-v4_91-BETA_3_1_1.txt	1407Capr59509a_7836_FW1	Viral	205.4508845	65	7.682649731	1407Capr59509a_7836_RC1	201.2008845	53	7.652492837
US22502688_251614710004_S01_GE2-v4_91-BETA_3_1_1.txt	1408Flav59563a_7837_FW1	Viral	211.8645845	71	7.726998635	1408Flav59563a_7837_RC1	177.4926733	11	7.471615663
US22502688_251614710004_S01_GE2-v4_91-BETA_3_1_1.txt	1409Alph60875a_7878_FW1	Viral	149.1015803	7	7.220151739	1409Alph60875a_7878_RC1	152.6526545	7	7.254108867
US22502688_251614710004_S01_GE2-v4_91-BETA_3_1_1.txt	140-NM_004671_125_RC1	Viral	201.6584378	55	7.655769962	140-NM_004671_125	233.7417711	78	7.868771766
US22502688_251614710004_S01_GE2-v4_91-BETA_3_1_1.txt	140Vari10345a_8386_RC1	Viral	142.9608618	6	7.159476427	140Vari10345a_8386_FW1	198.2108618	33	7.630892213
US22502688_251614710004_S01_GE2-v4_91-BETA_3_1_1.txt	1410Alph60875a_7963_RC1	Viral	206.8195804	67	7.692228968	1410Alph60875a_7963_FW1	203.5695804	62	7.669378184
US22502688_251614710004_S01_GE2-v4_91-BETA_3_1_1.txt	1411Mama61673a_7796_FW1	Viral	195.5996084	20	7.611759672	1411Mama61673a_7796_RC1	193.0996084	16	7.593201429
US22502688_251614710004_S01_GE2-v4_91-BETA_3_1_1.txt	1413Mama61673a_7866_RC1	Viral	197.4288704	28	7.625189163	1413Mama61673a_7866_FW1	180.4288704	11	7.495286392
US22502688_251614710004_S01_GE2-v4_91-BETA_3_1_1.txt	1414Mama61673a_7907_FW1	Viral	183.753163	12	7.521625273	1414Mama61673a_7907_RC1	191.753163	14	7.583106565
US22502688_251614710004_S01_GE2-v4_91-BETA_3_1_1.txt	1415Mama61673a_7931_FW1	Viral	193.4643943	16	7.595924263	1415Mama61673a_7931_RC1	851.9643943	94	9.734649328
US22502688_251614710004_S01_GE2-v4_91-BETA_3_1_1.txt	1416Mama61673a_7921_RC1	Viral	1881.892319	97	10.87796836	1416Mama61673a_7921_FW1	197.8923193	30	7.628571808
US22502688_251614710004_S01_GE2-v4_91-BETA_3_1_1.txt	1417Mama61673a_7904_FW1	Viral	1587.348467	97	10.63240316	1417Mama61673a_7904_RC1	136.0984667	6	7.088507003
US22502688_251614710004_S01_GE2-v4_91-BETA_3_1_1.txt	1418Mama61673a_8043_RC1	Viral	200.6624731	49	7.648627026	1418Mama61673a_8043_FW1	210.9124731	70	7.720500607
US22502688_251614710004_S01_GE2-v4_91-BETA_3_1_1.txt	1419Mama61673a_7969_RC1	Viral	387.8201709	89	8.599244031	1419Mama61673a_7969_FW1	196.3201709	22	7.617064599
US22502688_251614710004_S01_GE2-v4_91-BETA_3_1_1.txt	141Vari10345a_8507_RC1	Viral	140.577332	6	7.13522017	141Vari10345a_8507_FW1	397.077332	89	8.633276194
US22502688_251614710004_S01_GE2-v4_91-BETA_3_1_1.txt	1421Hepa63421a_8053_RC1	Viral	191.474249	14	7.58100657	1421Hepa63421a_8053_FW1	205.224249	65	7.681057398
US22502688_251614710004_S01_GE2-v4_91-BETA_3_1_1.txt	1422Hepa63421a_7976_RC1	Viral	791.9483897	94	9.629262604	1422Hepa63421a_7976_FW1	676.9483897	93	9.402902037
US22502688_251614710004_S01_GE2-v4_91-BETA_3_1_1.txt	1424Hepa63421a_8084_RC1	Viral	185.8095114	12	7.537680543	1424Hepa63421a_8084_FW1	183.3095114	12	7.518137835
US22502688_251614710004_S01_GE2-v4_91-BETA_3_1_1.txt	1425Hepa63421b_7815_FW1	Viral	117.1864819	5	6.872662347	1425Hepa63421b_7815_RC1	172.6864819	10	7.432011342
US22502688_251614710004_S01_GE2-v4_91-BETA_3_1_1.txt	1426Hepa63421b_8049_RC1	Viral	1027.667599	95	10.00515798	1426Hepa63421b_8049_FW1	200.6615272	49	7.648620225
US22502688_251614710004_S01_GE2-v4_91-BETA_3_1_1.txt	1427Hepa63421a_7981_RC1	Viral	177.8700652	11	7.474679921	1427Hepa63421a_7981_FW1	179.8700652	11	7.490811297
US22502688_251614710004_S01_GE2-v4_91-BETA_3_1_1.txt	1428Hepa63421a_8086_RC1	Viral	57.23814891	2	5.838905111	1428Hepa63421a_8086_FW1	692.2381489	93	9.43512464
US22502688_251614710004_S01_GE2-v4_91-BETA_3_1_1.txt	1429Hepa63421a_8070_RC1	Viral	193.9804867	17	7.599767723	1429Hepa63421a_8070_FW1	190.9804867	14	7.577281429
US22502688_251614710004_S01_GE2-v4_91-BETA_3_1_1.txt	142-NM_001242_73_RC1	Viral	208.3785695	68	7.703063102	142-NM_001242_73_FW1	210.1285695	70	7.715128516
US22502688_251614710004_S01_GE2-v4_91-BETA_3_1_1.txt	1430Pest63426a_7984_RC1	Viral	194.9976195	18	7.607312702	1430Pest63426a_7984_FW1	197.7476195	30	7.627516518
US22502688_251614710004_S01_GE2-v4_91-BETA_3_1_1.txt	1433Pest63426a_8007_FW1	Viral	195.9997872	21	7.614708278	1433Pest63426a_8007_RC1	198.2497872	33	7.631175507
US22502688_251614710004_S01_GE2-v4_91-BETA_3_1_1.txt	1434Pest63426a_8069_FW1	Viral	192.267979	15	7.586974701	1434Pest63426a_8069_RC1	499.267979	91	8.963670571
US22502688_251614710004_S01_GE2-v4_91-BETA_3_1_1.txt	1435Pest63426b_7781_FW1	Viral	206.9623654	67	7.693224638	1435Pest63426b_7781_RC1	197.4623654	28	7.625433905
US22502688_251614710004_S01_GE2-v4_91-BETA_3_1_1.txt	1438Flav64293a_7996_RC1	Viral	2867.496756	99	11.48557614	1438Flav64293a_7996_FW1	194.4967565	17	7.603602286
US22502688_251614710004_S01_GE2-v4_91-BETA_3_1_1.txt	1439Epsi64461a_7753_FW1	Viral	194.6385803	18	7.604653892	1439Epsi64461a_7753_RC1	192.6385803	15	7.589752855
US22502688_251614710004_S01_GE2-v4_91-BETA_3_1_1.txt	1440Epsi64461a_7766_FW1	Viral	192.0208551	15	7.585119198	1440Epsi64461a_7766_RC1	381.0208551	88	8.573726155
US22502688_251614710004_S01_GE2-v4_91-BETA_3_1_1.txt	1441Epsi64462a_7761_FW1	Viral	198.2065456	33	7.630860797	1441Epsi64462a_7761_RC1	196.2065456	22	7.616229362
US22502688_251614710004_S01_GE2-v4_91-BETA_3_1_1.txt	1442Orth67082r1_7679_RC1	Viral	202.0023581	57	7.658228324	1442Orth67082r1_7679_FW1	199.7523581	43	7.642068724
US22502688_251614710004_S01_GE2-v4_91-BETA_3_1_1.txt	1443Orth68416a_8103_RC1	Viral	192.3329208	15	7.587461913	1443Orth68416a_8103_FW1	190.3329208	14	7.572381308
US22502688_251614710004_S01_GE2-v4_91-BETA_3_1_1.txt	1444Orth68416a_7964_RC1	Viral	200.244864	46	7.64562143	1444Orth68416a_7964_FW1	197.494864	28	7.625671325
US22502688_251614710004_S01_GE2-v4_91-BETA_3_1_1.txt	1445Noro70297a_8030_RC1	Viral	841.0484744	94	9.716045143	1445Noro70297a_8030_FW1	274.5484744	83	8.100917084
US22502688_251614710004_S01_GE2-v4_91-BETA_3_1_1.txt	1446Atad70333a_8117_RC1	Viral	198.8807411	37	7.635759768	1446Atad70333a_8117_FW1	200.8807411	51	7.650195446
US22502688_251614710004_S01_GE2-v4_91-BETA_3_1_1.txt	1447Mama70540a_7966_RC1	Viral	646.3617702	93	9.336198061	1447Mama70540a_7966_FW1	286.1117702	84	8.160435039
US22502688_251614710004_S01_GE2-v4_91-BETA_3_1_1.txt	1448Mama70540a_7924_FW1	Viral	197.5826177	29	7.626312222	1448Mama70540a_7924_RC1	197.5826177	29	7.626312222
US22502688_251614710004_S01_GE2-v4_91-BETA_3_1_1.txt	1449Mama70540a_8008_FW1	Viral	409.6922592	89	8.678396824	1449Mama70540a_8008_RC1	159.2596293	8	7.315236795
US22502688_251614710004_S01_GE2-v4_91-BETA_3_1_1.txt	144Vari10345a_8601_FW1	Viral	87.09779544	3	6.444564298	144Vari10345a_8601_RC1	243.3477954	80	7.926875895
US22502688_251614710004_S01_GE2-v4_91-BETA_3_1_1.txt	1450Orth70566a_7933_RC1	Viral	268.4241073	82	8.068370436	1450Orth70566a_7933_FW1	196.6741073	24	7.619663225
US22502688_251614710004_S01_GE2-v4_91-BETA_3_1_1.txt	1451Mama70795a_7822_FW1	Viral	324.0766002	86	8.340191045	1451Mama70795a_7822_RC1	160.5766002	8	7.327117864
US22502688_251614710004_S01_GE2-v4_91-BETA_3_1_1.txt	1452uncl70796a_7795_FW1	Viral	198.1907984	32	7.630746172	1452uncl70796a_7795_RC1	203.9407984	63	7.672006605
US22502688_251614710004_S01_GE2-v4_91-BETA_3_1_1.txt	1454Eryt72197a_8020_RC1	Viral	221.3709273	75	7.790321955	1454Eryt72197a_8020_FW1	202.6209273	59	7.662639378
US22502688_251614710004_S01_GE2-v4_91-BETA_3_1_1.txt	1455Coro76583r1_7697_RC1	Viral	198.879804	37	7.635752969	1455Coro76583r1_7697_FW1	264.879804	82	8.049194038
US22502688_251614710004_S01_GE2-v4_91-BETA_3_1_1.txt	1456Circ77856a_8034_FW1	Viral	240.4936656	79	7.909855085	1456Circ77856a_8034_RC1	317.1675371	86	8.309101305
US22502688_251614710004_S01_GE2-v4_91-BETA_3_1_1.txt	1457Alph78540a_8098_RC1	Viral	886.5656135	95	9.792083597	1457Alph78540a_8098_FW1	1527.815614	97	10.57725472
US22502688_251614710004_S01_GE2-v4_91-BETA_3_1_1.txt	1458Alph78540a_8066_RC1	Viral	3178.639506	99	11.63419369	1458Alph78540a_8066_FW1	241.6395058	79	7.916712531
US22502688_251614710004_S01_GE2-v4_91-BETA_3_1_1.txt	145Cyto10359a_8688_RC1	Viral	509.3428478	91	8.992493277	145Cyto10359a_8688_FW1	197.3428478	27	7.624560423
US22502688_251614710004_S01_GE2-v4_91-BETA_3_1_1.txt	145-NM_000595_70_RC1	Viral	200.3634251	47	7.646475369	145-NM_000595_70	210.4467584	70	7.717311477
US22502688_251614710004_S01_GE2-v4_91-BETA_3_1_1.txt	1460Rana80267a_8023_RC1	Viral	169.0047122	9	7.400919662	1460Rana80267a_8023_FW1	169.7547122	9	7.407307812
US22502688_251614710004_S01_GE2-v4_91-BETA_3_1_1.txt	1461Rana80267a_8093_RC1	Viral	268.537189	82	8.068978087	1461Rana80267a_8093_FW1	136.287189	6	7.090506145
US22502688_251614710004_S01_GE2-v4_91-BETA_3_1_1.txt	1462Orth80935a_7980_RC1	Viral	200.4454886	48	7.647066137	1462Orth80935a_7980_FW1	199.6954886	43	7.64165793
US22502688_251614710004_S01_GE2-v4_91-BETA_3_1_1.txt	1463Ente82639a_7993_RC1	Viral	1465.128484	97	10.51681147	1463Ente82639a_7993_FW1	676.1284836	93	9.401153615
US22502688_251614710004_S01_GE2-v4_91-BETA_3_1_1.txt	1464Alph84589a_7845_FW1	Viral	190.609136	14	7.57447346	1464Alph84589a_7845_RC1	117.859136	5	6.880919785
US22502688_251614710004_S01_GE2-v4_91-BETA_3_1_1.txt	1465Alph84589a_8019_RC1	Viral	153.7999624	7	7.264911341	1465Alph84589a_8019_FW1	155.0499624	8	7.276589366
US22502688_251614710004_S01_GE2-v4_91-BETA_3_1_1.txt	1466Tesc85506a_7965_RC1	Viral	196.2345135	22	7.616434993	1466Tesc85506a_7965_FW1	198.2345135	33	7.631064354
US22502688_251614710004_S01_GE2-v4_91-BETA_3_1_1.txt	1467Rhad85618a_8073_RC1	Viral	198.7712572	36	7.634965345	1467Rhad85618a_8073_FW1	199.7712572	43	7.642205215
US22502688_251614710004_S01_GE2-v4_91-BETA_3_1_1.txt	1468Hant86782a_7863_FW1	Viral	203.3034496	61	7.667490885	1468Hant86782a_7863_RC1	199.3034496	40	7.638822871
US22502688_251614710004_S01_GE2-v4_91-BETA_3_1_1.txt	1469Hant86782a_7918_RC1	Viral	200.6985565	50	7.64888643	1469Hant86782a_7918_FW1	196.4485565	23	7.618007757
US22502688_251614710004_S01_GE2-v4_91-BETA_3_1_1.txt	146Cyto10359a_8824_RC1	Viral	6114.526781	100	12.57802513	146Cyto10359a_8824_FW1	724.2767813	93	9.500397316
US22502688_251614710004_S01_GE2-v4_91-BETA_3_1_1.txt	146-NM_001065_50_FW1	Viral	1069.671079	95	10.06295152	146-NM_001065_50_RC1	1102.921079	96	10.10711385
US22502688_251614710004_S01_GE2-v4_91-BETA_3_1_1.txt	1470Hant86782a_7887_RC1	Viral	188.7199327	13	7.560102999	1470Hant86782a_7887_FW1	477.9699327	91	8.900776056
US22502688_251614710004_S01_GE2-v4_91-BETA_3_1_1.txt	1471Lent89592a_8005_RC1	Viral	200.2584576	47	7.645719364	1471Lent89592a_8005_FW1	236.7584576	78	7.887272153
US22502688_251614710004_S01_GE2-v4_91-BETA_3_1_1.txt	1472Avih89623a_7772_FW1	Viral	197.2938186	27	7.624201946	1472Avih89623a_7772_RC1	198.5438186	35	7.633313635
US22502688_251614710004_S01_GE2-v4_91-BETA_3_1_1.txt	1473Avih89623a_8075_RC1	Viral	199.1769772	39	7.637907086	1473Avih89623a_8075_FW1	202.6769772	60	7.663038407
US22502688_251614710004_S01_GE2-v4_91-BETA_3_1_1.txt	1475Lyss90961a_7814_FW1	Viral	377.1914196	88	8.559153048	1475Lyss90961a_7814_RC1	206.1914196	66	7.687840488
US22502688_251614710004_S01_GE2-v4_91-BETA_3_1_1.txt	1476Lyss90961a_8099_RC1	Viral	203.723272	62	7.670466983	1476Lyss90961a_8099_FW1	201.973272	57	7.658020577
US22502688_251614710004_S01_GE2-v4_91-BETA_3_1_1.txt	1477Lyss90961a_7833_FW1	Viral	243.052164	79	7.925122169	1477Lyss90961a_7833_RC1	221.302164	75	7.789873748
US22502688_251614710004_S01_GE2-v4_91-BETA_3_1_1.txt	1478Lyss90961a_8029_RC1	Viral	197.5242212	28	7.625885763	1478Lyss90961a_8029_FW1	195.7742212	20	7.613046999
US22502688_251614710004_S01_GE2-v4_91-BETA_3_1_1.txt	1479Lyss90961a_7910_RC1	Viral	203.2723488	61	7.667270168	1479Lyss90961a_7910_FW1	268.0223488	82	8.066209493
US22502688_251614710004_S01_GE2-v4_91-BETA_3_1_1.txt	147Cyto10359a_8794_FW1	Viral	968.4956463	95	9.919601753	147Cyto10359a_8794_RC1	4.995646325	1	2.320671343
US22502688_251614710004_S01_GE2-v4_91-BETA_3_1_1.txt	1480Lyss90961a_7762_FW1	Viral	199.3226677	40	7.638961978	1480Lyss90961a_7762_RC1	199.3226677	40	7.638961978
US22502688_251614710004_S01_GE2-v4_91-BETA_3_1_1.txt	1481Lyss90961a_7804_FW1	Viral	199.3570948	40	7.639211139	1481Lyss90961a_7804_RC1	255.3570948	81	7.996372333
US22502688_251614710004_S01_GE2-v4_91-BETA_3_1_1.txt	1482Lyss90961a_8033_RC1	Viral	195.8466586	20	7.613580704	1482Lyss90961a_8033_FW1	201.8466586	56	7.657115895
US22502688_251614710004_S01_GE2-v4_91-BETA_3_1_1.txt	1483uncl91741a_7763_FW1	Viral	199.9880066	45	7.643769673	1483uncl91741a_7763_RC1	198.2380066	33	7.631089775
US22502688_251614710004_S01_GE2-v4_91-BETA_3_1_1.txt	1484uncl91741a_7956_FW1	Viral	986.2550156	95	9.945816922	1484uncl91741a_7956_RC1	208.7550156	69	7.70566705
US22502688_251614710004_S01_GE2-v4_91-BETA_3_1_1.txt	148Cyto10359a_8140_FW1	Viral	307.6418927	85	8.265108164	148Cyto10359a_8140_RC1	5214.891893	100	12.34842163
US22502688_251614710004_S01_GE2-v4_91-BETA_3_1_1.txt	148-NM_002341_123_RC1	Viral	3290.28925	99	11.6839987	148-NM_002341_123	117.2892504	5	6.873926985
US22502688_251614710004_S01_GE2-v4_91-BETA_3_1_1.txt	1492Noro95340a_7868_FW1	Viral	197.6034456	29	7.626464293	1492Noro95340a_7868_RC1	201.1034456	52	7.65179399
US22502688_251614710004_S01_GE2-v4_91-BETA_3_1_1.txt	1493Noro95340a_8000_FW1	Viral	185.7319924	12	7.537078531	1493Noro95340a_8000_RC1	184.7319924	12	7.529289928
US22502688_251614710004_S01_GE2-v4_91-BETA_3_1_1.txt	1494Sapo95342a_7977_FW1	Viral	8491.773238	100	13.05185013	1494Sapo95342a_7977_RC1	104.0232384	4	6.700762046
US22502688_251614710004_S01_GE2-v4_91-BETA_3_1_1.txt	1495Sapo95342a_7865_FW1	Viral	402.196297	89	8.651755989	1495Sapo95342a_7865_RC1	3958.446297	99	11.95071856
US22502688_251614710004_S01_GE2-v4_91-BETA_3_1_1.txt	1496Sapo95342a_7894_FW1	Viral	193.5572633	16	7.596616636	1496Sapo95342a_7894_RC1	195.8072633	20	7.613290471
US22502688_251614710004_S01_GE2-v4_91-BETA_3_1_1.txt	1497Orth98442a_8037_RC1	Viral	198.9732029	38	7.636430336	1497Orth98442a_8037_FW1	199.4732029	41	7.640051138
US22502688_251614710004_S01_GE2-v4_91-BETA_3_1_1.txt	1498Orth98442a_8092_RC1	Viral	201.1901788	53	7.65241607	1498Orth98442a_8092_FW1	217.4401788	73	7.764474737
US22502688_251614710004_S01_GE2-v4_91-BETA_3_1_1.txt	1499Orth98442a_7858_FW1	Viral	190.1170859	14	7.570744383	1499Orth98442a_7858_RC1	190.3670859	14	7.57264025
US22502688_251614710004_S01_GE2-v4_91-BETA_3_1_1.txt	149Cyto10359b_8858_RC1	Viral	622.5346103	93	9.282010237	149Cyto10359b_8858_FW1	100.5346103	4	6.651548442
US22502688_251614710004_S01_GE2-v4_91-BETA_3_1_1.txt	149-NM_002342_209	Viral	375.5603863	88	8.552901087	149-NM_002342_209_RC1	141.727053	6	7.146971357
US22502688_251614710004_S01_GE2-v4_91-BETA_3_1_1.txt	14-NM_013278_93	Viral	112.593563	4	6.81498054	14-NM_013278_93_RC1	542.2602297	92	9.082841554
US22502688_251614710004_S01_GE2-v4_91-BETA_3_1_1.txt	14Orth10243a_8910_FW1	Viral	195.6854186	20	7.612392448	14Orth10243a_8910_RC1	668.6854186	93	9.385183848
US22502688_251614710004_S01_GE2-v4_91-BETA_3_1_1.txt	1500Orth98442a_7961_FW1	Viral	193.0738814	16	7.593009202	1500Orth98442a_7961_RC1	190.8238814	14	7.576097924
US22502688_251614710004_S01_GE2-v4_91-BETA_3_1_1.txt	1501Orth98442a_7952_FW1	Viral	200.3523802	47	7.646395839	1501Orth98442a_7952_RC1	200.8523802	51	7.649991748
US22502688_251614710004_S01_GE2-v4_91-BETA_3_1_1.txt	1503Yata99000a_7957_FW1	Viral	201.6821836	56	7.655939833	1503Yata99000a_7957_RC1	201.9321836	57	7.657727053
US22502688_251614710004_S01_GE2-v4_91-BETA_3_1_1.txt	150Cyto10359a_8874_RC1	Viral	249.5221764	80	7.963024231	150Cyto10359a_8874_FW1	204.5221764	64	7.676113473
US22502688_251614710004_S01_GE2-v4_91-BETA_3_1_1.txt	150-NM_001243_181_RC1	Viral	189.8919595	13	7.569035009	150-NM_001243_181	1010.808626	95	9.981294166
US22502688_251614710004_S01_GE2-v4_91-BETA_3_1_1.txt	151-NM_003811_58_RC1	Viral	203.5956811	62	7.669563147	151-NM_003811_58	201.1790144	53	7.652336011
US22502688_251614710004_S01_GE2-v4_91-BETA_3_1_1.txt	152Cyto10359a_8143_FW1	Viral	247.5515782	80	7.951585337	152Cyto10359a_8143_RC1	426.5515782	90	8.736576391
US22502688_251614710004_S01_GE2-v4_91-BETA_3_1_1.txt	152-NM_002507_197	Viral	1524.223589	97	10.57385883	152-NM_002507_197_RC1	223.3069228	75	7.802884167
US22502688_251614710004_S01_GE2-v4_91-BETA_3_1_1.txt	153Cyto10359a_8522_FW1	Viral	156.0893137	8	7.286227959	153Cyto10359a_8522_RC1	153.0893137	7	7.258229769
US22502688_251614710004_S01_GE2-v4_91-BETA_3_1_1.txt	153-NM_005658_10	Viral	211.7395019	71	7.726146632	153-NM_005658_10_RC1	199.5728352	42	7.640771552
US22502688_251614710004_S01_GE2-v4_91-BETA_3_1_1.txt	154Cyto10359a_8642_FW1	Viral	145.0482471	7	7.180389051	154Cyto10359a_8642_RC1	222.2982471	75	7.796352762
US22502688_251614710004_S01_GE2-v4_91-BETA_3_1_1.txt	154-NM_001192_314	Viral	197.5157748	28	7.62582407	154-NM_001192_314_RC1	199.2657748	40	7.638550129
US22502688_251614710004_S01_GE2-v4_91-BETA_3_1_1.txt	155Cyto10359a_8878_RC1	Viral	840.2661846	94	9.714702616	155Cyto10359a_8878_FW1	195.7661846	20	7.612987774
US22502688_251614710004_S01_GE2-v4_91-BETA_3_1_1.txt	156Cyto10359a_8503_FW1	Viral	159.9519139	8	7.321494445	156Cyto10359a_8503_RC1	161.2019139	8	7.332725062
US22502688_251614710004_S01_GE2-v4_91-BETA_3_1_1.txt	156-NM_006290_129	Viral	243.6497929	80	7.928665186	156-NM_006290_129_RC1	197.2331262	26	7.623758069
US22502688_251614710004_S01_GE2-v4_91-BETA_3_1_1.txt	157Cyto10359a_8208_FW1	Viral	15.62198982	1	3.965506321	157Cyto10359a_8208_RC1	158.3719898	8	7.307173388
US22502688_251614710004_S01_GE2-v4_91-BETA_3_1_1.txt	157-NM_004195_57_RC1	Viral	324.2576526	86	8.340996813	157-NM_004195_57	128.2576526	5	7.002901098
US22502688_251614710004_S01_GE2-v4_91-BETA_3_1_1.txt	158-NM_005118_254	Viral	212.5954297	71	7.731966773	158-NM_005118_254_RC1	597.7620964	92	9.22342761
US22502688_251614710004_S01_GE2-v4_91-BETA_3_1_1.txt	159Muro10366a_8422_FW1	Viral	6288.253163	100	12.61844359	159Muro10366a_8422_RC1	722.503163	93	9.496860093
US22502688_251614710004_S01_GE2-v4_91-BETA_3_1_1.txt	159-NM_005092_281	Viral	198.8426867	37	7.635483692	159-NM_005092_281_RC1	220.0926867	74	7.781967398
US22502688_251614710004_S01_GE2-v4_91-BETA_3_1_1.txt	15Orth10243a_8912_FW1	Viral	198.7910742	36	7.635109171	15Orth10243a_8912_RC1	196.2910742	22	7.616850761
US22502688_251614710004_S01_GE2-v4_91-BETA_3_1_1.txt	15-U58146_322_FW1	Viral	210.0778739	70	7.71478041	15-U58146_322_RC1	197.0778739	26	7.622622003
US22502688_251614710004_S01_GE2-v4_91-BETA_3_1_1.txt	160Rose10368a_8893_RC1	Viral	253.5437824	81	7.986091086	160Rose10368a_8893_FW1	584.5437824	92	9.191167277
US22502688_251614710004_S01_GE2-v4_91-BETA_3_1_1.txt	161-NM_001066_319_RC1	Viral	199.2454479	40	7.638402953	161-NM_001066_319	200.0787812	45	7.644424364
US22502688_251614710004_S01_GE2-v4_91-BETA_3_1_1.txt	161uncl10372a_8331_FW1	Viral	197.147557	26	7.623132023	161uncl10372a_8331_RC1	195.147557	19	7.608421592
US22502688_251614710004_S01_GE2-v4_91-BETA_3_1_1.txt	162-NM_006573_204	Viral	261.7336613	82	8.03195567	162-NM_006573_204_RC1	198.9003279	37	7.635901845
US22502688_251614710004_S01_GE2-v4_91-BETA_3_1_1.txt	162uncl10372a_8554_RC1	Viral	229.2649247	77	7.840871843	162uncl10372a_8554_FW1	216.0149247	73	7.754987183
US22502688_251614710004_S01_GE2-v4_91-BETA_3_1_1.txt	163Lymp10376a_8485_RC1	Viral	84.87317691	3	6.407236775	163Lymp10376a_8485_FW1	6773.373177	100	12.72565877
US22502688_251614710004_S01_GE2-v4_91-BETA_3_1_1.txt	163-NM_003820_18_RC1	Viral	203.0852417	61	7.665941592	163-NM_003820_18	301.918575	85	8.238015709
US22502688_251614710004_S01_GE2-v4_91-BETA_3_1_1.txt	164-AF040257_198_FW1	Viral	199.5551537	42	7.640643728	164-AF040257_198_RC1	198.5606858	35	7.633436193
US22502688_251614710004_S01_GE2-v4_91-BETA_3_1_1.txt	164Lymp10376a_8440_FW1	Viral	114.8003307	4	6.842982988	164Lymp10376a_8440_RC1	491.8003307	91	8.941928895
US22502688_251614710004_S01_GE2-v4_91-BETA_3_1_1.txt	165Lymp10376a_8761_FW1	Viral	177.6755182	11	7.473101097	165Lymp10376a_8761_RC1	135.6755182	6	7.084016609
US22502688_251614710004_S01_GE2-v4_91-BETA_3_1_1.txt	165-NM_003804_62_RC1	Viral	198.244864	33	7.63113968	165-NM_003804_62	197.744864	29	7.627496414
US22502688_251614710004_S01_GE2-v4_91-BETA_3_1_1.txt	166-AF110908_250_RC1	Viral	201.0342698	52	7.651297645	166-AF110908_250_FW1	201.5342698	55	7.654881372
US22502688_251614710004_S01_GE2-v4_91-BETA_3_1_1.txt	166Lymp10376a_8519_RC1	Viral	421.1704867	89	8.718260534	166Lymp10376a_8519_FW1	162.6704867	8	7.345808716
US22502688_251614710004_S01_GE2-v4_91-BETA_3_1_1.txt	167Lymp10376a_8651_RC1	Viral	231.724249	77	7.856265214	167Lymp10376a_8651_FW1	483.224249	91	8.916549043
US22502688_251614710004_S01_GE2-v4_91-BETA_3_1_1.txt	167-NM_001250_321	Viral	138.0076448	6	7.108604375	167-NM_001250_321_RC1	284.8409781	84	8.154012902
US22502688_251614710004_S01_GE2-v4_91-BETA_3_1_1.txt	168-NM_007051_202_FW1	Viral	200.1299353	46	7.64479317	168-NM_007051_202_RC1	219.8799353	74	7.780572149
US22502688_251614710004_S01_GE2-v4_91-BETA_3_1_1.txt	168Rhad10381a_8286_FW1	Viral	202.3772556	58	7.66090335	168Rhad10381a_8286_RC1	201.3772556	54	7.653756938
US22502688_251614710004_S01_GE2-v4_91-BETA_3_1_1.txt	169-NM_003809_196	Viral	201.8197906	56	7.656923843	169-NM_003809_196_RC1	768.1531239	94	9.585250117
US22502688_251614710004_S01_GE2-v4_91-BETA_3_1_1.txt	169Rhad10381a_8197_FW1	Viral	196.8805627	25	7.621176876	169Rhad10381a_8197_RC1	213.8805627	72	7.740661567
US22502688_251614710004_S01_GE2-v4_91-BETA_3_1_1.txt	16-NM_001560_270	Viral	197.9616925	31	7.629077472	16-NM_001560_270_RC1	209.2116925	69	7.708819674
US22502688_251614710004_S01_GE2-v4_91-BETA_3_1_1.txt	16Orth10243a_8904_FW1	Viral	201.3226677	54	7.65336581	16Orth10243a_8904_RC1	199.8226677	44	7.64257644
US22502688_251614710004_S01_GE2-v4_91-BETA_3_1_1.txt	170-NM_007115_232	Viral	208.8889537	69	7.706592393	170-NM_007115_232_RC1	197.722287	29	7.627331689
US22502688_251614710004_S01_GE2-v4_91-BETA_3_1_1.txt	171-NM_004619_24	Viral	203.650761	62	7.669953395	171-NM_004619_24_RC1	200.2340943	46	7.645543836
US22502688_251614710004_S01_GE2-v4_91-BETA_3_1_1.txt	171Rhad10381a_8403_FW1	Viral	200.3418665	47	7.64632013	171Rhad10381a_8403_RC1	201.8418665	56	7.657081642
US22502688_251614710004_S01_GE2-v4_91-BETA_3_1_1.txt	172-NM_021137_312_RC1	Viral	197.2599245	27	7.623954077	172-NM_021137_312	252.9265912	81	7.982574911
US22502688_251614710004_S01_GE2-v4_91-BETA_3_1_1.txt	172Rhad10381a_8501_FW1	Viral	200.8410362	51	7.649910263	172Rhad10381a_8501_RC1	198.3410362	33	7.631839388
US22502688_251614710004_S01_GE2-v4_91-BETA_3_1_1.txt	173-NM_004862_240_RC1	Viral	212.0852841	71	7.72850071	173-NM_004862_240_FW1	1320.835284	96	10.36723485
US22502688_251614710004_S01_GE2-v4_91-BETA_3_1_1.txt	173Rhad10381a_8760_RC1	Viral	198.1783054	32	7.630655229	173Rhad10381a_8760_FW1	197.4283054	28	7.625185034
US22502688_251614710004_S01_GE2-v4_91-BETA_3_1_1.txt	174-NM_004899_307_RC1	Viral	224.2302239	76	7.808836941	174-NM_004899_307	196.8135572	24	7.620685792
US22502688_251614710004_S01_GE2-v4_91-BETA_3_1_1.txt	174Rhad10381a_8856_RC1	Viral	197.4513538	28	7.625353449	174Rhad10381a_8856_FW1	201.2013538	53	7.652496202
US22502688_251614710004_S01_GE2-v4_91-BETA_3_1_1.txt	175-NM_002546_138	Viral	204.3339893	64	7.674785395	175-NM_002546_138_RC1	212.000656	71	7.727924919
US22502688_251614710004_S01_GE2-v4_91-BETA_3_1_1.txt	175uncl10385a_8575_FW1	Viral	201.7009449	56	7.656074032	175uncl10385a_8575_RC1	501.2009449	91	8.969245324
US22502688_251614710004_S01_GE2-v4_91-BETA_3_1_1.txt	176-NM_000043_122	Viral	211.8980732	71	7.727226659	176-NM_000043_122_RC1	334.3980732	87	8.385422724
US22502688_251614710004_S01_GE2-v4_91-BETA_3_1_1.txt	176uncl10385a_8616_FW1	Viral	375.7409956	88	8.553594721	176uncl10385a_8616_RC1	375.4909956	88	8.552634502
US22502688_251614710004_S01_GE2-v4_91-BETA_3_1_1.txt	177Infe10386a_8835_RC1	Viral	184.2248454	12	7.525323833	177Infe10386a_8835_FW1	185.4748454	12	7.535079728
US22502688_251614710004_S01_GE2-v4_91-BETA_3_1_1.txt	177-NM_003824_269	Viral	197.8391243	30	7.628183948	177-NM_003824_269_RC1	238.2557909	79	7.89636747
US22502688_251614710004_S01_GE2-v4_91-BETA_3_1_1.txt	178Infe10386a_8430_RC1	Viral	200.6154857	49	7.648289163	178Infe10386a_8430_FW1	203.1154857	61	7.666156426
US22502688_251614710004_S01_GE2-v4_91-BETA_3_1_1.txt	178-NM_003789_11	Viral	4266.756022	99	12.0589239	178-NM_003789_11_RC1	218.9226883	74	7.774277667
US22502688_251614710004_S01_GE2-v4_91-BETA_3_1_1.txt	179Infe10386a_8444_FW1	Viral	199.532878	42	7.640482676	179Infe10386a_8444_RC1	227.032878	76	7.826757428
US22502688_251614710004_S01_GE2-v4_91-BETA_3_1_1.txt	179-NM_004620_224	Viral	228.5962701	77	7.836658054	179-NM_004620_224_RC1	200.6796034	50	7.648750182
US22502688_251614710004_S01_GE2-v4_91-BETA_3_1_1.txt	17-NM_020525_113	Viral	198.7531925	36	7.634834224	17-NM_020525_113_RC1	222.9198591	75	7.800381337
US22502688_251614710004_S01_GE2-v4_91-BETA_3_1_1.txt	17Orth10243a_8913_FW1	Viral	373.7785656	88	8.54604003	17Orth10243a_8913_RC1	887.5285656	95	9.793649744
US22502688_251614710004_S01_GE2-v4_91-BETA_3_1_1.txt	180-NM_001252_170	Viral	334.8762934	87	8.387484438	180-NM_001252_170_RC1	409.2929601	89	8.676990042
US22502688_251614710004_S01_GE2-v4_91-BETA_3_1_1.txt	181-NM_006291_162_RC1	Viral	191.8794191	15	7.584056167	181-NM_006291_162	191.8794191	15	7.584056167
US22502688_251614710004_S01_GE2-v4_91-BETA_3_1_1.txt	182Mare10390a_8553_FW1	Viral	204.4007324	64	7.675256556	182Mare10390a_8553_RC1	267.6507324	82	8.06420779
US22502688_251614710004_S01_GE2-v4_91-BETA_3_1_1.txt	182-NM_003839_145	Viral	201.0214315	52	7.651205509	182-NM_003839_145_RC1	201.5214315	55	7.654789465
US22502688_251614710004_S01_GE2-v4_91-BETA_3_1_1.txt	183-NM_003841_287_RC1	Viral	209.5368122	69	7.711059914	183-NM_003841_287	1457.536812	97	10.50931661
US22502688_251614710004_S01_GE2-v4_91-BETA_3_1_1.txt	184Mare10390a_8494_FW1	Viral	197.6740028	29	7.626979337	184Mare10390a_8494_RC1	199.6740028	43	7.641502699
US22502688_251614710004_S01_GE2-v4_91-BETA_3_1_1.txt	184-NM_003327_295	Viral	2629.422628	98	11.36053033	184-NM_003327_295_RC1	115.9226283	5	6.857018401
US22502688_251614710004_S01_GE2-v4_91-BETA_3_1_1.txt	186Mare10390a_8595_RC1	Viral	198.6494248	35	7.634080806	186Mare10390a_8595_FW1	197.1494248	26	7.623145691
US22502688_251614710004_S01_GE2-v4_91-BETA_3_1_1.txt	187Mare10390a_8409_RC1	Viral	198.597747	35	7.633705446	187Mare10390a_8409_FW1	474.847747	91	8.891321198
US22502688_251614710004_S01_GE2-v4_91-BETA_3_1_1.txt	188Mare10390a_8731_RC1	Viral	792.407983	94	9.630099604	188Mare10390a_8731_FW1	1376.135974	96	10.42640731
US22502688_251614710004_S01_GE2-v4_91-BETA_3_1_1.txt	188-NM_021138_298	Viral	3140.094071	99	11.61659206	188-NM_021138_298_RC1	194.5940712	18	7.604323945
US22502688_251614710004_S01_GE2-v4_91-BETA_3_1_1.txt	189Mare10390a_8150_FW1	Viral	223.9087388	75	7.806767025	189Mare10390a_8150_RC1	193.6587388	16	7.597372794
US22502688_251614710004_S01_GE2-v4_91-BETA_3_1_1.txt	189-NM_002180_262	Viral	2781.574329	98	11.44168594	189-NM_002180_262_RC1	198.2409956	33	7.631111528
US22502688_251614710004_S01_GE2-v4_91-BETA_3_1_1.txt	18-NM_004514_95_FW1	Viral	3641.728946	99	11.83040783	18-NM_004514_95_RC1	198.7227694	36	7.634613374
US22502688_251614710004_S01_GE2-v4_91-BETA_3_1_1.txt	18Orth10243a_8945_RC1	Viral	215.3072003	72	7.750252756	18Orth10243a_8945_FW1	199.0572003	38	7.637039247
US22502688_251614710004_S01_GE2-v4_91-BETA_3_1_1.txt	190Beta10397a_8713_RC1	Viral	347.765953	87	8.441972887	190Beta10397a_8713_FW1	594.515953	92	9.215571713
US22502688_251614710004_S01_GE2-v4_91-BETA_3_1_1.txt	190-NM_006080_188_FW1	Viral	268.7003677	82	8.069854486	190-NM_006080_188_RC1	445.2003677	90	8.798310974
US22502688_251614710004_S01_GE2-v4_91-BETA_3_1_1.txt	191-NM_006678_119_FW1	Viral	2936.657054	99	11.51995908	191-NM_006678_119_RC1	204.6570537	64	7.677064582
US22502688_251614710004_S01_GE2-v4_91-BETA_3_1_1.txt	192-NM_001551_87_RC1	Viral	205.2170692	65	7.681006923	192-NM_001551_87	278.0504025	83	8.119202615
US22502688_251614710004_S01_GE2-v4_91-BETA_3_1_1.txt	192Orth10407a_8526_FW1	Viral	211.4779316	71	7.724363311	192Orth10407a_8526_RC1	222.9779316	75	7.800757122
US22502688_251614710004_S01_GE2-v4_91-BETA_3_1_1.txt	193-NM_021201_63_RC1	Viral	202.9559169	61	7.66502259	193-NM_021201_63	209.5392502	69	7.7110767
US22502688_251614710004_S01_GE2-v4_91-BETA_3_1_1.txt	194-NM_003612_142_RC1	Viral	197.6584866	29	7.626866089	194-NM_003612_142	198.1584866	32	7.630510945
US22502688_251614710004_S01_GE2-v4_91-BETA_3_1_1.txt	194Orth10407a_8475_FW1	Viral	66.79275344	2	6.061619683	194Orth10407a_8475_RC1	58.29275344	2	5.865244643
US22502688_251614710004_S01_GE2-v4_91-BETA_3_1_1.txt	195Orth10407a_8269_FW1	Viral	803.2812428	94	9.649761379	195Orth10407a_8269_RC1	167.2812428	9	7.386131875
US22502688_251614710004_S01_GE2-v4_91-BETA_3_1_1.txt	195-X58529_302_RC1	Viral	202.8212647	60	7.664065109	195-X58529_302_FW1	195.8212647	20	7.613393629
US22502688_251614710004_S01_GE2-v4_91-BETA_3_1_1.txt	196-AJ408433_184_RC1	Viral	284.4084638	84	8.151820589	196-AJ408433_184_FW1	207.1584638	67	7.694590955
US22502688_251614710004_S01_GE2-v4_91-BETA_3_1_1.txt	197-NM_004186_64	Viral	211.4174234	70	7.723950467	197-NM_004186_64_RC1	198.6674234	36	7.634211515
US22502688_251614710004_S01_GE2-v4_91-BETA_3_1_1.txt	198Orbi104581a_8061_FW1	Viral	199.3614062	40	7.63924234	198Orbi104581a_8061_RC1	198.6114062	35	7.633804669
US22502688_251614710004_S01_GE2-v4_91-BETA_3_1_1.txt	199Lymp10495a_8182_FW1	Viral	201.0453821	52	7.651377388	199Lymp10495a_8182_RC1	199.5453821	42	7.640573082
US22502688_251614710004_S01_GE2-v4_91-BETA_3_1_1.txt	199-NM_005424_46_RC1	Viral	190.3566364	14	7.572561057	199-NM_005424_46	196.6899697	24	7.619779579
US22502688_251614710004_S01_GE2-v4_91-BETA_3_1_1.txt	19-NM_021803_43_RC1	Viral	204.6948159	64	7.677330755	19-NM_021803_43	243.8614826	80	7.929918095
US22502688_251614710004_S01_GE2-v4_91-BETA_3_1_1.txt	1-NM_014432_215_RC1	Viral	373.4189095	88	8.544651175	1-NM_014432_215	200.3355761	47	7.646274831
US22502688_251614710004_S01_GE2-v4_91-BETA_3_1_1.txt	1Orth10243a_8972_FW1	Viral	199.9937999	45	7.643811465	1Orth10243a_8972_RC1	3506.4938	99	11.77581346
US22502688_251614710004_S01_GE2-v4_91-BETA_3_1_1.txt	200Asfi10497a_8724_RC1	Viral	198.9454177	38	7.636228859	200Asfi10497a_8724_FW1	214.190637	72	7.742751606
US22502688_251614710004_S01_GE2-v4_91-BETA_3_1_1.txt	200-NM_006378_53	Viral	198.2105088	33	7.630889644	200-NM_006378_53_RC1	266.2105088	82	8.056423713
US22502688_251614710004_S01_GE2-v4_91-BETA_3_1_1.txt	201Asfi10497a_8153_FW1	Viral	226.782878	76	7.825167912	201Asfi10497a_8153_RC1	203.782878	63	7.67088903
US22502688_251614710004_S01_GE2-v4_91-BETA_3_1_1.txt	201-NM_004233_278_RC1	Viral	201.7712572	56	7.656576864	201-NM_004233_278	197.8545906	30	7.628296728
US22502688_251614710004_S01_GE2-v4_91-BETA_3_1_1.txt	202Asfi10497b_8649_FW1	Viral	202.6871725	60	7.663110977	202Asfi10497b_8649_RC1	188.6871725	13	7.559852537
US22502688_251614710004_S01_GE2-v4_91-BETA_3_1_1.txt	202-NM_001783_56	Viral	198.7209812	36	7.634600392	202-NM_001783_56_RC1	198.6376478	35	7.633995273
US22502688_251614710004_S01_GE2-v4_91-BETA_3_1_1.txt	203Asfi10497a_8202_FW1	Viral	198.9181034	37	7.636030771	203Asfi10497a_8202_RC1	195.9181034	21	7.614106903
US22502688_251614710004_S01_GE2-v4_91-BETA_3_1_1.txt	204Asfi10497a_8733_RC1	Viral	172.5427833	10	7.430810323	204Asfi10497a_8733_FW1	365.646156	88	8.514304385
US22502688_251614710004_S01_GE2-v4_91-BETA_3_1_1.txt	204-NM_004636_96_RC1	Viral	447.9926311	90	8.807331192	204-NM_004636_96_FW1	874.7426311	94	9.772714796
US22502688_251614710004_S01_GE2-v4_91-BETA_3_1_1.txt	205Asfi10497a_8266_FW1	Viral	490.3195804	91	8.937578565	205Asfi10497a_8266_RC1	204.5695804	64	7.676447822
US22502688_251614710004_S01_GE2-v4_91-BETA_3_1_1.txt	205-NM_006790_89_RC1	Viral	203.7286022	62	7.670504729	205-NM_006790_89	197.5619355	28	7.626161198
US22502688_251614710004_S01_GE2-v4_91-BETA_3_1_1.txt	206Asfi10497a_8861_RC1	Viral	206.0570263	66	7.686899848	206Asfi10497a_8861_FW1	194.8070263	18	7.605901903
US22502688_251614710004_S01_GE2-v4_91-BETA_3_1_1.txt	206-NM_000626_203_RC1	Viral	736.1793605	93	9.523913493	206-NM_000626_203_FW1	356.1793605	88	8.476460109
US22502688_251614710004_S01_GE2-v4_91-BETA_3_1_1.txt	207Asfi10497a_8296_FW1	Viral	207.6799742	68	7.698218299	207Asfi10497a_8296_RC1	194.9299742	18	7.606812139
US22502688_251614710004_S01_GE2-v4_91-BETA_3_1_1.txt	207-NM_006866_220_RC1	Viral	199.3853394	41	7.639415524	207-NM_006866_220	201.3020061	54	7.653217739
US22502688_251614710004_S01_GE2-v4_91-BETA_3_1_1.txt	208Asfi10497a_8643_RC1	Viral	199.1423193	39	7.637656027	208Asfi10497a_8643_FW1	195.6423193	20	7.612074662
US22502688_251614710004_S01_GE2-v4_91-BETA_3_1_1.txt	208-NM_005545_177	Viral	2847.465921	99	11.47546286	208-NM_005545_177_RC1	1003.632588	95	9.971015505
US22502688_251614710004_S01_GE2-v4_91-BETA_3_1_1.txt	209-NM_006865_260_RC1	Viral	199.1941928	39	7.638031778	209-NM_006865_260	675.6108595	93	9.400048707
US22502688_251614710004_S01_GE2-v4_91-BETA_3_1_1.txt	20-NM_022789_248	Viral	189.0109199	13	7.562325777	20-NM_022789_248_RC1	504.5109199	91	8.978741686
US22502688_251614710004_S01_GE2-v4_91-BETA_3_1_1.txt	20Orth10243a_8898_FW1	Viral	223.127934	75	7.80172733	20Orth10243a_8898_RC1	203.377934	62	7.668019349
US22502688_251614710004_S01_GE2-v4_91-BETA_3_1_1.txt	210Mast10510a_8462_FW1	Viral	186.3149288	13	7.541599467	210Mast10510a_8462_RC1	200.8149288	50	7.649722714
US22502688_251614710004_S01_GE2-v4_91-BETA_3_1_1.txt	210-NM_005849_182	Viral	202.4162774	59	7.661181499	210-NM_005849_182_RC1	207.082944	67	7.694064924
US22502688_251614710004_S01_GE2-v4_91-BETA_3_1_1.txt	211Mast10510a_8521_FW1	Viral	443.5241235	90	8.792868765	211Mast10510a_8521_RC1	645.5241235	93	9.3343272
US22502688_251614710004_S01_GE2-v4_91-BETA_3_1_1.txt	211-NM_006379_94_RC1	Viral	198.163848	32	7.630549978	211-NM_006379_94	199.8305146	44	7.642633093
US22502688_251614710004_S01_GE2-v4_91-BETA_3_1_1.txt	212Atad10511a_8829_RC1	Viral	456.3263774	90	8.833922239	212Atad10511a_8829_FW1	3111.076377	99	11.6031981
US22502688_251614710004_S01_GE2-v4_91-BETA_3_1_1.txt	212-D87011_97_RC1	Viral	211.6415401	71	7.725479011	212-D87011_97_FW1	206.6415401	67	7.690986491
US22502688_251614710004_S01_GE2-v4_91-BETA_3_1_1.txt	213Mast10512a_8190_FW1	Viral	231.4027299	77	7.854262074	213Mast10512a_8190_RC1	197.1527299	26	7.623169877
US22502688_251614710004_S01_GE2-v4_91-BETA_3_1_1.txt	214-AK023253_294_FW1	Viral	950.9892554	95	9.893285231	214-AK023253_294_RC1	310.9892554	86	8.280720926
US22502688_251614710004_S01_GE2-v4_91-BETA_3_1_1.txt	214Mast10512a_8757_RC1	Viral	179.9069462	11	7.49110708	214Mast10512a_8757_FW1	182.4069462	12	7.511016859
US22502688_251614710004_S01_GE2-v4_91-BETA_3_1_1.txt	215Mast10512a_8265_FW1	Viral	194.8188175	18	7.605989223	215Mast10512a_8265_RC1	207.0688175	67	7.693966504
US22502688_251614710004_S01_GE2-v4_91-BETA_3_1_1.txt	216Mast10512a_8352_FW1	Viral	194.9830477	18	7.607204888	216Mast10512a_8352_RC1	193.7330477	16	7.597926265
US22502688_251614710004_S01_GE2-v4_91-BETA_3_1_1.txt	216-NM_014278_261	Viral	198.2820203	33	7.631410054	216-NM_014278_261_RC1	198.5320203	35	7.633227902
US22502688_251614710004_S01_GE2-v4_91-BETA_3_1_1.txt	217Mast10515a_8660_RC1	Viral	236.8390921	78	7.887763418	217Mast10515a_8660_FW1	371.0890921	88	8.535621784
US22502688_251614710004_S01_GE2-v4_91-BETA_3_1_1.txt	217-U56725_116_FW1	Viral	2359.380643	98	11.20419247	217-U56725_116_RC1	206.1306432	66	7.68741518
US22502688_251614710004_S01_GE2-v4_91-BETA_3_1_1.txt	218Mast10515a_8567_FW1	Viral	71.6710788	3	6.163319165	218Mast10515a_8567_RC1	109.4210788	4	6.773746874
US22502688_251614710004_S01_GE2-v4_91-BETA_3_1_1.txt	218-NM_006736_12	Viral	282.5197317	84	8.142207821	218-NM_006736_12_RC1	202.6863984	60	7.663105467
US22502688_251614710004_S01_GE2-v4_91-BETA_3_1_1.txt	219-AB023420_16_RC1	Viral	664.6361201	93	9.376420889	219-AB023420_16_FW1	204.1361201	63	7.673387667
US22502688_251614710004_S01_GE2-v4_91-BETA_3_1_1.txt	219Mast10515a_8408_FW1	Viral	120.6909593	5	6.915173801	219Mast10515a_8408_RC1	124.6909593	5	6.962213057
US22502688_251614710004_S01_GE2-v4_91-BETA_3_1_1.txt	21-AF054830_143_RC1	Viral	201.4966468	55	7.65461202	21-AF054830_143_FW1	198.7466468	36	7.63478671
US22502688_251614710004_S01_GE2-v4_91-BETA_3_1_1.txt	21Orth10243a_8960_RC1	Viral	201.5779933	55	7.655194335	21Orth10243a_8960_FW1	199.5779933	42	7.640808839
US22502688_251614710004_S01_GE2-v4_91-BETA_3_1_1.txt	220Mast10519c_8336_FW1	Viral	199.6072405	42	7.641020243	220Mast10519c_8336_RC1	198.8572405	37	7.635589282
US22502688_251614710004_S01_GE2-v4_91-BETA_3_1_1.txt	220-NM_016292_154_RC1	Viral	1801.171009	97	10.81471945	220-NM_016292_154	290.4210094	84	8.182002013
US22502688_251614710004_S01_GE2-v4_91-BETA_3_1_1.txt	221-NM_004353_268_RC1	Viral	198.286986	33	7.631446183	221-NM_004353_268	205.6203193	66	7.683839028
US22502688_251614710004_S01_GE2-v4_91-BETA_3_1_1.txt	222Mast10519a_8186_FW1	Viral	196.3502652	22	7.617285737	222Mast10519a_8186_RC1	212.6002652	71	7.731999586
US22502688_251614710004_S01_GE2-v4_91-BETA_3_1_1.txt	222-NM_001538_325_RC1	Viral	541.2824331	92	9.080237757	222-NM_001538_325	259.8657664	82	8.021622782
US22502688_251614710004_S01_GE2-v4_91-BETA_3_1_1.txt	223Mast10519a_8451_FW1	Viral	190.5782118	14	7.57423938	223Mast10519a_8451_RC1	190.0782118	14	7.570449358
US22502688_251614710004_S01_GE2-v4_91-BETA_3_1_1.txt	223-NM_001540_127_RC1	Viral	163.9495902	9	7.357108485	223-NM_001540_127	1135.282923	96	10.14883616
US22502688_251614710004_S01_GE2-v4_91-BETA_3_1_1.txt	224Mast10521a_8518_FW1	Viral	197.1121909	26	7.622873196	224Mast10521a_8518_RC1	196.1121909	21	7.61553541
US22502688_251614710004_S01_GE2-v4_91-BETA_3_1_1.txt	224-NM_005527_158_RC1	Viral	200.3595108	47	7.646447184	224-NM_005527_158	206.6928442	67	7.691344633
US22502688_251614710004_S01_GE2-v4_91-BETA_3_1_1.txt	225Mast10522a_8370_FW1	Viral	216.845755	73	7.760525391	225Mast10522a_8370_RC1	204.595755	64	7.676632402
US22502688_251614710004_S01_GE2-v4_91-BETA_3_1_1.txt	225-NM_006145_45_RC1	Viral	200.679733	50	7.648751114	225-NM_006145_45	200.679733	50	7.648751114
US22502688_251614710004_S01_GE2-v4_91-BETA_3_1_1.txt	226Mast10522a_8683_RC1	Viral	438.7721764	90	8.777328233	226Mast10522a_8683_FW1	180.5221764	11	7.496032266
US22502688_251614710004_S01_GE2-v4_91-BETA_3_1_1.txt	226-NM_007031_71_RC1	Viral	199.6374502	42	7.641238572	226-NM_007031_71	199.7207835	43	7.641840661
US22502688_251614710004_S01_GE2-v4_91-BETA_3_1_1.txt	227Mast10522a_8239_FW1	Viral	193.3535236	16	7.595097245	227Mast10522a_8239_RC1	195.1035236	19	7.608096023
US22502688_251614710004_S01_GE2-v4_91-BETA_3_1_1.txt	227-NM_004506_308	Viral	201.457688	54	7.654333052	227-NM_004506_308_RC1	193.6243547	16	7.597116621
US22502688_251614710004_S01_GE2-v4_91-BETA_3_1_1.txt	228-AF332227_247_RC1	Viral	309.7114946	86	8.274781118	228-AF332227_247_FW1	649.2114946	93	9.342544734
US22502688_251614710004_S01_GE2-v4_91-BETA_3_1_1.txt	228Mast10524a_8771_RC1	Viral	212.9264467	71	7.734211342	228Mast10524a_8771_FW1	288.6764467	84	8.173309592
US22502688_251614710004_S01_GE2-v4_91-BETA_3_1_1.txt	229Mast10529a_8833_RC1	Viral	958.5715433	95	9.904742302	229Mast10529a_8833_FW1	2677.571543	98	11.38670941
US22502688_251614710004_S01_GE2-v4_91-BETA_3_1_1.txt	229-NM_005528_13	Viral	198.9151701	37	7.636009496	229-NM_005528_13_RC1	197.7485034	30	7.627522966
US22502688_251614710004_S01_GE2-v4_91-BETA_3_1_1.txt	22-NM_006850_88	Viral	197.9339372	31	7.628875184	22-NM_006850_88_RC1	200.6839372	50	7.648781338
US22502688_251614710004_S01_GE2-v4_91-BETA_3_1_1.txt	22Orth10243a_8931_FW1	Viral	199.0663042	38	7.637105228	22Orth10243a_8931_RC1	201.0663042	52	7.651527517
US22502688_251614710004_S01_GE2-v4_91-BETA_3_1_1.txt	230-NM_002157_39	Viral	203.0093534	61	7.665402389	230-NM_002157_39_RC1	196.837251	25	7.620859463
US22502688_251614710004_S01_GE2-v4_91-BETA_3_1_1.txt	231Mast10533a_8368_FW1	Viral	195.9696531	21	7.614486453	231Mast10533a_8368_RC1	196.2196531	22	7.616325737
US22502688_251614710004_S01_GE2-v4_91-BETA_3_1_1.txt	231-NM_004134_78_RC1	Viral	2214.821265	98	11.11297456	231-NM_004134_78	218.0712647	74	7.768655868
US22502688_251614710004_S01_GE2-v4_91-BETA_3_1_1.txt	232Mast10533a_8452_RC1	Viral	207.2691544	67	7.695361622	232Mast10533a_8452_FW1	190.0191544	14	7.570001043
US22502688_251614710004_S01_GE2-v4_91-BETA_3_1_1.txt	232-NM_002155_176	Viral	772.2731296	94	9.592967365	232-NM_002155_176_RC1	609.4397963	92	9.251339901
US22502688_251614710004_S01_GE2-v4_91-BETA_3_1_1.txt	233Mast10534a_8566_FW1	Viral	137.2835588	6	7.101015047	233Mast10534a_8566_RC1	137.2835588	6	7.101015047
US22502688_251614710004_S01_GE2-v4_91-BETA_3_1_1.txt	233-NM_000186_211_RC1	Viral	198.8637276	37	7.635636345	233-NM_000186_211	204.0303943	63	7.672640275
US22502688_251614710004_S01_GE2-v4_91-BETA_3_1_1.txt	234-NM_000064_264	Viral	195.638531	20	7.612046727	234-NM_000064_264_RC1	199.388531	41	7.639438617
US22502688_251614710004_S01_GE2-v4_91-BETA_3_1_1.txt	235Mast10541a_8831_RC1	Viral	498.9313318	91	8.96269746	235Mast10541a_8831_FW1	5209.181332	100	12.34684094
US22502688_251614710004_S01_GE2-v4_91-BETA_3_1_1.txt	235-NM_001877_51_RC1	Viral	245.9881835	80	7.942445204	235-NM_001877_51	199.1548501	39	7.637746805
US22502688_251614710004_S01_GE2-v4_91-BETA_3_1_1.txt	236Mast10541a_8459_RC1	Viral	191.897223	15	7.584190024	236Mast10541a_8459_FW1	203.147223	61	7.666381833
US22502688_251614710004_S01_GE2-v4_91-BETA_3_1_1.txt	236-NM_000587_259_RC1	Viral	203.6685965	62	7.670079739	236-NM_000587_259	302.9185965	85	8.242786339
US22502688_251614710004_S01_GE2-v4_91-BETA_3_1_1.txt	237Mast10548a_8701_RC1	Viral	136.8827583	6	7.096796926	237Mast10548a_8701_FW1	137.8827583	6	7.107298254
US22502688_251614710004_S01_GE2-v4_91-BETA_3_1_1.txt	237-NM_000562_251	Viral	242.5870515	79	7.922358736	237-NM_000562_251_RC1	276.5037182	83	8.111155071
US22502688_251614710004_S01_GE2-v4_91-BETA_3_1_1.txt	238-NM_012072_210_RC1	Viral	199.2842698	40	7.638684027	238-NM_012072_210	199.5342698	42	7.640492739
US22502688_251614710004_S01_GE2-v4_91-BETA_3_1_1.txt	239Avia10553a_8455_FW1	Viral	150.8677127	7	7.237140276	239Avia10553a_8455_RC1	228.8677127	77	7.83837014
US22502688_251614710004_S01_GE2-v4_91-BETA_3_1_1.txt	239-NM_000716_228	Viral	201.9241483	57	7.657669644	239-NM_000716_228_RC1	1192.924148	96	10.2202866
US22502688_251614710004_S01_GE2-v4_91-BETA_3_1_1.txt	23-NM_005699_301_RC1	Viral	157.4203275	8	7.298478036	23-NM_005699_301	963.0036608	95	9.911397472
US22502688_251614710004_S01_GE2-v4_91-BETA_3_1_1.txt	23Orth10243a_8905_FW1	Viral	198.2506555	33	7.631181826	23Orth10243a_8905_RC1	200.2506555	47	7.645663155
US22502688_251614710004_S01_GE2-v4_91-BETA_3_1_1.txt	240Avia10553a_8790_RC1	Viral	177.4845947	11	7.471549997	240Avia10553a_8790_FW1	434.2345947	90	8.762330857
US22502688_251614710004_S01_GE2-v4_91-BETA_3_1_1.txt	240-NM_031908_178	Viral	9235.509447	100	13.17297583	240-NM_031908_178_RC1	370.0927805	88	8.531743183
US22502688_251614710004_S01_GE2-v4_91-BETA_3_1_1.txt	241Avia10553a_8615_RC1	Viral	145.6506239	7	7.186368071	241Avia10553a_8615_FW1	1835.150624	97	10.84168276
US22502688_251614710004_S01_GE2-v4_91-BETA_3_1_1.txt	241-NM_031909_271_FW1	Viral	665.6739754	93	9.378671957	241-NM_031909_271_RC1	127.4239754	5	6.993492942
US22502688_251614710004_S01_GE2-v4_91-BETA_3_1_1.txt	242Avia10553a_8825_RC1	Viral	195.5622281	20	7.611483938	242Avia10553a_8825_FW1	246.5622281	80	7.945807994
US22502688_251614710004_S01_GE2-v4_91-BETA_3_1_1.txt	242-NM_031911_84_RC1	Viral	203.0400861	61	7.665620776	242-NM_031911_84	198.1234194	32	7.630255615
US22502688_251614710004_S01_GE2-v4_91-BETA_3_1_1.txt	243-NM_004054_114	Viral	1353.539879	96	10.40252168	243-NM_004054_114_RC1	200.2025619	46	7.645316625
US22502688_251614710004_S01_GE2-v4_91-BETA_3_1_1.txt	243Papi10580a_8496_FW1	Viral	200.5883774	49	7.648094205	243Papi10580a_8496_RC1	201.0883774	52	7.651685888
US22502688_251614710004_S01_GE2-v4_91-BETA_3_1_1.txt	244-NM_001734_214_RC1	Viral	209.393022	69	7.710069555	244-NM_001734_214	245.8096887	80	7.941397971
US22502688_251614710004_S01_GE2-v4_91-BETA_3_1_1.txt	245-NM_030945_279	Viral	337.6420764	87	8.399350891	245-NM_030945_279_RC1	203.4754097	62	7.668710643
US22502688_251614710004_S01_GE2-v4_91-BETA_3_1_1.txt	245Papi10582a_8340_RC1	Viral	205.2238562	65	7.681054636
US22502688_251614710004_S01_GE2-v4_91-BETA_3_1_1.txt	246-NM_000651_82	Viral	202.3315397	58	7.660577416	246-NM_000651_82_RC1	202.3315397	58	7.660577416
US22502688_251614710004_S01_GE2-v4_91-BETA_3_1_1.txt	246Papi10610a_8446_FW1	Viral	241.7982471	79	7.917659976	246Papi10610a_8446_RC1	194.2982471	17	7.602129075
US22502688_251614710004_S01_GE2-v4_91-BETA_3_1_1.txt	247-NM_030968_174_RC1	Viral	563.839494	92	9.139140724	247-NM_030968_174	1430.672827	97	10.48247807
US22502688_251614710004_S01_GE2-v4_91-BETA_3_1_1.txt	247Poly10625a_8745_RC1	Viral	175.4253529	10	7.454713454	247Poly10625a_8745_FW1	174.9253529	10	7.450595592
US22502688_251614710004_S01_GE2-v4_91-BETA_3_1_1.txt	248-NM_006068_189_RC1	Viral	197.8274236	30	7.628098622	248-NM_006068_189	203.8274236	63	7.67120436
US22502688_251614710004_S01_GE2-v4_91-BETA_3_1_1.txt	248Poly10625a_8591_RC1	Viral	150.6736002	7	7.235282851	248Poly10625a_8591_FW1	153.4236002	7	7.26137661
US22502688_251614710004_S01_GE2-v4_91-BETA_3_1_1.txt	249-NM_016610_31_RC1	Viral	200.6698127	49	7.648679795	249-NM_016610_31	200.0031461	45	7.643878884
US22502688_251614710004_S01_GE2-v4_91-BETA_3_1_1.txt	249Poly10625a_8311_FW1	Viral	194.4560259	17	7.603300132	249Poly10625a_8311_RC1	267.7060259	82	8.064505803
US22502688_251614710004_S01_GE2-v4_91-BETA_3_1_1.txt	24-NM_004633_206_RC1	Viral	200.6317173	49	7.648405886	24-NM_004633_206	198.798384	36	7.635162219
US22502688_251614710004_S01_GE2-v4_91-BETA_3_1_1.txt	24Orth10243a_8964_RC1	Viral	197.7824975	30	7.627770952	24Orth10243a_8964_FW1	362.5324975	88	8.501966514
US22502688_251614710004_S01_GE2-v4_91-BETA_3_1_1.txt	250-NM_003265_90	Viral	204.4624025	64	7.675691768	250-NM_003265_90_RC1	200.2957359	47	7.645987897
US22502688_251614710004_S01_GE2-v4_91-BETA_3_1_1.txt	250Poly10625b_8604_RC1	Viral	344.7173431	87	8.429270074	250Poly10625b_8604_FW1	262.7173431	82	8.037367632
US22502688_251614710004_S01_GE2-v4_91-BETA_3_1_1.txt	251-NM_003264_266	Viral	197.160552	26	7.623227115	251-NM_003264_266_RC1	1149.493885	96	10.16678308
US22502688_251614710004_S01_GE2-v4_91-BETA_3_1_1.txt	252Poly10626a_8246_FW1	Viral	198.4485565	34	7.632621258	252Poly10626a_8246_RC1	196.1985565	22	7.616170617
US22502688_251614710004_S01_GE2-v4_91-BETA_3_1_1.txt	253-NM_030956_304	Viral	214.2469825	72	7.743131075	253-NM_030956_304_RC1	201.7469825	56	7.656403285
US22502688_251614710004_S01_GE2-v4_91-BETA_3_1_1.txt	254-NM_003266_310	Viral	202.1879239	58	7.659553022	254-NM_003266_310_RC1	197.0212572	25	7.622207485
US22502688_251614710004_S01_GE2-v4_91-BETA_3_1_1.txt	254Poly10627a_8847_RC1	Viral	193.2377298	16	7.594232999	254Poly10627a_8847_FW1	198.2377298	33	7.631087761
US22502688_251614710004_S01_GE2-v4_91-BETA_3_1_1.txt	255-NM_016562_130_RC1	Viral	200.9602881	51	7.650766627	255-NM_016562_130	202.6269548	60	7.662682293
US22502688_251614710004_S01_GE2-v4_91-BETA_3_1_1.txt	255Poly10629a_8196_FW1	Viral	200.3807411	48	7.646600046	255Poly10629a_8196_RC1	198.3807411	34	7.632128165
US22502688_251614710004_S01_GE2-v4_91-BETA_3_1_1.txt	256-NM_019602_147	Viral	202.5550696	59	7.662170384	256-NM_019602_147_RC1	288.138403	84	8.170618145
US22502688_251614710004_S01_GE2-v4_91-BETA_3_1_1.txt	256Poly10629a_8238_FW1	Viral	432.4921049	90	8.756529986	256Poly10629a_8238_RC1	195.4921049	19	7.610966534
US22502688_251614710004_S01_GE2-v4_91-BETA_3_1_1.txt	257-L29376_265_RC1	Viral	199.2100264	39	7.638146451	257-L29376_265_FW1	197.9600264	31	7.629065329
US22502688_251614710004_S01_GE2-v4_91-BETA_3_1_1.txt	257Poly10629a_8302_FW1	Viral	193.6091014	16	7.597002964	257Poly10629a_8302_RC1	196.8591014	25	7.621019604
US22502688_251614710004_S01_GE2-v4_91-BETA_3_1_1.txt	258-NM_006674_175_RC1	Viral	369.4021099	88	8.529048296	258-NM_006674_175	200.3187766	47	7.646153846
US22502688_251614710004_S01_GE2-v4_91-BETA_3_1_1.txt	258Poly10629a_8211_FW1	Viral	206.9954479	67	7.693455231	258Poly10629a_8211_RC1	197.2454479	27	7.623848195
US22502688_251614710004_S01_GE2-v4_91-BETA_3_1_1.txt	259-NM_000246_26	Viral	1688.46391	97	10.72149563	259-NM_000246_26_RC1	751.2023848	94	9.553057833
US22502688_251614710004_S01_GE2-v4_91-BETA_3_1_1.txt	259Poly10629a_8614_RC1	Viral	199.3614062	40	7.63924234	259Poly10629a_8614_FW1	201.1114062	52	7.651851098
US22502688_251614710004_S01_GE2-v4_91-BETA_3_1_1.txt	25-NM_000640_117_RC1	Viral	198.8070455	37	7.635225075	25-NM_000640_117	199.4737122	41	7.640054822
US22502688_251614710004_S01_GE2-v4_91-BETA_3_1_1.txt	25Orth10244a_8962_RC1	Viral	199.3012338	40	7.638806831	25Orth10244a_8962_FW1	200.5512338	49	7.647827031
US22502688_251614710004_S01_GE2-v4_91-BETA_3_1_1.txt	260-NM_005931_219	Viral	3729.667599	99	11.86483134	260-NM_005931_219_RC1	208.9175994	69	7.706790221
US22502688_251614710004_S01_GE2-v4_91-BETA_3_1_1.txt	260Poly10629a_8279_FW1	Viral	200.088177	45	7.644492112	260Poly10629a_8279_RC1	198.588177	35	7.633635924
US22502688_251614710004_S01_GE2-v4_91-BETA_3_1_1.txt	261-NM_007053_169_RC1	Viral	281.3781652	83	8.13636657	261-NM_007053_169	721.5448319	93	9.494945227
US22502688_251614710004_S01_GE2-v4_91-BETA_3_1_1.txt	261Poly10632a_8353_FW1	Viral	261.8509618	82	8.032602093	261Poly10632a_8353_RC1	204.1009618	63	7.67313917
US22502688_251614710004_S01_GE2-v4_91-BETA_3_1_1.txt	262-NM_002728_79_RC1	Viral	198.8915401	37	7.635838102	262-NM_002728_79	200.7248734	50	7.649075593
US22502688_251614710004_S01_GE2-v4_91-BETA_3_1_1.txt	262Poly10632a_8303_FW1	Viral	199.1016632	39	7.637361463	262Poly10632a_8303_RC1	198.6016632	35	7.633733895
US22502688_251614710004_S01_GE2-v4_91-BETA_3_1_1.txt	263-NM_016382_317	Viral	197.7681225	30	7.627666092	263-NM_016382_317_RC1	205.6847892	66	7.684291297
US22502688_251614710004_S01_GE2-v4_91-BETA_3_1_1.txt	263Poly10632a_8325_FW1	Viral	196.9853154	25	7.621944276	263Poly10632a_8325_RC1	196.4853154	23	7.618277685
US22502688_251614710004_S01_GE2-v4_91-BETA_3_1_1.txt	264-NM_000882_167_RC1	Viral	198.8282445	37	7.635378903	264-NM_000882_167	200.1615779	46	7.645021257
US22502688_251614710004_S01_GE2-v4_91-BETA_3_1_1.txt	264Poly10632a_8727_RC1	Viral	2164.011016	98	11.07949213	264Poly10632a_8727_FW1	4512.006519	99	12.13955344
US22502688_251614710004_S01_GE2-v4_91-BETA_3_1_1.txt	265-NM_004221_293	Viral	282.7174407	84	8.143217075	265-NM_004221_293_RC1	5572.384107	100	12.44407899
US22502688_251614710004_S01_GE2-v4_91-BETA_3_1_1.txt	265Poly10632a_8280_FW1	Viral	200.7900386	50	7.649543887	265Poly10632a_8280_RC1	202.5400386	59	7.662063321
US22502688_251614710004_S01_GE2-v4_91-BETA_3_1_1.txt	266-NM_006360_231	Viral	202.8628253	60	7.664360705	266-NM_006360_231_RC1	200.6961586	50	7.648869193
US22502688_251614710004_S01_GE2-v4_91-BETA_3_1_1.txt	266Poly10632a_8747_RC1	Viral	190.0141978	14	7.56996341	266Poly10632a_8747_FW1	947.7641978	95	9.888384353
US22502688_251614710004_S01_GE2-v4_91-BETA_3_1_1.txt	267-NM_002415_59	Viral	696.0994646	93	9.443149655	267-NM_002415_59_RC1	148.2661313	7	7.212045268
US22502688_251614710004_S01_GE2-v4_91-BETA_3_1_1.txt	267Poly10633a_8837_RC1	Viral	348.8842207	87	8.446604539	267Poly10633a_8837_FW1	342.8842207	87	8.421577704
US22502688_251614710004_S01_GE2-v4_91-BETA_3_1_1.txt	268-NM_023009_296_RC1	Viral	223.1145174	75	7.801640579	268-NM_023009_296	208.6978508	69	7.705271933
US22502688_251614710004_S01_GE2-v4_91-BETA_3_1_1.txt	268Poly10633a_8301_FW1	Viral	345.7994856	87	8.433791912	268Poly10633a_8301_RC1	208.2994856	68	7.702515466
US22502688_251614710004_S01_GE2-v4_91-BETA_3_1_1.txt	269-NM_012329_221_RC1	Viral	200.5448828	49	7.647781344	269-NM_012329_221	200.4615495	48	7.64718173
US22502688_251614710004_S01_GE2-v4_91-BETA_3_1_1.txt	269Poly10633a_8261_FW1	Viral	192.3591742	15	7.587658828	269Poly10633a_8261_RC1	191.8591742	15	7.583903942
US22502688_251614710004_S01_GE2-v4_91-BETA_3_1_1.txt	26-NM_004512_124_RC1	Viral	401.9115272	89	8.650734146	26-NM_004512_124	1847.994861	97	10.85174503
US22502688_251614710004_S01_GE2-v4_91-BETA_3_1_1.txt	26Orth10244a_8948_RC1	Viral	220.3034496	74	7.783348276	26Orth10244a_8948_FW1	197.3034496	27	7.62427237
US22502688_251614710004_S01_GE2-v4_91-BETA_3_1_1.txt	270-NM_000211_32_RC1	Viral	695.1562534	93	9.441193485	270-NM_000211_32	230.1562534	77	7.846469831
US22502688_251614710004_S01_GE2-v4_91-BETA_3_1_1.txt	270Poly10633a_8539_FW1	Viral	194.2186498	17	7.601537931	270Poly10633a_8539_RC1	209.7186498	69	7.712311352
US22502688_251614710004_S01_GE2-v4_91-BETA_3_1_1.txt	271Poly10633a_8545_RC1	Viral	202.2919486	58	7.66029509	271Poly10633a_8545_FW1	199.7919486	43	7.642354635
US22502688_251614710004_S01_GE2-v4_91-BETA_3_1_1.txt	272-NM_006140_208_FW1	Viral	433.2618977	90	8.759095557	272-NM_006140_208_RC1	216.2618977	73	7.756635695
US22502688_251614710004_S01_GE2-v4_91-BETA_3_1_1.txt	272Poly10633a_8354_RC1	Viral	4808.353555	100	12.23132726	272Poly10633a_8354_FW1	197.8535548	30	7.628289176
US22502688_251614710004_S01_GE2-v4_91-BETA_3_1_1.txt	273-NM_002445_60_RC1	Viral	1586.045563	97	10.6312185	273-NM_002445_60	595.7122299	92	9.218471768
US22502688_251614710004_S01_GE2-v4_91-BETA_3_1_1.txt	273Sapo106333a_7813_RC1	Viral	192.017979	15	7.585097589	273Sapo106333a_7813_FW1	220.267979	74	7.783115971
US22502688_251614710004_S01_GE2-v4_91-BETA_3_1_1.txt	274-NM_000758_23	Viral	4032.722888	99	11.97753856	274-NM_000758_23_RC1	220.8895549	75	7.78718139
US22502688_251614710004_S01_GE2-v4_91-BETA_3_1_1.txt	274Sapo106333a_8060_FW1	Viral	1764.047862	97	10.78467399	274Sapo106333a_8060_RC1	449.7978624	90	8.813132995
US22502688_251614710004_S01_GE2-v4_91-BETA_3_1_1.txt	275-NM_002426_272_RC1	Viral	198.3575703	33	7.631959649	275-NM_002426_272	201.274237	53	7.65301871
US22502688_251614710004_S01_GE2-v4_91-BETA_3_1_1.txt	275Sapo106333a_7900_RC1	Viral	222.6409291	75	7.798575024	275Sapo106333a_7900_FW1	7330.140929	100	12.83962522
US22502688_251614710004_S01_GE2-v4_91-BETA_3_1_1.txt	276-NM_002447_98_RC1	Viral	44.86683367	2	5.487577469	276-NM_002447_98	77.70016701	3	6.279845794
US22502688_251614710004_S01_GE2-v4_91-BETA_3_1_1.txt	276Poly10634a_8647_FW1	Viral	197.9059945	31	7.628671501	276Poly10634a_8647_RC1	199.1559945	39	7.637755094
US22502688_251614710004_S01_GE2-v4_91-BETA_3_1_1.txt	277-NM_005882_34_RC1	Viral	199.7231869	43	7.641858022	277-NM_005882_34	207.7231869	68	7.698518454
US22502688_251614710004_S01_GE2-v4_91-BETA_3_1_1.txt	277Poly10634a_8420_RC1	Viral	506.4434637	91	8.984257414	277Poly10634a_8420_FW1	226.4434637	76	7.823007086
US22502688_251614710004_S01_GE2-v4_91-BETA_3_1_1.txt	278Avas107033b_7950_FW1	Viral	197.1042376	26	7.622814983	278Avas107033b_7950_RC1	206.8504547	67	7.692444319
US22502688_251614710004_S01_GE2-v4_91-BETA_3_1_1.txt	279-NM_002208_36_RC1	Viral	200.6212371	49	7.648330523	279-NM_002208_36	200.2879038	47	7.645931483
US22502688_251614710004_S01_GE2-v4_91-BETA_3_1_1.txt	279uncl107236a_8057_RC1	Viral	194.3652715	17	7.602626656	279uncl107236a_8057_FW1	196.3652715	22	7.617395992
US22502688_251614710004_S01_GE2-v4_91-BETA_3_1_1.txt	27-NM_003183_38_RC1	Viral	204.0853662	63	7.673028928	27-NM_003183_38	198.1686995	32	7.630585299
US22502688_251614710004_S01_GE2-v4_91-BETA_3_1_1.txt	280-NM_001926_126_RC1	Viral	200.2785656	47	7.645864218	280-NM_001926_126	203.7785656	63	7.6708585
US22502688_251614710004_S01_GE2-v4_91-BETA_3_1_1.txt	280Parv10785a_8289_FW1	Viral	470.7922483	90	8.878946756	280Parv10785a_8289_RC1	195.2922483	19	7.609490875
US22502688_251614710004_S01_GE2-v4_91-BETA_3_1_1.txt	281-NM_000419_256	Viral	108.2892504	4	6.758746227	281-NM_000419_256_RC1	468.0392504	90	8.870485711
US22502688_251614710004_S01_GE2-v4_91-BETA_3_1_1.txt	281Parv10785a_8541_RC1	Viral	198.8593719	37	7.635604745	281Parv10785a_8541_FW1	197.3593719	27	7.624681219
US22502688_251614710004_S01_GE2-v4_91-BETA_3_1_1.txt	282-NM_002984_299	Viral	225.3673771	76	7.816134884	282-NM_002984_299_RC1	216.9454886	73	7.761188775
US22502688_251614710004_S01_GE2-v4_91-BETA_3_1_1.txt	282Parv10785a_8865_RC1	Viral	198.2820203	33	7.631410054	282Parv10785a_8865_FW1	199.2820203	40	7.638667743
US22502688_251614710004_S01_GE2-v4_91-BETA_3_1_1.txt	283-NM_002996_320	Viral	211.4273638	70	7.724018298	283-NM_002996_320_RC1	288.7568938	84	8.17371158
US22502688_251614710004_S01_GE2-v4_91-BETA_3_1_1.txt	284-NM_002994_253_RC1	Viral	198.0106144	31	7.629433958	284-NM_002994_253	233.6772811	78	7.868373667
US22502688_251614710004_S01_GE2-v4_91-BETA_3_1_1.txt	284Parv10785a_8549_FW1	Viral	197.8864244	30	7.628528832	284Parv10785a_8549_RC1	231.6364244	77	7.855718322
US22502688_251614710004_S01_GE2-v4_91-BETA_3_1_1.txt	285-NM_002990_14	Viral	206.9044419	67	7.692820808	285-NM_002990_14_RC1	198.7377752	36	7.63472231
US22502688_251614710004_S01_GE2-v4_91-BETA_3_1_1.txt	285Parv10785a_8145_FW1	Viral	199.3949101	41	7.639484773	285Parv10785a_8145_RC1	198.8949101	37	7.635862547
US22502688_251614710004_S01_GE2-v4_91-BETA_3_1_1.txt	286-NM_006419_323_RC1	Viral	197.5963218	29	7.626412282	286-NM_006419_323	198.0963218	32	7.630058283
US22502688_251614710004_S01_GE2-v4_91-BETA_3_1_1.txt	286Parv10788a_8570_FW1	Viral	195.2647867	19	7.609287993	286Parv10788a_8570_RC1	196.0147867	21	7.61481868
US22502688_251614710004_S01_GE2-v4_91-BETA_3_1_1.txt	287-NM_005409_324_RC1	Viral	198.2726634	33	7.631341971	287-NM_005409_324	200.0226634	45	7.644019662
US22502688_251614710004_S01_GE2-v4_91-BETA_3_1_1.txt	288-NM_004750_258_RC1	Viral	202.6104296	59	7.66256463	288-NM_004750_258	199.2770962	40	7.638632094
US22502688_251614710004_S01_GE2-v4_91-BETA_3_1_1.txt	289-NM_021797_40	Viral	196.0829588	21	7.615320349	289-NM_021797_40_RC1	201.5829588	55	7.655229873
US22502688_251614710004_S01_GE2-v4_91-BETA_3_1_1.txt	289Parv10788a_8178_FW1	Viral	244.9551262	80	7.936373673	289Parv10788a_8178_RC1	290.2051262	84	8.180929193
US22502688_251614710004_S01_GE2-v4_91-BETA_3_1_1.txt	290-NM_006072_75	Viral	155.2283759	8	7.278248497	290-NM_006072_75_RC1	185.2283759	12	7.533161318
US22502688_251614710004_S01_GE2-v4_91-BETA_3_1_1.txt	290Parv10788a_8629_RC1	Viral	200.066658	45	7.644336946	290Parv10788a_8629_FW1	202.816658	60	7.66403234
US22502688_251614710004_S01_GE2-v4_91-BETA_3_1_1.txt	291-NM_013246_193	Viral	2565.949545	98	11.32527709	291-NM_013246_193_RC1	508.782878	91	8.990906311
US22502688_251614710004_S01_GE2-v4_91-BETA_3_1_1.txt	291Parv10792a_8530_FW1	Viral	206.013398	66	7.686594356	291Parv10792a_8530_RC1	199.513398	41	7.640341822
US22502688_251614710004_S01_GE2-v4_91-BETA_3_1_1.txt	292-NM_004073_288_RC1	Viral	206.0270517	66	7.686689968	292-NM_004073_288	258.2770517	81	8.012775653
US22502688_251614710004_S01_GE2-v4_91-BETA_3_1_1.txt	292Parv10794a_8166_FW1	Viral	388.430413	89	8.601512354	292Parv10794a_8166_RC1	210.680413	70	7.718912383
US22502688_251614710004_S01_GE2-v4_91-BETA_3_1_1.txt	293-NM_002993_61	Viral	204.3691355	64	7.675033522	293-NM_002993_61_RC1	240.5358022	79	7.910107835
US22502688_251614710004_S01_GE2-v4_91-BETA_3_1_1.txt	293Parv10794a_8885_RC1	Viral	217.9507115	74	7.767858103	293Parv10794a_8885_FW1	192.9507115	15	7.592088553
US22502688_251614710004_S01_GE2-v4_91-BETA_3_1_1.txt	294-NM_005064_68	Viral	817.2770962	94	9.674681494	294-NM_005064_68_RC1	219.8604296	74	7.780444161
US22502688_251614710004_S01_GE2-v4_91-BETA_3_1_1.txt	294Parv10794a_8154_FW1	Viral	194.2476192	17	7.601753106	294Parv10794a_8154_RC1	196.7476192	24	7.620202368
US22502688_251614710004_S01_GE2-v4_91-BETA_3_1_1.txt	295-NM_001565_155	Viral	206.6895148	67	7.691321394	295-NM_001565_155_RC1	200.8561815	51	7.650019052
US22502688_251614710004_S01_GE2-v4_91-BETA_3_1_1.txt	295Parv10794a_8151_FW1	Viral	174.9568974	10	7.450855732	295Parv10794a_8151_RC1	174.4568974	10	7.446726828
US22502688_251614710004_S01_GE2-v4_91-BETA_3_1_1.txt	296-NM_002995_318_RC1	Viral	208.5609024	68	7.70432492	296-NM_002995_318	203.3942358	62	7.668134983
US22502688_251614710004_S01_GE2-v4_91-BETA_3_1_1.txt	296Parv10794a_8141_FW1	Viral	224.0779243	76	7.807856714	296Parv10794a_8141_RC1	197.0779243	26	7.622622371
US22502688_251614710004_S01_GE2-v4_91-BETA_3_1_1.txt	297-NM_005408_218	Viral	199.4904228	41	7.640175677	297-NM_005408_218_RC1	200.3237561	47	7.646189708
US22502688_251614710004_S01_GE2-v4_91-BETA_3_1_1.txt	297Parv10794a_8216_FW1	Viral	197.042016	25	7.622359483	297Parv10794a_8216_RC1	209.042016	69	7.707649133
US22502688_251614710004_S01_GE2-v4_91-BETA_3_1_1.txt	298-NM_018659_35	Viral	199.3786957	41	7.639367451	298-NM_018659_35_RC1	201.5453623	55	7.654960776
US22502688_251614710004_S01_GE2-v4_91-BETA_3_1_1.txt	298Parv10796a_8212_FW1	Viral	219.8226677	74	7.780196352	298Parv10796a_8212_RC1	200.3226677	47	7.64618187
US22502688_251614710004_S01_GE2-v4_91-BETA_3_1_1.txt	299-NM_002988_118_RC1	Viral	287.2618977	84	8.166222837	299-NM_002988_118	2118.095231	98	11.04855174
US22502688_251614710004_S01_GE2-v4_91-BETA_3_1_1.txt	299Parv10796a_8327_FW1	Viral	178.4967565	11	7.479754048	299Parv10796a_8327_RC1	542.9967565	92	9.08479977
US22502688_251614710004_S01_GE2-v4_91-BETA_3_1_1.txt	29-NM_013371_191_RC1	Viral	213.6837368	72	7.7393333	29-NM_013371_191	201.0170701	52	7.651174208
US22502688_251614710004_S01_GE2-v4_91-BETA_3_1_1.txt	29Orth10245a_8896_FW1	Viral	201.7969083	56	7.656760261	29Orth10245a_8896_RC1	198.5469083	35	7.633336086
US22502688_251614710004_S01_GE2-v4_91-BETA_3_1_1.txt	2-NM_021798_244_RC1	Viral	219.5160917	74	7.778182891	2-NM_021798_244	282.5160917	84	8.142189233
US22502688_251614710004_S01_GE2-v4_91-BETA_3_1_1.txt	300Eryt10798a_8468_FW1	Viral	199.6357228	42	7.641226089	300Eryt10798a_8468_RC1	262.3857228	82	8.035545411
US22502688_251614710004_S01_GE2-v4_91-BETA_3_1_1.txt	300-NM_006664_66	Viral	137.1703275	6	7.099824623	300-NM_006664_66_RC1	330.6703275	87	8.369249782
US22502688_251614710004_S01_GE2-v4_91-BETA_3_1_1.txt	301Eryt10798a_8800_FW1	Viral	200.0198801	45	7.643999587	301Eryt10798a_8800_RC1	201.2698801	53	7.65298748
US22502688_251614710004_S01_GE2-v4_91-BETA_3_1_1.txt	301-NM_002985_17	Viral	184.4858027	12	7.527365986	301-NM_002985_17_RC1	547.2358027	92	9.096018811
US22502688_251614710004_S01_GE2-v4_91-BETA_3_1_1.txt	302Eryt10798a_8780_RC1	Viral	197.8374629	30	7.628171833	302Eryt10798a_8780_FW1	270.5874629	83	8.079951186
US22502688_251614710004_S01_GE2-v4_91-BETA_3_1_1.txt	302-NM_002991_263_RC1	Viral	262.0264997	82	8.033568914	302-NM_002991_263	210.6931663	70	7.718999712
US22502688_251614710004_S01_GE2-v4_91-BETA_3_1_1.txt	303Eryt10798a_8247_RC1	Viral	201.0653382	52	7.651520586	303Eryt10798a_8247_FW1	202.5653382	59	7.66224352
US22502688_251614710004_S01_GE2-v4_91-BETA_3_1_1.txt	303-NM_004757_28	Viral	197.0940304	26	7.62274027	303-NM_004757_28_RC1	200.2606971	47	7.645735497
US22502688_251614710004_S01_GE2-v4_91-BETA_3_1_1.txt	304Eryt10798a_8773_RC1	Viral	201.8660154	56	7.65725424	304Eryt10798a_8773_FW1	227.6160154	76	7.830458261
US22502688_251614710004_S01_GE2-v4_91-BETA_3_1_1.txt	304-NM_002989_305	Viral	233.4410759	78	7.866914628	304-NM_002989_305_RC1	514.6077426	91	9.007329353
US22502688_251614710004_S01_GE2-v4_91-BETA_3_1_1.txt	305Eryt10798a_8808_RC1	Viral	200.3809753	48	7.646601732	305Eryt10798a_8808_FW1	200.3809753	48	7.646601732
US22502688_251614710004_S01_GE2-v4_91-BETA_3_1_1.txt	305-NM_002987_139_RC1	Viral	203.1299353	61	7.666259055	305-NM_002987_139	208.8799353	69	7.706530105
US22502688_251614710004_S01_GE2-v4_91-BETA_3_1_1.txt	306Eryt10798a_8641_RC1	Viral	291.6288964	84	8.187989868	306Eryt10798a_8641_FW1	220.8788964	75	7.787111775
US22502688_251614710004_S01_GE2-v4_91-BETA_3_1_1.txt	306-NM_002981_77	Viral	747.1039479	94	9.545165175	306-NM_002981_77_RC1	220.7706146	75	7.786404346
US22502688_251614710004_S01_GE2-v4_91-BETA_3_1_1.txt	307Eryt10798a_8686_FW1	Viral	257.631645	81	8.009166001	307Eryt10798a_8686_RC1	387.6246926	89	8.598516666
US22502688_251614710004_S01_GE2-v4_91-BETA_3_1_1.txt	307-NM_004591_115_RC1	Viral	199.3644174	40	7.63926413	307-NM_004591_115	200.031084	45	7.644080396
US22502688_251614710004_S01_GE2-v4_91-BETA_3_1_1.txt	308Eryt10798a_8498_FW1	Viral	207.4748454	68	7.696792622	308Eryt10798a_8498_RC1	3811.224845	99	11.89603901
US22502688_251614710004_S01_GE2-v4_91-BETA_3_1_1.txt	308-NM_002704_241	Viral	1377.534279	96	10.4278725	308-NM_002704_241_RC1	953.7009453	95	9.897393137
US22502688_251614710004_S01_GE2-v4_91-BETA_3_1_1.txt	309Eryt10798a_8550_RC1	Viral	226.7214412	76	7.824777024	309Eryt10798a_8550_FW1	199.7214412	43	7.641845412
US22502688_251614710004_S01_GE2-v4_91-BETA_3_1_1.txt	30-NM_000880_149	Viral	206.4287631	66	7.689500195	30-NM_000880_149_RC1	201.2620964	53	7.652931685
US22502688_251614710004_S01_GE2-v4_91-BETA_3_1_1.txt	30Orth10245a_8949_RC1	Viral	203.4299866	62	7.668388545	30Orth10245a_8949_FW1	246.1799866	80	7.943569671
US22502688_251614710004_S01_GE2-v4_91-BETA_3_1_1.txt	310Eryt10798a_8579_RC1	Viral	203.2557964	61	7.667152685	310Eryt10798a_8579_FW1	282.5057964	84	8.142136659
US22502688_251614710004_S01_GE2-v4_91-BETA_3_1_1.txt	311Eryt10798a_8164_FW1	Viral	682.6823018	93	9.415070541	311Eryt10798a_8164_RC1	200.1823018	46	7.64517062
US22502688_251614710004_S01_GE2-v4_91-BETA_3_1_1.txt	312Eryt10798a_8802_RC1	Viral	231.6357228	77	7.855713952	312Eryt10798a_8802_FW1	205.1357228	65	7.680434938
US22502688_251614710004_S01_GE2-v4_91-BETA_3_1_1.txt	313Depe10804a_8752_RC1	Viral	97.31996716	4	6.604663928	313Depe10804a_8752_FW1	90.31996716	3	6.496973056
US22502688_251614710004_S01_GE2-v4_91-BETA_3_1_1.txt	314Depe10804a_8443_FW1	Viral	118.4678523	5	6.888351809	314Depe10804a_8443_RC1	149.7178523	7	7.226102448
US22502688_251614710004_S01_GE2-v4_91-BETA_3_1_1.txt	315Depe10804a_8666_RC1	Viral	194.3316114	17	7.602376789	315Depe10804a_8666_FW1	194.0816114	17	7.600519624
US22502688_251614710004_S01_GE2-v4_91-BETA_3_1_1.txt	316Rota10922a_8232_FW1	Viral	208.5521649	68	7.704264478	316Rota10922a_8232_RC1	215.8021649	73	7.753565527
US22502688_251614710004_S01_GE2-v4_91-BETA_3_1_1.txt	317Rota10927a_8504_RC1	Viral	202.9507552	61	7.664985899	317Rota10927a_8504_FW1	203.2007552	61	7.666761954
US22502688_251614710004_S01_GE2-v4_91-BETA_3_1_1.txt	318Rota10927a_8380_FW1	Viral	225.3609324	76	7.816093628	318Rota10927a_8380_RC1	202.6071263	59	7.662541109
US22502688_251614710004_S01_GE2-v4_91-BETA_3_1_1.txt	319Rota10937a_8198_FW1	Viral	206.4461586	66	7.689621764	319Rota10937a_8198_RC1	197.1961586	26	7.623487638
US22502688_251614710004_S01_GE2-v4_91-BETA_3_1_1.txt	31-NM_000589_153_RC1	Viral	200.2006036	46	7.645302514	31-NM_000589_153	198.7006036	36	7.634452445
US22502688_251614710004_S01_GE2-v4_91-BETA_3_1_1.txt	320Rota10937a_8348_FW1	Viral	201.3088973	54	7.653267127	320Rota10937a_8348_RC1	200.5588973	49	7.647882159
US22502688_251614710004_S01_GE2-v4_91-BETA_3_1_1.txt	321Rota10969a_8739_RC1	Viral	198.3390205	33	7.631824726	321Rota10969a_8739_FW1	196.3390205	22	7.617203113
US22502688_251614710004_S01_GE2-v4_91-BETA_3_1_1.txt	322Rota10970a_8721_FW1	Viral	197.5795925	29	7.626290132	322Rota10970a_8721_RC1	196.3295925	22	7.617133834
US22502688_251614710004_S01_GE2-v4_91-BETA_3_1_1.txt	323Rota10970a_8785_RC1	Viral	199.9755182	45	7.64367958	323Rota10970a_8785_FW1	200.9755182	51	7.650875961
US22502688_251614710004_S01_GE2-v4_91-BETA_3_1_1.txt	324Avib10995a_8585_FW1	Viral	204.1799742	63	7.673697565	324Avib10995a_8585_RC1	311.1799742	86	8.281605409
US22502688_251614710004_S01_GE2-v4_91-BETA_3_1_1.txt	325Cyto109993a_8015_RC1	Viral	194.2756885	17	7.601961565	325Cyto109993a_8015_FW1	332.2756885	87	8.37623693
US22502688_251614710004_S01_GE2-v4_91-BETA_3_1_1.txt	326Cyto109993a_7771_FW1	Viral	197.9363984	31	7.628893123	326Cyto109993a_7771_RC1	196.6863984	24	7.619753383
US22502688_251614710004_S01_GE2-v4_91-BETA_3_1_1.txt	327Apht110195a_7867_FW1	Viral	968.2052292	95	9.919169076	327Apht110195a_7867_RC1	534.7052292	91	9.062599976
US22502688_251614710004_S01_GE2-v4_91-BETA_3_1_1.txt	328Alph11020a_8432_RC1	Viral	200.0572927	45	7.64426941	328Alph11020a_8432_FW1	197.5572927	28	7.626127293
US22502688_251614710004_S01_GE2-v4_91-BETA_3_1_1.txt	329Alph11020a_8264_FW1	Viral	193.0653009	16	7.592945085	329Alph11020a_8264_RC1	199.8153009	44	7.642523252
US22502688_251614710004_S01_GE2-v4_91-BETA_3_1_1.txt	32-NM_000418_72_RC1	Viral	341.4185965	87	8.415397832	32-NM_000418_72	213.5852632	72	7.738668298
US22502688_251614710004_S01_GE2-v4_91-BETA_3_1_1.txt	32Orth10245a_8969_RC1	Viral	199.1746045	39	7.6378899	32Orth10245a_8969_FW1	200.6746045	50	7.648714244
US22502688_251614710004_S01_GE2-v4_91-BETA_3_1_1.txt	330Alph11021a_8820_RC1	Viral	182.2480212	11	7.50975934	330Alph11021a_8820_FW1	177.2480212	11	7.469625711
US22502688_251614710004_S01_GE2-v4_91-BETA_3_1_1.txt	331Alph11021a_8343_FW1	Viral	220.9147777	75	7.787346119	331Alph11021a_8343_RC1	199.9147777	44	7.64324131
US22502688_251614710004_S01_GE2-v4_91-BETA_3_1_1.txt	332Alph11021a_8471_FW1	Viral	555.1649316	92	9.116772629	332Alph11021a_8471_RC1	172.9149316	10	7.433918644
US22502688_251614710004_S01_GE2-v4_91-BETA_3_1_1.txt	333Alph11021a_8426_RC1	Viral	154.6245887	7	7.272625948	333Alph11021a_8426_FW1	142.3745887	6	7.153547864
US22502688_251614710004_S01_GE2-v4_91-BETA_3_1_1.txt	334Alph11021a_8655_FW1	Viral	1224.981992	96	10.25854483	334Alph11021a_8655_RC1	186.7319924	13	7.544825312
US22502688_251614710004_S01_GE2-v4_91-BETA_3_1_1.txt	335Alph11021a_8646_RC1	Viral	162.5523296	8	7.344760422	335Alph11021a_8646_FW1	174.5523296	10	7.447515802
US22502688_251614710004_S01_GE2-v4_91-BETA_3_1_1.txt	336Alph11021a_8412_RC1	Viral	132.4835787	6	7.049669739	336Alph11021a_8412_FW1	124.2335787	5	6.956911358
US22502688_251614710004_S01_GE2-v4_91-BETA_3_1_1.txt	337Alph11021a_8815_RC1	Viral	180.3548049	11	7.494694049	337Alph11021a_8815_FW1	176.3548049	10	7.462337073
US22502688_251614710004_S01_GE2-v4_91-BETA_3_1_1.txt	338Alph11021a_8672_RC1	Viral	199.1523719	39	7.637728852	338Alph11021a_8672_FW1	197.4023719	28	7.624995514
US22502688_251614710004_S01_GE2-v4_91-BETA_3_1_1.txt	339Alph11027a_8873_RC1	Viral	197.032249	25	7.62228797	339Alph11027a_8873_FW1	195.782249	20	7.613106155
US22502688_251614710004_S01_GE2-v4_91-BETA_3_1_1.txt	33-NM_000878_199	Viral	199.8861201	44	7.643034486	33-NM_000878_199_RC1	208.8861201	69	7.706572822
US22502688_251614710004_S01_GE2-v4_91-BETA_3_1_1.txt	33Orth10245a_8925_FW1	Viral	196.6439785	24	7.6194422	33Orth10245a_8925_RC1	220.6439785	74	7.785576566
US22502688_251614710004_S01_GE2-v4_91-BETA_3_1_1.txt	340Alph11027a_8723_RC1	Viral	151.2119613	7	7.240428455	340Alph11027a_8723_FW1	158.0214679	8	7.303976758
US22502688_251614710004_S01_GE2-v4_91-BETA_3_1_1.txt	341Alph11027a_8583_RC1	Viral	197.5232977	28	7.625879018	341Alph11027a_8583_FW1	319.5232977	86	8.319777317
US22502688_251614710004_S01_GE2-v4_91-BETA_3_1_1.txt	342Alph11027a_8349_FW1	Viral	195.4339372	19	7.610537204	342Alph11027a_8349_RC1	200.9339372	51	7.650577442
US22502688_251614710004_S01_GE2-v4_91-BETA_3_1_1.txt	343Alph11027a_8814_RC1	Viral	26.73317767	1	4.74055943	343Alph11027a_8814_FW1	25.73317767	1	4.685557715
US22502688_251614710004_S01_GE2-v4_91-BETA_3_1_1.txt	345Alph11029a_8288_FW1	Viral	190.0651852	14	7.570350483	345Alph11029a_8288_RC1	314.5651852	86	8.297215198
US22502688_251614710004_S01_GE2-v4_91-BETA_3_1_1.txt	346Alph11029b_8320_FW1	Viral	194.8795481	18	7.606438882	346Alph11029b_8320_RC1	268.1295481	82	8.066786404
US22502688_251614710004_S01_GE2-v4_91-BETA_3_1_1.txt	347Alph11029a_8131_FW1	Viral	548.2677224	92	9.098736732	347Alph11029a_8131_RC1	196.7677224	24	7.620349771
US22502688_251614710004_S01_GE2-v4_91-BETA_3_1_1.txt	348Alph11029a_8329_FW1	Viral	317.6164757	86	8.311141941	348Alph11029a_8329_RC1	194.8664757	18	7.606342104
US22502688_251614710004_S01_GE2-v4_91-BETA_3_1_1.txt	349Alph11029a_8209_FW1	Viral	21037.80846	100	14.3606968	349Alph11029a_8209_RC1	478.8084602	91	8.903304834
US22502688_251614710004_S01_GE2-v4_91-BETA_3_1_1.txt	34-NM_005384_275_RC1	Viral	199.3265147	40	7.638989822	34-NM_005384_275	283.4931814	84	8.147170225
US22502688_251614710004_S01_GE2-v4_91-BETA_3_1_1.txt	34Orth10245a_8927_RC1	Viral	210.7491925	70	7.719383293	34Orth10245a_8927_FW1	197.7491925	30	7.627527993
US22502688_251614710004_S01_GE2-v4_91-BETA_3_1_1.txt	350Alph11033a_8188_FW1	Viral	190.9804867	14	7.577281429	350Alph11033a_8188_RC1	3204.480487	99	11.64587477
US22502688_251614710004_S01_GE2-v4_91-BETA_3_1_1.txt	351Alph11033a_8189_FW1	Viral	173.7927833	10	7.441224365	351Alph11033a_8189_RC1	4088.292783	99	11.9972828
US22502688_251614710004_S01_GE2-v4_91-BETA_3_1_1.txt	352Alph11033a_8228_FW1	Viral	137.2835588	6	7.101015047	352Alph11033a_8228_RC1	225.2835588	76	7.815598219
US22502688_251614710004_S01_GE2-v4_91-BETA_3_1_1.txt	353Alph11033a_8363_FW1	Viral	191.7987488	14	7.583449499	353Alph11033a_8363_RC1	192.5487488	15	7.589079938
US22502688_251614710004_S01_GE2-v4_91-BETA_3_1_1.txt	354Alph11033a_8421_FW1	Viral	316.5275706	86	8.306187358	354Alph11033a_8421_RC1	190.5275706	14	7.57385597
US22502688_251614710004_S01_GE2-v4_91-BETA_3_1_1.txt	355Alph11033a_8125_FW1	Viral	464.4371725	90	8.859339637	355Alph11033a_8125_RC1	5591.382588	100	12.44898935
US22502688_251614710004_S01_GE2-v4_91-BETA_3_1_1.txt	356Alph11033a_8128_FW1	Viral	434.4984549	90	8.763207237	356Alph11033a_8128_RC1	201.4984549	55	7.654624966
US22502688_251614710004_S01_GE2-v4_91-BETA_3_1_1.txt	357Alph11034a_8767_RC1	Viral	197.4623739	28	7.625433966	357Alph11034a_8767_FW1	198.4623739	34	7.632721705
US22502688_251614710004_S01_GE2-v4_91-BETA_3_1_1.txt	359Alph11034a_8227_FW1	Viral	341.657156	87	8.416405534	359Alph11034a_8227_RC1	443.657156	90	8.793301429
US22502688_251614710004_S01_GE2-v4_91-BETA_3_1_1.txt	35-NM_002184_41	Viral	200.0767672	45	7.644409842	35-NM_002184_41_RC1	199.9101006	44	7.643207557
US22502688_251614710004_S01_GE2-v4_91-BETA_3_1_1.txt	35Orth10245a_8954_RC1	Viral	473.1155657	91	8.886048817	35Orth10245a_8954_FW1	197.3593719	27	7.624681219
US22502688_251614710004_S01_GE2-v4_91-BETA_3_1_1.txt	360Alph11034a_8677_RC1	Viral	201.631645	55	7.65557827	360Alph11034a_8677_FW1	197.131645	26	7.623015577
US22502688_251614710004_S01_GE2-v4_91-BETA_3_1_1.txt	361Alph11034a_8377_FW1	Viral	199.0226634	38	7.636788915	361Alph11034a_8377_RC1	199.5226634	41	7.640408819
US22502688_251614710004_S01_GE2-v4_91-BETA_3_1_1.txt	363Alph11034a_8681_RC1	Viral	112.6980476	4	6.816318712	363Alph11034a_8681_FW1	430.9480476	90	8.751370147
US22502688_251614710004_S01_GE2-v4_91-BETA_3_1_1.txt	364Alph11034a_8456_FW1	Viral	183.3398861	12	7.518376872	364Alph11034a_8456_RC1	473.0898861	91	8.885970509
US22502688_251614710004_S01_GE2-v4_91-BETA_3_1_1.txt	365Alph11036a_8543_FW1	Viral	443.6159623	90	8.793167467	365Alph11036a_8543_RC1	1143.615962	96	10.15938695
US22502688_251614710004_S01_GE2-v4_91-BETA_3_1_1.txt	366Alph11036a_8632_FW1	Viral	195.4235946	19	7.610460853	366Alph11036a_8632_RC1	197.9235946	31	7.628799797
US22502688_251614710004_S01_GE2-v4_91-BETA_3_1_1.txt	367Alph11036a_8258_FW1	Viral	200.0371735	45	7.644124315	367Alph11036a_8258_RC1	259.5371735	81	8.019797381
US22502688_251614710004_S01_GE2-v4_91-BETA_3_1_1.txt	369Alph11036a_8524_FW1	Viral	240.1670364	79	7.907894341	369Alph11036a_8524_RC1	283.1670364	84	8.14550952
US22502688_251614710004_S01_GE2-v4_91-BETA_3_1_1.txt	36-NM_016232_67	Viral	215.5822012	73	7.752094262	36-NM_016232_67_RC1	219.2488679	74	7.776425583
US22502688_251614710004_S01_GE2-v4_91-BETA_3_1_1.txt	370Alph11036a_8576_RC1	Viral	542.8895797	92	9.084514983	370Alph11036a_8576_FW1	166.3895797	9	7.378421276
US22502688_251614710004_S01_GE2-v4_91-BETA_3_1_1.txt	371Alph11036a_8715_RC1	Viral	195.8079484	20	7.613295519	371Alph11036a_8715_FW1	194.8079484	18	7.605908732
US22502688_251614710004_S01_GE2-v4_91-BETA_3_1_1.txt	372Alph11036a_8347_FW1	Viral	308.8695516	86	8.270853847	372Alph11036a_8347_RC1	288.8695516	84	8.174274334
US22502688_251614710004_S01_GE2-v4_91-BETA_3_1_1.txt	373Alph11036a_8402_FW1	Viral	268.4153381	82	8.068323304	373Alph11036a_8402_RC1	238.1653381	79	7.895819653
US22502688_251614710004_S01_GE2-v4_91-BETA_3_1_1.txt	374Alph11036a_8708_FW1	Viral	2169.929041	98	11.08343215	374Alph11036a_8708_RC1	747.1790409	94	9.545310176
US22502688_251614710004_S01_GE2-v4_91-BETA_3_1_1.txt	375Alph11036a_8555_FW1	Viral	5.75	1	2.523561956	375Alph11036a_8555_RC1	3	1	1.584962501
US22502688_251614710004_S01_GE2-v4_91-BETA_3_1_1.txt	376Alph11039a_8821_RC1	Viral	585.1392035	92	9.19263607	376Alph11039a_8821_FW1	211.3892035	70	7.723757884
US22502688_251614710004_S01_GE2-v4_91-BETA_3_1_1.txt	377Alph11039a_8364_FW1	Viral	785.0656203	94	9.616669438	377Alph11039a_8364_RC1	197.3156203	27	7.62436136
US22502688_251614710004_S01_GE2-v4_91-BETA_3_1_1.txt	378Alph11039a_8610_RC1	Viral	272.6652668	83	8.090987126	378Alph11039a_8610_FW1	210.6652668	70	7.718808661
US22502688_251614710004_S01_GE2-v4_91-BETA_3_1_1.txt	379Alph11039a_8816_RC1	Viral	172.698918	10	7.432115234	379Alph11039a_8816_FW1	184.448918	12	7.527077516
US22502688_251614710004_S01_GE2-v4_91-BETA_3_1_1.txt	37-NM_000206_217	Viral	233.2288616	78	7.86560252	37-NM_000206_217_RC1	205.2288616	65	7.681089823
US22502688_251614710004_S01_GE2-v4_91-BETA_3_1_1.txt	380Alph11039a_8578_RC1	Viral	194.2007115	17	7.601404676	380Alph11039a_8578_FW1	193.4507115	16	7.595822225
US22502688_251614710004_S01_GE2-v4_91-BETA_3_1_1.txt	381Rubi11041a_8383_FW1	Viral	20058.53325	100	14.29192849	381Rubi11041a_8383_RC1	249.7832495	80	7.964532923
US22502688_251614710004_S01_GE2-v4_91-BETA_3_1_1.txt	382Rubi11041a_8744_RC1	Viral	66.86596225	2	6.063200097	382Rubi11041a_8744_FW1	72.36596225	3	6.177239372
US22502688_251614710004_S01_GE2-v4_91-BETA_3_1_1.txt	383Rubi11041a_8754_RC1	Viral	478.8553315	91	8.903446054	383Rubi11041a_8754_FW1	906.3553315	95	9.823932951
US22502688_251614710004_S01_GE2-v4_91-BETA_3_1_1.txt	384Arte11047a_8366_FW1	Viral	224.3652715	76	7.809705575	384Arte11047a_8366_RC1	220.1152715	74	7.782115432
US22502688_251614710004_S01_GE2-v4_91-BETA_3_1_1.txt	385Arte11047a_8875_RC1	Viral	332.5790081	87	8.3775533	385Arte11047a_8875_FW1	139.3290081	6	7.122351846
US22502688_251614710004_S01_GE2-v4_91-BETA_3_1_1.txt	386Arte11048a_8224_FW1	Viral	152.8533637	7	7.25600449	386Arte11048a_8224_RC1	118.8533637	5	6.893038923
US22502688_251614710004_S01_GE2-v4_91-BETA_3_1_1.txt	387Arte11048a_8741_FW1	Viral	183.8108087	12	7.522077794	387Arte11048a_8741_RC1	193.0608087	16	7.592911517
US22502688_251614710004_S01_GE2-v4_91-BETA_3_1_1.txt	388Arte11048a_8299_FW1	Viral	116.5583232	5	6.864908218	388Arte11048a_8299_RC1	125.0583232	5	6.966457268
US22502688_251614710004_S01_GE2-v4_91-BETA_3_1_1.txt	389Arte11048c_8552_FW1	Viral	255.5974915	81	7.997729867	389Arte11048c_8552_RC1	248.3474915	80	7.956216364
US22502688_251614710004_S01_GE2-v4_91-BETA_3_1_1.txt	390Arte11048b_8427_FW1	Viral	1623.58149	97	10.66496408	390Arte11048b_8427_RC1	199.0814904	39	7.637215282
US22502688_251614710004_S01_GE2-v4_91-BETA_3_1_1.txt	391Arte11048b_8606_RC1	Viral	176.5241235	10	7.463721543	391Arte11048b_8606_FW1	247.0241235	80	7.948508127
US22502688_251614710004_S01_GE2-v4_91-BETA_3_1_1.txt	392Arte11048c_8484_FW1	Viral	2674.711472	98	11.38516756	392Arte11048c_8484_RC1	90.21147164	3	6.495238999
US22502688_251614710004_S01_GE2-v4_91-BETA_3_1_1.txt	393Flav11053a_8729_RC1	Viral	197.0370298	25	7.622322975	393Flav11053a_8729_FW1	203.7828016	63	7.670888489
US22502688_251614710004_S01_GE2-v4_91-BETA_3_1_1.txt	394Flav11053a_8804_RC1	Viral	2109.984595	98	11.04301675	394Flav11053a_8804_FW1	187.7345947	13	7.552550716
US22502688_251614710004_S01_GE2-v4_91-BETA_3_1_1.txt	395Flav11053a_8674_RC1	Viral	204.1977802	63	7.673823373	395Flav11053a_8674_FW1	249.6977802	80	7.964039186
US22502688_251614710004_S01_GE2-v4_91-BETA_3_1_1.txt	396Flav11053a_8405_FW1	Viral	197.0829208	26	7.622658948	396Flav11053a_8405_RC1	312.8329208	86	8.289248532
US22502688_251614710004_S01_GE2-v4_91-BETA_3_1_1.txt	397Flav11053a_8738_FW1	Viral	212.3504263	71	7.730303195	397Flav11053a_8738_RC1	375.8504263	88	8.55401483
US22502688_251614710004_S01_GE2-v4_91-BETA_3_1_1.txt	398Flav11060a_8728_RC1	Viral	641.8101938	93	9.326002894	398Flav11060a_8728_FW1	622.8063523	93	9.282639849
US22502688_251614710004_S01_GE2-v4_91-BETA_3_1_1.txt	399Flav11060a_8568_FW1	Viral	198.2033507	33	7.630837542	399Flav11060a_8568_RC1	198.9533507	38	7.636286386
US22502688_251614710004_S01_GE2-v4_91-BETA_3_1_1.txt	39Orth10245a_8970_RC1	Viral	198.7302239	36	7.634667491	39Orth10245a_8970_FW1	207.9802239	68	7.700302544
US22502688_251614710004_S01_GE2-v4_91-BETA_3_1_1.txt	3-NM_019618_249	Viral	199.7414244	43	7.641989754	3-NM_019618_249_RC1	201.908091	57	7.657554914
US22502688_251614710004_S01_GE2-v4_91-BETA_3_1_1.txt	400Flav11060a_8242_FW1	Viral	173.6767673	10	7.440260968	400Flav11060a_8242_RC1	172.6767673	10	7.431930179
US22502688_251614710004_S01_GE2-v4_91-BETA_3_1_1.txt	401Flav11060a_8148_FW1	Viral	254.347747	81	7.990658505	401Flav11060a_8148_RC1	211.347747	70	7.723474923
US22502688_251614710004_S01_GE2-v4_91-BETA_3_1_1.txt	402Flav11060a_8857_RC1	Viral	199.7210334	43	7.641842466	402Flav11060a_8857_FW1	201.2210334	53	7.652637306
US22502688_251614710004_S01_GE2-v4_91-BETA_3_1_1.txt	403Flav11069a_8562_RC1	Viral	128.551919	5	7.006207336	403Flav11069a_8562_FW1	122.551919	5	6.937249265
US22502688_251614710004_S01_GE2-v4_91-BETA_3_1_1.txt	404Flav11069a_8392_FW1	Viral	199.0629206	38	7.637080706	404Flav11069a_8392_RC1	198.8129206	37	7.635267709
US22502688_251614710004_S01_GE2-v4_91-BETA_3_1_1.txt	405Flav11069a_8144_FW1	Viral	198.6448894	35	7.634047867	405Flav11069a_8144_RC1	462.8948894	90	8.854540825
US22502688_251614710004_S01_GE2-v4_91-BETA_3_1_1.txt	406Flav11069a_8819_RC1	Viral	197.8645174	30	7.62836911	406Flav11069a_8819_FW1	959.3645174	95	9.905935272
US22502688_251614710004_S01_GE2-v4_91-BETA_3_1_1.txt	407Flav11069a_8653_FW1	Viral	423.3442604	89	8.725687519	407Flav11069a_8653_RC1	195.0942604	18	7.608027524
US22502688_251614710004_S01_GE2-v4_91-BETA_3_1_1.txt	408Flav11070a_8638_FW1	Viral	201.7351299	56	7.656318525	408Flav11070a_8638_RC1	204.2351299	64	7.674087231
US22502688_251614710004_S01_GE2-v4_91-BETA_3_1_1.txt	409Flav11070a_8284_FW1	Viral	197.965039	31	7.62910186	409Flav11070a_8284_RC1	197.965039	31	7.62910186
US22502688_251614710004_S01_GE2-v4_91-BETA_3_1_1.txt	410Flav11070a_8500_RC1	Viral	186.0446619	12	7.539505186	410Flav11070a_8500_FW1	193.2946619	16	7.594657986
US22502688_251614710004_S01_GE2-v4_91-BETA_3_1_1.txt	411Flav11070a_8400_FW1	Viral	207.7170589	68	7.698475893	411Flav11070a_8400_RC1	199.7170589	43	7.641813756
US22502688_251614710004_S01_GE2-v4_91-BETA_3_1_1.txt	412Flav11070a_8379_FW1	Viral	198.3374629	33	7.631813396	412Flav11070a_8379_RC1	201.0874629	52	7.651679327
US22502688_251614710004_S01_GE2-v4_91-BETA_3_1_1.txt	413Flav11072a_8871_RC1	Viral	172.2812428	10	7.428621825	413Flav11072a_8871_FW1	177.2812428	11	7.46989609
US22502688_251614710004_S01_GE2-v4_91-BETA_3_1_1.txt	414Flav11072a_8398_RC1	Viral	194.5688175	18	7.604136705	414Flav11072a_8398_FW1	198.8188175	37	7.635310499
US22502688_251614710004_S01_GE2-v4_91-BETA_3_1_1.txt	415Flav11072a_8640_RC1	Viral	199.0157748	38	7.636738979	415Flav11072a_8640_FW1	198.7657748	36	7.634925552
US22502688_251614710004_S01_GE2-v4_91-BETA_3_1_1.txt	416Flav11072a_8172_FW1	Viral	855.3762429	94	9.740415328	416Flav11072a_8172_RC1	1677.126243	97	10.71177557
US22502688_251614710004_S01_GE2-v4_91-BETA_3_1_1.txt	417Flav11072a_8355_FW1	Viral	267.040045	82	8.060912293	417Flav11072a_8355_RC1	1345.540045	96	10.39396961
US22502688_251614710004_S01_GE2-v4_91-BETA_3_1_1.txt	418Flav11079a_8204_FW1	Viral	207.932077	68	7.699968525	418Flav11079a_8204_RC1	198.682077	36	7.634317923
US22502688_251614710004_S01_GE2-v4_91-BETA_3_1_1.txt	419Flav11080a_8695_RC1	Viral	219.3521349	74	7.777104937	419Flav11080a_8695_FW1	277.6021349	83	8.116874853
US22502688_251614710004_S01_GE2-v4_91-BETA_3_1_1.txt	41-NM_002188_22_RC1	Viral	196.0092286	21	7.614777771	41-NM_002188_22	10403.1759	100	13.3447364
US22502688_251614710004_S01_GE2-v4_91-BETA_3_1_1.txt	41Orth10245a_8903_FW1	Viral	207.0969683	67	7.694162623	41Orth10245a_8903_RC1	210.8469683	70	7.720052467
US22502688_251614710004_S01_GE2-v4_91-BETA_3_1_1.txt	420Flav11080a_8272_FW1	Viral	332.9575606	87	8.37919449	420Flav11080a_8272_RC1	167.2075606	9	7.385496273
US22502688_251614710004_S01_GE2-v4_91-BETA_3_1_1.txt	421Flav11080a_8770_RC1	Viral	168.6019669	9	7.397477557	421Flav11080a_8770_FW1	236.8519669	78	7.887841843
US22502688_251614710004_S01_GE2-v4_91-BETA_3_1_1.txt	422Flav11082a_8756_FW1	Viral	203.6613054	62	7.670028091	422Flav11082a_8756_RC1	191.4113054	14	7.580532232
US22502688_251614710004_S01_GE2-v4_91-BETA_3_1_1.txt	423Flav11082a_8509_FW1	Viral	190.6871725	14	7.575063986	423Flav11082a_8509_RC1	204.9371725	65	7.679037881
US22502688_251614710004_S01_GE2-v4_91-BETA_3_1_1.txt	424Flav11082a_8841_10MM1	Viral	213.8842207	72	7.740686242
US22502688_251614710004_S01_GE2-v4_91-BETA_3_1_1.txt	424Flav11082a_8841_10MM2	Viral	218.7394409	74	7.773069566
US22502688_251614710004_S01_GE2-v4_91-BETA_3_1_1.txt	424Flav11082a_8841_10MM3	Viral	186.5441169	13	7.543373052
US22502688_251614710004_S01_GE2-v4_91-BETA_3_1_1.txt	424Flav11082a_8841_11MM1	Viral	198.7623696	36	7.634900837
US22502688_251614710004_S01_GE2-v4_91-BETA_3_1_1.txt	424Flav11082a_8841_11MM2	Viral	175.365235	10	7.454218961
US22502688_251614710004_S01_GE2-v4_91-BETA_3_1_1.txt	424Flav11082a_8841_11MM3	Viral	196.6871725	24	7.619759061
US22502688_251614710004_S01_GE2-v4_91-BETA_3_1_1.txt	424Flav11082a_8841_12MM1	Viral	129.80751	5	7.020230042
US22502688_251614710004_S01_GE2-v4_91-BETA_3_1_1.txt	424Flav11082a_8841_12MM2	Viral	190.3194384	14	7.572279109
US22502688_251614710004_S01_GE2-v4_91-BETA_3_1_1.txt	424Flav11082a_8841_12MM3	Viral	254.7345892	81	7.992851059
US22502688_251614710004_S01_GE2-v4_91-BETA_3_1_1.txt	424Flav11082a_8841_1MM1	Viral	220.3069984	74	7.783371515
US22502688_251614710004_S01_GE2-v4_91-BETA_3_1_1.txt	424Flav11082a_8841_1MM2	Viral	285.777304	84	8.158747534
US22502688_251614710004_S01_GE2-v4_91-BETA_3_1_1.txt	424Flav11082a_8841_1MM3	Viral	192.8401739	15	7.591261825
US22502688_251614710004_S01_GE2-v4_91-BETA_3_1_1.txt	424Flav11082a_8841_2MM1	Viral	209.0690525	69	7.707835712
US22502688_251614710004_S01_GE2-v4_91-BETA_3_1_1.txt	424Flav11082a_8841_2MM2	Viral	224.5324331	76	7.810780043
US22502688_251614710004_S01_GE2-v4_91-BETA_3_1_1.txt	424Flav11082a_8841_2MM3	Viral	201.1374053	52	7.652037593
US22502688_251614710004_S01_GE2-v4_91-BETA_3_1_1.txt	424Flav11082a_8841_3MM1	Viral	203.7401462	63	7.670586476
US22502688_251614710004_S01_GE2-v4_91-BETA_3_1_1.txt	424Flav11082a_8841_3MM2	Viral	195.1419595	19	7.60838021
US22502688_251614710004_S01_GE2-v4_91-BETA_3_1_1.txt	424Flav11082a_8841_3MM3	Viral	200.8219966	50	7.64977349
US22502688_251614710004_S01_GE2-v4_91-BETA_3_1_1.txt	424Flav11082a_8841_4MM1	Viral	195.4493118	19	7.610650694
US22502688_251614710004_S01_GE2-v4_91-BETA_3_1_1.txt	424Flav11082a_8841_4MM2	Viral	197.6356215	29	7.626699189
US22502688_251614710004_S01_GE2-v4_91-BETA_3_1_1.txt	424Flav11082a_8841_4MM3	Viral	195.6251003	20	7.611947681
US22502688_251614710004_S01_GE2-v4_91-BETA_3_1_1.txt	424Flav11082a_8841_5MM1	Viral	199.0750231	39	7.637168415
US22502688_251614710004_S01_GE2-v4_91-BETA_3_1_1.txt	424Flav11082a_8841_5MM2	Viral	309.3216402	86	8.272963958
US22502688_251614710004_S01_GE2-v4_91-BETA_3_1_1.txt	424Flav11082a_8841_5MM3	Viral	210.6562534	70	7.718746933
US22502688_251614710004_S01_GE2-v4_91-BETA_3_1_1.txt	424Flav11082a_8841_6MM1	Viral	225.6170773	76	7.817732461
US22502688_251614710004_S01_GE2-v4_91-BETA_3_1_1.txt	424Flav11082a_8841_6MM2	Viral	191.2987488	14	7.579683628
US22502688_251614710004_S01_GE2-v4_91-BETA_3_1_1.txt	424Flav11082a_8841_6MM3	Viral	203.1507324	61	7.666406756
US22502688_251614710004_S01_GE2-v4_91-BETA_3_1_1.txt	424Flav11082a_8841_7MM1	Viral	199.6977802	43	7.641674486
US22502688_251614710004_S01_GE2-v4_91-BETA_3_1_1.txt	424Flav11082a_8841_7MM2	Viral	200.8799353	51	7.650189658
US22502688_251614710004_S01_GE2-v4_91-BETA_3_1_1.txt	424Flav11082a_8841_7MM3	Viral	161.1922592	8	7.332638654
US22502688_251614710004_S01_GE2-v4_91-BETA_3_1_1.txt	424Flav11082a_8841_8MM1	Viral	239.3785695	79	7.903150189
US22502688_251614710004_S01_GE2-v4_91-BETA_3_1_1.txt	424Flav11082a_8841_8MM2	Viral	468.7938335	90	8.872809782
US22502688_251614710004_S01_GE2-v4_91-BETA_3_1_1.txt	424Flav11082a_8841_8MM3	Viral	227.2345892	76	7.828038646
US22502688_251614710004_S01_GE2-v4_91-BETA_3_1_1.txt	424Flav11082a_8841_9MM1	Viral	172.5484744	10	7.430857908
US22502688_251614710004_S01_GE2-v4_91-BETA_3_1_1.txt	424Flav11082a_8841_9MM2	Viral	193.4472979	16	7.595796767
US22502688_251614710004_S01_GE2-v4_91-BETA_3_1_1.txt	424Flav11082a_8841_9MM3	Viral	195.0563893	18	7.607747446
US22502688_251614710004_S01_GE2-v4_91-BETA_3_1_1.txt	424Flav11082a_8841_RC1	Viral	1341.590174	96	10.38972831	424Flav11082a_8841_FW1	204.8401739	65	7.678354878
US22502688_251614710004_S01_GE2-v4_91-BETA_3_1_1.txt	425Flav11082a_8434_10MM1	Viral	242.3221134	79	7.920782255
US22502688_251614710004_S01_GE2-v4_91-BETA_3_1_1.txt	425Flav11082a_8434_10MM2	Viral	192.5616995	15	7.58917697
US22502688_251614710004_S01_GE2-v4_91-BETA_3_1_1.txt	425Flav11082a_8434_10MM3	Viral	198.1570513	32	7.630500496
US22502688_251614710004_S01_GE2-v4_91-BETA_3_1_1.txt	425Flav11082a_8434_11MM1	Viral	196.574027	23	7.618928903
US22502688_251614710004_S01_GE2-v4_91-BETA_3_1_1.txt	425Flav11082a_8434_11MM2	Viral	198.5335027	35	7.633238674
US22502688_251614710004_S01_GE2-v4_91-BETA_3_1_1.txt	425Flav11082a_8434_11MM3	Viral	232.3804849	78	7.860345107
US22502688_251614710004_S01_GE2-v4_91-BETA_3_1_1.txt	425Flav11082a_8434_12MM1	Viral	202.4739083	59	7.661592198
US22502688_251614710004_S01_GE2-v4_91-BETA_3_1_1.txt	425Flav11082a_8434_12MM2	Viral	202.4352758	59	7.661316902
US22502688_251614710004_S01_GE2-v4_91-BETA_3_1_1.txt	425Flav11082a_8434_12MM3	Viral	199.8049036	43	7.64244818
US22502688_251614710004_S01_GE2-v4_91-BETA_3_1_1.txt	425Flav11082a_8434_1MM1	Viral	231.60342	77	7.855512747
US22502688_251614710004_S01_GE2-v4_91-BETA_3_1_1.txt	425Flav11082a_8434_1MM2	Viral	283.3295925	84	8.146337482
US22502688_251614710004_S01_GE2-v4_91-BETA_3_1_1.txt	425Flav11082a_8434_1MM3	Viral	198.3916984	34	7.632207848
US22502688_251614710004_S01_GE2-v4_91-BETA_3_1_1.txt	425Flav11082a_8434_2MM1	Viral	208.9492773	69	7.707008959
US22502688_251614710004_S01_GE2-v4_91-BETA_3_1_1.txt	425Flav11082a_8434_2MM2	Viral	198.2529586	33	7.631198586
US22502688_251614710004_S01_GE2-v4_91-BETA_3_1_1.txt	425Flav11082a_8434_2MM3	Viral	203.9219269	63	7.6718731
US22502688_251614710004_S01_GE2-v4_91-BETA_3_1_1.txt	425Flav11082a_8434_3MM1	Viral	202.5348105	59	7.662026081
US22502688_251614710004_S01_GE2-v4_91-BETA_3_1_1.txt	425Flav11082a_8434_3MM2	Viral	224.4492773	76	7.810245641
US22502688_251614710004_S01_GE2-v4_91-BETA_3_1_1.txt	425Flav11082a_8434_3MM3	Viral	199.1120865	39	7.637436988
US22502688_251614710004_S01_GE2-v4_91-BETA_3_1_1.txt	425Flav11082a_8434_4MM1	Viral	199.8096718	43	7.642482609
US22502688_251614710004_S01_GE2-v4_91-BETA_3_1_1.txt	425Flav11082a_8434_4MM2	Viral	194.0690525	17	7.600426265
US22502688_251614710004_S01_GE2-v4_91-BETA_3_1_1.txt	425Flav11082a_8434_4MM3	Viral	199.8070263	43	7.642463507
US22502688_251614710004_S01_GE2-v4_91-BETA_3_1_1.txt	425Flav11082a_8434_5MM1	Viral	205.6087761	65	7.683758035
US22502688_251614710004_S01_GE2-v4_91-BETA_3_1_1.txt	425Flav11082a_8434_5MM2	Viral	197.2103522	26	7.623591475
US22502688_251614710004_S01_GE2-v4_91-BETA_3_1_1.txt	425Flav11082a_8434_5MM3	Viral	566.1057842	92	9.144927854
US22502688_251614710004_S01_GE2-v4_91-BETA_3_1_1.txt	425Flav11082a_8434_6MM1	Viral	195.1741073	19	7.60861786
US22502688_251614710004_S01_GE2-v4_91-BETA_3_1_1.txt	425Flav11082a_8434_6MM2	Viral	303.8195804	85	8.247071041
US22502688_251614710004_S01_GE2-v4_91-BETA_3_1_1.txt	425Flav11082a_8434_6MM3	Viral	197.1350747	26	7.623040676
US22502688_251614710004_S01_GE2-v4_91-BETA_3_1_1.txt	425Flav11082a_8434_7MM1	Viral	267.5032577	82	8.063412651
US22502688_251614710004_S01_GE2-v4_91-BETA_3_1_1.txt	425Flav11082a_8434_7MM2	Viral	192.9125932	15	7.591803514
US22502688_251614710004_S01_GE2-v4_91-BETA_3_1_1.txt	425Flav11082a_8434_7MM3	Viral	210.596035	70	7.718334464
US22502688_251614710004_S01_GE2-v4_91-BETA_3_1_1.txt	425Flav11082a_8434_8MM1	Viral	200.936878	51	7.650598557
US22502688_251614710004_S01_GE2-v4_91-BETA_3_1_1.txt	425Flav11082a_8434_8MM2	Viral	204.4976195	64	7.675940239
US22502688_251614710004_S01_GE2-v4_91-BETA_3_1_1.txt	425Flav11082a_8434_8MM3	Viral	194.7152316	18	7.605221933
US22502688_251614710004_S01_GE2-v4_91-BETA_3_1_1.txt	425Flav11082a_8434_9MM1	Viral	303.039677	85	8.243362888
US22502688_251614710004_S01_GE2-v4_91-BETA_3_1_1.txt	425Flav11082a_8434_9MM2	Viral	206.482312	67	7.689874391
US22502688_251614710004_S01_GE2-v4_91-BETA_3_1_1.txt	425Flav11082a_8434_9MM3	Viral	285.4929752	84	8.157311437
US22502688_251614710004_S01_GE2-v4_91-BETA_3_1_1.txt	425Flav11082a_8434_RC1	Viral	1367.175768	96	10.41698302	425Flav11082a_8434_FW1	205.675768	66	7.68422802
US22502688_251614710004_S01_GE2-v4_91-BETA_3_1_1.txt	427Flav11083a_8665_RC1	Viral	171.5312634	10	7.422327736	427Flav11083a_8665_FW1	176.2812634	10	7.461735331
US22502688_251614710004_S01_GE2-v4_91-BETA_3_1_1.txt	428Flav11083a_8628_RC1	Viral	233.4876349	78	7.867202339	428Flav11083a_8628_FW1	194.2376349	17	7.60167895
US22502688_251614710004_S01_GE2-v4_91-BETA_3_1_1.txt	429Flav11083a_8429_FW1	Viral	365.2186498	88	8.512616628	429Flav11083a_8429_RC1	195.7186498	20	7.612637425
US22502688_251614710004_S01_GE2-v4_91-BETA_3_1_1.txt	42-NM_001557_99_RC1	Viral	199.1945282	39	7.638034208	42-NM_001557_99	198.6945282	36	7.634408333
US22502688_251614710004_S01_GE2-v4_91-BETA_3_1_1.txt	430Flav11084a_8155_FW1	Viral	232.0924303	77	7.858555659	430Flav11084a_8155_RC1	778.0924303	94	9.603797734
US22502688_251614710004_S01_GE2-v4_91-BETA_3_1_1.txt	431Flav11084a_8317_FW1	Viral	215.3850054	72	7.750774006	431Flav11084a_8317_RC1	192.8850054	15	7.591597184
US22502688_251614710004_S01_GE2-v4_91-BETA_3_1_1.txt	432Flav11084a_8787_RC1	Viral	169.6127012	9	7.406100398	432Flav11084a_8787_FW1	169.3627012	9	7.403972374
US22502688_251614710004_S01_GE2-v4_91-BETA_3_1_1.txt	433Flav11084a_8308_FW1	Viral	79.68574811	3	6.316249814	433Flav11084a_8308_RC1	60.18574811	2	5.911349994
US22502688_251614710004_S01_GE2-v4_91-BETA_3_1_1.txt	434Flav11084a_8597_FW1	Viral	200.436878	48	7.647004162	434Flav11084a_8597_RC1	201.686878	56	7.655973414
US22502688_251614710004_S01_GE2-v4_91-BETA_3_1_1.txt	435Flav11085a_8159_FW1	Viral	2630.675604	98	11.36121764	435Flav11085a_8159_RC1	158.4256042	8	7.307661707
US22502688_251614710004_S01_GE2-v4_91-BETA_3_1_1.txt	436Flav11086a_8512_FW1	Viral	201.0412187	52	7.651347512	436Flav11086a_8512_RC1	197.7912187	30	7.627834566
US22502688_251614710004_S01_GE2-v4_91-BETA_3_1_1.txt	437Flav11089a_8561_FW1	Viral	189.4056319	13	7.565335419	437Flav11089a_8561_RC1	230.1556319	77	7.846465935
US22502688_251614710004_S01_GE2-v4_91-BETA_3_1_1.txt	43-NM_000590_131_RC1	Viral	196.2796753	22	7.61676698	43-NM_000590_131	197.7758808	30	7.627722687
US22502688_251614710004_S01_GE2-v4_91-BETA_3_1_1.txt	43Orth10245a_8956_RC1	Viral	200.5729402	49	7.647983171	43Orth10245a_8956_FW1	201.0698436	52	7.651552912
US22502688_251614710004_S01_GE2-v4_91-BETA_3_1_1.txt	440Flav11089a_8656_RC1	Viral	435.872587	90	8.767762662	440Flav11089a_8656_FW1	257.122587	81	8.006312539
US22502688_251614710004_S01_GE2-v4_91-BETA_3_1_1.txt	441Flav11089a_8222_FW1	Viral	206.0212842	66	7.686649581	441Flav11089a_8222_RC1	200.5212842	48	7.647611569
US22502688_251614710004_S01_GE2-v4_91-BETA_3_1_1.txt	442Pest11096a_8254_FW1	Viral	201.8694019	56	7.657278443	442Pest11096a_8254_RC1	523.1194019	91	9.030996469
US22502688_251614710004_S01_GE2-v4_91-BETA_3_1_1.txt	444Pest11096a_8306_FW1	Viral	196.3670773	22	7.617409259	444Pest11096a_8306_RC1	195.6170773	20	7.611888512
US22502688_251614710004_S01_GE2-v4_91-BETA_3_1_1.txt	445Pest11096a_8652_FW1	Viral	202.5372709	59	7.662043607	445Pest11096a_8652_RC1	197.7872709	30	7.62780577
US22502688_251614710004_S01_GE2-v4_91-BETA_3_1_1.txt	446Pest11096a_8842_RC1	Viral	202.1585254	58	7.659343236	446Pest11096a_8842_FW1	225.6585254	76	7.817997474
US22502688_251614710004_S01_GE2-v4_91-BETA_3_1_1.txt	447Pest11096a_8517_RC1	Viral	194.980874	18	7.607188805	447Pest11096a_8517_FW1	211.980874	71	7.727790293
US22502688_251614710004_S01_GE2-v4_91-BETA_3_1_1.txt	448Pest11096a_8312_FW1	Viral	217.8651239	73	7.767291457	448Pest11096a_8312_RC1	206.6151239	67	7.690802051
US22502688_251614710004_S01_GE2-v4_91-BETA_3_1_1.txt	449Pest11096a_8631_RC1	Viral	198.2165668	33	7.630933737	449Pest11096a_8631_FW1	206.2165668	66	7.688016429
US22502688_251614710004_S01_GE2-v4_91-BETA_3_1_1.txt	44-NM_000715_225_RC1	Viral	200.5031239	48	7.647480904	44-NM_000715_225	200.5031239	48	7.647480904
US22502688_251614710004_S01_GE2-v4_91-BETA_3_1_1.txt	44Orth10245a_8936_FW1	Viral	209.894808	69	7.71352267	44Orth10245a_8936_RC1	205.394808	65	7.682255903
US22502688_251614710004_S01_GE2-v4_91-BETA_3_1_1.txt	450Pest11096a_8271_FW1	Viral	200.8980732	51	7.650319917	450Pest11096a_8271_RC1	200.3980732	48	7.646724827
US22502688_251614710004_S01_GE2-v4_91-BETA_3_1_1.txt	451Pest11096a_8742_RC1	Viral	197.073424	26	7.622589427	451Pest11096a_8742_FW1	196.573424	23	7.618924478
US22502688_251614710004_S01_GE2-v4_91-BETA_3_1_1.txt	454Pest11099a_8572_FW1	Viral	212.8580089	71	7.733747563	454Pest11099a_8572_RC1	197.3580089	27	7.624671255
US22502688_251614710004_S01_GE2-v4_91-BETA_3_1_1.txt	455Pest11099a_8726_RC1	Viral	184.7427361	12	7.52937383	455Pest11099a_8726_FW1	135.0456871	6	7.077303756
US22502688_251614710004_S01_GE2-v4_91-BETA_3_1_1.txt	456Pest11099a_8358_RC1	Viral	209.4777759	69	7.710653382	456Pest11099a_8358_FW1	203.2277759	61	7.666953784
US22502688_251614710004_S01_GE2-v4_91-BETA_3_1_1.txt	457Pest11099a_8282_FW1	Viral	214.9007141	72	7.747526467	457Pest11099a_8282_RC1	222.1507141	75	7.795394969
US22502688_251614710004_S01_GE2-v4_91-BETA_3_1_1.txt	458Pest11099a_8542_FW1	Viral	200.6531894	49	7.648560278	458Pest11099a_8542_RC1	199.4031894	41	7.639544676
US22502688_251614710004_S01_GE2-v4_91-BETA_3_1_1.txt	459Pest11099a_8772_FW1	Viral	203.2401462	61	7.667041597	459Pest11099a_8772_RC1	204.4901462	64	7.675887515
US22502688_251614710004_S01_GE2-v4_91-BETA_3_1_1.txt	45-NM_000641_161_RC1	Viral	204.2606971	64	7.674267824	45-NM_000641_161	198.5940304	35	7.633678447
US22502688_251614710004_S01_GE2-v4_91-BETA_3_1_1.txt	45Orth10245a_8939_FW1	Viral	196.8836438	25	7.621199454	45Orth10245a_8939_RC1	195.3780859	19	7.61012485
US22502688_251614710004_S01_GE2-v4_91-BETA_3_1_1.txt	460Pest11099a_8571_RC1	Viral	199.4587492	41	7.639946598	460Pest11099a_8571_FW1	199.9587492	45	7.643558597
US22502688_251614710004_S01_GE2-v4_91-BETA_3_1_1.txt	461Pest11101a_8337_FW1	Viral	1986.872295	98	10.95628343	461Pest11101a_8337_RC1	289.6222952	84	8.178028855
US22502688_251614710004_S01_GE2-v4_91-BETA_3_1_1.txt	462Pest11101a_8536_RC1	Viral	213.1527299	71	7.735743722	462Pest11101a_8536_FW1	214.1527299	72	7.742496258
US22502688_251614710004_S01_GE2-v4_91-BETA_3_1_1.txt	463Pest11101a_8217_FW1	Viral	212.8796676	71	7.733894352	463Pest11101a_8217_RC1	199.6296676	42	7.64118233
US22502688_251614710004_S01_GE2-v4_91-BETA_3_1_1.txt	464Pest11101a_8424_FW1	Viral	198.7069723	36	7.634498685	464Pest11101a_8424_RC1	197.4569723	28	7.625394501
US22502688_251614710004_S01_GE2-v4_91-BETA_3_1_1.txt	465Pest11101b_8515_RC1	Viral	262.8767487	82	8.038242732	465Pest11101b_8515_FW1	197.8767487	30	7.62845829
US22502688_251614710004_S01_GE2-v4_91-BETA_3_1_1.txt	466Pest11101a_8132_FW1	Viral	199.0750231	39	7.637168415	466Pest11101a_8132_RC1	291.0750231	84	8.185247238
US22502688_251614710004_S01_GE2-v4_91-BETA_3_1_1.txt	468Pest11101a_8876_RC1	Viral	197.9153403	31	7.628739629	468Pest11101a_8876_FW1	195.6653403	20	7.612244413
US22502688_251614710004_S01_GE2-v4_91-BETA_3_1_1.txt	469Atad111167a_8100_RC1	Viral	774.4359039	94	9.597002029	469Atad111167a_8100_FW1	200.4359039	48	7.64699715
US22502688_251614710004_S01_GE2-v4_91-BETA_3_1_1.txt	46-NM_000575_83	Viral	200.2929852	47	7.645968085	46-NM_000575_83_RC1	220.6263185	74	7.78546109
US22502688_251614710004_S01_GE2-v4_91-BETA_3_1_1.txt	46Orth10245a_8947_RC1	Viral	199.3380282	40	7.639073153	46Orth10245a_8947_FW1	212.3380282	71	7.73021896
US22502688_251614710004_S01_GE2-v4_91-BETA_3_1_1.txt	470Atad111167a_7945_FW1	Viral	197.4797163	28	7.625560667	470Atad111167a_7945_RC1	200.2297163	46	7.645512292
US22502688_251614710004_S01_GE2-v4_91-BETA_3_1_1.txt	471Coro11120a_8319_FW1	Viral	205.4002308	65	7.682293992	471Coro11120a_8319_RC1	198.1502308	32	7.630450837
US22502688_251614710004_S01_GE2-v4_91-BETA_3_1_1.txt	472Coro11120a_8611_FW1	Viral	186.9819924	13	7.546755526	472Coro11120a_8611_RC1	190.2319924	14	7.571616083
US22502688_251614710004_S01_GE2-v4_91-BETA_3_1_1.txt	473Coro11120a_8314_FW1	Viral	197.5926867	29	7.626385741	473Coro11120a_8314_RC1	201.8426867	56	7.657087505
US22502688_251614710004_S01_GE2-v4_91-BETA_3_1_1.txt	474Coro11120a_8357_FW1	Viral	742.4550546	94	9.536159883	474Coro11120a_8357_RC1	8202.701059	100	13.00188334
US22502688_251614710004_S01_GE2-v4_91-BETA_3_1_1.txt	475Coro11120a_8173_FW1	Viral	199.2520385	40	7.638450674	475Coro11120a_8173_RC1	198.7520385	36	7.634825848
US22502688_251614710004_S01_GE2-v4_91-BETA_3_1_1.txt	476Coro11120a_8698_RC1	Viral	199.5243225	42	7.640420815	476Coro11120a_8698_FW1	250.7743225	81	7.970245824
US22502688_251614710004_S01_GE2-v4_91-BETA_3_1_1.txt	477Coro11120a_8249_FW1	Viral	201.9560259	57	7.657897383	477Coro11120a_8249_RC1	194.7060259	18	7.605153724
US22502688_251614710004_S01_GE2-v4_91-BETA_3_1_1.txt	478Coro11120a_8165_FW1	Viral	200.3463345	47	7.646352304	478Coro11120a_8165_RC1	199.5963345	42	7.640941416
US22502688_251614710004_S01_GE2-v4_91-BETA_3_1_1.txt	479Coro11120a_8589_FW1	Viral	198.6494248	35	7.634080806	479Coro11120a_8589_RC1	201.6433958	55	7.655662345
US22502688_251614710004_S01_GE2-v4_91-BETA_3_1_1.txt	47-NM_000889_282_RC1	Viral	82.25957581	3	6.362111727	47-NM_000889_282	80.00957581	3	6.322100772
US22502688_251614710004_S01_GE2-v4_91-BETA_3_1_1.txt	480Coro11128a_8220_FW1	Viral	229.8256834	77	7.84439622	480Coro11128a_8220_RC1	196.3256834	22	7.617105109
US22502688_251614710004_S01_GE2-v4_91-BETA_3_1_1.txt	481Coro11128a_8203_FW1	Viral	821.2409174	94	9.6816617	481Coro11128a_8203_RC1	650.4909174	93	9.345385103
US22502688_251614710004_S01_GE2-v4_91-BETA_3_1_1.txt	482Coro11128a_8315_FW1	Viral	205.039677	65	7.679759301	482Coro11128a_8315_RC1	447.039677	90	8.804259073
US22502688_251614710004_S01_GE2-v4_91-BETA_3_1_1.txt	483Coro11128a_8694_RC1	Viral	195.5273723	20	7.611226778	483Coro11128a_8694_FW1	197.5273723	28	7.625908778
US22502688_251614710004_S01_GE2-v4_91-BETA_3_1_1.txt	484Coro11128a_8828_RC1	Viral	200.6251136	49	7.648358399	484Coro11128a_8828_FW1	204.1251136	63	7.673309878
US22502688_251614710004_S01_GE2-v4_91-BETA_3_1_1.txt	485Coro11128a_8231_FW1	Viral	202.465934	59	7.661535377	485Coro11128a_8231_RC1	200.465934	48	7.647213284
US22502688_251614710004_S01_GE2-v4_91-BETA_3_1_1.txt	486Coro11128a_8639_RC1	Viral	191.8069984	15	7.583511551	486Coro11128a_8639_FW1	197.8069984	30	7.62794966
US22502688_251614710004_S01_GE2-v4_91-BETA_3_1_1.txt	487Coro11128a_8709_FW1	Viral	868.5926867	94	9.762535996	487Coro11128a_8709_RC1	27759.84269	100	14.76071177
US22502688_251614710004_S01_GE2-v4_91-BETA_3_1_1.txt	488Coro11128a_8594_RC1	Viral	244.0974915	80	7.931313659	488Coro11128a_8594_FW1	198.0974915	32	7.630066801
US22502688_251614710004_S01_GE2-v4_91-BETA_3_1_1.txt	489Coro11128a_8648_FW1	Viral	197.6736847	29	7.626977015	489Coro11128a_8648_RC1	201.1675994	53	7.652254149
US22502688_251614710004_S01_GE2-v4_91-BETA_3_1_1.txt	48-NM_000879_185_RC1	Viral	199.3860942	41	7.639420985	48-NM_000879_185	218.3860942	74	7.770737185
US22502688_251614710004_S01_GE2-v4_91-BETA_3_1_1.txt	490Coro11128a_8625_RC1	Viral	198.5834368	35	7.633601487	490Coro11128a_8625_FW1	200.3334368	47	7.646259425
US22502688_251614710004_S01_GE2-v4_91-BETA_3_1_1.txt	491Coro11128a_8423_RC1	Viral	271.4845892	83	8.084726496	491Coro11128a_8423_FW1	213.7345892	72	7.739676592
US22502688_251614710004_S01_GE2-v4_91-BETA_3_1_1.txt	492Coro11128a_8537_RC1	Viral	209.6072405	69	7.711544743	492Coro11128a_8537_FW1	200.3572405	47	7.646430836
US22502688_251614710004_S01_GE2-v4_91-BETA_3_1_1.txt	493Coro11128a_8532_FW1	Viral	199.8235143	44	7.642582553	493Coro11128a_8532_RC1	196.5735143	23	7.61892514
US22502688_251614710004_S01_GE2-v4_91-BETA_3_1_1.txt	494Coro11128a_8859_RC1	Viral	201.0672917	52	7.651534602	494Coro11128a_8859_FW1	201.3172917	54	7.653327285
US22502688_251614710004_S01_GE2-v4_91-BETA_3_1_1.txt	496Coro11128a_8809_RC1	Viral	205.4159238	65	7.682404213	496Coro11128a_8809_FW1	198.1659238	32	7.630565091
US22502688_251614710004_S01_GE2-v4_91-BETA_3_1_1.txt	497Coro11137a_8334_FW1	Viral	273.9363984	83	8.097697162	497Coro11137a_8334_RC1	197.1863984	26	7.62341623
US22502688_251614710004_S01_GE2-v4_91-BETA_3_1_1.txt	498Coro11137a_8734_RC1	Viral	200.0994168	46	7.644573152	498Coro11137a_8734_FW1	226.0954108	76	7.820787899
US22502688_251614710004_S01_GE2-v4_91-BETA_3_1_1.txt	499Coro11138a_8134_FW1	Viral	193.7044204	16	7.597713067	499Coro11138a_8134_RC1	210.2044204	70	7.715649198
US22502688_251614710004_S01_GE2-v4_91-BETA_3_1_1.txt	4-NM_030751_27	Viral	198.8698134	37	7.635680495	4-NM_030751_27_RC1	374.6198134	88	8.549283395
US22502688_251614710004_S01_GE2-v4_91-BETA_3_1_1.txt	4Orth10243a_8974_FW1	Viral	195.2737609	19	7.609354296	4Orth10243a_8974_RC1	203.782249	63	7.670884577
US22502688_251614710004_S01_GE2-v4_91-BETA_3_1_1.txt	500Coro11138a_8853_RC1	Viral	206.3079517	66	7.688655618	500Coro11138a_8853_FW1	201.8079517	56	7.656839211
US22502688_251614710004_S01_GE2-v4_91-BETA_3_1_1.txt	501Coro11138a_8523_RC1	Viral	224.9142961	76	7.813231555	501Coro11138a_8523_FW1	220.6642961	75	7.785709407
US22502688_251614710004_S01_GE2-v4_91-BETA_3_1_1.txt	502Coro11138a_8592_RC1	Viral	199.4405094	41	7.639814663	502Coro11138a_8592_FW1	195.1905094	19	7.608739097
US22502688_251614710004_S01_GE2-v4_91-BETA_3_1_1.txt	503Coro11138a_8860_RC1	Viral	238.9366958	79	7.900484629	503Coro11138a_8860_FW1	256.6866958	81	8.003864712
US22502688_251614710004_S01_GE2-v4_91-BETA_3_1_1.txt	504Coro11138a_8176_FW1	Viral	200.9937999	52	7.651007188	504Coro11138a_8176_RC1	197.9937999	31	7.629311443
US22502688_251614710004_S01_GE2-v4_91-BETA_3_1_1.txt	505Coro11138a_8274_FW1	Viral	174.9009402	10	7.450394235	505Coro11138a_8274_RC1	160.6509402	8	7.327785614
US22502688_251614710004_S01_GE2-v4_91-BETA_3_1_1.txt	506Coro11138a_8803_RC1	Viral	198.467479	34	7.632758816	506Coro11138a_8803_FW1	197.467479	28	7.625471265
US22502688_251614710004_S01_GE2-v4_91-BETA_3_1_1.txt	507Coro11138a_8882_RC1	Viral	199.0258808	38	7.636812237	507Coro11138a_8882_FW1	198.0258808	31	7.629545184
US22502688_251614710004_S01_GE2-v4_91-BETA_3_1_1.txt	508Coro11138a_8719_RC1	Viral	182.7895385	12	7.514039693	508Coro11138a_8719_FW1	174.7895385	10	7.449475029
US22502688_251614710004_S01_GE2-v4_91-BETA_3_1_1.txt	509Coro11138a_8626_FW1	Viral	198.6105817	35	7.633798679	509Coro11138a_8626_RC1	197.1105817	26	7.622861418
US22502688_251614710004_S01_GE2-v4_91-BETA_3_1_1.txt	50-NM_002309_160	Viral	349.3421849	87	8.448497056	50-NM_002309_160_RC1	428.6755182	90	8.743742216
US22502688_251614710004_S01_GE2-v4_91-BETA_3_1_1.txt	50Orth10245a_8906_FW1	Viral	206.4040792	66	7.689327673	50Orth10245a_8906_RC1	202.6540792	60	7.662875405
US22502688_251614710004_S01_GE2-v4_91-BETA_3_1_1.txt	510Coro11138a_8372_RC1	Viral	235.2009372	78	7.877749999	510Coro11138a_8372_FW1	222.9509372	75	7.800582454
US22502688_251614710004_S01_GE2-v4_91-BETA_3_1_1.txt	511Coro11138a_8702_RC1	Viral	201.3072334	54	7.653255202	511Coro11138a_8702_FW1	200.0572334	45	7.644268982
US22502688_251614710004_S01_GE2-v4_91-BETA_3_1_1.txt	513Coro11138a_8869_RC1	Viral	200.0157748	45	7.643969976	513Coro11138a_8869_FW1	200.7657748	50	7.649369539
US22502688_251614710004_S01_GE2-v4_91-BETA_3_1_1.txt	514Coro11138a_8177_FW1	Viral	215.0818145	72	7.748741738	514Coro11138a_8177_RC1	202.8318145	60	7.664140149
US22502688_251614710004_S01_GE2-v4_91-BETA_3_1_1.txt	516Coro11138a_8658_RC1	Viral	197.204288	26	7.623547112	516Coro11138a_8658_FW1	198.204288	33	7.630844364
US22502688_251614710004_S01_GE2-v4_91-BETA_3_1_1.txt	517Coro11138a_8805_RC1	Viral	195.7459499	20	7.612838648	517Coro11138a_8805_FW1	197.4959499	28	7.625679258
US22502688_251614710004_S01_GE2-v4_91-BETA_3_1_1.txt	518Rhad111469b_7983_FW1	Viral	255.5387347	81	7.997398182	518Rhad111469b_7983_RC1	36.03873475	1	5.171476457
US22502688_251614710004_S01_GE2-v4_91-BETA_3_1_1.txt	519Rhad111469b_8001_RC1	Viral	261.217479	82	8.029107626	519Rhad111469b_8001_FW1	524.717479	91	9.035397039
US22502688_251614710004_S01_GE2-v4_91-BETA_3_1_1.txt	51-NM_001223_168_RC1	Viral	196.5629206	23	7.618847389	51-NM_001223_168	202.5629206	59	7.662226301
US22502688_251614710004_S01_GE2-v4_91-BETA_3_1_1.txt	520Coro11149a_8607_RC1	Viral	202.6654423	60	7.662956297	520Coro11149a_8607_FW1	197.1654423	26	7.623262899
US22502688_251614710004_S01_GE2-v4_91-BETA_3_1_1.txt	521Coro11149a_8712_RC1	Viral	197.1799866	26	7.623369318	521Coro11149a_8712_FW1	198.1799866	32	7.630667468
US22502688_251614710004_S01_GE2-v4_91-BETA_3_1_1.txt	522Coro11149a_8692_RC1	Viral	201.2380066	53	7.652758994	522Coro11149a_8692_FW1	195.7380066	20	7.612780102
US22502688_251614710004_S01_GE2-v4_91-BETA_3_1_1.txt	524Coro11152a_8285_RC1	Viral	178.8519669	11	7.482622174	524Coro11152a_8285_FW1	346.3519669	87	8.436095057
US22502688_251614710004_S01_GE2-v4_91-BETA_3_1_1.txt	525Rubu11161a_8180_FW1	Viral	3581.997619	99	11.80654866	525Rubu11161a_8180_RC1	218.4976192	74	7.77147375
US22502688_251614710004_S01_GE2-v4_91-BETA_3_1_1.txt	526Rubu11161a_8563_RC1	Viral	241.7059169	79	7.91710898	526Rubu11161a_8563_FW1	241.4559169	79	7.915616007
US22502688_251614710004_S01_GE2-v4_91-BETA_3_1_1.txt	527Rubu11161a_8399_RC1	Viral	200.4149816	48	7.646846548	527Rubu11161a_8399_FW1	199.4149816	41	7.63962999
US22502688_251614710004_S01_GE2-v4_91-BETA_3_1_1.txt	528Rubu11161a_8798_RC1	Viral	201.0535667	52	7.651436119	528Rubu11161a_8798_FW1	198.5535667	35	7.633384466
US22502688_251614710004_S01_GE2-v4_91-BETA_3_1_1.txt	529Rubu11161a_8179_FW1	Viral	200.7482885	50	7.649243877	529Rubu11161a_8179_RC1	202.7482885	60	7.663545926
US22502688_251614710004_S01_GE2-v4_91-BETA_3_1_1.txt	52-NM_002189_311	Viral	198.500656	34	7.632999965	52-NM_002189_311_RC1	254.250656	81	7.990107686
US22502688_251614710004_S01_GE2-v4_91-BETA_3_1_1.txt	52Orth10255a_8924_FW1	Viral	201.5104245	55	7.654710664	52Orth10255a_8924_RC1	201.5104245	55	7.654710664
US22502688_251614710004_S01_GE2-v4_91-BETA_3_1_1.txt	530Rubu11161a_8534_RC1	Viral	290.0471035	84	8.180143402	530Rubu11161a_8534_FW1	3239.047103	99	11.66135373
US22502688_251614710004_S01_GE2-v4_91-BETA_3_1_1.txt	531Rubu11161a_8599_RC1	Viral	272.7715406	83	8.09154932	531Rubu11161a_8599_FW1	363.5215406	88	8.505897044
US22502688_251614710004_S01_GE2-v4_91-BETA_3_1_1.txt	532Rubu11161b_8574_FW1	Viral	189.2691544	13	7.564295501	532Rubu11161b_8574_RC1	188.9208503	13	7.561638124
US22502688_251614710004_S01_GE2-v4_91-BETA_3_1_1.txt	534Avul11176a_8326_FW1	Viral	198.1433958	32	7.630401072	534Avul11176a_8326_RC1	197.1433958	26	7.623101571
US22502688_251614710004_S01_GE2-v4_91-BETA_3_1_1.txt	535Avul11176a_8346_FW1	Viral	200.3335186	47	7.646260014	535Avul11176a_8346_RC1	196.3335186	22	7.617162684
US22502688_251614710004_S01_GE2-v4_91-BETA_3_1_1.txt	537Avul11176a_8291_FW1	Viral	214.8615767	72	7.747263701	537Avul11176a_8291_RC1	515.8615767	91	9.010840183
US22502688_251614710004_S01_GE2-v4_91-BETA_3_1_1.txt	538Avul11176a_8703_RC1	Viral	200.0786922	45	7.644423722	538Avul11176a_8703_FW1	199.0786922	39	7.637195005
US22502688_251614710004_S01_GE2-v4_91-BETA_3_1_1.txt	539Avul11176a_8892_RC1	Viral	200.3785695	48	7.64658441	539Avul11176a_8892_FW1	225.1285695	76	7.81460534
US22502688_251614710004_S01_GE2-v4_91-BETA_3_1_1.txt	53-NM_000877_284	Viral	199.4120255	41	7.639608604	53-NM_000877_284_RC1	212.8286922	71	7.733548849
US22502688_251614710004_S01_GE2-v4_91-BETA_3_1_1.txt	53Orth10255a_8950_RC1	Viral	200.3947184	48	7.646700675	53Orth10255a_8950_FW1	221.8947184	75	7.793731518
US22502688_251614710004_S01_GE2-v4_91-BETA_3_1_1.txt	540Avul11176a_8376_FW1	Viral	199.8340632	44	7.642658712	540Avul11176a_8376_RC1	201.0840632	52	7.651654936
US22502688_251614710004_S01_GE2-v4_91-BETA_3_1_1.txt	542Avul11176a_8397_FW1	Viral	286.0106971	84	8.159925296	542Avul11176a_8397_RC1	206.0106971	66	7.686575441
US22502688_251614710004_S01_GE2-v4_91-BETA_3_1_1.txt	543Avul11176a_8466_RC1	Viral	346.5298197	87	8.436835695	543Avul11176a_8466_FW1	190.7798197	14	7.575764764
US22502688_251614710004_S01_GE2-v4_91-BETA_3_1_1.txt	544Resp11191a_8603_RC1	Viral	196.5206514	23	7.618537116	544Resp11191a_8603_FW1	197.7706514	30	7.62768454
US22502688_251614710004_S01_GE2-v4_91-BETA_3_1_1.txt	545Resp11191a_8661_RC1	Viral	198.7682924	36	7.634943826	545Resp11191a_8661_FW1	196.7682924	24	7.620353951
US22502688_251614710004_S01_GE2-v4_91-BETA_3_1_1.txt	546Resp11191a_8650_FW1	Viral	198.1395462	32	7.630373043	546Resp11191a_8650_RC1	198.6395462	35	7.634009061
US22502688_251614710004_S01_GE2-v4_91-BETA_3_1_1.txt	547Resp11191a_8759_RC1	Viral	197.4603522	28	7.625419195	547Resp11191a_8759_FW1	196.2103522	22	7.616257351
US22502688_251614710004_S01_GE2-v4_91-BETA_3_1_1.txt	548Resp11191a_8433_FW1	Viral	201.4153381	54	7.654029741	548Resp11191a_8433_RC1	196.4153381	23	7.617763784
US22502688_251614710004_S01_GE2-v4_91-BETA_3_1_1.txt	549Resp11191a_8243_FW1	Viral	203.4239979	62	7.668346073	549Resp11191a_8243_RC1	226.6739979	76	7.824475097
US22502688_251614710004_S01_GE2-v4_91-BETA_3_1_1.txt	54-NM_001562_303_RC1	Viral	423.1341074	89	8.724971171	54-NM_001562_303	252.0507741	81	7.977570575
US22502688_251614710004_S01_GE2-v4_91-BETA_3_1_1.txt	54Orth10255a_8957_FW1	Viral	196.23324	22	7.616425631	54Orth10255a_8957_RC1	200.2380066	46	7.645572024
US22502688_251614710004_S01_GE2-v4_91-BETA_3_1_1.txt	550Resp11191a_8221_FW1	Viral	200.4285412	48	7.646944154	550Resp11191a_8221_RC1	1218.428541	96	10.25080593
US22502688_251614710004_S01_GE2-v4_91-BETA_3_1_1.txt	551Rubu11203a_8577_RC1	Viral	252.3509618	81	7.979287775	551Rubu11203a_8577_FW1	1127.850962	96	10.13936072
US22502688_251614710004_S01_GE2-v4_91-BETA_3_1_1.txt	552Rubu11207a_8812_RC1	Viral	208.1537861	68	7.70150599	552Rubu11207a_8812_FW1	196.4037861	23	7.617678931
US22502688_251614710004_S01_GE2-v4_91-BETA_3_1_1.txt	553Rubu11207a_8149_FW1	Viral	199.9620437	45	7.643582367	553Rubu11207a_8149_RC1	200.2120437	46	7.645384952
US22502688_251614710004_S01_GE2-v4_91-BETA_3_1_1.txt	554Rubu11207a_8799_RC1	Viral	197.4655101	28	7.62545688	554Rubu11207a_8799_FW1	258.9655101	81	8.016616157
US22502688_251614710004_S01_GE2-v4_91-BETA_3_1_1.txt	555Resp11215a_8699_RC1	Viral	197.4670589	28	7.625468195	555Resp11215a_8699_FW1	197.9670589	31	7.62911658
US22502688_251614710004_S01_GE2-v4_91-BETA_3_1_1.txt	556Resp11215a_8316_FW1	Viral	229.7713209	77	7.844054928	556Resp11215a_8316_RC1	198.0213209	31	7.629511963
US22502688_251614710004_S01_GE2-v4_91-BETA_3_1_1.txt	557Resp11215a_8689_RC1	Viral	201.7878229	56	7.656695306	557Resp11215a_8689_FW1	203.5378229	62	7.669153102
US22502688_251614710004_S01_GE2-v4_91-BETA_3_1_1.txt	558Resp11215a_8806_RC1	Viral	200.9867279	51	7.650956426	558Resp11215a_8806_FW1	203.9867279	63	7.672331478
US22502688_251614710004_S01_GE2-v4_91-BETA_3_1_1.txt	559Resp11215a_8193_FW1	Viral	201.1643529	53	7.652230866	559Resp11215a_8193_RC1	199.9143529	44	7.643238244
US22502688_251614710004_S01_GE2-v4_91-BETA_3_1_1.txt	55-NM_000586_171_RC1	Viral	201.1194019	52	7.651908455	55-NM_000586_171	260.8694019	82	8.027183926
US22502688_251614710004_S01_GE2-v4_91-BETA_3_1_1.txt	55Orth10255a_8968_RC1	Viral	196.9077833	25	7.621376329	55Orth10255a_8968_FW1	206.4077833	66	7.689353564
US22502688_251614710004_S01_GE2-v4_91-BETA_3_1_1.txt	560Resp11215a_8705_RC1	Viral	201.005091	52	7.651088232	560Resp11215a_8705_FW1	203.755091	63	7.670692296
US22502688_251614710004_S01_GE2-v4_91-BETA_3_1_1.txt	561Resp11216a_8863_RC1	Viral	198.454288	34	7.632662925	561Resp11216a_8863_FW1	204.704288	64	7.677397513
US22502688_251614710004_S01_GE2-v4_91-BETA_3_1_1.txt	562Resp11216a_8827_RC1	Viral	969.597747	95	9.921242536	562Resp11216a_8827_FW1	260.597747	82	8.025680801
US22502688_251614710004_S01_GE2-v4_91-BETA_3_1_1.txt	563Resp11216a_8324_FW1	Viral	203.0663641	61	7.665807481	563Resp11216a_8324_RC1	201.8163641	56	7.656899348
US22502688_251614710004_S01_GE2-v4_91-BETA_3_1_1.txt	564Resp11216a_8730_FW1	Viral	203.2414307	61	7.667050715	564Resp11216a_8730_RC1	200.494604	48	7.647419599
US22502688_251614710004_S01_GE2-v4_91-BETA_3_1_1.txt	565Resp11216a_8181_FW1	Viral	213.524033	72	7.73825465	565Resp11216a_8181_RC1	200.024033	45	7.644029541
US22502688_251614710004_S01_GE2-v4_91-BETA_3_1_1.txt	566Resp11216a_8774_FW1	Viral	208.2735425	68	7.702335771	566Resp11216a_8774_RC1	202.5235425	59	7.661945814
US22502688_251614710004_S01_GE2-v4_91-BETA_3_1_1.txt	567Resp11216a_8587_RC1	Viral	206.1115767	66	7.687281729	567Resp11216a_8587_FW1	283.1115767	84	8.145226933
US22502688_251614710004_S01_GE2-v4_91-BETA_3_1_1.txt	569Morb11230a_8344_FW1	Viral	198.7394409	36	7.634734401	569Morb11230a_8344_RC1	199.2394409	40	7.638359457
US22502688_251614710004_S01_GE2-v4_91-BETA_3_1_1.txt	56-NM_000600_230_RC1	Viral	204.5032577	64	7.675980015	56-NM_000600_230	198.6699244	36	7.634229677
US22502688_251614710004_S01_GE2-v4_91-BETA_3_1_1.txt	56Orth10255a_8911_FW1	Viral	209.032878	69	7.707586066	56Orth10255a_8911_RC1	197.032878	25	7.622292576
US22502688_251614710004_S01_GE2-v4_91-BETA_3_1_1.txt	570Morb11230a_8294_FW1	Viral	196.6120865	23	7.619208202	570Morb11230a_8294_RC1	197.1120865	26	7.622872432
US22502688_251614710004_S01_GE2-v4_91-BETA_3_1_1.txt	571Morb11230a_8502_FW1	Viral	201.837251	56	7.657048652	571Morb11230a_8502_RC1	201.087251	52	7.651677807
US22502688_251614710004_S01_GE2-v4_91-BETA_3_1_1.txt	572Morb11232a_8590_FW1	Viral	199.1726921	39	7.637876047	572Morb11232a_8590_RC1	203.6726921	62	7.67010875
US22502688_251614710004_S01_GE2-v4_91-BETA_3_1_1.txt	573Morb11232a_8664_FW1	Viral	200.2938186	47	7.645974088	573Morb11232a_8664_RC1	195.7938186	20	7.613191408
US22502688_251614710004_S01_GE2-v4_91-BETA_3_1_1.txt	574Morb11232a_8890_RC1	Viral	358.4637798	88	8.485683542	574Morb11232a_8890_FW1	1348.71378	96	10.3973685
US22502688_251614710004_S01_GE2-v4_91-BETA_3_1_1.txt	575Morb11232a_8786_RC1	Viral	185.564315	12	7.535775489	575Morb11232a_8786_FW1	184.314315	12	7.526024314
US22502688_251614710004_S01_GE2-v4_91-BETA_3_1_1.txt	576Morb11232a_8791_RC1	Viral	197.5157748	28	7.62582407	576Morb11232a_8791_FW1	197.2657748	27	7.623996863
US22502688_251614710004_S01_GE2-v4_91-BETA_3_1_1.txt	577Morb11232a_8447_FW1	Viral	198.163848	32	7.630549978	577Morb11232a_8447_RC1	216.663848	73	7.759314638
US22502688_251614710004_S01_GE2-v4_91-BETA_3_1_1.txt	578Morb11234a_8775_RC1	Viral	197.8129206	30	7.627992852	578Morb11234a_8775_FW1	249.0629206	80	7.960366445
US22502688_251614710004_S01_GE2-v4_91-BETA_3_1_1.txt	57-NM_016584_313_RC1	Viral	199.2876569	40	7.638708548	57-NM_016584_313	202.7876569	60	7.663826032
US22502688_251614710004_S01_GE2-v4_91-BETA_3_1_1.txt	57Orth10255a_8928_RC1	Viral	199.0662092	38	7.637104539	57Orth10255a_8928_FW1	203.3162092	61	7.667581427
US22502688_251614710004_S01_GE2-v4_91-BETA_3_1_1.txt	580Morb11234a_8183_FW1	Viral	217.2647867	73	7.763310558	580Morb11234a_8183_RC1	202.0147867	57	7.658317086
US22502688_251614710004_S01_GE2-v4_91-BETA_3_1_1.txt	581Morb11234a_8845_RC1	Viral	198.0853662	32	7.629978493	581Morb11234a_8845_FW1	199.8353662	44	7.642668119
US22502688_251614710004_S01_GE2-v4_91-BETA_3_1_1.txt	582Morb11234a_8635_RC1	Viral	196.2644962	22	7.616655406	582Morb11234a_8635_FW1	196.2644962	22	7.616655406
US22502688_251614710004_S01_GE2-v4_91-BETA_3_1_1.txt	584Morb11240a_8450_RC1	Viral	194.6556319	18	7.604780276	584Morb11240a_8450_FW1	196.9056319	25	7.621360565
US22502688_251614710004_S01_GE2-v4_91-BETA_3_1_1.txt	585Morb11240a_8564_FW1	Viral	197.1350747	26	7.623040676	585Morb11240a_8564_RC1	196.6350747	23	7.619376874
US22502688_251614710004_S01_GE2-v4_91-BETA_3_1_1.txt	586Morb11241a_8533_FW1	Viral	222.299464	75	7.79636066	586Morb11241a_8533_RC1	214.549464	72	7.745166487
US22502688_251614710004_S01_GE2-v4_91-BETA_3_1_1.txt	587Morb11241a_8147_FW1	Viral	201.9540905	57	7.657883557	587Morb11241a_8147_RC1	195.7040905	20	7.6125301
US22502688_251614710004_S01_GE2-v4_91-BETA_3_1_1.txt	588Morb11241a_8852_RC1	Viral	199.2144526	39	7.638178506	588Morb11241a_8852_FW1	199.7144526	43	7.641794929
US22502688_251614710004_S01_GE2-v4_91-BETA_3_1_1.txt	589Morb11241a_8474_FW1	Viral	196.2993407	22	7.616911517	589Morb11241a_8474_RC1	198.2993407	33	7.63153607
US22502688_251614710004_S01_GE2-v4_91-BETA_3_1_1.txt	58Orth10255a_8917_FW1	Viral	201.8915398	57	7.657436646	58Orth10255a_8917_RC1	203.3915398	62	7.668115861
US22502688_251614710004_S01_GE2-v4_91-BETA_3_1_1.txt	590Pneu11246a_8877_RC1	Viral	199.6693726	43	7.641469244	590Pneu11246a_8877_FW1	199.9193726	44	7.643274469
US22502688_251614710004_S01_GE2-v4_91-BETA_3_1_1.txt	591Pneu11246a_8332_RC1	Viral	196.5839596	23	7.619001799	591Pneu11246a_8332_FW1	202.0839596	57	7.658811002
US22502688_251614710004_S01_GE2-v4_91-BETA_3_1_1.txt	592Pneu11246a_8290_RC1	Viral	198.0412187	32	7.629656922	592Pneu11246a_8290_FW1	262.0412187	82	8.033649953
US22502688_251614710004_S01_GE2-v4_91-BETA_3_1_1.txt	594Pneu11250a_8407_RC1	Viral	202.3588187	58	7.660771912	594Pneu11250a_8407_FW1	201.6088187	55	7.655414936
US22502688_251614710004_S01_GE2-v4_91-BETA_3_1_1.txt	595Pneu11250a_8244_FW1	Viral	203.8101385	63	7.67108201	595Pneu11250a_8244_RC1	210.5601385	70	7.718088533
US22502688_251614710004_S01_GE2-v4_91-BETA_3_1_1.txt	596Pneu11250a_8514_RC1	Viral	201.0655729	52	7.65152227	596Pneu11250a_8514_FW1	200.5655729	49	7.647930178
US22502688_251614710004_S01_GE2-v4_91-BETA_3_1_1.txt	597Pneu11250a_8313_RC1	Viral	197.9138543	31	7.628728797	597Pneu11250a_8313_FW1	197.6638543	29	7.626905268
US22502688_251614710004_S01_GE2-v4_91-BETA_3_1_1.txt	598Pneu11250a_8215_FW1	Viral	201.7353154	56	7.656319852	598Pneu11250a_8215_RC1	199.7353154	43	7.64194563
US22502688_251614710004_S01_GE2-v4_91-BETA_3_1_1.txt	599Pneu11263a_8706_RC1	Viral	254.042016	81	7.988923314	599Pneu11263a_8706_FW1	198.042016	32	7.62966273
US22502688_251614710004_S01_GE2-v4_91-BETA_3_1_1.txt	59-NM_014443_289	Viral	238.5743289	79	7.898295004	59-NM_014443_289_RC1	197.7409956	29	7.627468191
US22502688_251614710004_S01_GE2-v4_91-BETA_3_1_1.txt	5-NM_002185_315	Viral	196.7963342	24	7.620559537	5-NM_002185_315_RC1	265.6358275	82	8.053305932
US22502688_251614710004_S01_GE2-v4_91-BETA_3_1_1.txt	5Orth10243a_8977_RC1	Viral	199.4877752	41	7.640156529	5Orth10243a_8977_FW1	202.4877752	59	7.661691001
US22502688_251614710004_S01_GE2-v4_91-BETA_3_1_1.txt	601Marb11269a_8295_FW1	Viral	195.990959	21	7.614643294	601Marb11269a_8295_RC1	202.240959	58	7.659931399
US22502688_251614710004_S01_GE2-v4_91-BETA_3_1_1.txt	602Marb11269a_8868_RC1	Viral	197.9374262	31	7.628900614	602Marb11269a_8868_FW1	200.9374262	51	7.650602493
US22502688_251614710004_S01_GE2-v4_91-BETA_3_1_1.txt	603Marb11269a_8872_RC1	Viral	198.4198591	34	7.632412617	603Marb11269a_8872_FW1	198.4198591	34	7.632412617
US22502688_251614710004_S01_GE2-v4_91-BETA_3_1_1.txt	604Vesi11275a_8735_RC1	Viral	374.5963218	88	8.549192924	604Vesi11275a_8735_FW1	220.8408175	75	7.786863037
US22502688_251614710004_S01_GE2-v4_91-BETA_3_1_1.txt	605Vesi11275a_8229_FW1	Viral	205.373418	65	7.682105652	605Vesi11275a_8229_RC1	200.873418	51	7.650142852
US22502688_251614710004_S01_GE2-v4_91-BETA_3_1_1.txt	606Vesi11275a_8378_RC1	Viral	213.5437824	72	7.738388083	606Vesi11275a_8378_FW1	202.0437824	57	7.658524145
US22502688_251614710004_S01_GE2-v4_91-BETA_3_1_1.txt	607Vesi11275a_8245_RC1	Viral	283.0750231	84	8.14504065	607Vesi11275a_8245_FW1	199.8250231	44	7.642593446
US22502688_251614710004_S01_GE2-v4_91-BETA_3_1_1.txt	608Vesi11275a_8763_RC1	Viral	226.1652668	76	7.821233575	608Vesi11275a_8763_FW1	198.6652668	36	7.634195854
US22502688_251614710004_S01_GE2-v4_91-BETA_3_1_1.txt	609Vesi11275a_8195_FW1	Viral	175.9919713	10	7.459365805	609Vesi11275a_8195_RC1	176.2419713	10	7.461413727
US22502688_251614710004_S01_GE2-v4_91-BETA_3_1_1.txt	60-NM_021258_252	Viral	200.2537768	47	7.645685642	60-NM_021258_252_RC1	200.4204435	48	7.646885865
US22502688_251614710004_S01_GE2-v4_91-BETA_3_1_1.txt	60Orth10255a_8955_RC1	Viral	197.6397851	29	7.626729582	60Orth10255a_8955_FW1	198.1343364	32	7.630335109
US22502688_251614710004_S01_GE2-v4_91-BETA_3_1_1.txt	610Vesi11276a_8207_FW1	Viral	281.1120865	83	8.135001674	610Vesi11276a_8207_RC1	196.1120865	21	7.615534642
US22502688_251614710004_S01_GE2-v4_91-BETA_3_1_1.txt	611Vesi11276a_8854_RC1	Viral	198.3709273	34	7.632056794	611Vesi11276a_8854_FW1	198.3709273	34	7.632056794
US22502688_251614710004_S01_GE2-v4_91-BETA_3_1_1.txt	612Vesi11276a_8338_FW1	Viral	222.1973189	75	7.795697599	612Vesi11276a_8338_RC1	198.9473189	38	7.636242647
US22502688_251614710004_S01_GE2-v4_91-BETA_3_1_1.txt	613Vesi11276a_8260_FW1	Viral	201.8813851	57	7.65736408	613Vesi11276a_8260_RC1	200.6313851	49	7.648403497
US22502688_251614710004_S01_GE2-v4_91-BETA_3_1_1.txt	614Vesi11276a_8161_FW1	Viral	202.6850072	60	7.663095565	614Vesi11276a_8161_RC1	199.6850072	43	7.641582206
US22502688_251614710004_S01_GE2-v4_91-BETA_3_1_1.txt	615Vesi11276a_8275_RC1	Viral	217.078239	73	7.7620713	615Vesi11276a_8275_FW1	199.078239	39	7.63719172
US22502688_251614710004_S01_GE2-v4_91-BETA_3_1_1.txt	616Vesi11276a_8722_FW1	Viral	199.4605088	41	7.639959325	616Vesi11276a_8722_RC1	199.7144526	43	7.641794929
US22502688_251614710004_S01_GE2-v4_91-BETA_3_1_1.txt	617Vesi11276a_8540_RC1	Viral	200.7937507	50	7.649570559	617Vesi11276a_8540_FW1	198.2937507	33	7.631495401
US22502688_251614710004_S01_GE2-v4_91-BETA_3_1_1.txt	618Vesi11277a_8139_FW1	Viral	198.9129104	37	7.635993106	618Vesi11277a_8139_RC1	198.9129104	37	7.635993106
US22502688_251614710004_S01_GE2-v4_91-BETA_3_1_1.txt	619Vesi11277a_8342_FW1	Viral	197.6350747	29	7.626695197	619Vesi11277a_8342_RC1	196.8850747	25	7.621209938
US22502688_251614710004_S01_GE2-v4_91-BETA_3_1_1.txt	61-AF051151_173_RC1	Viral	216.1691569	73	7.756016883	61-AF051151_173_FW1	201.4191569	54	7.654057094
US22502688_251614710004_S01_GE2-v4_91-BETA_3_1_1.txt	61Orth10255a_8909_FW1	Viral	199.5372709	42	7.640514437	61Orth10255a_8909_RC1	1233.537271	96	10.26858559
US22502688_251614710004_S01_GE2-v4_91-BETA_3_1_1.txt	620Vesi11277a_8367_RC1	Viral	199.6901788	43	7.641619569	620Vesi11277a_8367_FW1	204.9401788	65	7.679059044
US22502688_251614710004_S01_GE2-v4_91-BETA_3_1_1.txt	621Vesi11277a_8435_FW1	Viral	195.8842207	21	7.613857377	621Vesi11277a_8435_RC1	196.3842207	22	7.617535205
US22502688_251614710004_S01_GE2-v4_91-BETA_3_1_1.txt	622Vesi11277a_8248_FW1	Viral	199.984945	45	7.643747587	622Vesi11277a_8248_RC1	196.234945	22	7.616438166
US22502688_251614710004_S01_GE2-v4_91-BETA_3_1_1.txt	623Vesi11277a_8511_FW1	Viral	198.6970541	36	7.634426673	623Vesi11277a_8511_RC1	195.6970541	20	7.612478229
US22502688_251614710004_S01_GE2-v4_91-BETA_3_1_1.txt	624Novi11287a_8438_FW1	Viral	3118.169514	99	11.60648364	624Novi11287a_8438_RC1	234.9195139	78	7.876022747
US22502688_251614710004_S01_GE2-v4_91-BETA_3_1_1.txt	625Novi11287a_8262_FW1	Viral	399.6765048	89	8.642688955	625Novi11287a_8262_RC1	193.1765048	16	7.593775826
US22502688_251614710004_S01_GE2-v4_91-BETA_3_1_1.txt	626Novi11287a_8257_FW1	Viral	193.1359738	16	7.593473097	626Novi11287a_8257_RC1	223.6359738	75	7.805008467
US22502688_251614710004_S01_GE2-v4_91-BETA_3_1_1.txt	627Novi11287a_8305_RC1	Viral	524.7714679	91	9.035545472	627Novi11287a_8305_FW1	5030.021468	100	12.29634884
US22502688_251614710004_S01_GE2-v4_91-BETA_3_1_1.txt	628Novi11287a_8588_RC1	Viral	193.4712428	16	7.595975333	628Novi11287a_8588_FW1	205.2212428	65	7.681036264
US22502688_251614710004_S01_GE2-v4_91-BETA_3_1_1.txt	629Novi11290a_8593_FW1	Viral	302.4976195	85	8.240779979	629Novi11290a_8593_RC1	198.9976195	38	7.636607363
US22502688_251614710004_S01_GE2-v4_91-BETA_3_1_1.txt	62-NM_000576_121_RC1	Viral	338.2668054	87	8.4020178	62-NM_000576_121_FW1	5355.516805	100	12.38681009
US22502688_251614710004_S01_GE2-v4_91-BETA_3_1_1.txt	62Orth10255a_8944_FW1	Viral	198.1496095	32	7.630446314	62Orth10255a_8944_RC1	205.6496095	66	7.684044522
US22502688_251614710004_S01_GE2-v4_91-BETA_3_1_1.txt	630Novi11290a_8210_FW1	Viral	268.9802984	82	8.071356695	630Novi11290a_8210_RC1	219.2302984	74	7.776303387
US22502688_251614710004_S01_GE2-v4_91-BETA_3_1_1.txt	631Novi11290a_8345_RC1	Viral	192.4124846	15	7.5880586	631Novi11290a_8345_FW1	192.1624846	15	7.586182899
US22502688_251614710004_S01_GE2-v4_91-BETA_3_1_1.txt	632Novi11290a_8811_RC1	Viral	197.126009	26	7.622974329	632Novi11290a_8811_FW1	202.126009	58	7.659111165
US22502688_251614710004_S01_GE2-v4_91-BETA_3_1_1.txt	633Lyss11292a_8743_RC1	Viral	200.222287	46	7.645458761	633Lyss11292a_8743_FW1	4282.722287	99	12.06431241
US22502688_251614710004_S01_GE2-v4_91-BETA_3_1_1.txt	634Lyss11292a_8895_RC1	Viral	228.7785795	77	7.837808169	634Lyss11292a_8895_FW1	211.7785795	71	7.726412864
US22502688_251614710004_S01_GE2-v4_91-BETA_3_1_1.txt	635Lyss11292a_8292_FW1	Viral	277.8978852	83	8.118411045	635Lyss11292a_8292_RC1	210.6478852	70	7.718689621
US22502688_251614710004_S01_GE2-v4_91-BETA_3_1_1.txt	636Lyss11292a_8531_RC1	Viral	201.4335098	54	7.654159895	636Lyss11292a_8531_FW1	196.4335098	23	7.617897251
US22502688_251614710004_S01_GE2-v4_91-BETA_3_1_1.txt	637Lyss11292a_8663_RC1	Viral	195.2333188	19	7.609055476	637Lyss11292a_8663_FW1	196.2333188	22	7.61642621
US22502688_251614710004_S01_GE2-v4_91-BETA_3_1_1.txt	638Lyss11292a_8393_FW1	Viral	396.2661846	89	8.63032605	638Lyss11292a_8393_RC1	251.7661846	81	7.975940713
US22502688_251614710004_S01_GE2-v4_91-BETA_3_1_1.txt	639Lyss11292a_8779_RC1	Viral	198.9677746	38	7.636390976	639Lyss11292a_8779_FW1	198.4677746	34	7.632760964
US22502688_251614710004_S01_GE2-v4_91-BETA_3_1_1.txt	63-NM_003853_86_FW1	Viral	200.7279316	50	7.649097574	63-NM_003853_86_RC1	197.2279316	26	7.623720072
US22502688_251614710004_S01_GE2-v4_91-BETA_3_1_1.txt	63Orth10255a_8967_RC1	Viral	199.4730875	41	7.640050304	63Orth10255a_8967_FW1	201.4730875	55	7.654443328
US22502688_251614710004_S01_GE2-v4_91-BETA_3_1_1.txt	642uncl11301a_8624_RC1	Viral	196.440637	23	7.617949596	642uncl11301a_8624_FW1	215.690637	73	7.752819741
US22502688_251614710004_S01_GE2-v4_91-BETA_3_1_1.txt	643Ephe11303a_8832_RC1	Viral	221.3457759	75	7.790158032	643Ephe11303a_8832_FW1	197.8457759	30	7.628232453
US22502688_251614710004_S01_GE2-v4_91-BETA_3_1_1.txt	644Orth113194a_8025_RC1	Viral	278.2895385	83	8.120442865	644Orth113194a_8025_FW1	561.2895385	92	9.13260136
US22502688_251614710004_S01_GE2-v4_91-BETA_3_1_1.txt	645Orth113194a_7937_FW1	Viral	195.3799353	19	7.610138506	645Orth113194a_7937_RC1	194.1299353	17	7.600878792
US22502688_251614710004_S01_GE2-v4_91-BETA_3_1_1.txt	646Orth113194a_7919_FW1	Viral	89.49645939	3	6.483758703	646Orth113194a_7919_RC1	95.49645939	3	6.57737534
US22502688_251614710004_S01_GE2-v4_91-BETA_3_1_1.txt	647uncl11320a_8267_FW1	Viral	204.950247	65	7.679129919	647uncl11320a_8267_RC1	202.450247	59	7.661423593
US22502688_251614710004_S01_GE2-v4_91-BETA_3_1_1.txt	648uncl11320a_8527_FW1	Viral	198.9212198	37	7.636053373	648uncl11320a_8527_RC1	200.4212198	48	7.646891453
US22502688_251614710004_S01_GE2-v4_91-BETA_3_1_1.txt	649uncl11320a_8680_RC1	Viral	188.9159922	13	7.561601024	649uncl11320a_8680_FW1	187.9159922	13	7.553944039
US22502688_251614710004_S01_GE2-v4_91-BETA_3_1_1.txt	64-NM_003855_187_RC1	Viral	201.8454108	56	7.657106976	64-NM_003855_187	275.6787442	83	8.106844224
US22502688_251614710004_S01_GE2-v4_91-BETA_3_1_1.txt	64Orth10255a_8921_FW1	Viral	201.2568938	53	7.652894392	64Orth10255a_8921_RC1	197.2568938	27	7.623931911
US22502688_251614710004_S01_GE2-v4_91-BETA_3_1_1.txt	650uncl11320a_8416_FW1	Viral	267.9738334	82	8.065948324	650uncl11320a_8416_RC1	200.4738334	48	7.647270133
US22502688_251614710004_S01_GE2-v4_91-BETA_3_1_1.txt	651uncl11320a_8846_RC1	Viral	197.1638543	26	7.623251279	651uncl11320a_8846_FW1	198.6638543	35	7.634185597
US22502688_251614710004_S01_GE2-v4_91-BETA_3_1_1.txt	652uncl11320a_8668_RC1	Viral	197.2602576	27	7.623956512	652uncl11320a_8668_FW1	307.5102576	85	8.264490725
US22502688_251614710004_S01_GE2-v4_91-BETA_3_1_1.txt	653Atad114430a_8115_RC1	Viral	203.9551262	63	7.672107958	653Atad114430a_8115_FW1	196.7051262	24	7.619890745
US22502688_251614710004_S01_GE2-v4_91-BETA_3_1_1.txt	654uncl11520a_8662_RC1	Viral	199.8122366	43	7.642501127	654uncl11520a_8662_FW1	199.8122366	43	7.642501127
US22502688_251614710004_S01_GE2-v4_91-BETA_3_1_1.txt	655uncl11520a_8838_RC1	Viral	197.2235124	26	7.623687745	655uncl11520a_8838_FW1	200.2235124	46	7.645467591
US22502688_251614710004_S01_GE2-v4_91-BETA_3_1_1.txt	656uncl11520a_8361_RC1	Viral	245.2601516	80	7.938169042	656uncl11520a_8361_FW1	759.2601516	94	9.568450483
US22502688_251614710004_S01_GE2-v4_91-BETA_3_1_1.txt	657uncl11520a_8797_RC1	Viral	198.8806977	37	7.635759452	657uncl11520a_8797_FW1	197.1306977	26	7.623008644
US22502688_251614710004_S01_GE2-v4_91-BETA_3_1_1.txt	658uncl11552a_8410_RC1	Viral	200.8655233	51	7.65008615	658uncl11552a_8410_FW1	197.3655233	27	7.624726185
US22502688_251614710004_S01_GE2-v4_91-BETA_3_1_1.txt	659uncl11552a_8234_FW1	Viral	201.4709887	55	7.654428299	659uncl11552a_8234_RC1	231.2209887	77	7.853128552
US22502688_251614710004_S01_GE2-v4_91-BETA_3_1_1.txt	65-NM_014439_280_RC1	Viral	199.7394409	43	7.641975428	65-NM_014439_280	203.0727742	61	7.665853022
US22502688_251614710004_S01_GE2-v4_91-BETA_3_1_1.txt	65Orth10255a_8935_RC1	Viral	206.7384898	67	7.691663199	65Orth10255a_8935_FW1	201.2384898	53	7.652762458
US22502688_251614710004_S01_GE2-v4_91-BETA_3_1_1.txt	660uncl11552a_8191_FW1	Viral	196.4853154	23	7.618277685	660uncl11552a_8191_RC1	196.9853154	25	7.621944276
US22502688_251614710004_S01_GE2-v4_91-BETA_3_1_1.txt	662Thog11569a_8428_FW1	Viral	202.4477802	59	7.661406014	662Thog11569a_8428_RC1	196.6977802	24	7.619836866
US22502688_251614710004_S01_GE2-v4_91-BETA_3_1_1.txt	664Orth11575a_8836_RC1	Viral	198.2226507	33	7.630978017	664Orth11575a_8836_FW1	199.4726507	41	7.640047145
US22502688_251614710004_S01_GE2-v4_91-BETA_3_1_1.txt	665Orth11577a_8826_RC1	Viral	201.4263992	54	7.654108967	665Orth11577a_8826_FW1	203.6763992	62	7.670135009
US22502688_251614710004_S01_GE2-v4_91-BETA_3_1_1.txt	666Orth11577a_8251_FW1	Viral	207.965039	68	7.700197207	666Orth11577a_8251_RC1	198.9600565	38	7.636335012
US22502688_251614710004_S01_GE2-v4_91-BETA_3_1_1.txt	667Phle11587a_8235_FW1	Viral	197.3335186	27	7.624492219	667Phle11587a_8235_RC1	197.8335186	30	7.62814307
US22502688_251614710004_S01_GE2-v4_91-BETA_3_1_1.txt	669Phle11588a_8323_FW1	Viral	206.3516632	66	7.688961256	669Phle11588a_8323_RC1	198.8516632	37	7.635548819
US22502688_251614710004_S01_GE2-v4_91-BETA_3_1_1.txt	66-NM_000585_292	Viral	199.2849813	40	7.638689179	66-NM_000585_292_RC1	209.951648	70	7.713913302
US22502688_251614710004_S01_GE2-v4_91-BETA_3_1_1.txt	66Orth10255a_8940_FW1	Viral	199.3466586	40	7.639135614	66Orth10255a_8940_RC1	197.3428478	27	7.624560423
US22502688_251614710004_S01_GE2-v4_91-BETA_3_1_1.txt	670Phle11588a_8755_RC1	Viral	193.6009618	16	7.596942309	670Phle11588a_8755_FW1	193.8509618	16	7.598804083
US22502688_251614710004_S01_GE2-v4_91-BETA_3_1_1.txt	671Phle11588a_8870_RC1	Viral	3116.26586	99	11.6056026	671Phle11588a_8870_FW1	207.7658598	68	7.698814799
US22502688_251614710004_S01_GE2-v4_91-BETA_3_1_1.txt	672Nair11593a_8717_RC1	Viral	165.2303392	9	7.368334805	672Nair11593a_8717_FW1	164.7303392	9	7.363962477
US22502688_251614710004_S01_GE2-v4_91-BETA_3_1_1.txt	673Nair11593a_8129_FW1	Viral	322.7870298	86	8.334438799	673Nair11593a_8129_RC1	221.7870298	75	7.793031188
US22502688_251614710004_S01_GE2-v4_91-BETA_3_1_1.txt	674Nair11593a_8586_RC1	Viral	190.4493118	14	7.573263264	674Nair11593a_8586_FW1	317.6993118	86	8.311518155
US22502688_251614710004_S01_GE2-v4_91-BETA_3_1_1.txt	675Nair11593a_8630_FW1	Viral	199.5572927	42	7.640659192	675Nair11593a_8630_RC1	197.5572927	28	7.626127293
US22502688_251614710004_S01_GE2-v4_91-BETA_3_1_1.txt	676Nair11595a_8160_FW1	Viral	308.6698127	85	8.269920587	676Nair11595a_8160_RC1	252.4198127	81	7.979681343
US22502688_251614710004_S01_GE2-v4_91-BETA_3_1_1.txt	677Hant11599a_8356_RC1	Viral	197.5391276	28	7.625994634	677Hant11599a_8356_FW1	193.0391276	16	7.592749491
US22502688_251614710004_S01_GE2-v4_91-BETA_3_1_1.txt	678Hant11599a_8796_RC1	Viral	195.10342	19	7.608095257	678Hant11599a_8796_FW1	197.10342	26	7.622808999
US22502688_251614710004_S01_GE2-v4_91-BETA_3_1_1.txt	679Hant11599a_8740_FW1	Viral	888.6439785	95	9.795461731	679Hant11599a_8740_RC1	196.8939785	25	7.621275181
US22502688_251614710004_S01_GE2-v4_91-BETA_3_1_1.txt	67-NM_002183_76_RC1	Viral	290.6624846	84	8.183201067	67-NM_002183_76	193.2458179	16	7.594293382
US22502688_251614710004_S01_GE2-v4_91-BETA_3_1_1.txt	67Orth10255a_8946_RC1	Viral	200.9332217	51	7.650572304	67Orth10255a_8946_FW1	201.6832217	56	7.655947259
US22502688_251614710004_S01_GE2-v4_91-BETA_3_1_1.txt	680Hant11599a_8276_FW1	Viral	198.7166004	36	7.634568587	680Hant11599a_8276_RC1	535.7166004	91	9.065326192
US22502688_251614710004_S01_GE2-v4_91-BETA_3_1_1.txt	681Hant11599a_8373_RC1	Viral	196.0521649	21	7.615093762	681Hant11599a_8373_FW1	196.0521649	21	7.615093762
US22502688_251614710004_S01_GE2-v4_91-BETA_3_1_1.txt	682Hant11603a_8404_RC1	Viral	211.0994168	70	7.721778783	682Hant11603a_8404_FW1	224.0994168	76	7.807995084
US22502688_251614710004_S01_GE2-v4_91-BETA_3_1_1.txt	683Hant11603a_8419_FW1	Viral	210.4774956	70	7.717522177	683Hant11603a_8419_RC1	200.4774956	48	7.647296487
US22502688_251614710004_S01_GE2-v4_91-BETA_3_1_1.txt	684Hant11604a_8371_FW1	Viral	198.1709586	32	7.630601745	684Hant11604a_8371_RC1	198.4209586	34	7.632420611
US22502688_251614710004_S01_GE2-v4_91-BETA_3_1_1.txt	685Hant11604a_8256_FW1	Viral	783.0030853	94	9.612874182	685Hant11604a_8256_RC1	197.7530853	30	7.627556394
US22502688_251614710004_S01_GE2-v4_91-BETA_3_1_1.txt	686Hant11604a_8415_FW1	Viral	199.7419087	43	7.641993252	686Hant11604a_8415_RC1	201.2419087	53	7.652786968
US22502688_251614710004_S01_GE2-v4_91-BETA_3_1_1.txt	687Hant11604a_8776_RC1	Viral	199.136433	39	7.637613384	687Hant11604a_8776_FW1	199.136433	39	7.637613384
US22502688_251614710004_S01_GE2-v4_91-BETA_3_1_1.txt	688Hant11608a_8230_FW1	Viral	203.2957864	61	7.667436504	688Hant11608a_8230_RC1	203.5457864	62	7.669209547
US22502688_251614710004_S01_GE2-v4_91-BETA_3_1_1.txt	689Hant11608a_8226_FW1	Viral	199.9062534	44	7.643179793	689Hant11608a_8226_RC1	268.6562534	82	8.069617609
US22502688_251614710004_S01_GE2-v4_91-BETA_3_1_1.txt	68-NM_002182_52	Viral	233.2370365	78	7.865653087	68-NM_002182_52_RC1	199.9037032	44	7.643161388
US22502688_251614710004_S01_GE2-v4_91-BETA_3_1_1.txt	68Orth10255a_8930_FW1	Viral	200.5708627	49	7.647968228	68Orth10255a_8930_RC1	199.8208627	44	7.642563408
US22502688_251614710004_S01_GE2-v4_91-BETA_3_1_1.txt	690Hant11608a_8762_RC1	Viral	401.9551262	89	8.650890639	690Hant11608a_8762_FW1	197.9551262	31	7.629029617
US22502688_251614710004_S01_GE2-v4_91-BETA_3_1_1.txt	691Aren11619a_8529_FW1	Viral	199.9954479	45	7.643823353	691Aren11619a_8529_RC1	201.2454479	53	7.65281234
US22502688_251614710004_S01_GE2-v4_91-BETA_3_1_1.txt	692Aren11620a_8848_RC1	Viral	194.1832971	17	7.601275301	692Aren11620a_8848_FW1	196.1832971	22	7.616058407
US22502688_251614710004_S01_GE2-v4_91-BETA_3_1_1.txt	693Aren11620a_8788_RC1	Viral	197.3589869	27	7.624678405	693Aren11620a_8788_FW1	196.8644174	25	7.621058562
US22502688_251614710004_S01_GE2-v4_91-BETA_3_1_1.txt	694Aren11623a_8769_FW1	Viral	206.8179116	67	7.692217326	694Aren11623a_8769_RC1	233.3179116	78	7.866153256
US22502688_251614710004_S01_GE2-v4_91-BETA_3_1_1.txt	695Aren11623a_8795_RC1	Viral	200.0320203	45	7.644087149	695Aren11623a_8795_FW1	198.5320203	35	7.633227902
US22502688_251614710004_S01_GE2-v4_91-BETA_3_1_1.txt	696Aren11628a_8418_FW1	Viral	198.6017963	35	7.633734862	696Aren11628a_8418_RC1	198.1017963	32	7.630098152
US22502688_251614710004_S01_GE2-v4_91-BETA_3_1_1.txt	697Aren11629a_8581_FW1	Viral	196.1483727	21	7.615801556	697Aren11629a_8581_RC1	201.3983727	54	7.653908216
US22502688_251614710004_S01_GE2-v4_91-BETA_3_1_1.txt	698Beta11633a_8834_RC1	Viral	202.0557489	57	7.658609589	698Beta11633a_8834_FW1	198.8057489	37	7.635215666
US22502688_251614710004_S01_GE2-v4_91-BETA_3_1_1.txt	699Beta11633a_8449_FW1	Viral	220.9728263	75	7.787725158	699Beta11633a_8449_RC1	204.2228263	64	7.674000317
US22502688_251614710004_S01_GE2-v4_91-BETA_3_1_1.txt	69-NM_003153_267_RC1	Viral	407.122587	89	8.669319453	69-NM_003153_267	1064.122587	95	10.05544864
US22502688_251614710004_S01_GE2-v4_91-BETA_3_1_1.txt	69Orth10255a_8918_FW1	Viral	212.6611031	71	7.73241237	69Orth10255a_8918_RC1	293.4111031	85	8.196779655
US22502688_251614710004_S01_GE2-v4_91-BETA_3_1_1.txt	6-NM_014271_42_RC1	Viral	404.4987466	89	8.659991422	6-NM_014271_42	192.7487466	15	7.590577668
US22502688_251614710004_S01_GE2-v4_91-BETA_3_1_1.txt	6Orth10243a_8975_RC1	Viral	312.5458969	86	8.287924253	6Orth10243a_8975_FW1	211.2958969	70	7.723120942
US22502688_251614710004_S01_GE2-v4_91-BETA_3_1_1.txt	700Beta11633a_8525_FW1	Viral	199.1031726	39	7.637372399	700Beta11633a_8525_RC1	199.6031726	42	7.640990841
US22502688_251614710004_S01_GE2-v4_91-BETA_3_1_1.txt	701Beta11633a_8205_FW1	Viral	199.3516632	40	7.639171832	701Beta11633a_8205_RC1	267.1016632	82	8.061245149
US22502688_251614710004_S01_GE2-v4_91-BETA_3_1_1.txt	702Beta11633a_8486_FW1	Viral	197.6920138	29	7.627110781	702Beta11633a_8486_RC1	202.4420138	59	7.661364921
US22502688_251614710004_S01_GE2-v4_91-BETA_3_1_1.txt	703Beta11633a_8396_FW1	Viral	195.9544204	21	7.614374308	703Beta11633a_8396_RC1	202.2044204	58	7.659670726
US22502688_251614710004_S01_GE2-v4_91-BETA_3_1_1.txt	704Beta11633a_8866_RC1	Viral	171.057077	10	7.418333983	704Beta11633a_8866_FW1	169.557077	9	7.405627191
US22502688_251614710004_S01_GE2-v4_91-BETA_3_1_1.txt	705Beta11633a_8240_FW1	Viral	196.450247	23	7.618020172	705Beta11633a_8240_RC1	199.200247	39	7.638075626
US22502688_251614710004_S01_GE2-v4_91-BETA_3_1_1.txt	706Beta11633a_8194_FW1	Viral	290.5463085	84	8.182624314	706Beta11633a_8194_RC1	199.5463085	42	7.64057978
US22502688_251614710004_S01_GE2-v4_91-BETA_3_1_1.txt	707Beta11633a_8548_FW1	Viral	202.8023152	60	7.663930312	707Beta11633a_8548_RC1	201.5523152	55	7.655010545
US22502688_251614710004_S01_GE2-v4_91-BETA_3_1_1.txt	708Spum11641a_8881_RC1	Viral	201.7652218	56	7.656533709	708Spum11641a_8881_FW1	208.7652218	69	7.705737583
US22502688_251614710004_S01_GE2-v4_91-BETA_3_1_1.txt	709Spum11642a_8362_FW1	Viral	195.1850072	19	7.608698429	709Spum11642a_8362_RC1	202.6850072	60	7.663095565
US22502688_251614710004_S01_GE2-v4_91-BETA_3_1_1.txt	70Orth10255a_8965_RC1	Viral	200.2170692	46	7.645421164	70Orth10255a_8965_FW1	421.7170692	89	8.720131606
US22502688_251614710004_S01_GE2-v4_91-BETA_3_1_1.txt	710Spum11642a_8627_RC1	Viral	202.4331558	59	7.661301793	710Spum11642a_8627_FW1	203.6831558	62	7.670182867
US22502688_251614710004_S01_GE2-v4_91-BETA_3_1_1.txt	711Spum11642a_8697_RC1	Viral	1856.316716	97	10.85822716	711Spum11642a_8697_FW1	201.3167163	54	7.653323161
US22502688_251614710004_S01_GE2-v4_91-BETA_3_1_1.txt	713Spum11642a_8736_RC1	Viral	196.6478852	24	7.619470861	713Spum11642a_8736_FW1	197.1478852	26	7.623134424
US22502688_251614710004_S01_GE2-v4_91-BETA_3_1_1.txt	714Lent11647a_8218_FW1	Viral	201.9925825	57	7.658158506	714Lent11647a_8218_RC1	198.9925825	38	7.636570845
US22502688_251614710004_S01_GE2-v4_91-BETA_3_1_1.txt	715Lent11657a_8764_FW1	Viral	761.4992704	94	9.572698844	715Lent11657a_8764_RC1	198.9992704	38	7.636619331
US22502688_251614710004_S01_GE2-v4_91-BETA_3_1_1.txt	716Lent11657a_8598_RC1	Viral	210.2044919	70	7.715649689	716Lent11657a_8598_FW1	206.2044919	66	7.68793195
US22502688_251614710004_S01_GE2-v4_91-BETA_3_1_1.txt	717Lent11660b_8413_FW1	Viral	203.3843364	62	7.668064764	717Lent11660b_8413_RC1	263.3843364	82	8.04102574
US22502688_251614710004_S01_GE2-v4_91-BETA_3_1_1.txt	718Lent11660a_8374_FW1	Viral	200.1567695	46	7.6449866	718Lent11660a_8374_RC1	199.1567695	39	7.637760709
US22502688_251614710004_S01_GE2-v4_91-BETA_3_1_1.txt	719Lent11660a_8200_FW1	Viral	217.3283315	73	7.76373245	719Lent11660a_8200_RC1	210.0783315	70	7.714783553
US22502688_251614710004_S01_GE2-v4_91-BETA_3_1_1.txt	71-NM_000634_276_RC1	Viral	212.0579484	71	7.728314749	71-NM_000634_276	198.4746151	34	7.632810688
US22502688_251614710004_S01_GE2-v4_91-BETA_3_1_1.txt	71Para10258c_8919_FW1	Viral	386.3282118	88	8.593683225	71Para10258c_8919_RC1	181.3282118	11	7.502459593
US22502688_251614710004_S01_GE2-v4_91-BETA_3_1_1.txt	720Lent11660a_8169_FW1	Viral	205.9877606	66	7.686414808	720Lent11660a_8169_RC1	200.9877606	51	7.650963839
US22502688_251614710004_S01_GE2-v4_91-BETA_3_1_1.txt	721Lent11660a_8233_FW1	Viral	199.4025062	41	7.639539732	721Lent11660a_8233_RC1	201.6525062	55	7.655727526
US22502688_251614710004_S01_GE2-v4_91-BETA_3_1_1.txt	724Lent11660a_8162_FW1	Viral	197.3274236	27	7.624447659	724Lent11660a_8162_RC1	195.8274236	20	7.613439004
US22502688_251614710004_S01_GE2-v4_91-BETA_3_1_1.txt	725Lent11660a_8152_FW1	Viral	238.6452514	79	7.898723819	725Lent11660a_8152_RC1	196.3952514	22	7.617616237
US22502688_251614710004_S01_GE2-v4_91-BETA_3_1_1.txt	727Lent11663a_8839_RC1	Viral	201.0815397	52	7.651636831	727Lent11663a_8839_FW1	209.8315397	69	7.713087735
US22502688_251614710004_S01_GE2-v4_91-BETA_3_1_1.txt	728Lent11663a_8127_FW1	Viral	208.0120964	68	7.700523617	728Lent11663a_8127_RC1	199.2620964	40	7.638523497
US22502688_251614710004_S01_GE2-v4_91-BETA_3_1_1.txt	72Para10258a_8929_FW1	Viral	615.3023296	92	9.265151645	72Para10258a_8929_RC1	171.0523296	10	7.418293943
US22502688_251614710004_S01_GE2-v4_91-BETA_3_1_1.txt	730Lent11663a_8369_FW1	Viral	214.566658	72	7.7452821	730Lent11663a_8369_RC1	208.566658	68	7.704364733
US22502688_251614710004_S01_GE2-v4_91-BETA_3_1_1.txt	731Lent11663a_8431_RC1	Viral	200.8278739	51	7.649815712	731Lent11663a_8431_FW1	215.5778739	73	7.752065303
US22502688_251614710004_S01_GE2-v4_91-BETA_3_1_1.txt	732Lent11663b_8807_FW1	Viral	205.9273216	66	7.685991444	732Lent11663b_8807_RC1	199.9273216	44	7.643331831
US22502688_251614710004_S01_GE2-v4_91-BETA_3_1_1.txt	733Lent11663a_8283_FW1	Viral	198.6259424	35	7.633910254	733Lent11663a_8283_RC1	211.1259424	70	7.721960052
US22502688_251614710004_S01_GE2-v4_91-BETA_3_1_1.txt	735Lent11663a_8241_FW1	Viral	207.4657291	68	7.69672923	735Lent11663a_8241_RC1	202.7120437	60	7.663287996
US22502688_251614710004_S01_GE2-v4_91-BETA_3_1_1.txt	736Lent11665a_8725_FW1	Viral	196.0029586	21	7.614731621	736Lent11665a_8725_RC1	199.0088897	38	7.636689067
US22502688_251614710004_S01_GE2-v4_91-BETA_3_1_1.txt	737Lent11665a_8171_FW1	Viral	198.3340632	33	7.631788667	737Lent11665a_8171_RC1	197.0840632	26	7.62266731
US22502688_251614710004_S01_GE2-v4_91-BETA_3_1_1.txt	738Lent11665a_8157_FW1	Viral	214.6169483	72	7.7456202	738Lent11665a_8157_RC1	202.6169483	59	7.662611046
US22502688_251614710004_S01_GE2-v4_91-BETA_3_1_1.txt	739Lent11665a_8341_FW1	Viral	200.4882543	48	7.647373908	739Lent11665a_8341_RC1	200.9882543	52	7.650967383
US22502688_251614710004_S01_GE2-v4_91-BETA_3_1_1.txt	73-NM_001185_157_RC1	Viral	197.67821	29	7.627010042	73-NM_001185_157	198.67821	36	7.634289844
US22502688_251614710004_S01_GE2-v4_91-BETA_3_1_1.txt	73Para10258a_8897_FW1	Viral	195.3265247	19	7.609744065	73Para10258a_8897_RC1	195.5765247	20	7.611589402
US22502688_251614710004_S01_GE2-v4_91-BETA_3_1_1.txt	741Lent11665a_8894_RC1	Viral	196.9563211	25	7.621731909	741Lent11665a_8894_FW1	198.9563211	38	7.636307926
US22502688_251614710004_S01_GE2-v4_91-BETA_3_1_1.txt	742Lent11665a_8158_FW1	Viral	204.0149247	63	7.672530886	742Lent11665a_8158_RC1	248.0149247	80	7.954283129
US22502688_251614710004_S01_GE2-v4_91-BETA_3_1_1.txt	743Lent11665a_8381_FW1	Viral	252.9950647	81	7.982965431	743Lent11665a_8381_RC1	201.9950647	57	7.658176234
US22502688_251614710004_S01_GE2-v4_91-BETA_3_1_1.txt	744Lent11665a_8237_FW1	Viral	203.1316135	61	7.666270974	744Lent11665a_8237_RC1	204.6316135	64	7.676885234
US22502688_251614710004_S01_GE2-v4_91-BETA_3_1_1.txt	745Lent11665a_8365_FW1	Viral	202.0765147	57	7.658757851	745Lent11665a_8365_RC1	199.8265147	44	7.642604215
US22502688_251614710004_S01_GE2-v4_91-BETA_3_1_1.txt	746Lent11741a_8840_RC1	Viral	197.2654645	27	7.623994594	746Lent11741a_8840_FW1	199.0154645	38	7.63673673
US22502688_251614710004_S01_GE2-v4_91-BETA_3_1_1.txt	747Lent11741a_8175_FW1	Viral	201.2317089	53	7.652713844	747Lent11741a_8175_RC1	198.2317089	33	7.631043942
US22502688_251614710004_S01_GE2-v4_91-BETA_3_1_1.txt	748Lent11741a_8146_FW1	Viral	202.6487488	60	7.662837457	748Lent11741a_8146_RC1	199.8987488	44	7.643125632
US22502688_251614710004_S01_GE2-v4_91-BETA_3_1_1.txt	749Lent11741a_8223_FW1	Viral	199.2025619	39	7.638092391	749Lent11741a_8223_RC1	196.2025619	22	7.616200069
US22502688_251614710004_S01_GE2-v4_91-BETA_3_1_1.txt	74Para10258a_8922_RC1	Viral	168.997803	9	7.400860681	74Para10258a_8922_FW1	239.247803	79	7.902361867
US22502688_251614710004_S01_GE2-v4_91-BETA_3_1_1.txt	751Lent11741a_8328_RC1	Viral	200.7487134	50	7.649246931	751Lent11741a_8328_FW1	202.2487134	58	7.659986715
US22502688_251614710004_S01_GE2-v4_91-BETA_3_1_1.txt	752Lent11741a_8170_FW1	Viral	198.3408486	33	7.631838023	752Lent11741a_8170_RC1	198.8408486	37	7.635470355
US22502688_251614710004_S01_GE2-v4_91-BETA_3_1_1.txt	753Lent11741a_8390_FW1	Viral	201.1577833	53	7.652183751	753Lent11741a_8390_RC1	201.4077833	54	7.653975627
US22502688_251614710004_S01_GE2-v4_91-BETA_3_1_1.txt	754Lent11741a_8277_FW1	Viral	394.0285455	89	8.62215634	754Lent11741a_8277_RC1	211.5285455	71	7.724708556
US22502688_251614710004_S01_GE2-v4_91-BETA_3_1_1.txt	755Lent11741a_8133_FW1	Viral	222.0022146	75	7.794430258	755Lent11741a_8133_RC1	204.0022146	63	7.672441003
US22502688_251614710004_S01_GE2-v4_91-BETA_3_1_1.txt	756Beta11746a_8887_RC1	Viral	260.4130058	82	8.024657692	756Beta11746a_8887_FW1	192.4130058	15	7.588062508
US22502688_251614710004_S01_GE2-v4_91-BETA_3_1_1.txt	757Beta11746a_8130_FW1	Viral	197.6106437	29	7.626516845	757Beta11746a_8130_RC1	217.8606437	73	7.767261788
US22502688_251614710004_S01_GE2-v4_91-BETA_3_1_1.txt	758Beta11746a_8778_RC1	Viral	192.9892554	15	7.592376718	758Beta11746a_8778_FW1	192.2392554	15	7.586759155
US22502688_251614710004_S01_GE2-v4_91-BETA_3_1_1.txt	759Beta11746a_8136_FW1	Viral	195.3442604	19	7.609875056	759Beta11746a_8136_RC1	203.8326177	63	7.671241123
US22502688_251614710004_S01_GE2-v4_91-BETA_3_1_1.txt	75-NM_001558_92_RC1	Viral	197.7003677	29	7.627171744	75-NM_001558_92	211.0337011	70	7.721329599
US22502688_251614710004_S01_GE2-v4_91-BETA_3_1_1.txt	75Para10258a_8926_FW1	Viral	259.0267737	81	8.016957416	75Para10258a_8926_RC1	196.0267737	21	7.614906904
US22502688_251614710004_S01_GE2-v4_91-BETA_3_1_1.txt	760Beta11746a_8558_FW1	Viral	115.820915	5	6.855751989	760Beta11746a_8558_RC1	117.070915	5	6.871238888
US22502688_251614710004_S01_GE2-v4_91-BETA_3_1_1.txt	761Beta11746a_8461_FW1	Viral	199.3836752	41	7.639403482	761Beta11746a_8461_RC1	206.8836752	67	7.692675999
US22502688_251614710004_S01_GE2-v4_91-BETA_3_1_1.txt	762Beta11746a_8867_RC1	Viral	197.3969574	27	7.624955943	762Beta11746a_8867_FW1	206.3969574	66	7.689277893
US22502688_251614710004_S01_GE2-v4_91-BETA_3_1_1.txt	763Gamm11768a_8559_FW1	Viral	195.138531	19	7.608354863	763Gamm11768a_8559_RC1	209.388531	69	7.710038612
US22502688_251614710004_S01_GE2-v4_91-BETA_3_1_1.txt	764Gamm11768a_8137_FW1	Viral	191.8296008	15	7.583681546	764Gamm11768a_8137_RC1	199.3296008	40	7.639012159
US22502688_251614710004_S01_GE2-v4_91-BETA_3_1_1.txt	765Gamm11768a_8544_RC1	Viral	321.3271523	86	8.327899084	765Gamm11768a_8544_FW1	199.5771523	42	7.640802759
US22502688_251614710004_S01_GE2-v4_91-BETA_3_1_1.txt	766Gamm11768a_8298_FW1	Viral	187.1021349	13	7.54768221	766Gamm11768a_8298_RC1	183.7047366	12	7.521245015
US22502688_251614710004_S01_GE2-v4_91-BETA_3_1_1.txt	767Gamm11768a_8490_FW1	Viral	185.4369792	12	7.53478516	767Gamm11768a_8490_RC1	185.6869792	12	7.536728844
US22502688_251614710004_S01_GE2-v4_91-BETA_3_1_1.txt	768Gamm11768a_8441_RC1	Viral	202.0561034	57	7.658612121	768Gamm11768a_8441_FW1	631.3061034	93	9.302195889
US22502688_251614710004_S01_GE2-v4_91-BETA_3_1_1.txt	769Gamm11768a_8830_RC1	Viral	195.7962321	20	7.613209191	769Gamm11768a_8830_FW1	195.0462321	18	7.607672318
US22502688_251614710004_S01_GE2-v4_91-BETA_3_1_1.txt	76-NM_000584_148_RC1	Viral	237.9198591	79	7.894331888	76-NM_000584_148	199.0865258	39	7.637251772
US22502688_251614710004_S01_GE2-v4_91-BETA_3_1_1.txt	76Para10258a_8966_RC1	Viral	1759.813573	97	10.78120689	76Para10258a_8966_FW1	12.56357339	1	3.651174956
US22502688_251614710004_S01_GE2-v4_91-BETA_3_1_1.txt	770Gamm11768a_8478_FW1	Viral	6000.575884	100	12.55088525	770Gamm11768a_8478_RC1	62.32588359	2	5.961759526
US22502688_251614710004_S01_GE2-v4_91-BETA_3_1_1.txt	771Gamm11768a_8667_FW1	Viral	342.2648357	87	8.418969267	771Gamm11768a_8667_RC1	1417.764836	96	10.46940254
US22502688_251614710004_S01_GE2-v4_91-BETA_3_1_1.txt	772Gamm11768a_8457_RC1	Viral	234.7473702	78	7.874965186	772Gamm11768a_8457_FW1	212.2473702	71	7.729602869
US22502688_251614710004_S01_GE2-v4_91-BETA_3_1_1.txt	773Gamm11768a_8582_RC1	Viral	177.2379272	11	7.469543549	773Gamm11768a_8582_FW1	294.2379272	85	8.200839411
US22502688_251614710004_S01_GE2-v4_91-BETA_3_1_1.txt	774Mama11786a_8637_RC1	Viral	209.0760462	69	7.707883972	774Mama11786a_8637_FW1	257.0760462	81	8.006051379
US22502688_251614710004_S01_GE2-v4_91-BETA_3_1_1.txt	775Mama11786a_8479_RC1	Viral	135.9792428	6	7.087242632	775Mama11786a_8479_FW1	133.7292428	6	7.063171167
US22502688_251614710004_S01_GE2-v4_91-BETA_3_1_1.txt	778Mama11786a_8783_RC1	Viral	195.0486971	18	7.607690551	778Mama11786a_8783_FW1	196.0486971	21	7.615068243
US22502688_251614710004_S01_GE2-v4_91-BETA_3_1_1.txt	77Para10258a_8937_FW1	Viral	211.397223	70	7.723812615	77Para10258a_8937_RC1	232.897223	78	7.863549627
US22502688_251614710004_S01_GE2-v4_91-BETA_3_1_1.txt	784Mama11786a_8495_FW1	Viral	198.02749	31	7.629556907	784Mama11786a_8495_RC1	200.27749	47	7.645856469
US22502688_251614710004_S01_GE2-v4_91-BETA_3_1_1.txt	786Mama11795a_8636_RC1	Viral	184.3877811	12	7.526599245	786Mama11795a_8636_FW1	222.6377811	75	7.798554625
US22502688_251614710004_S01_GE2-v4_91-BETA_3_1_1.txt	78-NM_002187_183	Viral	200.5133743	48	7.647554658	78-NM_002187_183_RC1	197.8467077	30	7.628239248
US22502688_251614710004_S01_GE2-v4_91-BETA_3_1_1.txt	78Para10258a_8951_RC1	Viral	76.40101515	3	6.255519902	78Para10258a_8951_FW1	10150.40102	100	13.30924911
US22502688_251614710004_S01_GE2-v4_91-BETA_3_1_1.txt	790Mama11795a_8480_FW1	Viral	714.7070254	93	9.48120816	790Mama11795a_8480_RC1	169.9570254	9	7.409026189
US22502688_251614710004_S01_GE2-v4_91-BETA_3_1_1.txt	792Mama11795a_8673_FW1	Viral	64.11993324	2	6.002701018	792Mama11795a_8673_RC1	39.11993324	1	5.289832003
US22502688_251614710004_S01_GE2-v4_91-BETA_3_1_1.txt	794Mama11795a_8657_FW1	Viral	202.0778739	57	7.658767555	794Mama11795a_8657_RC1	221.8278739	75	7.793296849
US22502688_251614710004_S01_GE2-v4_91-BETA_3_1_1.txt	796Mama11840a_8600_RC1	Viral	199.4027299	41	7.639541351	796Mama11840a_8600_FW1	196.6527299	24	7.619506403
US22502688_251614710004_S01_GE2-v4_91-BETA_3_1_1.txt	797Mama11840a_8442_FW1	Viral	167.9149316	9	7.391586715	797Mama11840a_8442_RC1	179.9149316	11	7.491171114
US22502688_251614710004_S01_GE2-v4_91-BETA_3_1_1.txt	799Mama11840a_8464_FW1	Viral	194.8496084	18	7.606217222	799Mama11840a_8464_RC1	585.5996084	92	9.193770779
US22502688_251614710004_S01_GE2-v4_91-BETA_3_1_1.txt	79-NM_000588_156	Viral	203.0840632	61	7.66593322	79-NM_000588_156_RC1	198.3340632	33	7.631788667
US22502688_251614710004_S01_GE2-v4_91-BETA_3_1_1.txt	79Para10258a_8958_RC1	Viral	27.46669864	1	4.779611611	79Para10258a_8958_FW1	27.46669864	1	4.779611611
US22502688_251614710004_S01_GE2-v4_91-BETA_3_1_1.txt	7-M22005_146_FW1	Viral	196.5092286	23	7.618453256	7-M22005_146_RC1	196.0092286	21	7.614777771
US22502688_251614710004_S01_GE2-v4_91-BETA_3_1_1.txt	7Orth10243a_8973_RC1	Viral	198.1638543	32	7.630550024	7Orth10243a_8973_FW1	201.1638543	53	7.652227291
US22502688_251614710004_S01_GE2-v4_91-BETA_3_1_1.txt	800Mama11840a_8746_RC1	Viral	443.598831	90	8.793111753	800Mama11840a_8746_FW1	738.348831	94	9.528158765
US22502688_251614710004_S01_GE2-v4_91-BETA_3_1_1.txt	801Mama11840a_8448_RC1	Viral	203.2010587	61	7.666764108	801Mama11840a_8448_FW1	201.9510587	57	7.657861899
US22502688_251614710004_S01_GE2-v4_91-BETA_3_1_1.txt	802Mama11840a_8528_RC1	Viral	180.0214679	11	7.492025151	802Mama11840a_8528_FW1	1605.271468	97	10.64860158
US22502688_251614710004_S01_GE2-v4_91-BETA_3_1_1.txt	803Mama11840a_8879_RC1	Viral	164.7134092	9	7.363814198	803Mama11840a_8879_FW1	162.2134092	8	7.341749273
US22502688_251614710004_S01_GE2-v4_91-BETA_3_1_1.txt	804Mama11840a_8453_FW1	Viral	118.992585	5	6.894727865	804Mama11840a_8453_RC1	132.742585	6	7.052487465
US22502688_251614710004_S01_GE2-v4_91-BETA_3_1_1.txt	805Mama11840a_8417_FW1	Viral	792.2044204	94	9.629728941	805Mama11840a_8417_RC1	193.9544204	17	7.599573847
[truncated: 243,094 more rows]
