# Supplementary material for: Nonparametric methods for the analysis of single-color pathogen microarrays
Source: BMC Bioinformatics. 2010 Jun 28;11:354. doi: 10.1186/1471-2105-11-354 (PMC2909221; doi:10.1186/1471-2105-11-354)
Supplement: Additional File 9 — Fluorescent signal data used in table 3. Compressed file in CSV format containing a table of signal values where probe reverse complements and replicates are in rows. Data is corrected for probe sequence composition using a Lowess fit. [file 1471-2105-11-354-S9.ZIP › Table3-SignalData-No_GC_Correction.csv]

Filename	ProbeID	ProbeType	Signal	SignalPercentile	Log2Signal	RevCompProbeID	RevCompSignal	RevCompSignalPercentile	RevCompLog2Signal
US22502688_251614710004_S01_GE2-v4_91-BETA_3_1_1.txt	0000_HSK:FruitFly-CytochromeB	HumanControl	10	58	3.321928095
US22502688_251614710004_S01_GE2-v4_91-BETA_3_1_1.txt	0000000_pCR2.1	pCR2.1	5.5	43	2.459431619	0000000_pCR2.1rc	3.5	23	1.807354922
US22502688_251614710004_S01_GE2-v4_91-BETA_3_1_1.txt	0000001_pCR2.1rc	pCR2.1	13	62	3.700439718	0000001_pCR2.1	13	62	3.700439718
US22502688_251614710004_S01_GE2-v4_91-BETA_3_1_1.txt	0000002_pCR2.1	pCR2.1	2	8	1	0000002_pCR2.1rc	6	45	2.584962501
US22502688_251614710004_S01_GE2-v4_91-BETA_3_1_1.txt	0000003_pCR2.1	pCR2.1	3	18	1.584962501	0000003_pCR2.1rc	5.5	43	2.459431619
US22502688_251614710004_S01_GE2-v4_91-BETA_3_1_1.txt	0000004_pCR2.1rc	pCR2.1	8	53	3	0000004_pCR2.1	4.5	34	2.169925001
US22502688_251614710004_S01_GE2-v4_91-BETA_3_1_1.txt	0000005_pCR2.1rc	pCR2.1	13	62	3.700439718	0000005_pCR2.1	2	9	1
US22502688_251614710004_S01_GE2-v4_91-BETA_3_1_1.txt	0000006_pCR2.1	pCR2.1	6	45	2.584962501	0000006_pCR2.1rc	59	78	5.882643049
US22502688_251614710004_S01_GE2-v4_91-BETA_3_1_1.txt	0000007_pCR2.1	pCR2.1	28	71	4.807354922	0000007_pCR2.1rc	2	6	1
US22502688_251614710004_S01_GE2-v4_91-BETA_3_1_1.txt	0000008_pCR2.1rc	pCR2.1	25	70	4.64385619	0000008_pCR2.1	2	6	1
US22502688_251614710004_S01_GE2-v4_91-BETA_3_1_1.txt	0000009_pCR2.1rc	pCR2.1	17	66	4.087462841	0000009_pCR2.1	425	92	8.731319031
US22502688_251614710004_S01_GE2-v4_91-BETA_3_1_1.txt	0000010_pCR2.1rc	pCR2.1	117	84	6.87036472	0000010_pCR2.1	70	80	6.129283017
US22502688_251614710004_S01_GE2-v4_91-BETA_3_1_1.txt	0000011_pCR2.1rc	pCR2.1	651.5	94	9.347621369	0000011_pCR2.1	2458	98	11.2632692
US22502688_251614710004_S01_GE2-v4_91-BETA_3_1_1.txt	0000012_pCR2.1	pCR2.1	7	51	2.807354922	0000012_pCR2.1rc	2	6	1
US22502688_251614710004_S01_GE2-v4_91-BETA_3_1_1.txt	0000013_pCR2.1	pCR2.1	222	88	7.794415866	0000013_pCR2.1rc	3248	99	11.66533592
US22502688_251614710004_S01_GE2-v4_91-BETA_3_1_1.txt	0000014_pCR2.1	pCR2.1	10	58	3.321928095	0000014_pCR2.1rc	5	40	2.321928095
US22502688_251614710004_S01_GE2-v4_91-BETA_3_1_1.txt	0000016_pCR2.1	pCR2.1	19	67	4.247927513	0000016_pCR2.1rc	9	55	3.169925001
US22502688_251614710004_S01_GE2-v4_91-BETA_3_1_1.txt	0000018_pCR2.1rc	pCR2.1	6	46	2.584962501	0000018_pCR2.1	3.5	24	1.807354922
US22502688_251614710004_S01_GE2-v4_91-BETA_3_1_1.txt	0000019_pCR2.1	pCR2.1	5	40	2.321928095	0000019_pCR2.1rc	2	4	1
US22502688_251614710004_S01_GE2-v4_91-BETA_3_1_1.txt	0000020_pCR2.1rc	pCR2.1	2	5	1	0000020_pCR2.1	4	32	2
US22502688_251614710004_S01_GE2-v4_91-BETA_3_1_1.txt	0000021_pCR2.1rc	pCR2.1	3	17	1.584962501	0000021_pCR2.1	4.5	35	2.169925001
US22502688_251614710004_S01_GE2-v4_91-BETA_3_1_1.txt	0000022_pCR2.1	pCR2.1	6	46	2.584962501	0000022_pCR2.1rc	7	49	2.807354922
US22502688_251614710004_S01_GE2-v4_91-BETA_3_1_1.txt	0000023_pCR2.1rc	pCR2.1	158	86	7.303780748	0000023_pCR2.1	819	95	9.677719642
US22502688_251614710004_S01_GE2-v4_91-BETA_3_1_1.txt	0000024_pCR2.1	pCR2.1	17	66	4.087462841	0000024_pCR2.1rc	433.5	92	8.759888183
US22502688_251614710004_S01_GE2-v4_91-BETA_3_1_1.txt	0001_HSK:FruitFly-CytochromeB	HumanControl	289	90	8.174925683
US22502688_251614710004_S01_GE2-v4_91-BETA_3_1_1.txt	0002_HSK:FruitFly-CytochromeB	HumanControl	2	1	1
US22502688_251614710004_S01_GE2-v4_91-BETA_3_1_1.txt	0003_HSK:FruitFly-CytochromeB	HumanControl	3.5	24	1.807354922
US22502688_251614710004_S01_GE2-v4_91-BETA_3_1_1.txt	0004_HSK:Chicken-CytochromeB	HumanControl	89	82	6.475733431
US22502688_251614710004_S01_GE2-v4_91-BETA_3_1_1.txt	0005_HSK:Chicken-CytochromeB	HumanControl	7	50	2.807354922
US22502688_251614710004_S01_GE2-v4_91-BETA_3_1_1.txt	0006_HSK:Rabbit-CytochromeB	HumanControl	348.5	91	8.445014846
US22502688_251614710004_S01_GE2-v4_91-BETA_3_1_1.txt	0007_HSK:Rabbit-CytochromeB	HumanControl	89	82	6.475733431
US22502688_251614710004_S01_GE2-v4_91-BETA_3_1_1.txt	0008_HSK:Human-CytochromeB	HumanControl	177.5	87	7.471675214
US22502688_251614710004_S01_GE2-v4_91-BETA_3_1_1.txt	0009_HSK:Human-CytochromeB	HumanControl	343	91	8.422064766
US22502688_251614710004_S01_GE2-v4_91-BETA_3_1_1.txt	0010_HSK:Human-CytochromeB	HumanControl	702.5	94	9.456354415
US22502688_251614710004_S01_GE2-v4_91-BETA_3_1_1.txt	0011_HSK:Pig-CytochromeB	HumanControl	2258	98	11.14082977
US22502688_251614710004_S01_GE2-v4_91-BETA_3_1_1.txt	0012_HSK:Pig-CytochromeB	HumanControl	5.5	43	2.459431619
US22502688_251614710004_S01_GE2-v4_91-BETA_3_1_1.txt	0013_HSK:Pig-CytochromeB	HumanControl	1251	96	10.28886607
US22502688_251614710004_S01_GE2-v4_91-BETA_3_1_1.txt	0014_HSK:Cow-CytochromeB	HumanControl	68.5	80	6.098032083
US22502688_251614710004_S01_GE2-v4_91-BETA_3_1_1.txt	0015_HSK:Cow-CytochromeB	HumanControl	59	79	5.882643049
US22502688_251614710004_S01_GE2-v4_91-BETA_3_1_1.txt	0016_HSK:Hamster-CytochromeB	HumanControl	32	73	5
US22502688_251614710004_S01_GE2-v4_91-BETA_3_1_1.txt	0017_HSK:Hamster-CytochromeB	HumanControl	1561	97	10.60825482
US22502688_251614710004_S01_GE2-v4_91-BETA_3_1_1.txt	0018_HSK:Mouse-CytochromeB	HumanControl	13	62	3.700439718
US22502688_251614710004_S01_GE2-v4_91-BETA_3_1_1.txt	0019_HSK:Mouse-CytochromeB	HumanControl	571	93	9.157346935
US22502688_251614710004_S01_GE2-v4_91-BETA_3_1_1.txt	0020_HSK:Mouse-CytochromeB	HumanControl	101	83	6.658211483
US22502688_251614710004_S01_GE2-v4_91-BETA_3_1_1.txt	0021_HSK:Rat-CytochromeB	HumanControl	24.5	70	4.614709844
US22502688_251614710004_S01_GE2-v4_91-BETA_3_1_1.txt	0022_HSK:Rat-CytochromeB	HumanControl	19	67	4.247927513
US22502688_251614710004_S01_GE2-v4_91-BETA_3_1_1.txt	0023_HSK:Zebrafish-CytochromeB	HumanControl	3	19	1.584962501
US22502688_251614710004_S01_GE2-v4_91-BETA_3_1_1.txt	0024_HSK:Zebrafish-CytochromeB	HumanControl	7.5	51	2.906890596
US22502688_251614710004_S01_GE2-v4_91-BETA_3_1_1.txt	0025_HSK:Zebrafish-CytochromeB	HumanControl	912	95	9.832890014
US22502688_251614710004_S01_GE2-v4_91-BETA_3_1_1.txt	0026_HSK:Carp-CytochromeB	HumanControl	4	30	2
US22502688_251614710004_S01_GE2-v4_91-BETA_3_1_1.txt	0027_HSK:Carp-CytochromeB	HumanControl	8	54	3
US22502688_251614710004_S01_GE2-v4_91-BETA_3_1_1.txt	0028_HSK:Carp-CytochromeB	HumanControl	477.5	93	8.899356923
US22502688_251614710004_S01_GE2-v4_91-BETA_3_1_1.txt	0029_HSK:Trout-CytochromeB	HumanControl	109	83	6.768184325
US22502688_251614710004_S01_GE2-v4_91-BETA_3_1_1.txt	0030_HSK:Trout-CytochromeB	HumanControl	7	49	2.807354922
US22502688_251614710004_S01_GE2-v4_91-BETA_3_1_1.txt	0031_HSK:Trout-CytochromeB	HumanControl	2	8	1
US22502688_251614710004_S01_GE2-v4_91-BETA_3_1_1.txt	0032_HSK:Flounder-CytochromeB	HumanControl	10	58	3.321928095
US22502688_251614710004_S01_GE2-v4_91-BETA_3_1_1.txt	0033_HSK:Flounder-CytochromeB	HumanControl	100.5	83	6.651051691
US22502688_251614710004_S01_GE2-v4_91-BETA_3_1_1.txt	0034_HSK:Flounder-CytochromeB	HumanControl	266	89	8.055282436
US22502688_251614710004_S01_GE2-v4_91-BETA_3_1_1.txt	0035_HSK:Trout-GAPDH	HumanControl	2	7	1
US22502688_251614710004_S01_GE2-v4_91-BETA_3_1_1.txt	0036_HSK:Trout-GAPDH	HumanControl	4	29	2
US22502688_251614710004_S01_GE2-v4_91-BETA_3_1_1.txt	0037_HSK:Trout-GAPDH	HumanControl	2.5	12	1.321928095
US22502688_251614710004_S01_GE2-v4_91-BETA_3_1_1.txt	0038_HSK:Trout-GAPDH	HumanControl	85	81	6.409390936
US22502688_251614710004_S01_GE2-v4_91-BETA_3_1_1.txt	0039_HSK:Trout-GAPDH	HumanControl	38	74	5.247927513
US22502688_251614710004_S01_GE2-v4_91-BETA_3_1_1.txt	0040_HSK:Human-GAPDH	HumanControl	4	31	2
US22502688_251614710004_S01_GE2-v4_91-BETA_3_1_1.txt	0041_HSK:Human-GAPDH	HumanControl	179	87	7.483815777
US22502688_251614710004_S01_GE2-v4_91-BETA_3_1_1.txt	0042_HSK:Human-GAPDH	HumanControl	595	94	9.216745858
US22502688_251614710004_S01_GE2-v4_91-BETA_3_1_1.txt	0043_HSK:Human-GAPDH	HumanControl	2	1	1
US22502688_251614710004_S01_GE2-v4_91-BETA_3_1_1.txt	0044_HSK:Human-GAPDH	HumanControl	5.5	42	2.459431619
US22502688_251614710004_S01_GE2-v4_91-BETA_3_1_1.txt	0045_HSK:FruitFly-GAPDH	HumanControl	10	58	3.321928095
US22502688_251614710004_S01_GE2-v4_91-BETA_3_1_1.txt	0046_HSK:FruitFly-GAPDH	HumanControl	11.5	60	3.523561956
US22502688_251614710004_S01_GE2-v4_91-BETA_3_1_1.txt	0047_HSK:FruitFly-GAPDH	HumanControl	2.5	12	1.321928095
US22502688_251614710004_S01_GE2-v4_91-BETA_3_1_1.txt	0048_HSK:FruitFly-GAPDH	HumanControl	1033	96	10.01262454
US22502688_251614710004_S01_GE2-v4_91-BETA_3_1_1.txt	0049_HSK:Midge-Hemoglobin	HumanControl	33.5	73	5.06608919
US22502688_251614710004_S01_GE2-v4_91-BETA_3_1_1.txt	0050_HSK:Midge-Hemoglobin	HumanControl	19	67	4.247927513
US22502688_251614710004_S01_GE2-v4_91-BETA_3_1_1.txt	0051_HSK:Midge-Hemoglobin	HumanControl	5.5	43	2.459431619
US22502688_251614710004_S01_GE2-v4_91-BETA_3_1_1.txt	0052_HSK:Midge-Hemoglobin	HumanControl	4.5	35	2.169925001
US22502688_251614710004_S01_GE2-v4_91-BETA_3_1_1.txt	0053_HSK:Mouse-Hemoglobin	HumanControl	5.5	43	2.459431619
US22502688_251614710004_S01_GE2-v4_91-BETA_3_1_1.txt	0054_HSK:Mouse-Hemoglobin	HumanControl	2	8	1
US22502688_251614710004_S01_GE2-v4_91-BETA_3_1_1.txt	0055_HSK:Mouse-Hemoglobin	HumanControl	6	45	2.584962501
US22502688_251614710004_S01_GE2-v4_91-BETA_3_1_1.txt	0056_HSK:Mouse-Hemoglobin	HumanControl	2	3	1
US22502688_251614710004_S01_GE2-v4_91-BETA_3_1_1.txt	0057_HSK:Mouse-Hemoglobin	HumanControl	6.5	47	2.700439718
US22502688_251614710004_S01_GE2-v4_91-BETA_3_1_1.txt	0058_HSK:Frog-Hemoglobin	HumanControl	7	51	2.807354922
US22502688_251614710004_S01_GE2-v4_91-BETA_3_1_1.txt	0059_HSK:Frog-Hemoglobin	HumanControl	2.5	13	1.321928095
US22502688_251614710004_S01_GE2-v4_91-BETA_3_1_1.txt	0060_HSK:Frog-Hemoglobin	HumanControl	2	4	1
US22502688_251614710004_S01_GE2-v4_91-BETA_3_1_1.txt	0061_HSK:Frog-Hemoglobin	HumanControl	3.5	24	1.807354922
US22502688_251614710004_S01_GE2-v4_91-BETA_3_1_1.txt	0062_HSK:Frog-Hemoglobin	HumanControl	6.5	48	2.700439718
US22502688_251614710004_S01_GE2-v4_91-BETA_3_1_1.txt	0063_HSK:Goat-Hemoglobin	HumanControl	15	64	3.906890596
US22502688_251614710004_S01_GE2-v4_91-BETA_3_1_1.txt	0064_HSK:Goat-Hemoglobin	HumanControl	4271.5	99	12.06052707
US22502688_251614710004_S01_GE2-v4_91-BETA_3_1_1.txt	0065_HSK:Goat-Hemoglobin	HumanControl	144.5	86	7.174925683
US22502688_251614710004_S01_GE2-v4_91-BETA_3_1_1.txt	0066_HSK:Goat-Hemoglobin	HumanControl	2	1	1
US22502688_251614710004_S01_GE2-v4_91-BETA_3_1_1.txt	0067_HSK:Goat-Hemoglobin	HumanControl	4728	100	12.20701432
US22502688_251614710004_S01_GE2-v4_91-BETA_3_1_1.txt	0068_HSK:Horse-Hemoglobin	HumanControl	2	9	1
US22502688_251614710004_S01_GE2-v4_91-BETA_3_1_1.txt	0069_HSK:Horse-Hemoglobin	HumanControl	2142.5	98	11.06507949
US22502688_251614710004_S01_GE2-v4_91-BETA_3_1_1.txt	0070_HSK:Horse-Hemoglobin	HumanControl	7590.5	100	12.88997921
US22502688_251614710004_S01_GE2-v4_91-BETA_3_1_1.txt	0071_HSK:Horse-Hemoglobin	HumanControl	346	91	8.434628228
US22502688_251614710004_S01_GE2-v4_91-BETA_3_1_1.txt	0072_HSK:Horse-Hemoglobin	HumanControl	1498.5	97	10.54930337
US22502688_251614710004_S01_GE2-v4_91-BETA_3_1_1.txt	0073_HSK:Frog-Hemoglobin	HumanControl	6	45	2.584962501
US22502688_251614710004_S01_GE2-v4_91-BETA_3_1_1.txt	0074_HSK:Frog-Hemoglobin	HumanControl	4	32	2
US22502688_251614710004_S01_GE2-v4_91-BETA_3_1_1.txt	0075_HSK:Frog-Hemoglobin	HumanControl	3	17	1.584962501
US22502688_251614710004_S01_GE2-v4_91-BETA_3_1_1.txt	0076_HSK:Frog-Hemoglobin	HumanControl	1888	98	10.88264305
US22502688_251614710004_S01_GE2-v4_91-BETA_3_1_1.txt	0077_HSK:Frog-Hemoglobin	HumanControl	34.5	74	5.108524457
US22502688_251614710004_S01_GE2-v4_91-BETA_3_1_1.txt	0078_HSK:Newt-Hemoglobin	HumanControl	6	45	2.584962501
US22502688_251614710004_S01_GE2-v4_91-BETA_3_1_1.txt	0079_HSK:Newt-Hemoglobin	HumanControl	16	65	4
US22502688_251614710004_S01_GE2-v4_91-BETA_3_1_1.txt	0080_HSK:Newt-Hemoglobin	HumanControl	4.5	36	2.169925001
US22502688_251614710004_S01_GE2-v4_91-BETA_3_1_1.txt	0081_HSK:Newt-Hemoglobin	HumanControl	40.5	75	5.339850003
US22502688_251614710004_S01_GE2-v4_91-BETA_3_1_1.txt	0082_HSK:Newt-Hemoglobin	HumanControl	11	59	3.459431619
US22502688_251614710004_S01_GE2-v4_91-BETA_3_1_1.txt	0083_HSK:Zebrafish-Histone	HumanControl	2	5	1
US22502688_251614710004_S01_GE2-v4_91-BETA_3_1_1.txt	0084_HSK:Zebrafish-HistoneH4	HumanControl	13	62	3.700439718
US22502688_251614710004_S01_GE2-v4_91-BETA_3_1_1.txt	0085_HSK:Zebrafish-HistoneH4	HumanControl	36.5	74	5.189824559
US22502688_251614710004_S01_GE2-v4_91-BETA_3_1_1.txt	0086_HSK:Frog-Histone	HumanControl	334.5	91	8.385862401
US22502688_251614710004_S01_GE2-v4_91-BETA_3_1_1.txt	0087_HSK:Frog-HistoneH2A	HumanControl	27.5	71	4.781359714
US22502688_251614710004_S01_GE2-v4_91-BETA_3_1_1.txt	0088_HSK:Frog-HistoneH2A	HumanControl	3123.5	99	11.60894781
US22502688_251614710004_S01_GE2-v4_91-BETA_3_1_1.txt	0089_HSK:FruitFly-Histone	HumanControl	137.5	85	7.103287808
US22502688_251614710004_S01_GE2-v4_91-BETA_3_1_1.txt	0090_HSK:FruitFly-Histone	HumanControl	2	4	1
US22502688_251614710004_S01_GE2-v4_91-BETA_3_1_1.txt	0091_HSK:FruitFly-Histone	HumanControl	31	72	4.95419631
US22502688_251614710004_S01_GE2-v4_91-BETA_3_1_1.txt	0092_HSK:Human-Histone	HumanControl	24.5	70	4.614709844
US22502688_251614710004_S01_GE2-v4_91-BETA_3_1_1.txt	0093_HSK:Human-HistoneH2A	HumanControl	112	84	6.807354922
US22502688_251614710004_S01_GE2-v4_91-BETA_3_1_1.txt	0094_HSK:Human-HistoneH2A	HumanControl	44.5	76	5.475733431
US22502688_251614710004_S01_GE2-v4_91-BETA_3_1_1.txt	0095_HSK:Anopheles-Histone	HumanControl	126	85	6.977279923
US22502688_251614710004_S01_GE2-v4_91-BETA_3_1_1.txt	0096_HSK:Anopheles-Histone	HumanControl	268	90	8.06608919
US22502688_251614710004_S01_GE2-v4_91-BETA_3_1_1.txt	0097_HSK:Anopheles-Histone	HumanControl	5	40	2.321928095
US22502688_251614710004_S01_GE2-v4_91-BETA_3_1_1.txt	0098_HSK:Mouse-Histone	HumanControl	78.5	81	6.294620749
US22502688_251614710004_S01_GE2-v4_91-BETA_3_1_1.txt	0099_HSK:Mouse-Histone	HumanControl	1059	96	10.04848687
US22502688_251614710004_S01_GE2-v4_91-BETA_3_1_1.txt	0100_HSK:Mouse-Tubulin	HumanControl	86	81	6.426264755
US22502688_251614710004_S01_GE2-v4_91-BETA_3_1_1.txt	0101_HSK:SeaUrchin-Tubulin	HumanControl	4	31	2
US22502688_251614710004_S01_GE2-v4_91-BETA_3_1_1.txt	0102_HSK:SeaUrchin-Tubulin	HumanControl	3499	99	11.77272695
US22502688_251614710004_S01_GE2-v4_91-BETA_3_1_1.txt	0103_HSK:FruitFly-Tubulin	HumanControl	8	53	3
US22502688_251614710004_S01_GE2-v4_91-BETA_3_1_1.txt	0104_HSK:FruitFly-Tubulin	HumanControl	10.5	58	3.392317423
US22502688_251614710004_S01_GE2-v4_91-BETA_3_1_1.txt	0105_HSK:FruitFly-Tubulin	HumanControl	25.5	71	4.672425342
US22502688_251614710004_S01_GE2-v4_91-BETA_3_1_1.txt	0106_HSK:FruitFly-Tubulin	HumanControl	6	46	2.584962501
US22502688_251614710004_S01_GE2-v4_91-BETA_3_1_1.txt	0107_HSK:FruitFly-Tubulin	HumanControl	115	84	6.845490051
US22502688_251614710004_S01_GE2-v4_91-BETA_3_1_1.txt	0108_HSK:Human-Tubulin	HumanControl	13	62	3.700439718
US22502688_251614710004_S01_GE2-v4_91-BETA_3_1_1.txt	0109_HSK:Human-Tubulin	HumanControl	4.5	37	2.169925001
US22502688_251614710004_S01_GE2-v4_91-BETA_3_1_1.txt	0110_HSK:Human-Tubulin	HumanControl	134	85	7.06608919
US22502688_251614710004_S01_GE2-v4_91-BETA_3_1_1.txt	0111_HSK:Human-Tubulin	HumanControl	10.5	58	3.392317423
US22502688_251614710004_S01_GE2-v4_91-BETA_3_1_1.txt	0112_HSK:Human-Tubulin	HumanControl	2	7	1
US22502688_251614710004_S01_GE2-v4_91-BETA_3_1_1.txt	0113_HSK:Human-Tubulin	HumanControl	9	56	3.169925001
US22502688_251614710004_S01_GE2-v4_91-BETA_3_1_1.txt	0114_HSK:Human-Tubulin	HumanControl	16.5	65	4.044394119
US22502688_251614710004_S01_GE2-v4_91-BETA_3_1_1.txt	0115_HSK:Human-Tubulin	HumanControl	59	79	5.882643049
US22502688_251614710004_S01_GE2-v4_91-BETA_3_1_1.txt	0116_HSK:Human-Tubulin	HumanControl	28	71	4.807354922
US22502688_251614710004_S01_GE2-v4_91-BETA_3_1_1.txt	0117_HSK:Human-Tubulin	HumanControl	2	1	1
US22502688_251614710004_S01_GE2-v4_91-BETA_3_1_1.txt	0118_HSK:Culex-Actin-Beta	HumanControl	984	96	9.942514505
US22502688_251614710004_S01_GE2-v4_91-BETA_3_1_1.txt	0119_HSK:Culex-Actin-Beta	HumanControl	3.5	25	1.807354922
US22502688_251614710004_S01_GE2-v4_91-BETA_3_1_1.txt	0120_HSK:Culex-Actin-Beta	HumanControl	1708	97	10.73809226
US22502688_251614710004_S01_GE2-v4_91-BETA_3_1_1.txt	0121_HSK:Culex-Actin-Beta	HumanControl	164.5	86	7.361943774
US22502688_251614710004_S01_GE2-v4_91-BETA_3_1_1.txt	0122_HSK:Culex-Actin-Beta	HumanControl	20301	100	14.30926317
US22502688_251614710004_S01_GE2-v4_91-BETA_3_1_1.txt	0123_HSK:Culex-P450	HumanControl	7	50	2.807354922
US22502688_251614710004_S01_GE2-v4_91-BETA_3_1_1.txt	0124_HSK:Culex-P450	HumanControl	5	38	2.321928095
US22502688_251614710004_S01_GE2-v4_91-BETA_3_1_1.txt	0125_HSK:Culex-P450	HumanControl	8.5	54	3.087462841
US22502688_251614710004_S01_GE2-v4_91-BETA_3_1_1.txt	0126_HSK:Culex-P450	HumanControl	6.5	48	2.700439718
US22502688_251614710004_S01_GE2-v4_91-BETA_3_1_1.txt	0127_HSK:Culex-P450	HumanControl	178	87	7.475733431
US22502688_251614710004_S01_GE2-v4_91-BETA_3_1_1.txt	0128_HSK:Bat-CytochromeB	HumanControl	5	39	2.321928095
US22502688_251614710004_S01_GE2-v4_91-BETA_3_1_1.txt	0129_HSK:Bat-CytochromeB	HumanControl	11.5	60	3.523561956
US22502688_251614710004_S01_GE2-v4_91-BETA_3_1_1.txt	0130_HSK:Bat-CytochromeB	HumanControl	3.5	25	1.807354922
US22502688_251614710004_S01_GE2-v4_91-BETA_3_1_1.txt	0131_HSK:Bat-CytochromeB	HumanControl	22	69	4.459431619
US22502688_251614710004_S01_GE2-v4_91-BETA_3_1_1.txt	0132_HSK:Bat-CytochromeB	HumanControl	53	78	5.727920455
US22502688_251614710004_S01_GE2-v4_91-BETA_3_1_1.txt	0133_HSK:Duck-HistoneH1	HumanControl	8	53	3
US22502688_251614710004_S01_GE2-v4_91-BETA_3_1_1.txt	0134_HSK:Duck-HistoneH1	HumanControl	13.5	62	3.754887502
US22502688_251614710004_S01_GE2-v4_91-BETA_3_1_1.txt	0135_HSK:Duck-HistoneH1	HumanControl	284	90	8.14974712
US22502688_251614710004_S01_GE2-v4_91-BETA_3_1_1.txt	0136_HSK:Duck-HistoneH1	HumanControl	3.5	26	1.807354922
US22502688_251614710004_S01_GE2-v4_91-BETA_3_1_1.txt	0137_HSK:Duck-HistoneH1	HumanControl	10.5	58	3.392317423
US22502688_251614710004_S01_GE2-v4_91-BETA_3_1_1.txt	0138_HSK:Bat-CytochromeB	HumanControl	110.5	84	6.787902559
US22502688_251614710004_S01_GE2-v4_91-BETA_3_1_1.txt	0139_HSK:Bat-CytochromeB	HumanControl	5.5	44	2.459431619
US22502688_251614710004_S01_GE2-v4_91-BETA_3_1_1.txt	0140_HSK:Bat-CytochromeB	HumanControl	4	31	2
US22502688_251614710004_S01_GE2-v4_91-BETA_3_1_1.txt	0141_HSK:Bat-CytochromeB	HumanControl	198	88	7.62935662
US22502688_251614710004_S01_GE2-v4_91-BETA_3_1_1.txt	0142_HSK:Bat-CytochromeB	HumanControl	20	68	4.321928095
US22502688_251614710004_S01_GE2-v4_91-BETA_3_1_1.txt	0143_HSK:Bat-CytochromeB	HumanControl	11409	100	13.47788472
US22502688_251614710004_S01_GE2-v4_91-BETA_3_1_1.txt	0144_HSK:Bat-CytochromeB	HumanControl	2	3	1
US22502688_251614710004_S01_GE2-v4_91-BETA_3_1_1.txt	0145_HSK:Bat-CytochromeB	HumanControl	5772	100	12.49485558
US22502688_251614710004_S01_GE2-v4_91-BETA_3_1_1.txt	0146_HSK:Bat-CytochromeB	HumanControl	70	80	6.129283017
US22502688_251614710004_S01_GE2-v4_91-BETA_3_1_1.txt	0147_HSK:Bat-CytochromeB	HumanControl	9	55	3.169925001
US22502688_251614710004_S01_GE2-v4_91-BETA_3_1_1.txt	0148_HSK:Bat-CytochromeB	HumanControl	21.5	69	4.426264755
US22502688_251614710004_S01_GE2-v4_91-BETA_3_1_1.txt	0149_HSK:Bat-CytochromeB	HumanControl	2	8	1
US22502688_251614710004_S01_GE2-v4_91-BETA_3_1_1.txt	0150_HSK:Bat-CytochromeB	HumanControl	111.5	84	6.8008999
US22502688_251614710004_S01_GE2-v4_91-BETA_3_1_1.txt	0151_HSK:Bat-CytochromeB	HumanControl	133.5	85	7.060695932
US22502688_251614710004_S01_GE2-v4_91-BETA_3_1_1.txt	0152_HSK:Bat-CytochromeB	HumanControl	4	32	2
US22502688_251614710004_S01_GE2-v4_91-BETA_3_1_1.txt	0153_HSK:Sheep-CytochromeB	HumanControl	1001	96	9.967226259
US22502688_251614710004_S01_GE2-v4_91-BETA_3_1_1.txt	0154_HSK:Sheep-CytochromeB	HumanControl	10	57	3.321928095
US22502688_251614710004_S01_GE2-v4_91-BETA_3_1_1.txt	0155_HSK:Sheep-CytochromeB	HumanControl	206.5	88	7.689997971
US22502688_251614710004_S01_GE2-v4_91-BETA_3_1_1.txt	0156_HSK:Sheep-CytochromeB	HumanControl	6105	100	12.57577558
US22502688_251614710004_S01_GE2-v4_91-BETA_3_1_1.txt	0157_HSK:Sheep-CytochromeB	HumanControl	2	4	1
US22502688_251614710004_S01_GE2-v4_91-BETA_3_1_1.txt	0158_HSK:Sheep-CytochromeB	HumanControl	2	7	1
US22502688_251614710004_S01_GE2-v4_91-BETA_3_1_1.txt	0159_HSK:Sheep-CytochromeB	HumanControl	2	5	1
US22502688_251614710004_S01_GE2-v4_91-BETA_3_1_1.txt	0160_HSK:Sheep-CytochromeB	HumanControl	6	46	2.584962501
US22502688_251614710004_S01_GE2-v4_91-BETA_3_1_1.txt	0161_HSK:Sheep-CytochromeB	HumanControl	2	1	1
US22502688_251614710004_S01_GE2-v4_91-BETA_3_1_1.txt	0162_HSK:Sheep-CytochromeB	HumanControl	4359	99	12.08978149
US22502688_251614710004_S01_GE2-v4_91-BETA_3_1_1.txt	0163_HSK:Sheep-Actin	HumanControl	142	85	7.14974712
US22502688_251614710004_S01_GE2-v4_91-BETA_3_1_1.txt	0164_HSK:Sheep-Ubiquitin	HumanControl	3040	99	11.56985561
US22502688_251614710004_S01_GE2-v4_91-BETA_3_1_1.txt	0165_HSK:Sheep-Ubiquitin	HumanControl	5.5	42	2.459431619
US22502688_251614710004_S01_GE2-v4_91-BETA_3_1_1.txt	0166_HSK:Sheep-Ubiquitin	HumanControl	13024.5	100	13.66894037
US22502688_251614710004_S01_GE2-v4_91-BETA_3_1_1.txt	0167_HSK:Sheep-Ubiquitin	HumanControl	12955.5	100	13.66127708
US22502688_251614710004_S01_GE2-v4_91-BETA_3_1_1.txt	0168_HSK:Sheep-Ubiquitin	HumanControl	16897	100	14.0444795
US22502688_251614710004_S01_GE2-v4_91-BETA_3_1_1.txt	0169_HSK:Sheep-HistoneH2A	HumanControl	109	83	6.768184325
US22502688_251614710004_S01_GE2-v4_91-BETA_3_1_1.txt	0170_HSK:Sheep-HistoneH2A	HumanControl	7	50	2.807354922
US22502688_251614710004_S01_GE2-v4_91-BETA_3_1_1.txt	0171_HSK:Sheep-HistoneH2A	HumanControl	12897	100	13.6547479
US22502688_251614710004_S01_GE2-v4_91-BETA_3_1_1.txt	0172_HSK:Sheep-HistoneH2A	HumanControl	385.5	92	8.59058705
US22502688_251614710004_S01_GE2-v4_91-BETA_3_1_1.txt	0173_HSK:Sheep-HistoneH2A	HumanControl	37.5	74	5.22881869
US22502688_251614710004_S01_GE2-v4_91-BETA_3_1_1.txt	0174_HSK:Duck-Hemoglobin	HumanControl	80	81	6.321928095
US22502688_251614710004_S01_GE2-v4_91-BETA_3_1_1.txt	0175_HSK:Duck-Hemoglobin	HumanControl	529	93	9.047123912
US22502688_251614710004_S01_GE2-v4_91-BETA_3_1_1.txt	0176_HSK:Duck-Hemoglobin	HumanControl	2244.5	98	11.13217838
US22502688_251614710004_S01_GE2-v4_91-BETA_3_1_1.txt	0177_HSK:Duck-Hemoglobin	HumanControl	966	96	9.915879379
US22502688_251614710004_S01_GE2-v4_91-BETA_3_1_1.txt	0178_HSK:Duck-Hemoglobin	HumanControl	7.5	52	2.906890596
US22502688_251614710004_S01_GE2-v4_91-BETA_3_1_1.txt	0179_HSK:Duck-HistoneH1	HumanControl	82	81	6.357552005
US22502688_251614710004_S01_GE2-v4_91-BETA_3_1_1.txt	0180_HSK:Duck-HistoneH1	HumanControl	2	1	1
US22502688_251614710004_S01_GE2-v4_91-BETA_3_1_1.txt	0181_HSK:Duck-HistoneH1	HumanControl	3	18	1.584962501
US22502688_251614710004_S01_GE2-v4_91-BETA_3_1_1.txt	0182_HSK:Duck-HistoneH1	HumanControl	2554.5	98	11.31882522
US22502688_251614710004_S01_GE2-v4_91-BETA_3_1_1.txt	0183_HSK:Duck-HistoneH1	HumanControl	7	50	2.807354922
US22502688_251614710004_S01_GE2-v4_91-BETA_3_1_1.txt	0184_HSK:Duck-GAPDH	HumanControl	6	45	2.584962501
US22502688_251614710004_S01_GE2-v4_91-BETA_3_1_1.txt	0185_HSK:Duck-GAPDH	HumanControl	99.5	83	6.636624621
US22502688_251614710004_S01_GE2-v4_91-BETA_3_1_1.txt	0186_HSK:Duck-GAPDH	HumanControl	51107	100	15.64123329
US22502688_251614710004_S01_GE2-v4_91-BETA_3_1_1.txt	0187_HSK:Duck-GAPDH	HumanControl	1404	97	10.45532722
US22502688_251614710004_S01_GE2-v4_91-BETA_3_1_1.txt	0188_HSK:Duck-GAPDH	HumanControl	3.5	23	1.807354922
US22502688_251614710004_S01_GE2-v4_91-BETA_3_1_1.txt	0189_HSK:Human-Ubiquitin	HumanControl	5950.5	100	12.53879518
US22502688_251614710004_S01_GE2-v4_91-BETA_3_1_1.txt	0190_HSK:Human-Ubiquitin	HumanControl	4314	99	12.07481046
US22502688_251614710004_S01_GE2-v4_91-BETA_3_1_1.txt	0191_HSK:Human-Ubiquitin	HumanControl	5238	100	12.35480034
US22502688_251614710004_S01_GE2-v4_91-BETA_3_1_1.txt	0192_HSK:Human-Ubiquitin	HumanControl	1534	97	10.58308277
US22502688_251614710004_S01_GE2-v4_91-BETA_3_1_1.txt	0193_HSK:Human-Ubiquitin	HumanControl	5264	100	12.36194377
US22502688_251614710004_S01_GE2-v4_91-BETA_3_1_1.txt	0194_HSK:Dog-Ubiquitin	HumanControl	19445	100	14.24711161
US22502688_251614710004_S01_GE2-v4_91-BETA_3_1_1.txt	0195_HSK:Dog-Ubiquitin	HumanControl	3866	99	11.91662592
US22502688_251614710004_S01_GE2-v4_91-BETA_3_1_1.txt	0196_HSK:Dog-Ubiquitin	HumanControl	3094	99	11.59525748
US22502688_251614710004_S01_GE2-v4_91-BETA_3_1_1.txt	0197_HSK:Dog-Ubiquitin	HumanControl	3436	99	11.74651432
US22502688_251614710004_S01_GE2-v4_91-BETA_3_1_1.txt	0198_HSK:Dog-Ubiquitin	HumanControl	37.5	74	5.22881869
US22502688_251614710004_S01_GE2-v4_91-BETA_3_1_1.txt	0199_HSK:Mouse-Ubiquitin	HumanControl	6417	100	12.64768327
US22502688_251614710004_S01_GE2-v4_91-BETA_3_1_1.txt	0200_HSK:Mouse-Ubiquitin	HumanControl	10451	100	13.35135337
US22502688_251614710004_S01_GE2-v4_91-BETA_3_1_1.txt	0201_HSK:Mouse-Ubiquitin	HumanControl	20098.5	100	14.29480021
US22502688_251614710004_S01_GE2-v4_91-BETA_3_1_1.txt	0202_HSK:Mouse-Ubiquitin	HumanControl	1884	98	10.87958325
US22502688_251614710004_S01_GE2-v4_91-BETA_3_1_1.txt	0203_HSK:Mouse-Ubiquitin	HumanControl	7171	100	12.8079586
US22502688_251614710004_S01_GE2-v4_91-BETA_3_1_1.txt	0204_HSK:Rat-Ubiquitin	HumanControl	5610.5	100	12.45391363
US22502688_251614710004_S01_GE2-v4_91-BETA_3_1_1.txt	0205_HSK:Rat-Ubiquitin	HumanControl	4719	100	12.20426546
US22502688_251614710004_S01_GE2-v4_91-BETA_3_1_1.txt	0206_HSK:Rat-Ubiquitin	HumanControl	5909.5	100	12.52882035
US22502688_251614710004_S01_GE2-v4_91-BETA_3_1_1.txt	0207_HSK:Rat-Ubiquitin	HumanControl	8601	100	13.07028869
US22502688_251614710004_S01_GE2-v4_91-BETA_3_1_1.txt	0208_HSK:Rat-Ubiquitin	HumanControl	16127	100	13.97719047
US22502688_251614710004_S01_GE2-v4_91-BETA_3_1_1.txt	0209_HSK:FruitFly-Ubiquitin	HumanControl	389	92	8.603626345
US22502688_251614710004_S01_GE2-v4_91-BETA_3_1_1.txt	0210_HSK:FruitFly-Ubiquitin	HumanControl	519.5	93	9.020979939
US22502688_251614710004_S01_GE2-v4_91-BETA_3_1_1.txt	0211_HSK:FruitFly-Ubiquitin	HumanControl	3396.5	99	11.72983314
US22502688_251614710004_S01_GE2-v4_91-BETA_3_1_1.txt	0212_HSK:FruitFly-Ubiquitin	HumanControl	9907	100	13.27423254
US22502688_251614710004_S01_GE2-v4_91-BETA_3_1_1.txt	0213_HSK:FruitFly-Ubiquitin	HumanControl	312.5	91	8.28771238
US22502688_251614710004_S01_GE2-v4_91-BETA_3_1_1.txt	0214_HSK:Anopheles-Ubiquitin	HumanControl	178	87	7.475733431
US22502688_251614710004_S01_GE2-v4_91-BETA_3_1_1.txt	0215_HSK:Anopheles-Ubiquitin	HumanControl	5627.5	100	12.45827844
US22502688_251614710004_S01_GE2-v4_91-BETA_3_1_1.txt	0216_HSK:Anopheles-Ubiquitin	HumanControl	267.5	89	8.063395081
US22502688_251614710004_S01_GE2-v4_91-BETA_3_1_1.txt	0217_HSK:Anopheles-Ubiquitin	HumanControl	4321	99	12.07714952
US22502688_251614710004_S01_GE2-v4_91-BETA_3_1_1.txt	0218_HSK:Anopheles-Ubiquitin	HumanControl	1000.5	96	9.966505452
US22502688_251614710004_S01_GE2-v4_91-BETA_3_1_1.txt	0219_HSK:Human-P450	HumanControl	2	4	1
US22502688_251614710004_S01_GE2-v4_91-BETA_3_1_1.txt	0220_HSK:Human-P450	HumanControl	1666.5	97	10.7026056
US22502688_251614710004_S01_GE2-v4_91-BETA_3_1_1.txt	0221_HSK:Human-P450	HumanControl	339.5	91	8.407267764
US22502688_251614710004_S01_GE2-v4_91-BETA_3_1_1.txt	0222_HSK:Human-P450	HumanControl	39.5	75	5.303780748
US22502688_251614710004_S01_GE2-v4_91-BETA_3_1_1.txt	0223_HSK:Human-P450	HumanControl	60	79	5.906890596
US22502688_251614710004_S01_GE2-v4_91-BETA_3_1_1.txt	0224_HSK:Chimpanze-P450	HumanControl	52	78	5.700439718
US22502688_251614710004_S01_GE2-v4_91-BETA_3_1_1.txt	0225_HSK:Chimpanze-P450	HumanControl	15.5	64	3.95419631
US22502688_251614710004_S01_GE2-v4_91-BETA_3_1_1.txt	0226_HSK:Chimpanze-P450	HumanControl	10	58	3.321928095
US22502688_251614710004_S01_GE2-v4_91-BETA_3_1_1.txt	0227_HSK:Chimpanze-P450	HumanControl	14	63	3.807354922
US22502688_251614710004_S01_GE2-v4_91-BETA_3_1_1.txt	0228_HSK:Chimpanze-P450	HumanControl	7	50	2.807354922
US22502688_251614710004_S01_GE2-v4_91-BETA_3_1_1.txt	0229_HSK:Dog-P450	HumanControl	2	5	1
US22502688_251614710004_S01_GE2-v4_91-BETA_3_1_1.txt	0230_HSK:Dog-P450	HumanControl	58	78	5.857980995
US22502688_251614710004_S01_GE2-v4_91-BETA_3_1_1.txt	0231_HSK:Dog-P450	HumanControl	104	83	6.700439718
US22502688_251614710004_S01_GE2-v4_91-BETA_3_1_1.txt	0232_HSK:Dog-P450	HumanControl	370	91	8.531381461
US22502688_251614710004_S01_GE2-v4_91-BETA_3_1_1.txt	0233_HSK:Dog-P450	HumanControl	2	5	1
US22502688_251614710004_S01_GE2-v4_91-BETA_3_1_1.txt	0234_HSK:Mouse-P450	HumanControl	34	73	5.087462841
US22502688_251614710004_S01_GE2-v4_91-BETA_3_1_1.txt	0235_HSK:Mouse-P450	HumanControl	66	79	6.044394119
US22502688_251614710004_S01_GE2-v4_91-BETA_3_1_1.txt	0236_HSK:Mouse-P450	HumanControl	16	65	4
US22502688_251614710004_S01_GE2-v4_91-BETA_3_1_1.txt	0237_HSK:Mouse-P450	HumanControl	15	64	3.906890596
US22502688_251614710004_S01_GE2-v4_91-BETA_3_1_1.txt	0238_HSK:Mouse-P450	HumanControl	2	4	1
US22502688_251614710004_S01_GE2-v4_91-BETA_3_1_1.txt	0239_HSK:Rat-P450	HumanControl	175	87	7.451211112
US22502688_251614710004_S01_GE2-v4_91-BETA_3_1_1.txt	0240_HSK:Rat-P450	HumanControl	3.5	27	1.807354922
US22502688_251614710004_S01_GE2-v4_91-BETA_3_1_1.txt	0241_HSK:Rat-P450	HumanControl	9.5	57	3.247927513
US22502688_251614710004_S01_GE2-v4_91-BETA_3_1_1.txt	0242_HSK:Rat-P450	HumanControl	39	75	5.285402219
US22502688_251614710004_S01_GE2-v4_91-BETA_3_1_1.txt	0243_HSK:Rat-P450	HumanControl	527	93	9.041659152
US22502688_251614710004_S01_GE2-v4_91-BETA_3_1_1.txt	0244_HSK:Chicken-NADPH	HumanControl	206.5	88	7.689997971
US22502688_251614710004_S01_GE2-v4_91-BETA_3_1_1.txt	0245_HSK:Chicken-NADPH	HumanControl	9673	100	13.23974768
US22502688_251614710004_S01_GE2-v4_91-BETA_3_1_1.txt	0246_HSK:Chicken-NADPH	HumanControl	2	5	1
US22502688_251614710004_S01_GE2-v4_91-BETA_3_1_1.txt	0247_HSK:Chicken-NADPH	HumanControl	3	20	1.584962501
US22502688_251614710004_S01_GE2-v4_91-BETA_3_1_1.txt	0248_HSK:Chicken-NADPH	HumanControl	21.5	68	4.426264755
US22502688_251614710004_S01_GE2-v4_91-BETA_3_1_1.txt	0249_HSK:FruitFly-P450	HumanControl	83	81	6.375039431
US22502688_251614710004_S01_GE2-v4_91-BETA_3_1_1.txt	0250_HSK:FruitFly-P450	HumanControl	613.5	94	9.260919534
US22502688_251614710004_S01_GE2-v4_91-BETA_3_1_1.txt	0251_HSK:FruitFly-P450	HumanControl	42	75	5.392317423
US22502688_251614710004_S01_GE2-v4_91-BETA_3_1_1.txt	0252_HSK:FruitFly-P450	HumanControl	3	21	1.584962501
US22502688_251614710004_S01_GE2-v4_91-BETA_3_1_1.txt	0253_HSK:FruitFly-P450	HumanControl	2	2	1
US22502688_251614710004_S01_GE2-v4_91-BETA_3_1_1.txt	0254_HSK:Anopheles-NADPH	HumanControl	669	94	9.385862401
US22502688_251614710004_S01_GE2-v4_91-BETA_3_1_1.txt	0255_HSK:Anopheles-NADPH	HumanControl	2	8	1
US22502688_251614710004_S01_GE2-v4_91-BETA_3_1_1.txt	0256_HSK:Anopheles-NADPH	HumanControl	971	96	9.923327485
US22502688_251614710004_S01_GE2-v4_91-BETA_3_1_1.txt	0257_HSK:Anopheles-NADPH	HumanControl	4	31	2
US22502688_251614710004_S01_GE2-v4_91-BETA_3_1_1.txt	0258_HSK:Anopheles-NADPH	HumanControl	3.5	26	1.807354922
US22502688_251614710004_S01_GE2-v4_91-BETA_3_1_1.txt	0259_HSK:Human-Actin-Beta	HumanControl	3486.5	99	11.76756377
US22502688_251614710004_S01_GE2-v4_91-BETA_3_1_1.txt	0260_HSK:Human-Actin-Beta	HumanControl	808.5	95	9.659103963
US22502688_251614710004_S01_GE2-v4_91-BETA_3_1_1.txt	0261_HSK:Human-Actin-Beta	HumanControl	5425.5	100	12.40554038
US22502688_251614710004_S01_GE2-v4_91-BETA_3_1_1.txt	0262_HSK:Human-Actin-Beta	HumanControl	294	90	8.199672345
US22502688_251614710004_S01_GE2-v4_91-BETA_3_1_1.txt	0263_HSK:Human-Actin-Beta	HumanControl	6261	100	12.61217739
US22502688_251614710004_S01_GE2-v4_91-BETA_3_1_1.txt	0264_HSK:Chimpanze-Actin-Beta	HumanControl	2052	98	11.00281502
US22502688_251614710004_S01_GE2-v4_91-BETA_3_1_1.txt	0265_HSK:Chimpanze-Actin-Beta	HumanControl	760.5	95	9.570804438
US22502688_251614710004_S01_GE2-v4_91-BETA_3_1_1.txt	0266_HSK:Chimpanze-Actin-Beta	HumanControl	1209	96	10.23959853
US22502688_251614710004_S01_GE2-v4_91-BETA_3_1_1.txt	0267_HSK:Chimpanze-Actin-Beta	HumanControl	88.5	82	6.46760555
US22502688_251614710004_S01_GE2-v4_91-BETA_3_1_1.txt	0268_HSK:Chimpanze-Actin-Beta	HumanControl	1324	97	10.37068741
US22502688_251614710004_S01_GE2-v4_91-BETA_3_1_1.txt	0269_HSK:Dog-Actin-Beta	HumanControl	45	76	5.491853096
US22502688_251614710004_S01_GE2-v4_91-BETA_3_1_1.txt	0270_HSK:Dog-Actin-Beta	HumanControl	1752.5	97	10.77519873
US22502688_251614710004_S01_GE2-v4_91-BETA_3_1_1.txt	0271_HSK:Dog-Actin-Beta	HumanControl	628.5	94	9.295768934
US22502688_251614710004_S01_GE2-v4_91-BETA_3_1_1.txt	0272_HSK:Dog-Actin-Beta	HumanControl	13681	100	13.73988607
US22502688_251614710004_S01_GE2-v4_91-BETA_3_1_1.txt	0273_HSK:Dog-Actin-Beta	HumanControl	130	85	7.022367813
US22502688_251614710004_S01_GE2-v4_91-BETA_3_1_1.txt	0274_HSK:Mouse-Actin-Beta	HumanControl	12.5	61	3.64385619
US22502688_251614710004_S01_GE2-v4_91-BETA_3_1_1.txt	0275_HSK:Mouse-Actin-Beta	HumanControl	804.5	95	9.651948611
US22502688_251614710004_S01_GE2-v4_91-BETA_3_1_1.txt	0276_HSK:Mouse-Actin-Beta	HumanControl	3697	99	11.85213933
US22502688_251614710004_S01_GE2-v4_91-BETA_3_1_1.txt	0277_HSK:Mouse-Actin-Beta	HumanControl	127	85	6.988684687
US22502688_251614710004_S01_GE2-v4_91-BETA_3_1_1.txt	0278_HSK:Mouse-Actin-Beta	HumanControl	99	83	6.62935662
US22502688_251614710004_S01_GE2-v4_91-BETA_3_1_1.txt	0279_HSK:Rat-Actin-Beta	HumanControl	227	89	7.826548487
US22502688_251614710004_S01_GE2-v4_91-BETA_3_1_1.txt	0280_HSK:Rat-Actin-Beta	HumanControl	292	90	8.189824559
US22502688_251614710004_S01_GE2-v4_91-BETA_3_1_1.txt	0281_HSK:Rat-Actin-Beta	HumanControl	3916.5	99	11.93534924
US22502688_251614710004_S01_GE2-v4_91-BETA_3_1_1.txt	0282_HSK:Rat-Actin-Beta	HumanControl	181	87	7.499845887
US22502688_251614710004_S01_GE2-v4_91-BETA_3_1_1.txt	0283_HSK:Rat-Actin-Beta	HumanControl	1119.5	96	10.12863881
US22502688_251614710004_S01_GE2-v4_91-BETA_3_1_1.txt	0284_HSK:FruitFly-Actin	HumanControl	8	53	3
US22502688_251614710004_S01_GE2-v4_91-BETA_3_1_1.txt	0285_HSK:FruitFly-Actin	HumanControl	327	91	8.353146825
US22502688_251614710004_S01_GE2-v4_91-BETA_3_1_1.txt	0286_HSK:FruitFly-Actin	HumanControl	682	94	9.413627929
US22502688_251614710004_S01_GE2-v4_91-BETA_3_1_1.txt	0287_HSK:FruitFly-Actin	HumanControl	537.5	93	9.070120944
US22502688_251614710004_S01_GE2-v4_91-BETA_3_1_1.txt	0288_HSK:FruitFly-Actin	HumanControl	87.5	82	6.451211112
US22502688_251614710004_S01_GE2-v4_91-BETA_3_1_1.txt	0289_HSK:Anopheles-Actin	HumanControl	63.5	79	5.988684687
US22502688_251614710004_S01_GE2-v4_91-BETA_3_1_1.txt	0290_HSK:Anopheles-Actin	HumanControl	665	94	9.37721053
US22502688_251614710004_S01_GE2-v4_91-BETA_3_1_1.txt	0291_HSK:Anopheles-Actin	HumanControl	732.5	95	9.516684949
US22502688_251614710004_S01_GE2-v4_91-BETA_3_1_1.txt	0292_HSK:Anopheles-Actin	HumanControl	25	70	4.64385619
US22502688_251614710004_S01_GE2-v4_91-BETA_3_1_1.txt	0293_HSK:Anopheles-Actin	HumanControl	2	8	1
US22502688_251614710004_S01_GE2-v4_91-BETA_3_1_1.txt	0294_HSK:Human-Actin-Gamma	HumanControl	211.5	88	7.724513853
US22502688_251614710004_S01_GE2-v4_91-BETA_3_1_1.txt	0295_HSK:Human-Actin-Gamma	HumanControl	138	85	7.108524457
US22502688_251614710004_S01_GE2-v4_91-BETA_3_1_1.txt	0296_HSK:Human-Actin-Gamma	HumanControl	11	59	3.459431619
US22502688_251614710004_S01_GE2-v4_91-BETA_3_1_1.txt	0297_HSK:Human-Actin-Gamma	HumanControl	583.5	94	9.188588846
US22502688_251614710004_S01_GE2-v4_91-BETA_3_1_1.txt	0298_HSK:Human-Actin-Gamma	HumanControl	79	81	6.303780748
US22502688_251614710004_S01_GE2-v4_91-BETA_3_1_1.txt	0299_HSK:Dog-Actin-Gamma	HumanControl	2934	99	11.51865316
US22502688_251614710004_S01_GE2-v4_91-BETA_3_1_1.txt	0300_HSK:Dog-Actin-Gamma	HumanControl	175	87	7.451211112
US22502688_251614710004_S01_GE2-v4_91-BETA_3_1_1.txt	0301_HSK:Dog-Actin-Gamma	HumanControl	935.5	96	9.869593843
US22502688_251614710004_S01_GE2-v4_91-BETA_3_1_1.txt	0302_HSK:Dog-Actin-Gamma	HumanControl	384.5	92	8.586839788
US22502688_251614710004_S01_GE2-v4_91-BETA_3_1_1.txt	0303_HSK:Dog-Actin-Gamma	HumanControl	2	8	1
US22502688_251614710004_S01_GE2-v4_91-BETA_3_1_1.txt	0304_HSK:Mouse-Actin-Gamma	HumanControl	1088	96	10.08746284
US22502688_251614710004_S01_GE2-v4_91-BETA_3_1_1.txt	0305_HSK:Mouse-Actin-Gamma	HumanControl	2	1	1
US22502688_251614710004_S01_GE2-v4_91-BETA_3_1_1.txt	0306_HSK:Mouse-Actin-Gamma	HumanControl	5	40	2.321928095
US22502688_251614710004_S01_GE2-v4_91-BETA_3_1_1.txt	0307_HSK:Mouse-Actin-Gamma	HumanControl	103	83	6.686500527
US22502688_251614710004_S01_GE2-v4_91-BETA_3_1_1.txt	0308_HSK:Mouse-Actin-Gamma	HumanControl	134	85	7.06608919
US22502688_251614710004_S01_GE2-v4_91-BETA_3_1_1.txt	0309_HSK:Rat-Actin-Gamma	HumanControl	271.5	90	8.084808388
US22502688_251614710004_S01_GE2-v4_91-BETA_3_1_1.txt	0310_HSK:Rat-Actin-Gamma	HumanControl	4543	99	12.14942959
US22502688_251614710004_S01_GE2-v4_91-BETA_3_1_1.txt	0311_HSK:Rat-Actin-Gamma	HumanControl	20.5	68	4.357552005
US22502688_251614710004_S01_GE2-v4_91-BETA_3_1_1.txt	0312_HSK:Rat-Actin-Gamma	HumanControl	5	40	2.321928095
US22502688_251614710004_S01_GE2-v4_91-BETA_3_1_1.txt	0313_HSK:Rat-Actin-Gamma	HumanControl	7	50	2.807354922
US22502688_251614710004_S01_GE2-v4_91-BETA_3_1_1.txt	0314_HSK:Chicken-Actin	HumanControl	1297	97	10.34096276
US22502688_251614710004_S01_GE2-v4_91-BETA_3_1_1.txt	0315_HSK:Chicken-Actin	HumanControl	8	53	3
US22502688_251614710004_S01_GE2-v4_91-BETA_3_1_1.txt	0316_HSK:Chicken-Actin	HumanControl	93	82	6.539158811
US22502688_251614710004_S01_GE2-v4_91-BETA_3_1_1.txt	0317_HSK:Chicken-Actin	HumanControl	2248.5	98	11.13474717
US22502688_251614710004_S01_GE2-v4_91-BETA_3_1_1.txt	0318_HSK:Chicken-Actin	HumanControl	23	69	4.523561956
US22502688_251614710004_S01_GE2-v4_91-BETA_3_1_1.txt	0319_HSK:FruitFly-Actin	HumanControl	5.5	43	2.459431619
US22502688_251614710004_S01_GE2-v4_91-BETA_3_1_1.txt	0320_HSK:FruitFly-Actin	HumanControl	20.5	68	4.357552005
US22502688_251614710004_S01_GE2-v4_91-BETA_3_1_1.txt	0321_HSK:FruitFly-Actin	HumanControl	1881.5	98	10.87766757
US22502688_251614710004_S01_GE2-v4_91-BETA_3_1_1.txt	0322_HSK:FruitFly-Actin	HumanControl	874.5	95	9.772314574
US22502688_251614710004_S01_GE2-v4_91-BETA_3_1_1.txt	0323_HSK:FruitFly-Actin	HumanControl	136	85	7.087462841
US22502688_251614710004_S01_GE2-v4_91-BETA_3_1_1.txt	0324_HSK:Anopheles-Actin	HumanControl	6195	100	12.59688857
US22502688_251614710004_S01_GE2-v4_91-BETA_3_1_1.txt	0325_HSK:Anopheles-Actin	HumanControl	291.5	90	8.187352073
US22502688_251614710004_S01_GE2-v4_91-BETA_3_1_1.txt	0326_HSK:Anopheles-Actin	HumanControl	253.5	89	7.985841937
US22502688_251614710004_S01_GE2-v4_91-BETA_3_1_1.txt	0327_HSK:Anopheles-Actin	HumanControl	524	93	9.033423002
US22502688_251614710004_S01_GE2-v4_91-BETA_3_1_1.txt	0328_HSK:Anopheles-Actin	HumanControl	232	89	7.857980995
US22502688_251614710004_S01_GE2-v4_91-BETA_3_1_1.txt	0329_HSK:Anopheles-Actin	HumanControl	5	40	2.321928095
US22502688_251614710004_S01_GE2-v4_91-BETA_3_1_1.txt	0330_HSK:Anopheles-Actin	HumanControl	6	45	2.584962501
US22502688_251614710004_S01_GE2-v4_91-BETA_3_1_1.txt	0331_HSK:Anopheles-Actin	HumanControl	2	3	1
US22502688_251614710004_S01_GE2-v4_91-BETA_3_1_1.txt	0332_HSK:Anopheles-Actin	HumanControl	2587	98	11.33706434
US22502688_251614710004_S01_GE2-v4_91-BETA_3_1_1.txt	0333_HSK:Anopheles-Actin	HumanControl	43.5	76	5.442943496
US22502688_251614710004_S01_GE2-v4_91-BETA_3_1_1.txt	0334_HSK:Human-HistoneH2A	HumanControl	29	72	4.857980995
US22502688_251614710004_S01_GE2-v4_91-BETA_3_1_1.txt	0335_HSK:Human-HistoneH2A	HumanControl	4	30	2
US22502688_251614710004_S01_GE2-v4_91-BETA_3_1_1.txt	0336_HSK:Human-HistoneH2A	HumanControl	5577.5	100	12.44540289
US22502688_251614710004_S01_GE2-v4_91-BETA_3_1_1.txt	0337_HSK:Human-HistoneH2A	HumanControl	6	46	2.584962501
US22502688_251614710004_S01_GE2-v4_91-BETA_3_1_1.txt	0338_HSK:Human-HistoneH2A	HumanControl	372	91	8.539158811
US22502688_251614710004_S01_GE2-v4_91-BETA_3_1_1.txt	0339_HSK:Chimpanze-HistoneH2A	HumanControl	6	45	2.584962501
US22502688_251614710004_S01_GE2-v4_91-BETA_3_1_1.txt	0340_HSK:Chimpanze-HistoneH2A	HumanControl	82.5	81	6.366322214
US22502688_251614710004_S01_GE2-v4_91-BETA_3_1_1.txt	0341_HSK:Chimpanze-HistoneH2A	HumanControl	7128	100	12.79928162
US22502688_251614710004_S01_GE2-v4_91-BETA_3_1_1.txt	0342_HSK:Chimpanze-HistoneH2A	HumanControl	24	70	4.584962501
US22502688_251614710004_S01_GE2-v4_91-BETA_3_1_1.txt	0343_HSK:Chimpanze-HistoneH2A	HumanControl	439	92	8.77807713
US22502688_251614710004_S01_GE2-v4_91-BETA_3_1_1.txt	0344_HSK:Dog-HistoneH2A	HumanControl	7	50	2.807354922
US22502688_251614710004_S01_GE2-v4_91-BETA_3_1_1.txt	0345_HSK:Dog-HistoneH2A	HumanControl	3.5	26	1.807354922
US22502688_251614710004_S01_GE2-v4_91-BETA_3_1_1.txt	0346_HSK:Dog-HistoneH2A	HumanControl	8330.5	100	13.02418737
US22502688_251614710004_S01_GE2-v4_91-BETA_3_1_1.txt	0347_HSK:Dog-HistoneH2A	HumanControl	2	2	1
US22502688_251614710004_S01_GE2-v4_91-BETA_3_1_1.txt	0348_HSK:Dog-HistoneH2A	HumanControl	5.5	42	2.459431619
US22502688_251614710004_S01_GE2-v4_91-BETA_3_1_1.txt	0349_HSK:Mouse-HistoneH2A	HumanControl	5	39	2.321928095
US22502688_251614710004_S01_GE2-v4_91-BETA_3_1_1.txt	0350_HSK:Mouse-HistoneH2A	HumanControl	2	2	1
US22502688_251614710004_S01_GE2-v4_91-BETA_3_1_1.txt	0351_HSK:Mouse-HistoneH2A	HumanControl	12067.5	100	13.55883921
US22502688_251614710004_S01_GE2-v4_91-BETA_3_1_1.txt	0352_HSK:Mouse-HistoneH2A	HumanControl	9249	100	13.17508167
US22502688_251614710004_S01_GE2-v4_91-BETA_3_1_1.txt	0353_HSK:Mouse-HistoneH2A	HumanControl	4	32	2
US22502688_251614710004_S01_GE2-v4_91-BETA_3_1_1.txt	0354_HSK:Mouse-HistoneH2A	HumanControl	2	7	1
US22502688_251614710004_S01_GE2-v4_91-BETA_3_1_1.txt	0355_HSK:Mouse-HistoneH2A	HumanControl	3	19	1.584962501
US22502688_251614710004_S01_GE2-v4_91-BETA_3_1_1.txt	0356_HSK:Mouse-HistoneH2A	HumanControl	28	71	4.807354922
US22502688_251614710004_S01_GE2-v4_91-BETA_3_1_1.txt	0357_HSK:Mouse-HistoneH2A	HumanControl	6.5	48	2.700439718
US22502688_251614710004_S01_GE2-v4_91-BETA_3_1_1.txt	0358_HSK:Mouse-HistoneH2A	HumanControl	10129.5	100	13.30627534
US22502688_251614710004_S01_GE2-v4_91-BETA_3_1_1.txt	0359_HSK:Rat-HistoneH2A	HumanControl	2	5	1
US22502688_251614710004_S01_GE2-v4_91-BETA_3_1_1.txt	0360_HSK:Rat-HistoneH2A	HumanControl	5	39	2.321928095
US22502688_251614710004_S01_GE2-v4_91-BETA_3_1_1.txt	0361_HSK:Rat-HistoneH2A	HumanControl	6812	100	12.73386272
US22502688_251614710004_S01_GE2-v4_91-BETA_3_1_1.txt	0362_HSK:Rat-HistoneH2A	HumanControl	26	71	4.700439718
US22502688_251614710004_S01_GE2-v4_91-BETA_3_1_1.txt	0363_HSK:Rat-HistoneH2A	HumanControl	2	4	1
US22502688_251614710004_S01_GE2-v4_91-BETA_3_1_1.txt	0364_HSK:Chicken-HistoneH2A	HumanControl	13	62	3.700439718
US22502688_251614710004_S01_GE2-v4_91-BETA_3_1_1.txt	0365_HSK:Chicken-HistoneH2A	HumanControl	15.5	64	3.95419631
US22502688_251614710004_S01_GE2-v4_91-BETA_3_1_1.txt	0366_HSK:Chicken-HistoneH2A	HumanControl	4	29	2
US22502688_251614710004_S01_GE2-v4_91-BETA_3_1_1.txt	0367_HSK:Chicken-HistoneH2A	HumanControl	2	1	1
US22502688_251614710004_S01_GE2-v4_91-BETA_3_1_1.txt	0368_HSK:Chicken-HistoneH2A	HumanControl	4	32	2
US22502688_251614710004_S01_GE2-v4_91-BETA_3_1_1.txt	0369_HSK:Nematode-HistoneH2A	HumanControl	5	40	2.321928095
US22502688_251614710004_S01_GE2-v4_91-BETA_3_1_1.txt	0370_HSK:Nematode-HistoneH2A	HumanControl	2	4	1
US22502688_251614710004_S01_GE2-v4_91-BETA_3_1_1.txt	0371_HSK:Nematode-HistoneH2A	HumanControl	6	45	2.584962501
US22502688_251614710004_S01_GE2-v4_91-BETA_3_1_1.txt	0372_HSK:Nematode-HistoneH2A	HumanControl	121	84	6.918863237
US22502688_251614710004_S01_GE2-v4_91-BETA_3_1_1.txt	0373_HSK:Nematode-HistoneH2A	HumanControl	3642.5	99	11.83071326
US22502688_251614710004_S01_GE2-v4_91-BETA_3_1_1.txt	0374_HSK:Human-GAPDH	HumanControl	5	39	2.321928095
US22502688_251614710004_S01_GE2-v4_91-BETA_3_1_1.txt	0375_HSK:Human-GAPDH	HumanControl	42.5	76	5.409390936
US22502688_251614710004_S01_GE2-v4_91-BETA_3_1_1.txt	0376_HSK:Human-GAPDH	HumanControl	492	93	8.942514505
US22502688_251614710004_S01_GE2-v4_91-BETA_3_1_1.txt	0377_HSK:Human-GAPDH	HumanControl	1206	96	10.23601419
US22502688_251614710004_S01_GE2-v4_91-BETA_3_1_1.txt	0378_HSK:Human-GAPDH	HumanControl	1890.5	98	10.88455213
US22502688_251614710004_S01_GE2-v4_91-BETA_3_1_1.txt	0379_HSK:Chimpanze-GAPDH	HumanControl	782.5	95	9.611946942
US22502688_251614710004_S01_GE2-v4_91-BETA_3_1_1.txt	0380_HSK:Chimpanze-GAPDH	HumanControl	111	84	6.794415866
US22502688_251614710004_S01_GE2-v4_91-BETA_3_1_1.txt	0381_HSK:Chimpanze-GAPDH	HumanControl	180	87	7.491853096
US22502688_251614710004_S01_GE2-v4_91-BETA_3_1_1.txt	0382_HSK:Chimpanze-GAPDH	HumanControl	236	89	7.882643049
US22502688_251614710004_S01_GE2-v4_91-BETA_3_1_1.txt	0383_HSK:Chimpanze-GAPDH	HumanControl	10	58	3.321928095
US22502688_251614710004_S01_GE2-v4_91-BETA_3_1_1.txt	0384_HSK:Dog-GAPDH	HumanControl	2235.5	98	11.12638183
US22502688_251614710004_S01_GE2-v4_91-BETA_3_1_1.txt	0385_HSK:Dog-GAPDH	HumanControl	9440	100	13.20457114
US22502688_251614710004_S01_GE2-v4_91-BETA_3_1_1.txt	0386_HSK:Dog-GAPDH	HumanControl	10.5	58	3.392317423
US22502688_251614710004_S01_GE2-v4_91-BETA_3_1_1.txt	0387_HSK:Dog-GAPDH	HumanControl	57.5	78	5.845490051
US22502688_251614710004_S01_GE2-v4_91-BETA_3_1_1.txt	0388_HSK:Dog-GAPDH	HumanControl	100	83	6.64385619
US22502688_251614710004_S01_GE2-v4_91-BETA_3_1_1.txt	0389_HSK:Mouse-GAPDH	HumanControl	5	39	2.321928095
US22502688_251614710004_S01_GE2-v4_91-BETA_3_1_1.txt	0390_HSK:Mouse-GAPDH	HumanControl	25	70	4.64385619
US22502688_251614710004_S01_GE2-v4_91-BETA_3_1_1.txt	0391_HSK:Mouse-GAPDH	HumanControl	19.5	67	4.285402219
US22502688_251614710004_S01_GE2-v4_91-BETA_3_1_1.txt	0392_HSK:Mouse-GAPDH	HumanControl	702	94	9.45532722
US22502688_251614710004_S01_GE2-v4_91-BETA_3_1_1.txt	0393_HSK:Mouse-GAPDH	HumanControl	14	63	3.807354922
US22502688_251614710004_S01_GE2-v4_91-BETA_3_1_1.txt	0394_HSK:Rat-GAPDH	HumanControl	22941	100	14.48564066
US22502688_251614710004_S01_GE2-v4_91-BETA_3_1_1.txt	0395_HSK:Rat-GAPDH	HumanControl	3	19	1.584962501
US22502688_251614710004_S01_GE2-v4_91-BETA_3_1_1.txt	0396_HSK:Rat-GAPDH	HumanControl	4	32	2
US22502688_251614710004_S01_GE2-v4_91-BETA_3_1_1.txt	0397_HSK:Rat-GAPDH	HumanControl	410	92	8.6794801
US22502688_251614710004_S01_GE2-v4_91-BETA_3_1_1.txt	0398_HSK:Rat-GAPDH	HumanControl	2	4	1
US22502688_251614710004_S01_GE2-v4_91-BETA_3_1_1.txt	0399_HSK:Chicken-GAPDH	HumanControl	2	7	1
US22502688_251614710004_S01_GE2-v4_91-BETA_3_1_1.txt	0400_HSK:Chicken-GAPDH	HumanControl	892.5	95	9.801708359
US22502688_251614710004_S01_GE2-v4_91-BETA_3_1_1.txt	0401_HSK:Chicken-GAPDH	HumanControl	74	80	6.209453366
US22502688_251614710004_S01_GE2-v4_91-BETA_3_1_1.txt	0402_HSK:Chicken-GAPDH	HumanControl	414	92	8.693486957
US22502688_251614710004_S01_GE2-v4_91-BETA_3_1_1.txt	0403_HSK:Chicken-GAPDH	HumanControl	49.5	77	5.62935662
US22502688_251614710004_S01_GE2-v4_91-BETA_3_1_1.txt	0404_HSK:FruitFly-GAPDH	HumanControl	4	30	2
US22502688_251614710004_S01_GE2-v4_91-BETA_3_1_1.txt	0405_HSK:FruitFly-GAPDH	HumanControl	5.5	43	2.459431619
US22502688_251614710004_S01_GE2-v4_91-BETA_3_1_1.txt	0406_HSK:FruitFly-GAPDH	HumanControl	68	80	6.087462841
US22502688_251614710004_S01_GE2-v4_91-BETA_3_1_1.txt	0407_HSK:FruitFly-GAPDH	HumanControl	7.5	51	2.906890596
US22502688_251614710004_S01_GE2-v4_91-BETA_3_1_1.txt	0408_HSK:FruitFly-GAPDH	HumanControl	2	2	1
US22502688_251614710004_S01_GE2-v4_91-BETA_3_1_1.txt	0409_HSK:Anopheles-GAPDH	HumanControl	142.5	86	7.154818109
US22502688_251614710004_S01_GE2-v4_91-BETA_3_1_1.txt	0410_HSK:Anopheles-GAPDH	HumanControl	5.5	43	2.459431619
US22502688_251614710004_S01_GE2-v4_91-BETA_3_1_1.txt	0411_HSK:Anopheles-GAPDH	HumanControl	6.5	47	2.700439718
US22502688_251614710004_S01_GE2-v4_91-BETA_3_1_1.txt	0412_HSK:Anopheles-GAPDH	HumanControl	689	94	9.428360173
US22502688_251614710004_S01_GE2-v4_91-BETA_3_1_1.txt	0413_HSK:Anopheles-GAPDH	HumanControl	889.5	95	9.796850795
US22502688_251614710004_S01_GE2-v4_91-BETA_3_1_1.txt	0414_HSK:Human-HistoneH2B	HumanControl	497	93	8.957102042
US22502688_251614710004_S01_GE2-v4_91-BETA_3_1_1.txt	0415_HSK:Human-HistoneH2B	HumanControl	12.5	61	3.64385619
US22502688_251614710004_S01_GE2-v4_91-BETA_3_1_1.txt	0416_HSK:Human-HistoneH2B	HumanControl	58	78	5.857980995
US22502688_251614710004_S01_GE2-v4_91-BETA_3_1_1.txt	0417_HSK:Human-HistoneH2B	HumanControl	896	95	9.807354922
US22502688_251614710004_S01_GE2-v4_91-BETA_3_1_1.txt	0418_HSK:Human-HistoneH2B	HumanControl	21	68	4.392317423
US22502688_251614710004_S01_GE2-v4_91-BETA_3_1_1.txt	0419_HSK:Chimpanze-HistoneH2B	HumanControl	9.5	57	3.247927513
US22502688_251614710004_S01_GE2-v4_91-BETA_3_1_1.txt	0420_HSK:Chimpanze-HistoneH2B	HumanControl	89.5	82	6.483815777
US22502688_251614710004_S01_GE2-v4_91-BETA_3_1_1.txt	0422_HSK:Chimpanze-HistoneH2B	HumanControl	12	61	3.584962501
US22502688_251614710004_S01_GE2-v4_91-BETA_3_1_1.txt	0423_HSK:Chimpanze-HistoneH2B	HumanControl	17	65	4.087462841
US22502688_251614710004_S01_GE2-v4_91-BETA_3_1_1.txt	0424_HSK:Dog-HistoneH2B	HumanControl	6.5	48	2.700439718
US22502688_251614710004_S01_GE2-v4_91-BETA_3_1_1.txt	0425_HSK:Dog-HistoneH2B	HumanControl	22.5	69	4.491853096
US22502688_251614710004_S01_GE2-v4_91-BETA_3_1_1.txt	0426_HSK:Dog-HistoneH2B	HumanControl	8	53	3
US22502688_251614710004_S01_GE2-v4_91-BETA_3_1_1.txt	0427_HSK:Dog-HistoneH2B	HumanControl	33.5	73	5.06608919
US22502688_251614710004_S01_GE2-v4_91-BETA_3_1_1.txt	0428_HSK:Dog-HistoneH2B	HumanControl	107.5	83	6.74819285
US22502688_251614710004_S01_GE2-v4_91-BETA_3_1_1.txt	0429_HSK:Mouse-HistoneH2B	HumanControl	3	17	1.584962501
US22502688_251614710004_S01_GE2-v4_91-BETA_3_1_1.txt	0430_HSK:Mouse-HistoneH2B	HumanControl	3	18	1.584962501
US22502688_251614710004_S01_GE2-v4_91-BETA_3_1_1.txt	0431_HSK:Mouse-HistoneH2B	HumanControl	293.5	90	8.197216693
US22502688_251614710004_S01_GE2-v4_91-BETA_3_1_1.txt	0432_HSK:Mouse-HistoneH2B	HumanControl	5	40	2.321928095
US22502688_251614710004_S01_GE2-v4_91-BETA_3_1_1.txt	0433_HSK:Mouse-HistoneH2B	HumanControl	180	87	7.491853096
US22502688_251614710004_S01_GE2-v4_91-BETA_3_1_1.txt	0434_HSK:Rat-HistoneH2B	HumanControl	138	85	7.108524457
US22502688_251614710004_S01_GE2-v4_91-BETA_3_1_1.txt	0435_HSK:Rat-HistoneH2B	HumanControl	2	2	1
US22502688_251614710004_S01_GE2-v4_91-BETA_3_1_1.txt	0436_HSK:Rat-HistoneH2B	HumanControl	6	45	2.584962501
US22502688_251614710004_S01_GE2-v4_91-BETA_3_1_1.txt	0437_HSK:Rat-HistoneH2B	HumanControl	71	80	6.14974712
US22502688_251614710004_S01_GE2-v4_91-BETA_3_1_1.txt	0438_HSK:Rat-HistoneH2B	HumanControl	2046	98	10.99859043
US22502688_251614710004_S01_GE2-v4_91-BETA_3_1_1.txt	0439_HSK:Chicken-HistoneH2B	HumanControl	142.5	86	7.154818109
US22502688_251614710004_S01_GE2-v4_91-BETA_3_1_1.txt	0440_HSK:Chicken-HistoneH2B	HumanControl	51	77	5.672425342
US22502688_251614710004_S01_GE2-v4_91-BETA_3_1_1.txt	0441_HSK:Chicken-HistoneH2B	HumanControl	47	77	5.554588852
US22502688_251614710004_S01_GE2-v4_91-BETA_3_1_1.txt	0442_HSK:Chicken-HistoneH2B	HumanControl	461	92	8.84862294
US22502688_251614710004_S01_GE2-v4_91-BETA_3_1_1.txt	0443_HSK:Chicken-HistoneH2B	HumanControl	1203	96	10.23242093
US22502688_251614710004_S01_GE2-v4_91-BETA_3_1_1.txt	0444_HSK:FruitFly-HistoneH2B	HumanControl	3.5	23	1.807354922
US22502688_251614710004_S01_GE2-v4_91-BETA_3_1_1.txt	0445_HSK:FruitFly-HistoneH2B	HumanControl	198	88	7.62935662
US22502688_251614710004_S01_GE2-v4_91-BETA_3_1_1.txt	0446_HSK:FruitFly-HistoneH2B	HumanControl	177	87	7.46760555
US22502688_251614710004_S01_GE2-v4_91-BETA_3_1_1.txt	0447_HSK:FruitFly-HistoneH2B	HumanControl	518	93	9.016808288
US22502688_251614710004_S01_GE2-v4_91-BETA_3_1_1.txt	0448_HSK:FruitFly-HistoneH2B	HumanControl	3.5	26	1.807354922
US22502688_251614710004_S01_GE2-v4_91-BETA_3_1_1.txt	0449_HSK:Anopheles-HistoneH2B	HumanControl	12676.5	100	13.62986885
US22502688_251614710004_S01_GE2-v4_91-BETA_3_1_1.txt	0450_HSK:Anopheles-HistoneH2B	HumanControl	42	75	5.392317423
US22502688_251614710004_S01_GE2-v4_91-BETA_3_1_1.txt	0451_HSK:Anopheles-HistoneH2B	HumanControl	743	95	9.537218401
US22502688_251614710004_S01_GE2-v4_91-BETA_3_1_1.txt	0452_HSK:Anopheles-HistoneH2B	HumanControl	15	64	3.906890596
US22502688_251614710004_S01_GE2-v4_91-BETA_3_1_1.txt	0453_HSK:Anopheles-HistoneH2B	HumanControl	82	81	6.357552005
US22502688_251614710004_S01_GE2-v4_91-BETA_3_1_1.txt	0454_HSK:FruitFly-Fruitless	HumanControl	1199	96	10.22761594
US22502688_251614710004_S01_GE2-v4_91-BETA_3_1_1.txt	0455_HSK:FruitFly-Fruitless	HumanControl	241.5	89	7.915879379
US22502688_251614710004_S01_GE2-v4_91-BETA_3_1_1.txt	0456_HSK:FruitFly-Fruitless	HumanControl	3.5	25	1.807354922
US22502688_251614710004_S01_GE2-v4_91-BETA_3_1_1.txt	0457_HSK:FruitFly-Fruitless	HumanControl	109.5	83	6.77478706
US22502688_251614710004_S01_GE2-v4_91-BETA_3_1_1.txt	0458_HSK:FruitFly-Fruitless	HumanControl	3	21	1.584962501
US22502688_251614710004_S01_GE2-v4_91-BETA_3_1_1.txt	0459_HSK:Anopheles-Fruitless	HumanControl	5	40	2.321928095
US22502688_251614710004_S01_GE2-v4_91-BETA_3_1_1.txt	0460_HSK:Anopheles-Fruitless	HumanControl	1751	97	10.77396337
US22502688_251614710004_S01_GE2-v4_91-BETA_3_1_1.txt	0461_HSK:Anopheles-Fruitless	HumanControl	2	1	1
US22502688_251614710004_S01_GE2-v4_91-BETA_3_1_1.txt	0462_HSK:Anopheles-Fruitless	HumanControl	4	32	2
US22502688_251614710004_S01_GE2-v4_91-BETA_3_1_1.txt	0463_HSK:Anopheles-Fruitless	HumanControl	4	30	2
US22502688_251614710004_S01_GE2-v4_91-BETA_3_1_1.txt	0464_HSK:Human-Actin-Alpha	HumanControl	5.5	42	2.459431619
US22502688_251614710004_S01_GE2-v4_91-BETA_3_1_1.txt	0465_HSK:Human-Actin-Alpha	HumanControl	1198	96	10.22641219
US22502688_251614710004_S01_GE2-v4_91-BETA_3_1_1.txt	0466_HSK:Human-Actin-Alpha	HumanControl	1465	97	10.51668495
US22502688_251614710004_S01_GE2-v4_91-BETA_3_1_1.txt	0467_HSK:Human-Actin-Alpha	HumanControl	6917	100	12.75593074
US22502688_251614710004_S01_GE2-v4_91-BETA_3_1_1.txt	0468_HSK:Human-Actin-Alpha	HumanControl	10499	100	13.3579643
US22502688_251614710004_S01_GE2-v4_91-BETA_3_1_1.txt	0469_HSK:Dog-Actin-Beta	HumanControl	1363	97	10.41256985
US22502688_251614710004_S01_GE2-v4_91-BETA_3_1_1.txt	0470_HSK:Dog-Actin-Beta	HumanControl	7.5	51	2.906890596
US22502688_251614710004_S01_GE2-v4_91-BETA_3_1_1.txt	0471_HSK:Dog-Actin-Beta	HumanControl	4374	99	12.09473751
US22502688_251614710004_S01_GE2-v4_91-BETA_3_1_1.txt	0472_HSK:Dog-Actin-Beta	HumanControl	1321	97	10.36741475
US22502688_251614710004_S01_GE2-v4_91-BETA_3_1_1.txt	0473_HSK:Dog-Actin-Beta	HumanControl	333	91	8.379378367
US22502688_251614710004_S01_GE2-v4_91-BETA_3_1_1.txt	0474_HSK:Mouse-Actin-Alpha	HumanControl	22	69	4.459431619
US22502688_251614710004_S01_GE2-v4_91-BETA_3_1_1.txt	0475_HSK:Mouse-Actin-Alpha	HumanControl	80.5	81	6.330916878
US22502688_251614710004_S01_GE2-v4_91-BETA_3_1_1.txt	0476_HSK:Mouse-Actin-Alpha	HumanControl	14840.5	100	13.85725208
US22502688_251614710004_S01_GE2-v4_91-BETA_3_1_1.txt	0477_HSK:Mouse-Actin-Alpha	HumanControl	16.5	65	4.044394119
US22502688_251614710004_S01_GE2-v4_91-BETA_3_1_1.txt	0478_HSK:Mouse-Actin-Alpha	HumanControl	166	87	7.375039431
US22502688_251614710004_S01_GE2-v4_91-BETA_3_1_1.txt	0479_HSK:Rat-Actin-Alpha	HumanControl	7.5	51	2.906890596
US22502688_251614710004_S01_GE2-v4_91-BETA_3_1_1.txt	0480_HSK:Rat-Actin-Alpha	HumanControl	5200	100	12.34429591
US22502688_251614710004_S01_GE2-v4_91-BETA_3_1_1.txt	0481_HSK:Rat-Actin-Alpha	HumanControl	10187	100	13.31444163
US22502688_251614710004_S01_GE2-v4_91-BETA_3_1_1.txt	0482_HSK:Rat-Actin-Alpha	HumanControl	9.5	57	3.247927513
US22502688_251614710004_S01_GE2-v4_91-BETA_3_1_1.txt	0483_HSK:Rat-Actin-Alpha	HumanControl	2	4	1
US22502688_251614710004_S01_GE2-v4_91-BETA_3_1_1.txt	0484_HSK:FruitFly-Actin	HumanControl	125.5	85	6.971543554
US22502688_251614710004_S01_GE2-v4_91-BETA_3_1_1.txt	0485_HSK:FruitFly-Actin	HumanControl	2498	98	11.28655776
US22502688_251614710004_S01_GE2-v4_91-BETA_3_1_1.txt	0486_HSK:FruitFly-Actin	HumanControl	9824	100	13.26209485
US22502688_251614710004_S01_GE2-v4_91-BETA_3_1_1.txt	0487_HSK:FruitFly-Actin	HumanControl	136.5	85	7.092757141
US22502688_251614710004_S01_GE2-v4_91-BETA_3_1_1.txt	0488_HSK:FruitFly-Actin	HumanControl	64	79	6
US22502688_251614710004_S01_GE2-v4_91-BETA_3_1_1.txt	0489_HSK:Anopheles-Actin	HumanControl	248.5	89	7.957102042
US22502688_251614710004_S01_GE2-v4_91-BETA_3_1_1.txt	0490_HSK:Anopheles-Actin	HumanControl	3.5	24	1.807354922
US22502688_251614710004_S01_GE2-v4_91-BETA_3_1_1.txt	0491_HSK:Anopheles-Actin	HumanControl	8177	100	12.99735593
US22502688_251614710004_S01_GE2-v4_91-BETA_3_1_1.txt	0492_HSK:Anopheles-Actin	HumanControl	74.5	80	6.21916852
US22502688_251614710004_S01_GE2-v4_91-BETA_3_1_1.txt	0493_HSK:Anopheles-Actin	HumanControl	71	80	6.14974712
US22502688_251614710004_S01_GE2-v4_91-BETA_3_1_1.txt	0494_HSK:Human-Tubulin	HumanControl	1333	97	10.38046107
US22502688_251614710004_S01_GE2-v4_91-BETA_3_1_1.txt	0495_HSK:Human-Tubulin	HumanControl	138.5	85	7.113742166
US22502688_251614710004_S01_GE2-v4_91-BETA_3_1_1.txt	0496_HSK:Human-Tubulin	HumanControl	866.5	95	9.759055939
US22502688_251614710004_S01_GE2-v4_91-BETA_3_1_1.txt	0497_HSK:Human-Tubulin	HumanControl	5767	100	12.49360531
US22502688_251614710004_S01_GE2-v4_91-BETA_3_1_1.txt	0498_HSK:Human-Tubulin	HumanControl	144.5	86	7.174925683
US22502688_251614710004_S01_GE2-v4_91-BETA_3_1_1.txt	0499_HSK:Dog-Tubulin	HumanControl	1989	98	10.95782756
US22502688_251614710004_S01_GE2-v4_91-BETA_3_1_1.txt	0500_HSK:Dog-Tubulin	HumanControl	299.5	90	8.226412193
US22502688_251614710004_S01_GE2-v4_91-BETA_3_1_1.txt	0501_HSK:Dog-Tubulin	HumanControl	2	2	1
US22502688_251614710004_S01_GE2-v4_91-BETA_3_1_1.txt	0502_HSK:Dog-Tubulin	HumanControl	17110	100	14.06255214
US22502688_251614710004_S01_GE2-v4_91-BETA_3_1_1.txt	0503_HSK:Dog-Tubulin	HumanControl	2	8	1
US22502688_251614710004_S01_GE2-v4_91-BETA_3_1_1.txt	0504_HSK:Mouse-Tubulin	HumanControl	7	49	2.807354922
US22502688_251614710004_S01_GE2-v4_91-BETA_3_1_1.txt	0505_HSK:Mouse-Tubulin	HumanControl	15.5	64	3.95419631
US22502688_251614710004_S01_GE2-v4_91-BETA_3_1_1.txt	0506_HSK:Mouse-Tubulin	HumanControl	157	86	7.294620749
US22502688_251614710004_S01_GE2-v4_91-BETA_3_1_1.txt	0507_HSK:Mouse-Tubulin	HumanControl	33188.5	100	15.01839581
US22502688_251614710004_S01_GE2-v4_91-BETA_3_1_1.txt	0508_HSK:Mouse-Tubulin	HumanControl	5	41	2.321928095
US22502688_251614710004_S01_GE2-v4_91-BETA_3_1_1.txt	0509_HSK:Rat-Tubulin	HumanControl	2	6	1
US22502688_251614710004_S01_GE2-v4_91-BETA_3_1_1.txt	0510_HSK:Rat-Tubulin	HumanControl	491	93	8.939579214
US22502688_251614710004_S01_GE2-v4_91-BETA_3_1_1.txt	0511_HSK:Rat-Tubulin	HumanControl	19	67	4.247927513
US22502688_251614710004_S01_GE2-v4_91-BETA_3_1_1.txt	0512_HSK:Rat-Tubulin	HumanControl	32	73	5
US22502688_251614710004_S01_GE2-v4_91-BETA_3_1_1.txt	0513_HSK:Rat-Tubulin	HumanControl	2	5	1
US22502688_251614710004_S01_GE2-v4_91-BETA_3_1_1.txt	0514_HSK:Chicken-Tubulin	HumanControl	21	68	4.392317423
US22502688_251614710004_S01_GE2-v4_91-BETA_3_1_1.txt	0515_HSK:Chicken-Tubulin	HumanControl	83	81	6.375039431
US22502688_251614710004_S01_GE2-v4_91-BETA_3_1_1.txt	0516_HSK:Chicken-Tubulin	HumanControl	4.5	35	2.169925001
US22502688_251614710004_S01_GE2-v4_91-BETA_3_1_1.txt	0517_HSK:Chicken-Tubulin	HumanControl	5	40	2.321928095
US22502688_251614710004_S01_GE2-v4_91-BETA_3_1_1.txt	0518_HSK:Chicken-Tubulin	HumanControl	12	61	3.584962501
US22502688_251614710004_S01_GE2-v4_91-BETA_3_1_1.txt	0519_HSK:FruitFly-Tubulin	HumanControl	631	94	9.301496195
US22502688_251614710004_S01_GE2-v4_91-BETA_3_1_1.txt	0520_HSK:FruitFly-Tubulin	HumanControl	6	46	2.584962501
US22502688_251614710004_S01_GE2-v4_91-BETA_3_1_1.txt	0521_HSK:FruitFly-Tubulin	HumanControl	2	8	1
US22502688_251614710004_S01_GE2-v4_91-BETA_3_1_1.txt	0522_HSK:FruitFly-Tubulin	HumanControl	6842	100	12.74020239
US22502688_251614710004_S01_GE2-v4_91-BETA_3_1_1.txt	0523_HSK:FruitFly-Tubulin	HumanControl	12.5	61	3.64385619
US22502688_251614710004_S01_GE2-v4_91-BETA_3_1_1.txt	1000Rhad154334a_7642_RC1	Viral	33.75	73	5.076815597	1000Rhad154334a_7642_FW1	8.25	54	3.044394119
US22502688_251614710004_S01_GE2-v4_91-BETA_3_1_1.txt	1001Meta162145a_7607_FW1	Viral	3	20	1.584962501	1001Meta162145a_7607_RC1	19.75	68	4.303780748
US22502688_251614710004_S01_GE2-v4_91-BETA_3_1_1.txt	1002Meta162145a_7749_RC1	Viral	3.5	26	1.807354922	1002Meta162145a_7749_FW1	2	6	1
US22502688_251614710004_S01_GE2-v4_91-BETA_3_1_1.txt	1004Hant164257a_7650_FW1	Viral	2.25	10	1.169925001	1004Hant164257a_7650_RC1	5	39	2.321928095
US22502688_251614710004_S01_GE2-v4_91-BETA_3_1_1.txt	1005Hant164257a_7674_RC1	Viral	220.5	88	7.784634846	1005Hant164257a_7674_FW1	45.25	76	5.499845887
US22502688_251614710004_S01_GE2-v4_91-BETA_3_1_1.txt	1006Hant164257a_7686_RC1	Viral	2.5	11	1.321928095	1006Hant164257a_7686_FW1	2.5	12	1.321928095
US22502688_251614710004_S01_GE2-v4_91-BETA_3_1_1.txt	1007Hant164257a_7610_FW1	Viral	16.25	65	4.022367813	1007Hant164257a_7610_RC1	179.5	87	7.487840034
US22502688_251614710004_S01_GE2-v4_91-BETA_3_1_1.txt	1008Hant164257a_7596_FW1	Viral	6.5	48	2.700439718	1008Hant164257a_7596_RC1	7.25	51	2.857980995
US22502688_251614710004_S01_GE2-v4_91-BETA_3_1_1.txt	1009Orth168223a_7676_FW1	Viral	8	53	3	1009Orth168223a_7676_RC1	2.5	14	1.321928095
US22502688_251614710004_S01_GE2-v4_91-BETA_3_1_1.txt	100Moll10279a_8766_RC1	Viral	6.75	49	2.754887502	100Moll10279a_8766_FW1	304	90	8.247927513
US22502688_251614710004_S01_GE2-v4_91-BETA_3_1_1.txt	100-NM_002460_186_RC1	Viral	5.5	43	2.459431619	100-NM_002460_186	7	50	2.807354922
US22502688_251614710004_S01_GE2-v4_91-BETA_3_1_1.txt	1010Rhad171950a_7736_RC1	Viral	2	7	1	1010Rhad171950a_7736_FW1	2.5	11	1.321928095
US22502688_251614710004_S01_GE2-v4_91-BETA_3_1_1.txt	1011Pare172314a_7619_FW1	Viral	2	4	1	1011Pare172314a_7619_RC1	2.25	9	1.169925001
US22502688_251614710004_S01_GE2-v4_91-BETA_3_1_1.txt	1012Hepa172851a_7602_FW1	Viral	35	74	5.129283017	1012Hepa172851a_7602_RC1	322.5	91	8.33315535
US22502688_251614710004_S01_GE2-v4_91-BETA_3_1_1.txt	1013Hepa172851a_7711_RC1	Viral	3520	99	11.78135971	1013Hepa172851a_7711_FW1	3.5	23	1.807354922
US22502688_251614710004_S01_GE2-v4_91-BETA_3_1_1.txt	1015Irid176652a_7734_RC1	Viral	17.5	66	4.129283017	1015Irid176652a_7734_FW1	22	69	4.459431619
US22502688_251614710004_S01_GE2-v4_91-BETA_3_1_1.txt	1017Irid176652b_7684_FW1	Viral	6.25	47	2.64385619	1017Irid176652b_7684_RC1	5	40	2.321928095
US22502688_251614710004_S01_GE2-v4_91-BETA_3_1_1.txt	1018Irid176652a_7615_FW1	Viral	3.5	23	1.807354922	1018Irid176652a_7615_RC1	3.25	23	1.700439718
US22502688_251614710004_S01_GE2-v4_91-BETA_3_1_1.txt	1019Irid176652a_7720_RC1	Viral	3.25	22	1.700439718	1019Irid176652a_7720_FW1	3.5	24	1.807354922
US22502688_251614710004_S01_GE2-v4_91-BETA_3_1_1.txt	101Moll10279a_8700_RC1	Viral	4.75	38	2.247927513	101Moll10279a_8700_FW1	69.5	80	6.118941073
US22502688_251614710004_S01_GE2-v4_91-BETA_3_1_1.txt	101-NM_006417_65	Viral	27.33333333	71	4.772589504	101-NM_006417_65_RC1	9.75	57	3.285402219
US22502688_251614710004_S01_GE2-v4_91-BETA_3_1_1.txt	1022Irid176652a_7647_FW1	Viral	5.75	44	2.523561956	1022Irid176652a_7647_RC1	4.5	36	2.169925001
US22502688_251614710004_S01_GE2-v4_91-BETA_3_1_1.txt	1023Irid176652a_7648_FW1	Viral	2.25	9	1.169925001	1023Irid176652a_7648_RC1	4	31	2
US22502688_251614710004_S01_GE2-v4_91-BETA_3_1_1.txt	1024Irid176652a_7672_RC1	Viral	3.75	29	1.906890596	1024Irid176652a_7672_FW1	2	7	1
US22502688_251614710004_S01_GE2-v4_91-BETA_3_1_1.txt	1025Mama178530a_7681_RC1	Viral	42.75	76	5.417852515	1025Mama178530a_7681_FW1	4.5	34	2.169925001
US22502688_251614710004_S01_GE2-v4_91-BETA_3_1_1.txt	1026Orth178787a_7715_RC1	Viral	5.5	43	2.459431619	1026Orth178787a_7715_FW1	2.75	15	1.459431619
US22502688_251614710004_S01_GE2-v4_91-BETA_3_1_1.txt	1027uncl180230a_7675_FW1	Viral	18.5	67	4.209453366	1027uncl180230a_7675_RC1	21	68	4.392317423
US22502688_251614710004_S01_GE2-v4_91-BETA_3_1_1.txt	1028Eryt182494a_7663_FW1	Viral	10.5	59	3.392317423	1028Eryt182494a_7663_RC1	24.5	70	4.614709844
US22502688_251614710004_S01_GE2-v4_91-BETA_3_1_1.txt	1029Eryt182494a_7646_FW1	Viral	3557.5	99	11.79664804	1029Eryt182494a_7646_RC1	419.5	92	8.712527
US22502688_251614710004_S01_GE2-v4_91-BETA_3_1_1.txt	102Moll10279a_8758_RC1	Viral	235.5	89	7.87958325	102Moll10279a_8758_FW1	7	50	2.807354922
US22502688_251614710004_S01_GE2-v4_91-BETA_3_1_1.txt	1030Eryt182494a_7703_FW1	Viral	80.5	81	6.330916878	1030Eryt182494a_7703_RC1	18	66	4.169925001
US22502688_251614710004_S01_GE2-v4_91-BETA_3_1_1.txt	1031Hepa185580a_7669_FW1	Viral	90.25	82	6.495855027	1031Hepa185580a_7669_RC1	224.75	88	7.812177306
US22502688_251614710004_S01_GE2-v4_91-BETA_3_1_1.txt	1032Parv186154a_7616_FW1	Viral	5	41	2.321928095	1032Parv186154a_7616_RC1	2.5	14	1.321928095
US22502688_251614710004_S01_GE2-v4_91-BETA_3_1_1.txt	1034Parv186154a_7705_FW1	Viral	4	31	2	1034Parv186154a_7705_RC1	10.5	58	3.392317423
US22502688_251614710004_S01_GE2-v4_91-BETA_3_1_1.txt	1035Parv186154a_7725_RC1	Viral	16	65	4	1035Parv186154a_7725_FW1	3.75	28	1.906890596
US22502688_251614710004_S01_GE2-v4_91-BETA_3_1_1.txt	1036Parv186154a_7717_RC1	Viral	3.5	23	1.807354922	1036Parv186154a_7717_FW1	5.75	44	2.523561956
US22502688_251614710004_S01_GE2-v4_91-BETA_3_1_1.txt	1037Parv186155a_7731_RC1	Viral	2828.75	99	11.46594896	1037Parv186155a_7731_FW1	93.5	82	6.54689446
US22502688_251614710004_S01_GE2-v4_91-BETA_3_1_1.txt	1038Ebol186538a_7737_RC1	Viral	6.5	47	2.700439718	1038Ebol186538a_7737_FW1	2	8	1
US22502688_251614710004_S01_GE2-v4_91-BETA_3_1_1.txt	1039Ebol186538a_7700_FW1	Viral	8.75	55	3.129283017	1039Ebol186538a_7700_RC1	18.5	67	4.209453366
US22502688_251614710004_S01_GE2-v4_91-BETA_3_1_1.txt	103Moll10279a_8792_RC1	Viral	4	32	2	103Moll10279a_8792_FW1	5	40	2.321928095
US22502688_251614710004_S01_GE2-v4_91-BETA_3_1_1.txt	1040Ebol186538a_7727_RC1	Viral	5.25	41	2.392317423	1040Ebol186538a_7727_FW1	4.75	38	2.247927513
US22502688_251614710004_S01_GE2-v4_91-BETA_3_1_1.txt	1041Ebol186539a_7656_FW1	Viral	3.5	25	1.807354922	1041Ebol186539a_7656_RC1	2.75	16	1.459431619
US22502688_251614710004_S01_GE2-v4_91-BETA_3_1_1.txt	1042Ebol186539a_7682_RC1	Viral	4.5	35	2.169925001	1042Ebol186539a_7682_FW1	3.75	29	1.906890596
US22502688_251614710004_S01_GE2-v4_91-BETA_3_1_1.txt	1043Ebol186539a_7701_FW1	Viral	103.75	83	6.696967526	1043Ebol186539a_7701_RC1	6.5	48	2.700439718
US22502688_251614710004_S01_GE2-v4_91-BETA_3_1_1.txt	1044Ebol186539a_7687_FW1	Viral	2.25	10	1.169925001	1044Ebol186539a_7687_RC1	2	1	1
US22502688_251614710004_S01_GE2-v4_91-BETA_3_1_1.txt	1046Beta189458a_7659_FW1	Viral	20	68	4.321928095	1046Beta189458a_7659_RC1	75.25	80	6.233619677
US22502688_251614710004_S01_GE2-v4_91-BETA_3_1_1.txt	1048Beta189458a_7599_FW1	Viral	4	32	2	1048Beta189458a_7599_RC1	2	2	1
US22502688_251614710004_S01_GE2-v4_91-BETA_3_1_1.txt	1049Beta189458a_7742_RC1	Viral	2.5	14	1.321928095	1049Beta189458a_7742_FW1	3.25	22	1.700439718
US22502688_251614710004_S01_GE2-v4_91-BETA_3_1_1.txt	104Moll10279a_8538_RC1	Viral	7.75	52	2.95419631	104Moll10279a_8538_FW1	2	2	1
US22502688_251614710004_S01_GE2-v4_91-BETA_3_1_1.txt	1050Avih191548a_7743_RC1	Viral	256.5	89	8.002815016	1050Avih191548a_7743_FW1	2.25	9	1.169925001
US22502688_251614710004_S01_GE2-v4_91-BETA_3_1_1.txt	1051Avih191548a_7611_FW1	Viral	4.5	36	2.169925001	1051Avih191548a_7611_RC1	2.5	11	1.321928095
US22502688_251614710004_S01_GE2-v4_91-BETA_3_1_1.txt	1052Aren192848a_7668_FW1	Viral	300	90	8.22881869	1052Aren192848a_7668_RC1	19.75	68	4.303780748
US22502688_251614710004_S01_GE2-v4_91-BETA_3_1_1.txt	1053Delt194440a_7641_FW1	Viral	32.75	73	5.033423002	1053Delt194440a_7641_RC1	12	60	3.584962501
US22502688_251614710004_S01_GE2-v4_91-BETA_3_1_1.txt	1054Delt194440a_7707_RC1	Viral	2	8	1	1054Delt194440a_7707_FW1	5	40	2.321928095
US22502688_251614710004_S01_GE2-v4_91-BETA_3_1_1.txt	1055Delt194440a_7722_RC1	Viral	19.75	68	4.303780748	1055Delt194440a_7722_FW1	6	45	2.584962501
US22502688_251614710004_S01_GE2-v4_91-BETA_3_1_1.txt	1056Delt194440a_7655_FW1	Viral	204.5	88	7.675957033	1056Delt194440a_7655_RC1	47	77	5.554588852
US22502688_251614710004_S01_GE2-v4_91-BETA_3_1_1.txt	1057Delt194440a_7688_FW1	Viral	5	39	2.321928095	1057Delt194440a_7688_RC1	8.25	54	3.044394119
US22502688_251614710004_S01_GE2-v4_91-BETA_3_1_1.txt	1058Delt194440a_7747_RC1	Viral	4.5	36	2.169925001	1058Delt194440a_7747_FW1	52	78	5.700439718
US22502688_251614710004_S01_GE2-v4_91-BETA_3_1_1.txt	1059Delt194440a_7708_RC1	Viral	250.5	89	7.968666793	1059Delt194440a_7708_FW1	107.5	83	6.74819285
US22502688_251614710004_S01_GE2-v4_91-BETA_3_1_1.txt	105Moll10279a_8560_FW1	Viral	2	3	1	105Moll10279a_8560_RC1	2.5	13	1.321928095
US22502688_251614710004_S01_GE2-v4_91-BETA_3_1_1.txt	105-NM_002176_223	Viral	2	7	1	105-NM_002176_223_RC1	2.5	11	1.321928095
US22502688_251614710004_S01_GE2-v4_91-BETA_3_1_1.txt	1060Delt194440a_7604_FW1	Viral	26	71	4.700439718	1060Delt194440a_7604_RC1	5	40	2.321928095
US22502688_251614710004_S01_GE2-v4_91-BETA_3_1_1.txt	1061Delt194440a_7738_RC1	Viral	3	18	1.584962501	1061Delt194440a_7738_FW1	6.25	47	2.64385619
US22502688_251614710004_S01_GE2-v4_91-BETA_3_1_1.txt	1062Delt194440a_7625_FW1	Viral	2	1	1	1062Delt194440a_7625_RC1	2	9	1
US22502688_251614710004_S01_GE2-v4_91-BETA_3_1_1.txt	1063Delt194440a_7680_FW1	Viral	49.75	77	5.636624621	1063Delt194440a_7680_RC1	9.5	57	3.247927513
US22502688_251614710004_S01_GE2-v4_91-BETA_3_1_1.txt	1064Delt194441a_7677_FW1	Viral	111.5	84	6.8008999	1064Delt194441a_7677_RC1	11.75	60	3.554588852
US22502688_251614710004_S01_GE2-v4_91-BETA_3_1_1.txt	1065Delt194441a_7710_RC1	Viral	33.75	73	5.076815597	1065Delt194441a_7710_FW1	14.5	64	3.857980995
US22502688_251614710004_S01_GE2-v4_91-BETA_3_1_1.txt	1066Delt194441a_7730_RC1	Viral	3	17	1.584962501	1066Delt194441a_7730_FW1	5.25	41	2.392317423
US22502688_251614710004_S01_GE2-v4_91-BETA_3_1_1.txt	1067Delt194441a_7685_FW1	Viral	2	3	1	1067Delt194441a_7685_RC1	7.75	52	2.95419631
US22502688_251614710004_S01_GE2-v4_91-BETA_3_1_1.txt	1068Delt194441a_7665_FW1	Viral	15.75	65	3.977279923	1068Delt194441a_7665_RC1	4	31	2
US22502688_251614710004_S01_GE2-v4_91-BETA_3_1_1.txt	1069Delt194441a_7598_FW1	Viral	35.75	74	5.159871337	1069Delt194441a_7598_RC1	41	75	5.357552005
US22502688_251614710004_S01_GE2-v4_91-BETA_3_1_1.txt	106Moll10279a_8510_RC1	Viral	16.5	65	4.044394119	106Moll10279a_8510_FW1	3.75	28	1.906890596
US22502688_251614710004_S01_GE2-v4_91-BETA_3_1_1.txt	106-NM_021616_81_RC1	Viral	7.5	52	2.906890596	106-NM_021616_81_FW1	15	64	3.906890596
US22502688_251614710004_S01_GE2-v4_91-BETA_3_1_1.txt	1071Delt194441a_7627_FW1	Viral	4	29	2	1071Delt194441a_7627_RC1	4.25	33	2.087462841
US22502688_251614710004_S01_GE2-v4_91-BETA_3_1_1.txt	1072Delt194441a_7721_RC1	Viral	6	46	2.584962501	1072Delt194441a_7721_FW1	2.25	10	1.169925001
US22502688_251614710004_S01_GE2-v4_91-BETA_3_1_1.txt	1073Delt194441a_7660_FW1	Viral	195.5	88	7.611024797	1073Delt194441a_7660_RC1	79	81	6.303780748
US22502688_251614710004_S01_GE2-v4_91-BETA_3_1_1.txt	1074Delt194443a_7667_FW1	Viral	2.5	12	1.321928095	1074Delt194443a_7667_RC1	62.25	79	5.960001932
US22502688_251614710004_S01_GE2-v4_91-BETA_3_1_1.txt	1075Delt194443a_7673_FW1	Viral	2.5	14	1.321928095	1075Delt194443a_7673_RC1	4.5	35	2.169925001
US22502688_251614710004_S01_GE2-v4_91-BETA_3_1_1.txt	1076Delt194443a_7609_FW1	Viral	19.25	67	4.266786541	1076Delt194443a_7609_RC1	31.75	73	4.988684687
US22502688_251614710004_S01_GE2-v4_91-BETA_3_1_1.txt	1077Delt194443a_7608_FW1	Viral	1184	96	10.20945337	1077Delt194443a_7608_RC1	609.75	94	9.252074043
US22502688_251614710004_S01_GE2-v4_91-BETA_3_1_1.txt	1078Delt194443a_7728_RC1	Viral	22.5	69	4.491853096	1078Delt194443a_7728_FW1	32.75	73	5.033423002
US22502688_251614710004_S01_GE2-v4_91-BETA_3_1_1.txt	1079Delt194443a_7661_RC1	Viral	194.5	88	7.603626345	1079Delt194443a_7661_FW1	1981.5	98	10.95237725
US22502688_251614710004_S01_GE2-v4_91-BETA_3_1_1.txt	107Moll10279a_8753_RC1	Viral	16	65	4	107Moll10279a_8753_FW1	9	56	3.169925001
US22502688_251614710004_S01_GE2-v4_91-BETA_3_1_1.txt	107-NM_004031_137	Viral	14.33333333	63	3.841302254	107-NM_004031_137_RC1	855	95	9.73978061
US22502688_251614710004_S01_GE2-v4_91-BETA_3_1_1.txt	1080Delt194443a_7666_FW1	Viral	4238	99	12.04916787	1080Delt194443a_7666_RC1	458	92	8.839203788
US22502688_251614710004_S01_GE2-v4_91-BETA_3_1_1.txt	1081Rota199303a_7649_FW1	Viral	2.5	13	1.321928095	1081Rota199303a_7649_RC1	2	4	1
US22502688_251614710004_S01_GE2-v4_91-BETA_3_1_1.txt	1082uncl199308a_7739_RC1	Viral	439.75	92	8.780539767	1082uncl199308a_7739_FW1	65.25	79	6.027905997
US22502688_251614710004_S01_GE2-v4_91-BETA_3_1_1.txt	1083Ente200154a_7662_FW1	Viral	6.5	48	2.700439718	1083Ente200154a_7662_RC1	11.5	60	3.523561956
US22502688_251614710004_S01_GE2-v4_91-BETA_3_1_1.txt	1084Cor202496r1_7595_RC1	Viral	3.75	28	1.906890596	1084Cor202496r1_7595_FW1	14.75	64	3.882643049
US22502688_251614710004_S01_GE2-v4_91-BETA_3_1_1.txt	1085Noro206156a_7671_RC1	Viral	22	69	4.459431619	1085Noro206156a_7671_FW1	80.5	81	6.330916878
US22502688_251614710004_S01_GE2-v4_91-BETA_3_1_1.txt	1086Phle206160a_7644_FW1	Viral	34.75	74	5.118941073	1086Phle206160a_7644_RC1	2	5	1
US22502688_251614710004_S01_GE2-v4_91-BETA_3_1_1.txt	1088Phl206378r1_7593_RC1	Viral	2	1	1	1088Phl206378r1_7593_FW1	12.5	61	3.64385619
US22502688_251614710004_S01_GE2-v4_91-BETA_3_1_1.txt	1088Phl206378r2_7718_RC1	Viral	4.75	38	2.247927513	1088Phl206378r2_7718_FW1	1046.5	96	10.0313566
US22502688_251614710004_S01_GE2-v4_91-BETA_3_1_1.txt	1088Phl206378r3_7643_FW1	Viral	5	40	2.321928095	1088Phl206378r3_7643_RC1	21.75	69	4.442943496
US22502688_251614710004_S01_GE2-v4_91-BETA_3_1_1.txt	1088Phl206378r4_7713_FW1	Viral	9	55	3.169925001	1088Phl206378r4_7713_RC1	28.5	72	4.832890014
US22502688_251614710004_S01_GE2-v4_91-BETA_3_1_1.txt	1088Phl206378r5_7594_RC1	Viral	8.25	54	3.044394119	1088Phl206378r5_7594_FW1	2.75	16	1.459431619
US22502688_251614710004_S01_GE2-v4_91-BETA_3_1_1.txt	1088Phl206378r6_7692_FW1	Viral	3	20	1.584962501	1088Phl206378r6_7692_RC1	2.75	16	1.459431619
US22502688_251614710004_S01_GE2-v4_91-BETA_3_1_1.txt	1088Phl206378r7_7694_RC1	Viral	3.5	26	1.807354922	1088Phl206378r7_7694_FW1	2	3	1
US22502688_251614710004_S01_GE2-v4_91-BETA_3_1_1.txt	1088Phl206378r8_7693_RC1	Viral	2.25	10	1.169925001	1088Phl206378r8_7693_FW1	3	17	1.584962501
US22502688_251614710004_S01_GE2-v4_91-BETA_3_1_1.txt	1088Phl206378r9_7698_FW1	Viral	2	2	1	1088Phl206378r9_7698_RC1	2	5	1
US22502688_251614710004_S01_GE2-v4_91-BETA_3_1_1.txt	1089Spum207343a_7702_FW1	Viral	2	5	1	1089Spum207343a_7702_RC1	2	5	1
US22502688_251614710004_S01_GE2-v4_91-BETA_3_1_1.txt	108Moll10279a_8784_FW1	Viral	3	20	1.584962501	108Moll10279a_8784_RC1	5.5	42	2.459431619
US22502688_251614710004_S01_GE2-v4_91-BETA_3_1_1.txt	108-NM_005534_134	Viral	5	38	2.321928095	108-NM_005534_134_RC1	21.5	69	4.426264755
US22502688_251614710004_S01_GE2-v4_91-BETA_3_1_1.txt	1090Spum207343a_7600_FW1	Viral	10	58	3.321928095	1090Spum207343a_7600_RC1	4	32	2
US22502688_251614710004_S01_GE2-v4_91-BETA_3_1_1.txt	1091Spum207343a_7745_RC1	Viral	153.75	86	7.2644426	1091Spum207343a_7745_FW1	8.5	54	3.087462841
US22502688_251614710004_S01_GE2-v4_91-BETA_3_1_1.txt	1092Spum207343a_7658_FW1	Viral	1254.25	96	10.29260922	1092Spum207343a_7658_RC1	1564	97	10.6110248
US22502688_251614710004_S01_GE2-v4_91-BETA_3_1_1.txt	1093Spum207343a_7605_FW1	Viral	3.5	25	1.807354922	1093Spum207343a_7605_RC1	2	9	1
US22502688_251614710004_S01_GE2-v4_91-BETA_3_1_1.txt	1094Poly208491a_7691_RC1	Viral	3.5	23	1.807354922	1094Poly208491a_7691_FW1	3.75	28	1.906890596
US22502688_251614710004_S01_GE2-v4_91-BETA_3_1_1.txt	1095Vesi219585a_7664_FW1	Viral	42.5	76	5.409390936	1095Vesi219585a_7664_RC1	6.5	48	2.700439718
US22502688_251614710004_S01_GE2-v4_91-BETA_3_1_1.txt	1097Mama221982a_7651_FW1	Viral	21.5	69	4.426264755	1097Mama221982a_7651_RC1	42.25	76	5.400879436
US22502688_251614710004_S01_GE2-v4_91-BETA_3_1_1.txt	1098Mama221982a_7726_RC1	Viral	12.5	61	3.64385619	1098Mama221982a_7726_FW1	5.5	42	2.459431619
US22502688_251614710004_S01_GE2-v4_91-BETA_3_1_1.txt	109Moll10279a_8300_FW1	Viral	92.75	82	6.535275377	109Moll10279a_8300_RC1	6	46	2.584962501
US22502688_251614710004_S01_GE2-v4_91-BETA_3_1_1.txt	10-NM_007199_25	Viral	2.166666667	9	1.115477217	10-NM_007199_25_RC1	3	20	1.584962501
US22502688_251614710004_S01_GE2-v4_91-BETA_3_1_1.txt	1100Depe226582a_7714_RC1	Viral	3	19	1.584962501	1100Depe226582a_7714_FW1	6.5	49	2.700439718
US22502688_251614710004_S01_GE2-v4_91-BETA_3_1_1.txt	1102Rhad227134a_7696_RC1	Viral	9.5	56	3.247927513	1102Rhad227134a_7696_FW1	10.25	58	3.357552005
US22502688_251614710004_S01_GE2-v4_91-BETA_3_1_1.txt	1103Coro227859a_7601_FW1	Viral	2	8	1	1103Coro227859a_7601_RC1	3.25	22	1.700439718
US22502688_251614710004_S01_GE2-v4_91-BETA_3_1_1.txt	1104Coro227859a_7732_RC1	Viral	391	92	8.611024797	1104Coro227859a_7732_FW1	390	92	8.607330314
US22502688_251614710004_S01_GE2-v4_91-BETA_3_1_1.txt	1105Coro227859a_7628_FW1	Viral	23.5	69	4.554588852	1105Coro227859a_7628_RC1	7.25	51	2.857980995
US22502688_251614710004_S01_GE2-v4_91-BETA_3_1_1.txt	1106Coro227859a_7741_RC1	Viral	195.75	88	7.612868497	1106Coro227859a_7741_FW1	15	64	3.906890596
US22502688_251614710004_S01_GE2-v4_91-BETA_3_1_1.txt	1107Coro227859a_7735_FW1	Viral	8	53	3	1107Coro227859a_7735_RC1	2.5	14	1.321928095
US22502688_251614710004_S01_GE2-v4_91-BETA_3_1_1.txt	1108Coro227859a_7740_RC1	Viral	45.25	76	5.499845887	1108Coro227859a_7740_FW1	256.75	89	8.004220466
US22502688_251614710004_S01_GE2-v4_91-BETA_3_1_1.txt	1109Coro227859a_7712_RC1	Viral	3.5	27	1.807354922	1109Coro227859a_7712_FW1	6	46	2.584962501
US22502688_251614710004_S01_GE2-v4_91-BETA_3_1_1.txt	110-NM_000416_227	Viral	34.5	73	5.108524457	110-NM_000416_227_RC1	186.5	87	7.54303182
US22502688_251614710004_S01_GE2-v4_91-BETA_3_1_1.txt	1111Coro227859a_7623_FW1	Viral	3	18	1.584962501	1111Coro227859a_7623_RC1	5.5	42	2.459431619
US22502688_251614710004_S01_GE2-v4_91-BETA_3_1_1.txt	1112Coro227859a_7645_FW1	Viral	19.5	67	4.285402219	1112Coro227859a_7645_RC1	6.25	47	2.64385619
US22502688_251614710004_S01_GE2-v4_91-BETA_3_1_1.txt	1113Poly229278a_7746_RC1	Viral	2	1	1	1113Poly229278a_7746_FW1	7.5	51	2.906890596
US22502688_251614710004_S01_GE2-v4_91-BETA_3_1_1.txt	1114Noro233890a_7653_FW1	Viral	13	62	3.700439718	1114Noro233890a_7653_RC1	16.25	65	4.022367813
US22502688_251614710004_S01_GE2-v4_91-BETA_3_1_1.txt	1116Noro233890a_7617_FW1	Viral	3.5	24	1.807354922	1116Noro233890a_7617_RC1	9.75	57	3.285402219
US22502688_251614710004_S01_GE2-v4_91-BETA_3_1_1.txt	1117uncl240874a_7729_RC1	Viral	4	31	2	1117uncl240874a_7729_FW1	246	89	7.942514505
US22502688_251614710004_S01_GE2-v4_91-BETA_3_1_1.txt	1118Avas246343a_7597_FW1	Viral	4	30	2	1118Avas246343a_7597_RC1	6.25	47	2.64385619
US22502688_251614710004_S01_GE2-v4_91-BETA_3_1_1.txt	1119Lent254355a_7657_RC1	Viral	114.5	84	6.839203788	1119Lent254355a_7657_FW1	23.5	70	4.554588852
US22502688_251614710004_S01_GE2-v4_91-BETA_3_1_1.txt	111-NM_002201_37	Viral	7.5	51	2.906890596	111-NM_002201_37_RC1	2	7	1
US22502688_251614710004_S01_GE2-v4_91-BETA_3_1_1.txt	1120Lent254355a_7618_FW1	Viral	16.75	65	4.06608919	1120Lent254355a_7618_RC1	2.5	12	1.321928095
US22502688_251614710004_S01_GE2-v4_91-BETA_3_1_1.txt	1121Lent254355a_7719_RC1	Viral	4.75	37	2.247927513	1121Lent254355a_7719_FW1	22	69	4.459431619
US22502688_251614710004_S01_GE2-v4_91-BETA_3_1_1.txt	1122Lent254355a_7614_FW1	Viral	42.5	76	5.409390936	1122Lent254355a_7614_RC1	2.5	14	1.321928095
US22502688_251614710004_S01_GE2-v4_91-BETA_3_1_1.txt	1123Lent254355a_7699_RC1	Viral	26.25	71	4.714245518	1123Lent254355a_7699_FW1	3.5	27	1.807354922
US22502688_251614710004_S01_GE2-v4_91-BETA_3_1_1.txt	1124Coro258781a_7603_FW1	Viral	4.25	33	2.087462841	1124Coro258781a_7603_RC1	3	19	1.584962501
US22502688_251614710004_S01_GE2-v4_91-BETA_3_1_1.txt	1125Avih259898a_7606_FW1	Viral	2.25	9	1.169925001	1125Avih259898a_7606_RC1	3	19	1.584962501
US22502688_251614710004_S01_GE2-v4_91-BETA_3_1_1.txt	1126Avih259898a_7612_FW1	Viral	78	81	6.285402219	1126Avih259898a_7612_RC1	103.75	83	6.696967526
US22502688_251614710004_S01_GE2-v4_91-BETA_3_1_1.txt	1127Avih259931a_7716_RC1	Viral	2	4	1	1127Avih259931a_7716_FW1	2	7	1
US22502688_251614710004_S01_GE2-v4_91-BETA_3_1_1.txt	1128Avih259931a_7733_RC1	Viral	144.25	86	7.172427509	1128Avih259931a_7733_FW1	283.25	90	8.145932146
US22502688_251614710004_S01_GE2-v4_91-BETA_3_1_1.txt	1129Unas261939a_7744_RC1	Viral	4	30	2	1129Unas261939a_7744_FW1	3	19	1.584962501
US22502688_251614710004_S01_GE2-v4_91-BETA_3_1_1.txt	112-NM_005101_136	Viral	2	3	1	112-NM_005101_136_RC1	183	87	7.515699838
US22502688_251614710004_S01_GE2-v4_91-BETA_3_1_1.txt	1130Coro263509a_7748_RC1	Viral	62.75	79	5.971543554	1130Coro263509a_7748_FW1	2.5	12	1.321928095
US22502688_251614710004_S01_GE2-v4_91-BETA_3_1_1.txt	1131Coro277944a_7704_RC1	Viral	3	19	1.584962501	1131Coro277944a_7704_FW1	5.5	43	2.459431619
US22502688_251614710004_S01_GE2-v4_91-BETA_3_1_1.txt	1132Coro277944a_7640_RC1	Viral	18.5	67	4.209453366	1132Coro277944a_7640_FW1	7.25	51	2.857980995
US22502688_251614710004_S01_GE2-v4_91-BETA_3_1_1.txt	1133Mast28282a_8016_RC1	Viral	86	81	6.426264755	1133Mast28282a_8016_FW1	3341.75	99	11.70638809
US22502688_251614710004_S01_GE2-v4_91-BETA_3_1_1.txt	1134Mast28282a_7764_FW1	Viral	42.75	76	5.417852515	1134Mast28282a_7764_RC1	15.25	64	3.930737338
US22502688_251614710004_S01_GE2-v4_91-BETA_3_1_1.txt	1135Mast28282a_7953_FW1	Viral	1946.25	98	10.92648132	1135Mast28282a_7953_RC1	373.5	91	8.544964433
US22502688_251614710004_S01_GE2-v4_91-BETA_3_1_1.txt	1137Mast28285a_7897_FW1	Viral	4	32	2	1137Mast28285a_7897_RC1	1403.75	97	10.45507031
US22502688_251614710004_S01_GE2-v4_91-BETA_3_1_1.txt	1138Phle28292a_7754_FW1	Viral	17	66	4.087462841	1138Phle28292a_7754_RC1	10.25	58	3.357552005
US22502688_251614710004_S01_GE2-v4_91-BETA_3_1_1.txt	1139Phle28292a_8074_RC1	Viral	5	39	2.321928095	1139Phle28292a_8074_FW1	4.25	34	2.087462841
US22502688_251614710004_S01_GE2-v4_91-BETA_3_1_1.txt	113-NM_002463_242_RC1	Viral	12.25	61	3.614709844	113-NM_002463_242	3.666666667	27	1.874469118
US22502688_251614710004_S01_GE2-v4_91-BETA_3_1_1.txt	113Simp10298a_8401_RC1	Viral	27	71	4.754887502	113Simp10298a_8401_FW1	215.25	88	7.749869427
US22502688_251614710004_S01_GE2-v4_91-BETA_3_1_1.txt	1140Coro28295a_7948_FW1	Viral	27.5	71	4.781359714	1140Coro28295a_7948_RC1	15.75	65	3.977279923
US22502688_251614710004_S01_GE2-v4_91-BETA_3_1_1.txt	1141Coro28295a_7962_FW1	Viral	52.5	78	5.714245518	1141Coro28295a_7962_RC1	368	91	8.523561956
US22502688_251614710004_S01_GE2-v4_91-BETA_3_1_1.txt	1142Parv28314a_7839_FW1	Viral	3.25	22	1.700439718	1142Parv28314a_7839_RC1	2.25	10	1.169925001
US22502688_251614710004_S01_GE2-v4_91-BETA_3_1_1.txt	1143Parv28314a_7844_FW1	Viral	7.5	52	2.906890596	1143Parv28314a_7844_RC1	25	70	4.64385619
US22502688_251614710004_S01_GE2-v4_91-BETA_3_1_1.txt	1144Rota28327a_7788_FW1	Viral	34	73	5.087462841	1144Rota28327a_7788_RC1	7	49	2.807354922
US22502688_251614710004_S01_GE2-v4_91-BETA_3_1_1.txt	1145Orth28873a_7860_FW1	Viral	6.5	48	2.700439718	1145Orth28873a_7860_RC1	9.25	56	3.209453366
US22502688_251614710004_S01_GE2-v4_91-BETA_3_1_1.txt	1148Orth28873b_7873_FW1	Viral	2.5	14	1.321928095	1148Orth28873b_7873_RC1	4.5	34	2.169925001
US22502688_251614710004_S01_GE2-v4_91-BETA_3_1_1.txt	114-NM_000647_192_RC1	Viral	11.25	60	3.491853096	114-NM_000647_192	5	40	2.321928095
US22502688_251614710004_S01_GE2-v4_91-BETA_3_1_1.txt	114Simp10298a_8678_RC1	Viral	23.25	69	4.539158811	114Simp10298a_8678_FW1	874.5	95	9.772314574
US22502688_251614710004_S01_GE2-v4_91-BETA_3_1_1.txt	1150Rota28875a_7855_FW1	Viral	6	46	2.584962501	1150Rota28875a_7855_RC1	2	3	1
US22502688_251614710004_S01_GE2-v4_91-BETA_3_1_1.txt	1151Rota28875a_7799_FW1	Viral	2	4	1	1151Rota28875a_7799_RC1	2	4	1
US22502688_251614710004_S01_GE2-v4_91-BETA_3_1_1.txt	1153Rota28876a_7807_FW1	Viral	7.75	52	2.95419631	1153Rota28876a_7807_RC1	120.5	84	6.912889336
US22502688_251614710004_S01_GE2-v4_91-BETA_3_1_1.txt	1154Rota28876a_8080_RC1	Viral	2	8	1	1154Rota28876a_8080_FW1	5.5	42	2.459431619
US22502688_251614710004_S01_GE2-v4_91-BETA_3_1_1.txt	1155Mast31544a_7909_RC1	Viral	11.5	60	3.523561956	1155Mast31544a_7909_FW1	277.25	90	8.11504365
US22502688_251614710004_S01_GE2-v4_91-BETA_3_1_1.txt	1158Hant31621a_7926_FW1	Viral	2	8	1	1158Hant31621a_7926_RC1	6.5	48	2.700439718
US22502688_251614710004_S01_GE2-v4_91-BETA_3_1_1.txt	1159Coro31631a_8121_RC1	Viral	3.5	23	1.807354922	1159Coro31631a_8121_FW1	2.5	12	1.321928095
US22502688_251614710004_S01_GE2-v4_91-BETA_3_1_1.txt	115-NM_001838_30	Viral	2.666666667	15	1.415037499	115-NM_001838_30_RC1	13	62	3.700439718
US22502688_251614710004_S01_GE2-v4_91-BETA_3_1_1.txt	115Simp10298a_8822_RC1	Viral	1397.75	97	10.44889063	115Simp10298a_8822_FW1	21	68	4.392317423
US22502688_251614710004_S01_GE2-v4_91-BETA_3_1_1.txt	1161Coro31632r1_7622_FW1	Viral	4.5	35	2.169925001	1161Coro31632r1_7622_RC1	2.5	12	1.321928095
US22502688_251614710004_S01_GE2-v4_91-BETA_3_1_1.txt	1162Hepa31646a_7934_FW1	Viral	20.75	68	4.375039431	1162Hepa31646a_7934_RC1	7.25	51	2.857980995
US22502688_251614710004_S01_GE2-v4_91-BETA_3_1_1.txt	1164Hepa31646a_7818_FW1	Viral	9	56	3.169925001	1164Hepa31646a_7818_RC1	5.5	43	2.459431619
US22502688_251614710004_S01_GE2-v4_91-BETA_3_1_1.txt	1165Hepa31646a_8058_FW1	Viral	6	45	2.584962501	1165Hepa31646a_8058_RC1	33.25	73	5.055282436
US22502688_251614710004_S01_GE2-v4_91-BETA_3_1_1.txt	1166Hepa31647a_7946_RC1	Viral	4.75	38	2.247927513	1166Hepa31647a_7946_FW1	3.25	22	1.700439718
US22502688_251614710004_S01_GE2-v4_91-BETA_3_1_1.txt	1168Hepa31647a_7872_FW1	Viral	12.25	61	3.614709844	1168Hepa31647a_7872_RC1	2.75	15	1.459431619
US22502688_251614710004_S01_GE2-v4_91-BETA_3_1_1.txt	1169Hepa31647a_8064_RC1	Viral	129.25	85	7.01402047	1169Hepa31647a_8064_FW1	2.5	12	1.321928095
US22502688_251614710004_S01_GE2-v4_91-BETA_3_1_1.txt	116-NM_031200_229_RC1	Viral	42	75	5.392317423	116-NM_031200_229	57.66666667	78	5.849665727
US22502688_251614710004_S01_GE2-v4_91-BETA_3_1_1.txt	116Simp10298a_8513_FW1	Viral	12	61	3.584962501	116Simp10298a_8513_RC1	25	70	4.64385619
US22502688_251614710004_S01_GE2-v4_91-BETA_3_1_1.txt	1170Hepa31647a_7800_FW1	Viral	76.25	81	6.252665432	1170Hepa31647a_7800_RC1	2	3	1
US22502688_251614710004_S01_GE2-v4_91-BETA_3_1_1.txt	1171Hepa31648a_7982_FW1	Viral	14.75	64	3.882643049	1171Hepa31648a_7982_RC1	3.75	28	1.906890596
US22502688_251614710004_S01_GE2-v4_91-BETA_3_1_1.txt	1173Hepa31649a_7916_RC1	Viral	3.25	22	1.700439718	1173Hepa31649a_7916_FW1	9.5	57	3.247927513
US22502688_251614710004_S01_GE2-v4_91-BETA_3_1_1.txt	1174Hepa31649a_8038_FW1	Viral	31	72	4.95419631	1174Hepa31649a_8038_RC1	107	83	6.741466986
US22502688_251614710004_S01_GE2-v4_91-BETA_3_1_1.txt	1175Hepa31650a_7819_FW1	Viral	2.75	16	1.459431619	1175Hepa31650a_7819_RC1	2.75	15	1.459431619
US22502688_251614710004_S01_GE2-v4_91-BETA_3_1_1.txt	1178Hepa31651a_7935_RC1	Viral	4	29	2	1178Hepa31651a_7935_FW1	11.75	60	3.554588852
US22502688_251614710004_S01_GE2-v4_91-BETA_3_1_1.txt	117-NM_005283_277_RC1	Viral	567.5	93	9.148476582	117-NM_005283_277	14.5	63	3.857980995
US22502688_251614710004_S01_GE2-v4_91-BETA_3_1_1.txt	1180Hepa31652a_8052_RC1	Viral	155	86	7.276124405	1180Hepa31652a_8052_FW1	22.75	69	4.50779464
US22502688_251614710004_S01_GE2-v4_91-BETA_3_1_1.txt	1181Hepa31652a_7995_RC1	Viral	5	41	2.321928095	1181Hepa31652a_7995_FW1	5	39	2.321928095
US22502688_251614710004_S01_GE2-v4_91-BETA_3_1_1.txt	1182Hepa31652a_7820_FW1	Viral	2.75	15	1.459431619	1182Hepa31652a_7820_RC1	9.75	57	3.285402219
US22502688_251614710004_S01_GE2-v4_91-BETA_3_1_1.txt	1183Hepa31652a_8068_FW1	Viral	12.25	61	3.614709844	1183Hepa31652a_8068_RC1	4.75	38	2.247927513
US22502688_251614710004_S01_GE2-v4_91-BETA_3_1_1.txt	1184Hepa31653a_7785_FW1	Viral	5.5	44	2.459431619	1184Hepa31653a_7785_RC1	5.25	42	2.392317423
US22502688_251614710004_S01_GE2-v4_91-BETA_3_1_1.txt	1185Hepa31653a_8091_RC1	Viral	3.5	24	1.807354922	1185Hepa31653a_8091_FW1	4.25	34	2.087462841
US22502688_251614710004_S01_GE2-v4_91-BETA_3_1_1.txt	1186Hepa31654a_7930_FW1	Viral	2.75	15	1.459431619	1186Hepa31654a_7930_RC1	31.25	73	4.965784285
US22502688_251614710004_S01_GE2-v4_91-BETA_3_1_1.txt	1187Hepa31654a_7783_FW1	Viral	3	19	1.584962501	1187Hepa31654a_7783_RC1	62.5	79	5.965784285
US22502688_251614710004_S01_GE2-v4_91-BETA_3_1_1.txt	1188Hepa31655a_7826_FW1	Viral	3	21	1.584962501	1188Hepa31655a_7826_RC1	2	7	1
US22502688_251614710004_S01_GE2-v4_91-BETA_3_1_1.txt	1189Hepa31655a_8047_RC1	Viral	3.75	28	1.906890596	1189Hepa31655a_8047_FW1	30.25	72	4.918863237
US22502688_251614710004_S01_GE2-v4_91-BETA_3_1_1.txt	118-NM_019846_166_FW1	Viral	414	92	8.693486957	118-NM_019846_166_RC1	11.25	60	3.491853096
US22502688_251614710004_S01_GE2-v4_91-BETA_3_1_1.txt	118Simp10298a_8612_RC1	Viral	8.5	54	3.087462841	118Simp10298a_8612_FW1	14	63	3.807354922
US22502688_251614710004_S01_GE2-v4_91-BETA_3_1_1.txt	1190Hepa31655a_7987_RC1	Viral	412	92	8.686500527	1190Hepa31655a_7987_FW1	35.5	74	5.14974712
US22502688_251614710004_S01_GE2-v4_91-BETA_3_1_1.txt	1191Pest31657r1_7636_FW1	Viral	30.75	72	4.942514505	1191Pest31657r1_7636_RC1	48.25	77	5.592457037
US22502688_251614710004_S01_GE2-v4_91-BETA_3_1_1.txt	1191Pest31657r2_7633_FW1	Viral	40.25	75	5.330916878	1191Pest31657r2_7633_RC1	2	6	1
US22502688_251614710004_S01_GE2-v4_91-BETA_3_1_1.txt	1191Pest31657r3_7630_FW1	Viral	28.25	72	4.820178962	1191Pest31657r3_7630_RC1	136.25	85	7.09011242
US22502688_251614710004_S01_GE2-v4_91-BETA_3_1_1.txt	1191Pest31657r4_7634_FW1	Viral	10.75	59	3.426264755	1191Pest31657r4_7634_RC1	14.25	63	3.832890014
US22502688_251614710004_S01_GE2-v4_91-BETA_3_1_1.txt	1191Pest31657r5_7632_FW1	Viral	16.5	65	4.044394119	1191Pest31657r5_7632_RC1	5.5	43	2.459431619
US22502688_251614710004_S01_GE2-v4_91-BETA_3_1_1.txt	1191Pest31657r6_7638_FW1	Viral	3	19	1.584962501	1191Pest31657r6_7638_RC1	3.25	22	1.700439718
US22502688_251614710004_S01_GE2-v4_91-BETA_3_1_1.txt	1191Pest31657r7_7637_FW1	Viral	4.5	35	2.169925001	1191Pest31657r7_7637_RC1	4.25	34	2.087462841
US22502688_251614710004_S01_GE2-v4_91-BETA_3_1_1.txt	1191Pest31657r8_7631_FW1	Viral	55.25	78	5.787902559	1191Pest31657r8_7631_RC1	4.75	38	2.247927513
US22502688_251614710004_S01_GE2-v4_91-BETA_3_1_1.txt	1191Pest31657r9_7639_FW1	Viral	7.5	51	2.906890596	1191Pest31657r9_7639_RC1	9	55	3.169925001
US22502688_251614710004_S01_GE2-v4_91-BETA_3_1_1.txt	1191Pest31657ra_7629_FW1	Viral	3.5	24	1.807354922	1191Pest31657ra_7629_RC1	4	32	2
US22502688_251614710004_S01_GE2-v4_91-BETA_3_1_1.txt	1191Pest31657rb_7635_FW1	Viral	4	31	2	1191Pest31657rb_7635_RC1	5	38	2.321928095
US22502688_251614710004_S01_GE2-v4_91-BETA_3_1_1.txt	1191Pest31657rC_7709_RC1	Viral	19	67	4.247927513	1191Pest31657rC_7709_FW1	7.75	52	2.95419631
US22502688_251614710004_S01_GE2-v4_91-BETA_3_1_1.txt	1192Ente31704a_7906_RC1	Viral	8.25	54	3.044394119	1192Ente31704a_7906_FW1	4115	99	12.00667672
US22502688_251614710004_S01_GE2-v4_91-BETA_3_1_1.txt	1193Rose32604a_7759_FW1	Viral	5.75	44	2.523561956	1193Rose32604a_7759_RC1	1985.5	98	10.95528665
US22502688_251614710004_S01_GE2-v4_91-BETA_3_1_1.txt	1194Rose32604a_8112_FW1	Viral	1268.75	97	10.30919211	1194Rose32604a_8112_RC1	13.5	63	3.754887502
US22502688_251614710004_S01_GE2-v4_91-BETA_3_1_1.txt	1195Rose32604a_7757_FW1	Viral	67.5	80	6.076815597	1195Rose32604a_7757_RC1	47.5	77	5.569855608
US22502688_251614710004_S01_GE2-v4_91-BETA_3_1_1.txt	1196Rose32604a_7752_FW1	Viral	3.75	28	1.906890596	1196Rose32604a_7752_RC1	3.25	23	1.700439718
US22502688_251614710004_S01_GE2-v4_91-BETA_3_1_1.txt	1197Rose32604a_8071_RC1	Viral	2.5	12	1.321928095	1197Rose32604a_8071_FW1	4	29	2
US22502688_251614710004_S01_GE2-v4_91-BETA_3_1_1.txt	1199Rose32604a_7997_RC1	Viral	2.5	15	1.321928095	1199Rose32604a_7997_FW1	10.75	59	3.426264755
US22502688_251614710004_S01_GE2-v4_91-BETA_3_1_1.txt	119-NM_001295_213	Viral	4.666666667	37	2.222392421	119-NM_001295_213_RC1	3.5	26	1.807354922
US22502688_251614710004_S01_GE2-v4_91-BETA_3_1_1.txt	119Simp10298a_8516_RC1	Viral	410.75	92	8.682116765	119Simp10298a_8516_FW1	32	73	5
US22502688_251614710004_S01_GE2-v4_91-BETA_3_1_1.txt	11-NM_017416_290_FW1	Viral	396	92	8.62935662	11-NM_017416_290_RC1	81.75	81	6.353146825
US22502688_251614710004_S01_GE2-v4_91-BETA_3_1_1.txt	1200Rose32604a_7792_FW1	Viral	4.25	33	2.087462841	1200Rose32604a_7792_RC1	5.75	44	2.523561956
US22502688_251614710004_S01_GE2-v4_91-BETA_3_1_1.txt	1201Rose32604a_7751_FW1	Viral	17.5	66	4.129283017	1201Rose32604a_7751_RC1	2.5	11	1.321928095
US22502688_251614710004_S01_GE2-v4_91-BETA_3_1_1.txt	1202Rose32604a_7975_RC1	Viral	5.5	43	2.459431619	1202Rose32604a_7975_FW1	2.5	14	1.321928095
US22502688_251614710004_S01_GE2-v4_91-BETA_3_1_1.txt	1203Rose32604a_7925_FW1	Viral	75.25	80	6.233619677	1203Rose32604a_7925_RC1	3.25	23	1.700439718
US22502688_251614710004_S01_GE2-v4_91-BETA_3_1_1.txt	1204Rose32604a_8113_RC1	Viral	5586.5	100	12.44772899	1204Rose32604a_8113_FW1	4	31	2
US22502688_251614710004_S01_GE2-v4_91-BETA_3_1_1.txt	1206Mast32608a_7896_RC1	Viral	51.25	77	5.6794801	1206Mast32608a_7896_FW1	45	76	5.491853096
US22502688_251614710004_S01_GE2-v4_91-BETA_3_1_1.txt	1207Mast32608a_8014_FW1	Viral	13.5	62	3.754887502	1207Mast32608a_8014_RC1	9.25	56	3.209453366
US22502688_251614710004_S01_GE2-v4_91-BETA_3_1_1.txt	1208Hant32614a_7874_FW1	Viral	22.75	69	4.50779464	1208Hant32614a_7874_RC1	15.5	64	3.95419631
US22502688_251614710004_S01_GE2-v4_91-BETA_3_1_1.txt	1209Hant32614a_7891_RC1	Viral	4.5	36	2.169925001	1209Hant32614a_7891_FW1	33.75	73	5.076815597
US22502688_251614710004_S01_GE2-v4_91-BETA_3_1_1.txt	120-NM_003965_91_FW1	Viral	11	59	3.459431619	120-NM_003965_91_RC1	6.75	49	2.754887502
US22502688_251614710004_S01_GE2-v4_91-BETA_3_1_1.txt	120Simp10298a_8644_FW1	Viral	12	61	3.584962501	120Simp10298a_8644_RC1	16.5	65	4.044394119
US22502688_251614710004_S01_GE2-v4_91-BETA_3_1_1.txt	1210uncl33708a_7884_FW1	Viral	8.5	54	3.087462841	1210uncl33708a_7884_RC1	8.75	55	3.129283017
US22502688_251614710004_S01_GE2-v4_91-BETA_3_1_1.txt	1211uncl33708a_7784_FW1	Viral	28.5	72	4.832890014	1211uncl33708a_7784_RC1	2.5	14	1.321928095
US22502688_251614710004_S01_GE2-v4_91-BETA_3_1_1.txt	1214Hepa33745a_7821_FW1	Viral	2	2	1	1214Hepa33745a_7821_RC1	3	18	1.584962501
US22502688_251614710004_S01_GE2-v4_91-BETA_3_1_1.txt	1215Lago33756a_7972_RC1	Viral	5	39	2.321928095	1215Lago33756a_7972_FW1	3174.75	99	11.63242727
US22502688_251614710004_S01_GE2-v4_91-BETA_3_1_1.txt	1216Mare35250a_8078_RC1	Viral	6	46	2.584962501	1216Mare35250a_8078_FW1	9.25	56	3.209453366
US22502688_251614710004_S01_GE2-v4_91-BETA_3_1_1.txt	1217Mast35265a_7825_FW1	Viral	1277.5	97	10.31910758	1217Mast35265a_7825_RC1	38	74	5.247927513
US22502688_251614710004_S01_GE2-v4_91-BETA_3_1_1.txt	1218Mast35265a_7816_FW1	Viral	2274.5	98	11.15133372	1218Mast35265a_7816_RC1	858.25	95	9.745254142
US22502688_251614710004_S01_GE2-v4_91-BETA_3_1_1.txt	1219Orth35269a_8046_RC1	Viral	5	38	2.321928095	1219Orth35269a_8046_FW1	2	7	1
US22502688_251614710004_S01_GE2-v4_91-BETA_3_1_1.txt	121-NM_016557_19_FW1	Viral	74	80	6.209453366	121-NM_016557_19_RC1	5	40	2.321928095
US22502688_251614710004_S01_GE2-v4_91-BETA_3_1_1.txt	121Simp10310a_8473_FW1	Viral	472.5	93	8.884170519	121Simp10310a_8473_RC1	8	53	3
US22502688_251614710004_S01_GE2-v4_91-BETA_3_1_1.txt	1220Orth35269a_8027_FW1	Viral	230	89	7.845490051	1220Orth35269a_8027_RC1	145.75	86	7.187352073
US22502688_251614710004_S01_GE2-v4_91-BETA_3_1_1.txt	1221Orth35269a_7846_FW1	Viral	2	8	1	1221Orth35269a_7846_RC1	2.5	11	1.321928095
US22502688_251614710004_S01_GE2-v4_91-BETA_3_1_1.txt	1222Orth35269a_8087_RC1	Viral	3	20	1.584962501	1222Orth35269a_8087_FW1	6.5	47	2.700439718
US22502688_251614710004_S01_GE2-v4_91-BETA_3_1_1.txt	1223Apht35292a_7947_RC1	Viral	826.25	95	9.690434556	1223Apht35292a_7947_FW1	4158	99	12.02167404
US22502688_251614710004_S01_GE2-v4_91-BETA_3_1_1.txt	1225Ente35295c_7809_FW1	Viral	273.5	90	8.095397023	1225Ente35295c_7809_RC1	7	50	2.807354922
US22502688_251614710004_S01_GE2-v4_91-BETA_3_1_1.txt	1227Orth35304a_8045_FW1	Viral	39.5	75	5.303780748	1227Orth35304a_8045_RC1	8.75	55	3.129283017
US22502688_251614710004_S01_GE2-v4_91-BETA_3_1_1.txt	1228Orth35304a_8011_RC1	Viral	5.5	43	2.459431619	1228Orth35304a_8011_FW1	2.5	15	1.321928095
US22502688_251614710004_S01_GE2-v4_91-BETA_3_1_1.txt	1229Hant35321a_8122_RC1	Viral	3.75	27	1.906890596	1229Hant35321a_8122_FW1	2	5	1
US22502688_251614710004_S01_GE2-v4_91-BETA_3_1_1.txt	122Simp10310a_8645_RC1	Viral	28.75	72	4.845490051	122Simp10310a_8645_FW1	45.75	76	5.515699838
US22502688_251614710004_S01_GE2-v4_91-BETA_3_1_1.txt	1230Vesi35611a_7768_FW1	Viral	3.75	29	1.906890596	1230Vesi35611a_7768_RC1	2.75	15	1.459431619
US22502688_251614710004_S01_GE2-v4_91-BETA_3_1_1.txt	1231Vesi35612a_8105_RC1	Viral	6.25	47	2.64385619	1231Vesi35612a_8105_FW1	3.5	23	1.807354922
US22502688_251614710004_S01_GE2-v4_91-BETA_3_1_1.txt	1232Poly36362a_7990_RC1	Viral	50	77	5.64385619	1232Poly36362a_7990_FW1	4.25	34	2.087462841
US22502688_251614710004_S01_GE2-v4_91-BETA_3_1_1.txt	1233Lent36370a_8009_RC1	Viral	3.75	27	1.906890596	1233Lent36370a_8009_FW1	3.5	26	1.807354922
US22502688_251614710004_S01_GE2-v4_91-BETA_3_1_1.txt	1234Rota36427a_8063_RC1	Viral	3	18	1.584962501	1234Rota36427a_8063_FW1	3	18	1.584962501
US22502688_251614710004_S01_GE2-v4_91-BETA_3_1_1.txt	1235Rota36427a_7835_FW1	Viral	4.75	37	2.247927513	1235Rota36427a_7835_RC1	2	3	1
US22502688_251614710004_S01_GE2-v4_91-BETA_3_1_1.txt	1237Mare37108a_7756_FW1	Viral	118.5	84	6.888743249	1237Mare37108a_7756_RC1	5.5	43	2.459431619
US22502688_251614710004_S01_GE2-v4_91-BETA_3_1_1.txt	1238Mare37108a_7890_FW1	Viral	6.25	47	2.64385619	1238Mare37108a_7890_RC1	8.75	55	3.129283017
US22502688_251614710004_S01_GE2-v4_91-BETA_3_1_1.txt	1239Mare37108a_7929_FW1	Viral	2.5	13	1.321928095	1239Mare37108a_7929_RC1	60	79	5.906890596
US22502688_251614710004_S01_GE2-v4_91-BETA_3_1_1.txt	123-NM_022059_216_RC1	Viral	4.75	38	2.247927513	123-NM_022059_216	8.333333333	54	3.058893689
US22502688_251614710004_S01_GE2-v4_91-BETA_3_1_1.txt	123Simp10310a_8823_RC1	Viral	1401.75	97	10.45301335	123Simp10310a_8823_FW1	26.75	71	4.741466986
US22502688_251614710004_S01_GE2-v4_91-BETA_3_1_1.txt	1241Mare37108a_7789_FW1	Viral	3.75	29	1.906890596	1241Mare37108a_7789_RC1	2	4	1
US22502688_251614710004_S01_GE2-v4_91-BETA_3_1_1.txt	1242Mare37108a_7841_RC1	Viral	2.25	10	1.169925001	1242Mare37108a_7841_FW1	3	18	1.584962501
US22502688_251614710004_S01_GE2-v4_91-BETA_3_1_1.txt	1244Alph37124a_7951_FW1	Viral	10.5	58	3.392317423	1244Alph37124a_7951_RC1	4.5	35	2.169925001
US22502688_251614710004_S01_GE2-v4_91-BETA_3_1_1.txt	1245Alph37124a_8094_RC1	Viral	1009.25	96	9.979067871	1245Alph37124a_8094_FW1	842	95	9.717676423
US22502688_251614710004_S01_GE2-v4_91-BETA_3_1_1.txt	1246Alph37124a_7806_FW1	Viral	7243.5	100	12.82247125	1246Alph37124a_7806_RC1	7.25	51	2.857980995
US22502688_251614710004_S01_GE2-v4_91-BETA_3_1_1.txt	1247Alph37124a_7899_RC1	Viral	61.25	79	5.936637939	1247Alph37124a_7899_FW1	4	31	2
US22502688_251614710004_S01_GE2-v4_91-BETA_3_1_1.txt	1248Hant37133a_7880_FW1	Viral	15	64	3.906890596	1248Hant37133a_7880_RC1	1703.5	97	10.73428623
US22502688_251614710004_S01_GE2-v4_91-BETA_3_1_1.txt	124-NM_003467_163	Viral	9	56	3.169925001	124-NM_003467_163_RC1	1775.5	97	10.79400965
US22502688_251614710004_S01_GE2-v4_91-BETA_3_1_1.txt	124Simp10310a_8682_RC1	Viral	126.75	85	6.985841937	124Simp10310a_8682_FW1	320	91	8.321928095
US22502688_251614710004_S01_GE2-v4_91-BETA_3_1_1.txt	1253Rhad37296a_8054_FW1	Viral	3	19	1.584962501	1253Rhad37296a_8054_RC1	28	71	4.807354922
US22502688_251614710004_S01_GE2-v4_91-BETA_3_1_1.txt	1254Rhad37296a_7902_RC1	Viral	11.75	60	3.554588852	1254Rhad37296a_7902_FW1	15.25	64	3.930737338
US22502688_251614710004_S01_GE2-v4_91-BETA_3_1_1.txt	1255Rhad37296a_8114_RC1	Viral	8.5	55	3.087462841	1255Rhad37296a_8114_FW1	2	1	1
US22502688_251614710004_S01_GE2-v4_91-BETA_3_1_1.txt	1256Rhad37296a_7988_FW1	Viral	12	61	3.584962501	1256Rhad37296a_7988_RC1	10	57	3.321928095
US22502688_251614710004_S01_GE2-v4_91-BETA_3_1_1.txt	1257Rhad37296a_8044_RC1	Viral	7	50	2.807354922	1257Rhad37296a_8044_FW1	155	86	7.276124405
US22502688_251614710004_S01_GE2-v4_91-BETA_3_1_1.txt	1258Vesi37300a_7885_RC1	Viral	65.5	79	6.033423002	1258Vesi37300a_7885_FW1	83.75	81	6.388017285
US22502688_251614710004_S01_GE2-v4_91-BETA_3_1_1.txt	125-NM_005201_300	Viral	135.1666667	85	7.078595603	125-NM_005201_300_RC1	11	59	3.459431619
US22502688_251614710004_S01_GE2-v4_91-BETA_3_1_1.txt	1260Parv37325a_8062_RC1	Viral	49	77	5.614709844	1260Parv37325a_8062_FW1	11.75	60	3.554588852
US22502688_251614710004_S01_GE2-v4_91-BETA_3_1_1.txt	1261Parv37325a_8101_RC1	Viral	2.5	14	1.321928095	1261Parv37325a_8101_FW1	13.5	62	3.754887502
US22502688_251614710004_S01_GE2-v4_91-BETA_3_1_1.txt	1262Hant37477a_7886_RC1	Viral	61.5	79	5.942514505	1262Hant37477a_7886_FW1	40.5	75	5.339850003
US22502688_251614710004_S01_GE2-v4_91-BETA_3_1_1.txt	1263Hant37705a_7802_RC1	Viral	5.25	41	2.392317423	1263Hant37705a_7802_FW1	2.5	13	1.321928095
US22502688_251614710004_S01_GE2-v4_91-BETA_3_1_1.txt	1264Hant37705a_7892_RC1	Viral	352.5	91	8.461479447	1264Hant37705a_7892_FW1	277.75	90	8.117643101
US22502688_251614710004_S01_GE2-v4_91-BETA_3_1_1.txt	1266Hant37705a_7882_FW1	Viral	329.75	91	8.365228849	1266Hant37705a_7882_RC1	2	1	1
US22502688_251614710004_S01_GE2-v4_91-BETA_3_1_1.txt	1267Hant37705a_7786_FW1	Viral	30.5	72	4.930737338	1267Hant37705a_7786_RC1	5	40	2.321928095
US22502688_251614710004_S01_GE2-v4_91-BETA_3_1_1.txt	1268Hant37962a_7857_FW1	Viral	4	31	2	1268Hant37962a_7857_RC1	2.5	13	1.321928095
US22502688_251614710004_S01_GE2-v4_91-BETA_3_1_1.txt	1269Novi38142a_7828_FW1	Viral	449.5	92	8.812177306	1269Novi38142a_7828_RC1	14.75	64	3.882643049
US22502688_251614710004_S01_GE2-v4_91-BETA_3_1_1.txt	126-NM_006018_309_RC1	Viral	31.75	73	4.988684687	126-NM_006018_309	60	79	5.906890596
US22502688_251614710004_S01_GE2-v4_91-BETA_3_1_1.txt	126Vari10320a_8789_RC1	Viral	5.5	42	2.459431619	126Vari10320a_8789_FW1	29.75	72	4.894817763
US22502688_251614710004_S01_GE2-v4_91-BETA_3_1_1.txt	1270Arte38143a_7939_RC1	Viral	4.75	38	2.247927513	1270Arte38143a_7939_FW1	4.25	34	2.087462841
US22502688_251614710004_S01_GE2-v4_91-BETA_3_1_1.txt	1271Orth38170a_7955_RC1	Viral	3.5	26	1.807354922	1271Orth38170a_7955_FW1	3.25	21	1.700439718
US22502688_251614710004_S01_GE2-v4_91-BETA_3_1_1.txt	1272Orth38170a_7879_FW1	Viral	6.5	48	2.700439718	1272Orth38170a_7879_RC1	6.5	47	2.700439718
US22502688_251614710004_S01_GE2-v4_91-BETA_3_1_1.txt	1273Parv38251a_7775_FW1	Viral	6.75	49	2.754887502	1273Parv38251a_7775_RC1	4.25	34	2.087462841
US22502688_251614710004_S01_GE2-v4_91-BETA_3_1_1.txt	1274Parv38251a_7853_FW1	Viral	3	20	1.584962501	1274Parv38251a_7853_RC1	6	45	2.584962501
US22502688_251614710004_S01_GE2-v4_91-BETA_3_1_1.txt	1275Parv38251a_8048_RC1	Viral	10.75	59	3.426264755	1275Parv38251a_8048_FW1	2	3	1
US22502688_251614710004_S01_GE2-v4_91-BETA_3_1_1.txt	1276Parv38251a_7912_FW1	Viral	88.5	82	6.46760555	1276Parv38251a_7912_RC1	42.75	76	5.417852515
US22502688_251614710004_S01_GE2-v4_91-BETA_3_1_1.txt	1277Parv38251a_7875_FW1	Viral	10.75	59	3.426264755	1277Parv38251a_7875_RC1	2	2	1
US22502688_251614710004_S01_GE2-v4_91-BETA_3_1_1.txt	1278Meta38525a_7767_FW1	Viral	5.5	44	2.459431619	1278Meta38525a_7767_RC1	3	20	1.584962501
US22502688_251614710004_S01_GE2-v4_91-BETA_3_1_1.txt	1279Meta38525c_7978_FW1	Viral	214.25	88	7.743151394	1279Meta38525c_7978_RC1	4.25	34	2.087462841
US22502688_251614710004_S01_GE2-v4_91-BETA_3_1_1.txt	127-NM_001837_21_RC1	Viral	1290.75	97	10.33399388	127-NM_001837_21	1086.666667	96	10.08569375
US22502688_251614710004_S01_GE2-v4_91-BETA_3_1_1.txt	1280Meta38525a_7932_FW1	Viral	3	19	1.584962501	1280Meta38525a_7932_RC1	2	7	1
US22502688_251614710004_S01_GE2-v4_91-BETA_3_1_1.txt	1281Lyss38766a_8032_RC1	Viral	3	19	1.584962501	1281Lyss38766a_8032_FW1	9.25	56	3.209453366
US22502688_251614710004_S01_GE2-v4_91-BETA_3_1_1.txt	1282Lyss38767a_8022_FW1	Viral	5.25	41	2.392317423	1282Lyss38767a_8022_RC1	2	2	1
US22502688_251614710004_S01_GE2-v4_91-BETA_3_1_1.txt	1283Ente39054a_7898_RC1	Viral	373.5	91	8.544964433	1283Ente39054a_7898_FW1	1965	98	10.9403136
US22502688_251614710004_S01_GE2-v4_91-BETA_3_1_1.txt	1285Pare39085b_7876_RC1	Viral	4.25	33	2.087462841	1285Pare39085b_7876_FW1	3.5	24	1.807354922
US22502688_251614710004_S01_GE2-v4_91-BETA_3_1_1.txt	1286Orbi40051a_7864_FW1	Viral	80.5	81	6.330916878	1286Orbi40051a_7864_RC1	52.25	78	5.707359132
US22502688_251614710004_S01_GE2-v4_91-BETA_3_1_1.txt	1287Orbi40054a_7943_RC1	Viral	2.25	9	1.169925001	1287Orbi40054a_7943_FW1	3.5	24	1.807354922
US22502688_251614710004_S01_GE2-v4_91-BETA_3_1_1.txt	1288Orbi40059a_8059_RC1	Viral	155.5	86	7.28077077	1288Orbi40059a_8059_FW1	2487.5	98	11.28048081
US22502688_251614710004_S01_GE2-v4_91-BETA_3_1_1.txt	1289Hepa40271a_7973_RC1	Viral	3.75	28	1.906890596	1289Hepa40271a_7973_FW1	29.25	72	4.87036472
US22502688_251614710004_S01_GE2-v4_91-BETA_3_1_1.txt	128-NM_004072_316_RC1	Viral	4.25	33	2.087462841	128-NM_004072_316	5.333333333	42	2.415037499
US22502688_251614710004_S01_GE2-v4_91-BETA_3_1_1.txt	128Vari10320a_8889_RC1	Viral	6	46	2.584962501	128Vari10320a_8889_FW1	7	50	2.807354922
US22502688_251614710004_S01_GE2-v4_91-BETA_3_1_1.txt	1290Hepa40271a_8028_RC1	Viral	9	56	3.169925001	1290Hepa40271a_8028_FW1	42.5	76	5.409390936
US22502688_251614710004_S01_GE2-v4_91-BETA_3_1_1.txt	1291Hepa40271b_7938_FW1	Viral	2.75	15	1.459431619	1291Hepa40271b_7938_RC1	4	31	2
US22502688_251614710004_S01_GE2-v4_91-BETA_3_1_1.txt	1293Hepa40360a_7888_FW1	Viral	14.25	63	3.832890014	1293Hepa40360a_7888_RC1	6	46	2.584962501
US22502688_251614710004_S01_GE2-v4_91-BETA_3_1_1.txt	1294Hepa40360a_7782_FW1	Viral	6	46	2.584962501	1294Hepa40360a_7782_RC1	1032	96	10.01122726
US22502688_251614710004_S01_GE2-v4_91-BETA_3_1_1.txt	1295Hepa40363r1_7723_RC1	Viral	9	56	3.169925001	1295Hepa40363r1_7723_FW1	6	45	2.584962501
US22502688_251614710004_S01_GE2-v4_91-BETA_3_1_1.txt	1295Hepa40363r2_7621_FW1	Viral	16.25	65	4.022367813	1295Hepa40363r2_7621_RC1	59.5	79	5.894817763
US22502688_251614710004_S01_GE2-v4_91-BETA_3_1_1.txt	1295Hepa40363r3_7620_FW1	Viral	5	38	2.321928095	1295Hepa40363r3_7620_RC1	3	21	1.584962501
US22502688_251614710004_S01_GE2-v4_91-BETA_3_1_1.txt	1295Hepa40363r4_7724_RC1	Viral	4	30	2	1295Hepa40363r4_7724_FW1	7.25	51	2.857980995
US22502688_251614710004_S01_GE2-v4_91-BETA_3_1_1.txt	1296Hepa40363r1_7695_RC1	Viral	105.5	83	6.721099189	1296Hepa40363r1_7695_FW1	14.25	63	3.832890014
US22502688_251614710004_S01_GE2-v4_91-BETA_3_1_1.txt	1296Hepa40363r2_7689_RC1	Viral	70.25	80	6.13442632	1296Hepa40363r2_7689_FW1	6	46	2.584962501
US22502688_251614710004_S01_GE2-v4_91-BETA_3_1_1.txt	1296Hepa40363r3_7690_RC1	Viral	13	62	3.700439718	1296Hepa40363r3_7690_FW1	55	78	5.781359714
US22502688_251614710004_S01_GE2-v4_91-BETA_3_1_1.txt	1297Siad41678a_7994_RC1	Viral	2.5	11	1.321928095	1297Siad41678a_7994_FW1	2.5	11	1.321928095
US22502688_251614710004_S01_GE2-v4_91-BETA_3_1_1.txt	1298Ente41846a_7823_FW1	Viral	27.25	71	4.768184325	1298Ente41846a_7823_RC1	89.5	82	6.483815777
US22502688_251614710004_S01_GE2-v4_91-BETA_3_1_1.txt	1299Ente41846a_7992_RC1	Viral	88	82	6.459431619	1299Ente41846a_7992_FW1	180	87	7.491853096
US22502688_251614710004_S01_GE2-v4_91-BETA_3_1_1.txt	129-NM_004972_200	Viral	3.666666667	27	1.874469118	129-NM_004972_200_RC1	2.5	11	1.321928095
US22502688_251614710004_S01_GE2-v4_91-BETA_3_1_1.txt	129Simp10325a_8793_RC1	Viral	8.75	55	3.129283017	129Simp10325a_8793_FW1	5.5	43	2.459431619
US22502688_251614710004_S01_GE2-v4_91-BETA_3_1_1.txt	12-NM_014438_15	Viral	3.833333333	29	1.938599455	12-NM_014438_15_RC1	2	1	1
US22502688_251614710004_S01_GE2-v4_91-BETA_3_1_1.txt	12Orth10243a_8920_RC1	Viral	2.5	15	1.321928095	12Orth10243a_8920_FW1	42	75	5.392317423
US22502688_251614710004_S01_GE2-v4_91-BETA_3_1_1.txt	1300Hepa41856c_8081_RC1	Viral	1352.25	97	10.40114618	1300Hepa41856c_8081_FW1	2.5	12	1.321928095
US22502688_251614710004_S01_GE2-v4_91-BETA_3_1_1.txt	1302Coro42005a_8111_RC1	Viral	2	2	1	1302Coro42005a_8111_FW1	3.5	25	1.807354922
US22502688_251614710004_S01_GE2-v4_91-BETA_3_1_1.txt	1304Hant42097a_7852_FW1	Viral	6.5	48	2.700439718	1304Hant42097a_7852_RC1	14	63	3.807354922
US22502688_251614710004_S01_GE2-v4_91-BETA_3_1_1.txt	1305Ente42776a_8102_RC1	Viral	219.5	88	7.77807713	1305Ente42776a_8102_FW1	1700.5	97	10.73174329
US22502688_251614710004_S01_GE2-v4_91-BETA_3_1_1.txt	1306Ente42789a_7769_FW1	Viral	4	32	2	1306Ente42789a_7769_RC1	6.75	49	2.754887502
US22502688_251614710004_S01_GE2-v4_91-BETA_3_1_1.txt	1307Hepa42791a_8018_RC1	Viral	9.5	57	3.247927513	1307Hepa42791a_8018_FW1	21	68	4.392317423
US22502688_251614710004_S01_GE2-v4_91-BETA_3_1_1.txt	1308Hepa42791a_7985_FW1	Viral	2.5	13	1.321928095	1308Hepa42791a_7985_RC1	27.5	71	4.781359714
US22502688_251614710004_S01_GE2-v4_91-BETA_3_1_1.txt	1309Hepa42792a_7914_RC1	Viral	8.75	55	3.129283017	1309Hepa42792a_7914_FW1	5	40	2.321928095
US22502688_251614710004_S01_GE2-v4_91-BETA_3_1_1.txt	130-NM_003152_132	Viral	22.33333333	69	4.48112669	130-NM_003152_132_RC1	5	39	2.321928095
US22502688_251614710004_S01_GE2-v4_91-BETA_3_1_1.txt	1310Hant42894a_8107_RC1	Viral	20.75	68	4.375039431	1310Hant42894a_8107_FW1	98	83	6.614709844
US22502688_251614710004_S01_GE2-v4_91-BETA_3_1_1.txt	1312Flav44024a_7842_RC1	Viral	21.5	68	4.426264755	1312Flav44024a_7842_FW1	9.5	57	3.247927513
US22502688_251614710004_S01_GE2-v4_91-BETA_3_1_1.txt	1314Avip44088a_7967_FW1	Viral	5.25	41	2.392317423	1314Avip44088a_7967_RC1	2	7	1
US22502688_251614710004_S01_GE2-v4_91-BETA_3_1_1.txt	1317Hant44755a_8089_RC1	Viral	3.25	21	1.700439718	1317Hant44755a_8089_FW1	69.25	80	6.113742166
US22502688_251614710004_S01_GE2-v4_91-BETA_3_1_1.txt	1318Hant44755a_7862_FW1	Viral	5	39	2.321928095	1318Hant44755a_7862_RC1	14.75	64	3.882643049
US22502688_251614710004_S01_GE2-v4_91-BETA_3_1_1.txt	1319Aren45219a_7812_FW1	Viral	7.5	52	2.906890596	1319Aren45219a_7812_RC1	2.25	10	1.169925001
US22502688_251614710004_S01_GE2-v4_91-BETA_3_1_1.txt	131Vari10326a_8481_FW1	Viral	4.75	37	2.247927513	131Vari10326a_8481_RC1	6	45	2.584962501
US22502688_251614710004_S01_GE2-v4_91-BETA_3_1_1.txt	1320Aren45221a_7801_FW1	Viral	2.5	12	1.321928095	1320Aren45221a_7801_RC1	7.5	52	2.906890596
US22502688_251614710004_S01_GE2-v4_91-BETA_3_1_1.txt	1321Aren45222a_7870_FW1	Viral	68.75	80	6.103287808	1321Aren45222a_7870_RC1	87.75	82	6.45532722
US22502688_251614710004_S01_GE2-v4_91-BETA_3_1_1.txt	1322Aren45223a_7856_FW1	Viral	3	19	1.584962501	1322Aren45223a_7856_RC1	35	74	5.129283017
US22502688_251614710004_S01_GE2-v4_91-BETA_3_1_1.txt	1323Orth45269a_8077_RC1	Viral	15	64	3.906890596	1323Orth45269a_8077_FW1	259.25	89	8.018200179
US22502688_251614710004_S01_GE2-v4_91-BETA_3_1_1.txt	1324Orth45270a_8042_RC1	Viral	8.5	54	3.087462841	1324Orth45270a_8042_FW1	24.75	70	4.62935662
US22502688_251614710004_S01_GE2-v4_91-BETA_3_1_1.txt	1325Orth45270a_7834_RC1	Viral	3.25	22	1.700439718	1325Orth45270a_7834_FW1	5	41	2.321928095
US22502688_251614710004_S01_GE2-v4_91-BETA_3_1_1.txt	1326Mast45370a_7986_FW1	Viral	5	39	2.321928095	1326Mast45370a_7986_RC1	4.5	37	2.169925001
US22502688_251614710004_S01_GE2-v4_91-BETA_3_1_1.txt	1327Lymp45455a_8039_RC1	Viral	3.5	25	1.807354922	1327Lymp45455a_8039_FW1	124.25	84	6.957102042
US22502688_251614710004_S01_GE2-v4_91-BETA_3_1_1.txt	1328Beta45475a_8088_RC1	Viral	111	84	6.794415866	1328Beta45475a_8088_FW1	102.25	83	6.675957033
US22502688_251614710004_S01_GE2-v4_91-BETA_3_1_1.txt	1329Beta45475a_7832_FW1	Viral	77.5	81	6.276124405	1329Beta45475a_7832_RC1	9	55	3.169925001
US22502688_251614710004_S01_GE2-v4_91-BETA_3_1_1.txt	132-NM_007315_190_RC1	Viral	11.25	60	3.491853096	132-NM_007315_190	15.66666667	64	3.969626351
US22502688_251614710004_S01_GE2-v4_91-BETA_3_1_1.txt	132Vari10326a_8864_RC1	Viral	3	21	1.584962501	132Vari10326a_8864_FW1	2.5	10	1.321928095
US22502688_251614710004_S01_GE2-v4_91-BETA_3_1_1.txt	1330Mast45659a_7765_RC1	Viral	2.75	15	1.459431619	1330Mast45659a_7765_FW1	8	53	3
US22502688_251614710004_S01_GE2-v4_91-BETA_3_1_1.txt	1331Mast45659a_7911_FW1	Viral	3.5	25	1.807354922	1331Mast45659a_7911_RC1	11.25	60	3.491853096
US22502688_251614710004_S01_GE2-v4_91-BETA_3_1_1.txt	1332Ente46018a_7917_RC1	Viral	10.5	58	3.392317423	1332Ente46018a_7917_FW1	12.5	61	3.64385619
US22502688_251614710004_S01_GE2-v4_91-BETA_3_1_1.txt	1333Beta46024a_8017_RC1	Viral	3.75	29	1.906890596	1333Beta46024a_8017_FW1	2	4	1
US22502688_251614710004_S01_GE2-v4_91-BETA_3_1_1.txt	1334Circ46221a_7920_RC1	Viral	10.5	58	3.392317423	1334Circ46221a_7920_FW1	2	1	1
US22502688_251614710004_S01_GE2-v4_91-BETA_3_1_1.txt	1335Circ46221a_8085_RC1	Viral	672.75	94	9.393926676	1335Circ46221a_8085_FW1	96	82	6.584962501
US22502688_251614710004_S01_GE2-v4_91-BETA_3_1_1.txt	1336Circ46221a_8110_RC1	Viral	78	81	6.285402219	1336Circ46221a_8110_FW1	16.25	65	4.022367813
US22502688_251614710004_S01_GE2-v4_91-BETA_3_1_1.txt	1337Hant46607a_7798_FW1	Viral	4	32	2	1337Hant46607a_7798_RC1	3.5	26	1.807354922
US22502688_251614710004_S01_GE2-v4_91-BETA_3_1_1.txt	133-NM_012448_205_FW1	Viral	1161.5	96	10.18177344	133-NM_012448_205_RC1	97.25	83	6.603626345
US22502688_251614710004_S01_GE2-v4_91-BETA_3_1_1.txt	1341Hant46607a_8079_RC1	Viral	6.25	47	2.64385619	1341Hant46607a_8079_FW1	4	29	2
US22502688_251614710004_S01_GE2-v4_91-BETA_3_1_1.txt	1342Colt46839a_7999_RC1	Viral	9	56	3.169925001	1342Colt46839a_7999_FW1	89.5	82	6.483815777
US22502688_251614710004_S01_GE2-v4_91-BETA_3_1_1.txt	1343Aren46919a_7840_FW1	Viral	140.5	85	7.13442632	1343Aren46919a_7840_RC1	1459.25	97	10.51101135
US22502688_251614710004_S01_GE2-v4_91-BETA_3_1_1.txt	1344Apht47000a_7808_FW1	Viral	1430.5	97	10.48230378	1344Apht47000a_7808_RC1	26.25	71	4.714245518
US22502688_251614710004_S01_GE2-v4_91-BETA_3_1_1.txt	1345Hant47301a_7877_FW1	Viral	43.75	76	5.451211112	1345Hant47301a_7877_RC1	91	82	6.50779464
US22502688_251614710004_S01_GE2-v4_91-BETA_3_1_1.txt	1346Orbi47465a_7991_RC1	Viral	15.5	64	3.95419631	1346Orbi47465a_7991_FW1	3052.5	99	11.57577558
US22502688_251614710004_S01_GE2-v4_91-BETA_3_1_1.txt	1347Ente47506a_8021_FW1	Viral	367.5	91	8.52160044	1347Ente47506a_8021_RC1	177.5	87	7.471675214
US22502688_251614710004_S01_GE2-v4_91-BETA_3_1_1.txt	1348Ente47507a_7913_FW1	Viral	21	68	4.392317423	1348Ente47507a_7913_RC1	5.25	41	2.392317423
US22502688_251614710004_S01_GE2-v4_91-BETA_3_1_1.txt	1349Cyto47929a_8097_RC1	Viral	2	8	1	1349Cyto47929a_8097_FW1	3.5	25	1.807354922
US22502688_251614710004_S01_GE2-v4_91-BETA_3_1_1.txt	134-NM_003955_222	Viral	36.16666667	74	5.176588732	134-NM_003955_222_RC1	12.75	62	3.672425342
US22502688_251614710004_S01_GE2-v4_91-BETA_3_1_1.txt	134Vari10331a_8142_FW1	Viral	38.25	75	5.257387843	134Vari10331a_8142_RC1	151	86	7.238404739
US22502688_251614710004_S01_GE2-v4_91-BETA_3_1_1.txt	1350Cyto47929a_7903_RC1	Viral	43.75	76	5.451211112	1350Cyto47929a_7903_FW1	89.5	82	6.483815777
US22502688_251614710004_S01_GE2-v4_91-BETA_3_1_1.txt	1351Cyto47929a_8095_RC1	Viral	78.75	81	6.299208018	1351Cyto47929a_8095_FW1	1096.75	96	10.09901899
US22502688_251614710004_S01_GE2-v4_91-BETA_3_1_1.txt	1352Alph48544a_7922_FW1	Viral	126.25	85	6.980139578	1352Alph48544a_7922_RC1	372.75	91	8.542064542
US22502688_251614710004_S01_GE2-v4_91-BETA_3_1_1.txt	1353Alph48544a_7859_FW1	Viral	1162.5	96	10.183015	1353Alph48544a_7859_RC1	6	46	2.584962501
US22502688_251614710004_S01_GE2-v4_91-BETA_3_1_1.txt	1354Alph48544a_8096_RC1	Viral	126	85	6.977279923	1354Alph48544a_8096_FW1	33	73	5.044394119
US22502688_251614710004_S01_GE2-v4_91-BETA_3_1_1.txt	1355Alph48544a_7777_FW1	Viral	2	5	1	1355Alph48544a_7777_RC1	9	56	3.169925001
US22502688_251614710004_S01_GE2-v4_91-BETA_3_1_1.txt	1356Aren49891a_7949_RC1	Viral	2.75	15	1.459431619	1356Aren49891a_7949_FW1	6.75	49	2.754887502
US22502688_251614710004_S01_GE2-v4_91-BETA_3_1_1.txt	1357bird50294a_8067_RC1	Viral	3.5	23	1.807354922	1357bird50294a_8067_FW1	82.5	81	6.366322214
US22502688_251614710004_S01_GE2-v4_91-BETA_3_1_1.txt	1358Spum53182a_7760_FW1	Viral	11	59	3.459431619	1358Spum53182a_7760_RC1	4.25	33	2.087462841
US22502688_251614710004_S01_GE2-v4_91-BETA_3_1_1.txt	1359Spum53182a_8035_RC1	Viral	575.5	93	9.168672118	1359Spum53182a_8035_FW1	42	76	5.392317423
US22502688_251614710004_S01_GE2-v4_91-BETA_3_1_1.txt	135-NM_003150_20_RC1	Viral	1373.25	97	10.42337858	135-NM_003150_20_FW1	6220	100	12.60269887
US22502688_251614710004_S01_GE2-v4_91-BETA_3_1_1.txt	1360Spum53182a_7901_RC1	Viral	15	64	3.906890596	1360Spum53182a_7901_FW1	22.75	69	4.50779464
US22502688_251614710004_S01_GE2-v4_91-BETA_3_1_1.txt	1361Spum53182a_8109_RC1	Viral	4	31	2	1361Spum53182a_8109_FW1	2.5	12	1.321928095
US22502688_251614710004_S01_GE2-v4_91-BETA_3_1_1.txt	1363Pest54315a_7758_FW1	Viral	3	18	1.584962501	1363Pest54315a_7758_RC1	4	30	2
US22502688_251614710004_S01_GE2-v4_91-BETA_3_1_1.txt	1364Pest54315a_7928_FW1	Viral	3	17	1.584962501	1364Pest54315a_7928_RC1	5.5	43	2.459431619
US22502688_251614710004_S01_GE2-v4_91-BETA_3_1_1.txt	1365Pest54315a_7791_FW1	Viral	85.5	81	6.417852515	1365Pest54315a_7791_RC1	2.25	10	1.169925001
US22502688_251614710004_S01_GE2-v4_91-BETA_3_1_1.txt	1366Pest54315a_7908_FW1	Viral	16.5	65	4.044394119	1366Pest54315a_7908_RC1	4	33	2
US22502688_251614710004_S01_GE2-v4_91-BETA_3_1_1.txt	1367Pest54315a_7843_FW1	Viral	5.25	41	2.392317423	1367Pest54315a_7843_RC1	6	46	2.584962501
US22502688_251614710004_S01_GE2-v4_91-BETA_3_1_1.txt	1368Pest54315a_8082_RC1	Viral	2.75	15	1.459431619	1368Pest54315a_8082_FW1	3.5	25	1.807354922
US22502688_251614710004_S01_GE2-v4_91-BETA_3_1_1.txt	136-NM_005419_150_RC1	Viral	1070.5	96	10.06406908	136-NM_005419_150	245.3333333	89	7.938599455
US22502688_251614710004_S01_GE2-v4_91-BETA_3_1_1.txt	136Vari10335a_8192_FW1	Viral	38.5	75	5.266786541	136Vari10335a_8192_RC1	33.25	73	5.055282436
US22502688_251614710004_S01_GE2-v4_91-BETA_3_1_1.txt	1370Pest54315a_7755_FW1	Viral	4	29	2	1370Pest54315a_7755_RC1	4.75	38	2.247927513
US22502688_251614710004_S01_GE2-v4_91-BETA_3_1_1.txt	1371Pest54315a_8072_RC1	Viral	2	1	1	1371Pest54315a_8072_FW1	9.5	57	3.247927513
US22502688_251614710004_S01_GE2-v4_91-BETA_3_1_1.txt	1372Aren55097a_7810_FW1	Viral	2.25	9	1.169925001	1372Aren55097a_7810_RC1	5.25	41	2.392317423
US22502688_251614710004_S01_GE2-v4_91-BETA_3_1_1.txt	1373uncl55987a_7831_FW1	Viral	5.5	43	2.459431619	1373uncl55987a_7831_RC1	3.75	28	1.906890596
US22502688_251614710004_S01_GE2-v4_91-BETA_3_1_1.txt	1376Lent57667b_7889_FW1	Viral	88.75	82	6.471675214	1376Lent57667b_7889_RC1	3.5	27	1.807354922
US22502688_251614710004_S01_GE2-v4_91-BETA_3_1_1.txt	1378Lent57667a_8090_RC1	Viral	1333	97	10.38046107	1378Lent57667a_8090_FW1	182.75	87	7.513727596
US22502688_251614710004_S01_GE2-v4_91-BETA_3_1_1.txt	1379Lent57667a_7779_FW1	Viral	22	69	4.459431619	1379Lent57667a_7779_RC1	2	7	1
US22502688_251614710004_S01_GE2-v4_91-BETA_3_1_1.txt	137-NM_006099_274	Viral	3.333333333	23	1.736965594	137-NM_006099_274_RC1	4	32	2
US22502688_251614710004_S01_GE2-v4_91-BETA_3_1_1.txt	137Vari10335a_8855_RC1	Viral	97	83	6.599912842	137Vari10335a_8855_FW1	4.5	37	2.169925001
US22502688_251614710004_S01_GE2-v4_91-BETA_3_1_1.txt	1380Flav58535a_7750_FW1	Viral	22.75	69	4.50779464	1380Flav58535a_7750_RC1	2	2	1
US22502688_251614710004_S01_GE2-v4_91-BETA_3_1_1.txt	1381Flav58535a_8065_FW1	Viral	4.5	37	2.169925001	1381Flav58535a_8065_RC1	165	87	7.366322214
US22502688_251614710004_S01_GE2-v4_91-BETA_3_1_1.txt	1382Alph59301a_7773_FW1	Viral	4.75	38	2.247927513	1382Alph59301a_7773_RC1	36.75	74	5.199672345
US22502688_251614710004_S01_GE2-v4_91-BETA_3_1_1.txt	1383Alph59301a_7883_FW1	Viral	9.75	57	3.285402219	1383Alph59301a_7883_RC1	569.75	93	9.154185209
US22502688_251614710004_S01_GE2-v4_91-BETA_3_1_1.txt	1385Capr59509a_7793_RC1	Viral	2.75	16	1.459431619	1385Capr59509a_7793_FW1	2	3	1
US22502688_251614710004_S01_GE2-v4_91-BETA_3_1_1.txt	1387Capr59509a_7869_FW1	Viral	5.25	42	2.392317423	1387Capr59509a_7869_RC1	2	4	1
US22502688_251614710004_S01_GE2-v4_91-BETA_3_1_1.txt	1389Capr59509a_8036_FW1	Viral	2	2	1	1389Capr59509a_8036_RC1	4.75	38	2.247927513
US22502688_251614710004_S01_GE2-v4_91-BETA_3_1_1.txt	138-NM_003151_74_RC1	Viral	4	31	2	138-NM_003151_74	11.83333333	60	3.564784619
US22502688_251614710004_S01_GE2-v4_91-BETA_3_1_1.txt	138Vari10335r1_7927_FW1	Viral	27.75	71	4.794415866	138Vari10335r1_7927_RC1	11.5	60	3.523561956
US22502688_251614710004_S01_GE2-v4_91-BETA_3_1_1.txt	1390Capr59509a_7940_RC1	Viral	4.25	33	2.087462841	1390Capr59509a_7940_FW1	3	21	1.584962501
US22502688_251614710004_S01_GE2-v4_91-BETA_3_1_1.txt	1391Capr59509a_7970_RC1	Viral	36.5	74	5.189824559	1391Capr59509a_7970_FW1	59.25	79	5.888743249
US22502688_251614710004_S01_GE2-v4_91-BETA_3_1_1.txt	1393Capr59509a_7770_FW1	Viral	4	31	2	1393Capr59509a_7770_RC1	2	8	1
US22502688_251614710004_S01_GE2-v4_91-BETA_3_1_1.txt	1394Capr59509a_7974_RC1	Viral	3	18	1.584962501	1394Capr59509a_7974_FW1	4.5	35	2.169925001
US22502688_251614710004_S01_GE2-v4_91-BETA_3_1_1.txt	1395Capr59509a_7958_RC1	Viral	2	6	1	1395Capr59509a_7958_FW1	3.25	22	1.700439718
US22502688_251614710004_S01_GE2-v4_91-BETA_3_1_1.txt	1396Capr59509a_7774_FW1	Viral	240	89	7.906890596	1396Capr59509a_7774_RC1	515.25	93	9.00912879
US22502688_251614710004_S01_GE2-v4_91-BETA_3_1_1.txt	1397Capr59509a_7959_FW1	Viral	2.5	13	1.321928095	1397Capr59509a_7959_RC1	2	8	1
US22502688_251614710004_S01_GE2-v4_91-BETA_3_1_1.txt	1398Capr59509a_8056_RC1	Viral	3	18	1.584962501	1398Capr59509a_8056_FW1	2.5	11	1.321928095
US22502688_251614710004_S01_GE2-v4_91-BETA_3_1_1.txt	1399Capr59509a_8108_RC1	Viral	2	7	1	1399Capr59509a_8108_FW1	2.75	16	1.459431619
US22502688_251614710004_S01_GE2-v4_91-BETA_3_1_1.txt	139-NM_003877_306	Viral	2.666666667	15	1.415037499	139-NM_003877_306_RC1	2.5	14	1.321928095
US22502688_251614710004_S01_GE2-v4_91-BETA_3_1_1.txt	139Vari10335a_8322_FW1	Viral	38.75	75	5.276124405	139Vari10335a_8322_RC1	14	63	3.807354922
US22502688_251614710004_S01_GE2-v4_91-BETA_3_1_1.txt	13-NM_014440_286	Viral	4.333333333	34	2.115477217	13-NM_014440_286_RC1	2	6	1
US22502688_251614710004_S01_GE2-v4_91-BETA_3_1_1.txt	13Orth10243a_8900_FW1	Viral	2	8	1	13Orth10243a_8900_RC1	3.5	24	1.807354922
US22502688_251614710004_S01_GE2-v4_91-BETA_3_1_1.txt	1400Capr59509a_7787_FW1	Viral	2.5	13	1.321928095	1400Capr59509a_7787_RC1	2	7	1
US22502688_251614710004_S01_GE2-v4_91-BETA_3_1_1.txt	1401Capr59509a_7968_RC1	Viral	4	31	2	1401Capr59509a_7968_FW1	4	29	2
US22502688_251614710004_S01_GE2-v4_91-BETA_3_1_1.txt	1402Capr59509a_7989_FW1	Viral	4.25	34	2.087462841	1402Capr59509a_7989_RC1	5.5	42	2.459431619
US22502688_251614710004_S01_GE2-v4_91-BETA_3_1_1.txt	1403Capr59509a_8119_RC1	Viral	5	40	2.321928095	1403Capr59509a_8119_FW1	6	45	2.584962501
US22502688_251614710004_S01_GE2-v4_91-BETA_3_1_1.txt	1404Capr59509a_8031_RC1	Viral	3	18	1.584962501	1404Capr59509a_8031_FW1	3.5	23	1.807354922
US22502688_251614710004_S01_GE2-v4_91-BETA_3_1_1.txt	1405Capr59509a_7794_FW1	Viral	12.5	61	3.64385619	1405Capr59509a_7794_RC1	2	9	1
US22502688_251614710004_S01_GE2-v4_91-BETA_3_1_1.txt	1406Capr59509a_8055_FW1	Viral	2	2	1	1406Capr59509a_8055_RC1	109	83	6.768184325
US22502688_251614710004_S01_GE2-v4_91-BETA_3_1_1.txt	1407Capr59509a_7836_FW1	Viral	6.75	49	2.754887502	1407Capr59509a_7836_RC1	2.5	13	1.321928095
US22502688_251614710004_S01_GE2-v4_91-BETA_3_1_1.txt	1408Flav59563a_7837_FW1	Viral	37	74	5.209453366	1408Flav59563a_7837_RC1	2.75	16	1.459431619
US22502688_251614710004_S01_GE2-v4_91-BETA_3_1_1.txt	1409Alph60875a_7878_FW1	Viral	3	18	1.584962501	1409Alph60875a_7878_RC1	6.75	49	2.754887502
US22502688_251614710004_S01_GE2-v4_91-BETA_3_1_1.txt	140-NM_004671_125_RC1	Viral	7.25	51	2.857980995	140-NM_004671_125	39.33333333	75	5.297680549
US22502688_251614710004_S01_GE2-v4_91-BETA_3_1_1.txt	140Vari10345a_8386_RC1	Viral	112.25	84	6.810571635	140Vari10345a_8386_FW1	167.5	87	7.388017285
US22502688_251614710004_S01_GE2-v4_91-BETA_3_1_1.txt	1410Alph60875a_7963_RC1	Viral	13	62	3.700439718	1410Alph60875a_7963_FW1	9.75	57	3.285402219
US22502688_251614710004_S01_GE2-v4_91-BETA_3_1_1.txt	1411Mama61673a_7796_FW1	Viral	7	50	2.807354922	1411Mama61673a_7796_RC1	4.5	37	2.169925001
US22502688_251614710004_S01_GE2-v4_91-BETA_3_1_1.txt	1413Mama61673a_7866_RC1	Viral	36.5	74	5.189824559	1413Mama61673a_7866_FW1	19.5	67	4.285402219
US22502688_251614710004_S01_GE2-v4_91-BETA_3_1_1.txt	1414Mama61673a_7907_FW1	Viral	38.25	75	5.257387843	1414Mama61673a_7907_RC1	46.25	76	5.531381461
US22502688_251614710004_S01_GE2-v4_91-BETA_3_1_1.txt	1415Mama61673a_7931_FW1	Viral	2.5	12	1.321928095	1415Mama61673a_7931_RC1	661	94	9.368506462
US22502688_251614710004_S01_GE2-v4_91-BETA_3_1_1.txt	1416Mama61673a_7921_RC1	Viral	1690	97	10.72280753	1416Mama61673a_7921_FW1	6	46	2.584962501
US22502688_251614710004_S01_GE2-v4_91-BETA_3_1_1.txt	1417Mama61673a_7904_FW1	Viral	1459.75	97	10.5115056	1417Mama61673a_7904_RC1	8.5	54	3.087462841
US22502688_251614710004_S01_GE2-v4_91-BETA_3_1_1.txt	1418Mama61673a_8043_RC1	Viral	3.75	29	1.906890596	1418Mama61673a_8043_FW1	14	63	3.807354922
US22502688_251614710004_S01_GE2-v4_91-BETA_3_1_1.txt	1419Mama61673a_7969_RC1	Viral	197	88	7.622051819	1419Mama61673a_7969_FW1	5.5	42	2.459431619
US22502688_251614710004_S01_GE2-v4_91-BETA_3_1_1.txt	141Vari10345a_8507_RC1	Viral	129.75	85	7.019590728	141Vari10345a_8507_FW1	386.25	92	8.593391123
US22502688_251614710004_S01_GE2-v4_91-BETA_3_1_1.txt	1421Hepa63421a_8053_RC1	Viral	2.75	16	1.459431619	1421Hepa63421a_8053_FW1	16.5	65	4.044394119
US22502688_251614710004_S01_GE2-v4_91-BETA_3_1_1.txt	1422Hepa63421a_7976_RC1	Viral	784	95	9.614709844	1422Hepa63421a_7976_FW1	669	94	9.385862401
US22502688_251614710004_S01_GE2-v4_91-BETA_3_1_1.txt	1424Hepa63421a_8084_RC1	Viral	4.5	36	2.169925001	1424Hepa63421a_8084_FW1	2	7	1
US22502688_251614710004_S01_GE2-v4_91-BETA_3_1_1.txt	1425Hepa63421b_7815_FW1	Viral	6.25	47	2.64385619	1425Hepa63421b_7815_RC1	61.75	79	5.948367232
US22502688_251614710004_S01_GE2-v4_91-BETA_3_1_1.txt	1426Hepa63421b_8049_RC1	Viral	832.5	95	9.701306462	1426Hepa63421b_8049_FW1	5.5	44	2.459431619
US22502688_251614710004_S01_GE2-v4_91-BETA_3_1_1.txt	1427Hepa63421a_7981_RC1	Viral	3.25	22	1.700439718	1427Hepa63421a_7981_FW1	5.25	41	2.392317423
US22502688_251614710004_S01_GE2-v4_91-BETA_3_1_1.txt	1428Hepa63421a_8086_RC1	Viral	3	17	1.584962501	1428Hepa63421a_8086_FW1	638	94	9.317412614
US22502688_251614710004_S01_GE2-v4_91-BETA_3_1_1.txt	1429Hepa63421a_8070_RC1	Viral	5	41	2.321928095	1429Hepa63421a_8070_FW1	2	9	1
US22502688_251614710004_S01_GE2-v4_91-BETA_3_1_1.txt	142-NM_001242_73_RC1	Viral	15.5	64	3.95419631	142-NM_001242_73_FW1	17.25	66	4.108524457
US22502688_251614710004_S01_GE2-v4_91-BETA_3_1_1.txt	1430Pest63426a_7984_RC1	Viral	3	17	1.584962501	1430Pest63426a_7984_FW1	5.75	44	2.523561956
US22502688_251614710004_S01_GE2-v4_91-BETA_3_1_1.txt	1433Pest63426a_8007_FW1	Viral	2	7	1	1433Pest63426a_8007_RC1	4.25	34	2.087462841
US22502688_251614710004_S01_GE2-v4_91-BETA_3_1_1.txt	1434Pest63426a_8069_FW1	Viral	3	17	1.584962501	1434Pest63426a_8069_RC1	310	91	8.276124405
US22502688_251614710004_S01_GE2-v4_91-BETA_3_1_1.txt	1435Pest63426b_7781_FW1	Viral	12.25	61	3.614709844	1435Pest63426b_7781_RC1	2.75	16	1.459431619
US22502688_251614710004_S01_GE2-v4_91-BETA_3_1_1.txt	1438Flav64293a_7996_RC1	Viral	2693	99	11.39499851	1438Flav64293a_7996_FW1	20	68	4.321928095
US22502688_251614710004_S01_GE2-v4_91-BETA_3_1_1.txt	1439Epsi64461a_7753_FW1	Viral	4	31	2	1439Epsi64461a_7753_RC1	2	6	1
US22502688_251614710004_S01_GE2-v4_91-BETA_3_1_1.txt	1440Epsi64461a_7766_FW1	Viral	5.5	43	2.459431619	1440Epsi64461a_7766_RC1	194.5	88	7.603626345
US22502688_251614710004_S01_GE2-v4_91-BETA_3_1_1.txt	1441Epsi64462a_7761_FW1	Viral	4	30	2	1441Epsi64462a_7761_RC1	2	1	1
US22502688_251614710004_S01_GE2-v4_91-BETA_3_1_1.txt	1442Orth67082r1_7679_RC1	Viral	4.5	36	2.169925001	1442Orth67082r1_7679_FW1	2.25	10	1.169925001
US22502688_251614710004_S01_GE2-v4_91-BETA_3_1_1.txt	1443Orth68416a_8103_RC1	Viral	4.25	33	2.087462841	1443Orth68416a_8103_FW1	2.25	10	1.169925001
US22502688_251614710004_S01_GE2-v4_91-BETA_3_1_1.txt	1444Orth68416a_7964_RC1	Viral	5.5	43	2.459431619	1444Orth68416a_7964_FW1	2.75	15	1.459431619
US22502688_251614710004_S01_GE2-v4_91-BETA_3_1_1.txt	1445Noro70297a_8030_RC1	Viral	679	94	9.407267764	1445Noro70297a_8030_FW1	112.5	84	6.813781191
US22502688_251614710004_S01_GE2-v4_91-BETA_3_1_1.txt	1446Atad70333a_8117_RC1	Viral	2.5	12	1.321928095	1446Atad70333a_8117_FW1	4.5	36	2.169925001
US22502688_251614710004_S01_GE2-v4_91-BETA_3_1_1.txt	1447Mama70540a_7966_RC1	Viral	452.5	92	8.821773982	1447Mama70540a_7966_FW1	92.25	82	6.527477006
US22502688_251614710004_S01_GE2-v4_91-BETA_3_1_1.txt	1448Mama70540a_7924_FW1	Viral	5.5	44	2.459431619	1448Mama70540a_7924_RC1	5.5	42	2.459431619
US22502688_251614710004_S01_GE2-v4_91-BETA_3_1_1.txt	1449Mama70540a_8008_FW1	Viral	257.5	89	8.008428622	1449Mama70540a_8008_RC1	7.25	51	2.857980995
US22502688_251614710004_S01_GE2-v4_91-BETA_3_1_1.txt	144Vari10345a_8601_FW1	Viral	85.25	81	6.413627929	144Vari10345a_8601_RC1	241.5	89	7.915879379
US22502688_251614710004_S01_GE2-v4_91-BETA_3_1_1.txt	1450Orth70566a_7933_RC1	Viral	75.75	80	6.243173983	1450Orth70566a_7933_FW1	4	31	2
US22502688_251614710004_S01_GE2-v4_91-BETA_3_1_1.txt	1451Mama70795a_7822_FW1	Viral	191.5	87	7.581200582	1451Mama70795a_7822_RC1	28	71	4.807354922
US22502688_251614710004_S01_GE2-v4_91-BETA_3_1_1.txt	1452uncl70796a_7795_FW1	Viral	7	50	2.807354922	1452uncl70796a_7795_RC1	12.75	62	3.672425342
US22502688_251614710004_S01_GE2-v4_91-BETA_3_1_1.txt	1454Eryt72197a_8020_RC1	Viral	25	70	4.64385619	1454Eryt72197a_8020_FW1	6.25	47	2.64385619
US22502688_251614710004_S01_GE2-v4_91-BETA_3_1_1.txt	1455Coro76583r1_7697_RC1	Viral	19	67	4.247927513	1455Coro76583r1_7697_FW1	85	81	6.409390936
US22502688_251614710004_S01_GE2-v4_91-BETA_3_1_1.txt	1456Circ77856a_8034_FW1	Viral	57.25	78	5.839203788	1456Circ77856a_8034_RC1	134	85	7.06608919
US22502688_251614710004_S01_GE2-v4_91-BETA_3_1_1.txt	1457Alph78540a_8098_RC1	Viral	720.5	95	9.49285462	1457Alph78540a_8098_FW1	1361.75	97	10.41124615
US22502688_251614710004_S01_GE2-v4_91-BETA_3_1_1.txt	1458Alph78540a_8066_RC1	Viral	3008.75	99	11.55494852	1458Alph78540a_8066_FW1	71.75	80	6.164906927
US22502688_251614710004_S01_GE2-v4_91-BETA_3_1_1.txt	145Cyto10359a_8688_RC1	Viral	315.5	91	8.301496195	145Cyto10359a_8688_FW1	3.5	26	1.807354922
US22502688_251614710004_S01_GE2-v4_91-BETA_3_1_1.txt	145-NM_000595_70_RC1	Viral	2.75	16	1.459431619	145-NM_000595_70	12.83333333	62	3.68182404
US22502688_251614710004_S01_GE2-v4_91-BETA_3_1_1.txt	1460Rana80267a_8023_RC1	Viral	4	30	2	1460Rana80267a_8023_FW1	4.75	37	2.247927513
US22502688_251614710004_S01_GE2-v4_91-BETA_3_1_1.txt	1461Rana80267a_8093_RC1	Viral	139.75	85	7.126704473	1461Rana80267a_8093_FW1	7.5	52	2.906890596
US22502688_251614710004_S01_GE2-v4_91-BETA_3_1_1.txt	1462Orth80935a_7980_RC1	Viral	4.25	34	2.087462841	1462Orth80935a_7980_FW1	3.5	24	1.807354922
US22502688_251614710004_S01_GE2-v4_91-BETA_3_1_1.txt	1463Ente82639a_7993_RC1	Viral	1273	97	10.3140167	1463Ente82639a_7993_FW1	484	93	8.918863237
US22502688_251614710004_S01_GE2-v4_91-BETA_3_1_1.txt	1464Alph84589a_7845_FW1	Viral	142.25	86	7.152284842	1464Alph84589a_7845_RC1	69.5	80	6.118941073
US22502688_251614710004_S01_GE2-v4_91-BETA_3_1_1.txt	1465Alph84589a_8019_RC1	Viral	7.5	51	2.906890596	1465Alph84589a_8019_FW1	8.75	55	3.129283017
US22502688_251614710004_S01_GE2-v4_91-BETA_3_1_1.txt	1466Tesc85506a_7965_RC1	Viral	3.75	29	1.906890596	1466Tesc85506a_7965_FW1	5.75	44	2.523561956
US22502688_251614710004_S01_GE2-v4_91-BETA_3_1_1.txt	1467Rhad85618a_8073_RC1	Viral	4.25	33	2.087462841	1467Rhad85618a_8073_FW1	5.25	42	2.392317423
US22502688_251614710004_S01_GE2-v4_91-BETA_3_1_1.txt	1468Hant86782a_7863_FW1	Viral	8	53	3	1468Hant86782a_7863_RC1	4	31	2
US22502688_251614710004_S01_GE2-v4_91-BETA_3_1_1.txt	1469Hant86782a_7918_RC1	Viral	6.5	47	2.700439718	1469Hant86782a_7918_FW1	2.25	10	1.169925001
US22502688_251614710004_S01_GE2-v4_91-BETA_3_1_1.txt	146Cyto10359a_8824_RC1	Viral	6112.75	100	12.57760585	146Cyto10359a_8824_FW1	722.5	95	9.496853777
US22502688_251614710004_S01_GE2-v4_91-BETA_3_1_1.txt	146-NM_001065_50_FW1	Viral	1003	96	9.970105891	146-NM_001065_50_RC1	1036.25	96	10.01715639
US22502688_251614710004_S01_GE2-v4_91-BETA_3_1_1.txt	1470Hant86782a_7887_RC1	Viral	5.25	41	2.392317423	1470Hant86782a_7887_FW1	294.5	90	8.202123824
US22502688_251614710004_S01_GE2-v4_91-BETA_3_1_1.txt	1471Lent89592a_8005_RC1	Viral	2.5	12	1.321928095	1471Lent89592a_8005_FW1	39	75	5.285402219
US22502688_251614710004_S01_GE2-v4_91-BETA_3_1_1.txt	1472Avih89623a_7772_FW1	Viral	4	31	2	1472Avih89623a_7772_RC1	5.25	41	2.392317423
US22502688_251614710004_S01_GE2-v4_91-BETA_3_1_1.txt	1473Avih89623a_8075_RC1	Viral	2	2	1	1473Avih89623a_8075_FW1	5.5	44	2.459431619
US22502688_251614710004_S01_GE2-v4_91-BETA_3_1_1.txt	1475Lyss90961a_7814_FW1	Viral	184	87	7.523561956	1475Lyss90961a_7814_RC1	13	62	3.700439718
US22502688_251614710004_S01_GE2-v4_91-BETA_3_1_1.txt	1476Lyss90961a_8099_RC1	Viral	7.25	51	2.857980995	1476Lyss90961a_8099_FW1	5.5	43	2.459431619
US22502688_251614710004_S01_GE2-v4_91-BETA_3_1_1.txt	1477Lyss90961a_7833_FW1	Viral	49.5	77	5.62935662	1477Lyss90961a_7833_RC1	27.75	71	4.794415866
US22502688_251614710004_S01_GE2-v4_91-BETA_3_1_1.txt	1478Lyss90961a_8029_RC1	Viral	3.75	29	1.906890596	1478Lyss90961a_8029_FW1	2	2	1
US22502688_251614710004_S01_GE2-v4_91-BETA_3_1_1.txt	1479Lyss90961a_7910_RC1	Viral	8	53	3	1479Lyss90961a_7910_FW1	72.75	80	6.184875343
US22502688_251614710004_S01_GE2-v4_91-BETA_3_1_1.txt	147Cyto10359a_8794_FW1	Viral	967	96	9.917372079	147Cyto10359a_8794_RC1	3.5	27	1.807354922
US22502688_251614710004_S01_GE2-v4_91-BETA_3_1_1.txt	1480Lyss90961a_7762_FW1	Viral	2	8	1	1480Lyss90961a_7762_RC1	2	6	1
US22502688_251614710004_S01_GE2-v4_91-BETA_3_1_1.txt	1481Lyss90961a_7804_FW1	Viral	2.75	16	1.459431619	1481Lyss90961a_7804_RC1	58.75	78	5.876516947
US22502688_251614710004_S01_GE2-v4_91-BETA_3_1_1.txt	1482Lyss90961a_8033_RC1	Viral	2	1	1	1482Lyss90961a_8033_FW1	8	53	3
US22502688_251614710004_S01_GE2-v4_91-BETA_3_1_1.txt	1483uncl91741a_7763_FW1	Viral	6.25	47	2.64385619	1483uncl91741a_7763_RC1	4.5	35	2.169925001
US22502688_251614710004_S01_GE2-v4_91-BETA_3_1_1.txt	1484uncl91741a_7956_FW1	Viral	790.25	95	9.62616532	1484uncl91741a_7956_RC1	12.75	62	3.672425342
US22502688_251614710004_S01_GE2-v4_91-BETA_3_1_1.txt	148Cyto10359a_8140_FW1	Viral	267.5	89	8.063395081	148Cyto10359a_8140_RC1	5174.75	100	12.33727345
US22502688_251614710004_S01_GE2-v4_91-BETA_3_1_1.txt	148-NM_002341_123_RC1	Viral	3191.5	99	11.64001893	148-NM_002341_123	18.5	67	4.209453366
US22502688_251614710004_S01_GE2-v4_91-BETA_3_1_1.txt	1492Noro95340a_7868_FW1	Viral	3.25	22	1.700439718	1492Noro95340a_7868_RC1	6.75	49	2.754887502
US22502688_251614710004_S01_GE2-v4_91-BETA_3_1_1.txt	1493Noro95340a_8000_FW1	Viral	4	32	2	1493Noro95340a_8000_RC1	3	17	1.584962501
US22502688_251614710004_S01_GE2-v4_91-BETA_3_1_1.txt	1494Sapo95342a_7977_FW1	Viral	8391.25	100	13.03467002	1494Sapo95342a_7977_RC1	3.5	24	1.807354922
US22502688_251614710004_S01_GE2-v4_91-BETA_3_1_1.txt	1495Sapo95342a_7865_FW1	Viral	281.5	90	8.136991112	1495Sapo95342a_7865_RC1	3837.75	99	11.90604502
US22502688_251614710004_S01_GE2-v4_91-BETA_3_1_1.txt	1496Sapo95342a_7894_FW1	Viral	2.25	10	1.169925001	1496Sapo95342a_7894_RC1	4.5	36	2.169925001
US22502688_251614710004_S01_GE2-v4_91-BETA_3_1_1.txt	1497Orth98442a_8037_RC1	Viral	2	4	1	1497Orth98442a_8037_FW1	2.5	13	1.321928095
US22502688_251614710004_S01_GE2-v4_91-BETA_3_1_1.txt	1498Orth98442a_8092_RC1	Viral	6.25	47	2.64385619	1498Orth98442a_8092_FW1	22.5	69	4.491853096
US22502688_251614710004_S01_GE2-v4_91-BETA_3_1_1.txt	1499Orth98442a_7858_FW1	Viral	2.5	11	1.321928095	1499Orth98442a_7858_RC1	2.75	16	1.459431619
US22502688_251614710004_S01_GE2-v4_91-BETA_3_1_1.txt	149Cyto10359b_8858_RC1	Viral	542.5	93	9.083479327	149Cyto10359b_8858_FW1	20.5	68	4.357552005
US22502688_251614710004_S01_GE2-v4_91-BETA_3_1_1.txt	149-NM_002342_209	Viral	317.3333333	91	8.309855263	149-NM_002342_209_RC1	83.5	81	6.383704292
US22502688_251614710004_S01_GE2-v4_91-BETA_3_1_1.txt	14-NM_013278_93	Viral	5.333333333	42	2.415037499	14-NM_013278_93_RC1	435	92	8.764871591
US22502688_251614710004_S01_GE2-v4_91-BETA_3_1_1.txt	14Orth10243a_8910_FW1	Viral	4.25	34	2.087462841	14Orth10243a_8910_RC1	477.25	93	8.898601387
US22502688_251614710004_S01_GE2-v4_91-BETA_3_1_1.txt	1500Orth98442a_7961_FW1	Viral	4.5	37	2.169925001	1500Orth98442a_7961_RC1	2.25	10	1.169925001
US22502688_251614710004_S01_GE2-v4_91-BETA_3_1_1.txt	1501Orth98442a_7952_FW1	Viral	4.5	35	2.169925001	1501Orth98442a_7952_RC1	5	38	2.321928095
US22502688_251614710004_S01_GE2-v4_91-BETA_3_1_1.txt	1503Yata99000a_7957_FW1	Viral	2.5	15	1.321928095	1503Yata99000a_7957_RC1	2.75	15	1.459431619
US22502688_251614710004_S01_GE2-v4_91-BETA_3_1_1.txt	150Cyto10359a_8874_RC1	Viral	80.5	81	6.330916878	150Cyto10359a_8874_FW1	35.5	74	5.14974712
US22502688_251614710004_S01_GE2-v4_91-BETA_3_1_1.txt	150-NM_001243_181_RC1	Viral	2.75	16	1.459431619	150-NM_001243_181	823.6666667	95	9.685916795
US22502688_251614710004_S01_GE2-v4_91-BETA_3_1_1.txt	151-NM_003811_58_RC1	Viral	6.25	47	2.64385619	151-NM_003811_58	3.833333333	29	1.938599455
US22502688_251614710004_S01_GE2-v4_91-BETA_3_1_1.txt	152Cyto10359a_8143_FW1	Viral	92.5	82	6.531381461	152Cyto10359a_8143_RC1	271.5	90	8.084808388
US22502688_251614710004_S01_GE2-v4_91-BETA_3_1_1.txt	152-NM_002507_197	Viral	1339.666667	97	10.38765836	152-NM_002507_197_RC1	38.75	75	5.276124405
US22502688_251614710004_S01_GE2-v4_91-BETA_3_1_1.txt	153Cyto10359a_8522_FW1	Viral	5	40	2.321928095	153Cyto10359a_8522_RC1	2	8	1
US22502688_251614710004_S01_GE2-v4_91-BETA_3_1_1.txt	153-NM_005658_10	Viral	17.66666667	66	4.142957954	153-NM_005658_10_RC1	5.5	43	2.459431619
US22502688_251614710004_S01_GE2-v4_91-BETA_3_1_1.txt	154Cyto10359a_8642_FW1	Viral	4.5	34	2.169925001	154Cyto10359a_8642_RC1	81.75	81	6.353146825
US22502688_251614710004_S01_GE2-v4_91-BETA_3_1_1.txt	154-NM_001192_314	Viral	2.5	11	1.321928095	154-NM_001192_314_RC1	4.25	33	2.087462841
US22502688_251614710004_S01_GE2-v4_91-BETA_3_1_1.txt	155Cyto10359a_8878_RC1	Viral	655.5	94	9.35645197	155Cyto10359a_8878_FW1	11	59	3.459431619
US22502688_251614710004_S01_GE2-v4_91-BETA_3_1_1.txt	156Cyto10359a_8503_FW1	Viral	3	20	1.584962501	156Cyto10359a_8503_RC1	4.25	34	2.087462841
US22502688_251614710004_S01_GE2-v4_91-BETA_3_1_1.txt	156-NM_006290_129	Viral	48.66666667	77	5.604862058	156-NM_006290_129_RC1	2.25	10	1.169925001
US22502688_251614710004_S01_GE2-v4_91-BETA_3_1_1.txt	157Cyto10359a_8208_FW1	Viral	5.5	42	2.459431619	157Cyto10359a_8208_RC1	148.25	86	7.211888295
US22502688_251614710004_S01_GE2-v4_91-BETA_3_1_1.txt	157-NM_004195_57_RC1	Viral	201	88	7.651051691	157-NM_004195_57	5	40	2.321928095
US22502688_251614710004_S01_GE2-v4_91-BETA_3_1_1.txt	158-NM_005118_254	Viral	16.33333333	65	4.029747343	158-NM_005118_254_RC1	401.5	92	8.649256178
US22502688_251614710004_S01_GE2-v4_91-BETA_3_1_1.txt	159Muro10366a_8422_FW1	Viral	6142.75	100	12.58466895	159Muro10366a_8422_RC1	577	93	9.172427509
US22502688_251614710004_S01_GE2-v4_91-BETA_3_1_1.txt	159-NM_005092_281	Viral	4	29	2	159-NM_005092_281_RC1	25.25	70	4.658211483
US22502688_251614710004_S01_GE2-v4_91-BETA_3_1_1.txt	15Orth10243a_8912_FW1	Viral	4.5	36	2.169925001	15Orth10243a_8912_RC1	2	6	1
US22502688_251614710004_S01_GE2-v4_91-BETA_3_1_1.txt	15-U58146_322_FW1	Viral	16.75	65	4.06608919	15-U58146_322_RC1	3.75	28	1.906890596
US22502688_251614710004_S01_GE2-v4_91-BETA_3_1_1.txt	160Rose10368a_8893_RC1	Viral	58.5	78	5.87036472	160Rose10368a_8893_FW1	389.5	92	8.605479518
US22502688_251614710004_S01_GE2-v4_91-BETA_3_1_1.txt	161-NM_001066_319_RC1	Viral	5	38	2.321928095	161-NM_001066_319	5.833333333	45	2.544320516
US22502688_251614710004_S01_GE2-v4_91-BETA_3_1_1.txt	161uncl10372a_8331_FW1	Viral	4.75	37	2.247927513	161uncl10372a_8331_RC1	2.75	16	1.459431619
US22502688_251614710004_S01_GE2-v4_91-BETA_3_1_1.txt	162-NM_006573_204	Viral	65.33333333	79	6.029747343	162-NM_006573_204_RC1	2.5	13	1.321928095
US22502688_251614710004_S01_GE2-v4_91-BETA_3_1_1.txt	162uncl10372a_8554_RC1	Viral	32.5	73	5.022367813	162uncl10372a_8554_FW1	19.25	67	4.266786541
US22502688_251614710004_S01_GE2-v4_91-BETA_3_1_1.txt	163Lymp10376a_8485_RC1	Viral	7	50	2.807354922	163Lymp10376a_8485_FW1	6695.5	100	12.70897608
US22502688_251614710004_S01_GE2-v4_91-BETA_3_1_1.txt	163-NM_003820_18_RC1	Viral	13.5	63	3.754887502	163-NM_003820_18	112.3333333	84	6.81164228
US22502688_251614710004_S01_GE2-v4_91-BETA_3_1_1.txt	164-AF040257_198_FW1	Viral	3.5	26	1.807354922	164-AF040257_198_RC1	2.5	14	1.321928095
US22502688_251614710004_S01_GE2-v4_91-BETA_3_1_1.txt	164Lymp10376a_8440_FW1	Viral	2.25	9	1.169925001	164Lymp10376a_8440_RC1	379.25	92	8.56700537
US22502688_251614710004_S01_GE2-v4_91-BETA_3_1_1.txt	165Lymp10376a_8761_FW1	Viral	45.5	76	5.50779464	165Lymp10376a_8761_RC1	3.5	25	1.807354922
US22502688_251614710004_S01_GE2-v4_91-BETA_3_1_1.txt	165-NM_003804_62_RC1	Viral	3.5	27	1.807354922	165-NM_003804_62	3	20	1.584962501
US22502688_251614710004_S01_GE2-v4_91-BETA_3_1_1.txt	166-AF110908_250_RC1	Viral	5.5	43	2.459431619	166-AF110908_250_FW1	6	46	2.584962501
US22502688_251614710004_S01_GE2-v4_91-BETA_3_1_1.txt	166Lymp10376a_8519_RC1	Viral	267	89	8.060695932	166Lymp10376a_8519_FW1	8.5	55	3.087462841
US22502688_251614710004_S01_GE2-v4_91-BETA_3_1_1.txt	167Lymp10376a_8651_RC1	Viral	43	76	5.426264755	167Lymp10376a_8651_FW1	294.5	90	8.202123824
US22502688_251614710004_S01_GE2-v4_91-BETA_3_1_1.txt	167-NM_001250_321	Viral	26.66666667	71	4.736965594	167-NM_001250_321_RC1	173.5	87	7.438791853
US22502688_251614710004_S01_GE2-v4_91-BETA_3_1_1.txt	168-NM_007051_202_FW1	Viral	9.25	56	3.209453366	168-NM_007051_202_RC1	29	72	4.857980995
US22502688_251614710004_S01_GE2-v4_91-BETA_3_1_1.txt	168Rhad10381a_8286_FW1	Viral	5.5	43	2.459431619	168Rhad10381a_8286_RC1	4.5	34	2.169925001
US22502688_251614710004_S01_GE2-v4_91-BETA_3_1_1.txt	169-NM_003809_196	Viral	7.166666667	51	2.841302254	169-NM_003809_196_RC1	573.5	93	9.163649676
US22502688_251614710004_S01_GE2-v4_91-BETA_3_1_1.txt	169Rhad10381a_8197_FW1	Viral	2.75	16	1.459431619	169Rhad10381a_8197_RC1	19.75	67	4.303780748
US22502688_251614710004_S01_GE2-v4_91-BETA_3_1_1.txt	16-NM_001560_270	Viral	3	17	1.584962501	16-NM_001560_270_RC1	14.25	63	3.832890014
US22502688_251614710004_S01_GE2-v4_91-BETA_3_1_1.txt	16Orth10243a_8904_FW1	Viral	4	30	2	16Orth10243a_8904_RC1	2.5	13	1.321928095
US22502688_251614710004_S01_GE2-v4_91-BETA_3_1_1.txt	170-NM_007115_232	Viral	14.66666667	64	3.874469118	170-NM_007115_232_RC1	3.5	24	1.807354922
US22502688_251614710004_S01_GE2-v4_91-BETA_3_1_1.txt	171-NM_004619_24	Viral	6.166666667	46	2.624490865	171-NM_004619_24_RC1	2.75	16	1.459431619
US22502688_251614710004_S01_GE2-v4_91-BETA_3_1_1.txt	171Rhad10381a_8403_FW1	Viral	2	3	1	171Rhad10381a_8403_RC1	3.5	24	1.807354922
US22502688_251614710004_S01_GE2-v4_91-BETA_3_1_1.txt	172-NM_021137_312_RC1	Viral	2	6	1	172-NM_021137_312	57.66666667	78	5.849665727
US22502688_251614710004_S01_GE2-v4_91-BETA_3_1_1.txt	172Rhad10381a_8501_FW1	Viral	5	39	2.321928095	172Rhad10381a_8501_RC1	2.5	14	1.321928095
US22502688_251614710004_S01_GE2-v4_91-BETA_3_1_1.txt	173-NM_004862_240_RC1	Viral	16.5	65	4.044394119	173-NM_004862_240_FW1	1125.25	96	10.13602985
US22502688_251614710004_S01_GE2-v4_91-BETA_3_1_1.txt	173Rhad10381a_8760_RC1	Viral	4.75	38	2.247927513	173Rhad10381a_8760_FW1	4	33	2
US22502688_251614710004_S01_GE2-v4_91-BETA_3_1_1.txt	174-NM_004899_307_RC1	Viral	29.75	72	4.894817763	174-NM_004899_307	2.333333333	10	1.222392421
US22502688_251614710004_S01_GE2-v4_91-BETA_3_1_1.txt	174Rhad10381a_8856_RC1	Viral	2	7	1	174Rhad10381a_8856_FW1	5.75	44	2.523561956
US22502688_251614710004_S01_GE2-v4_91-BETA_3_1_1.txt	175-NM_002546_138	Viral	9.833333333	57	3.297680549	175-NM_002546_138_RC1	17.5	66	4.129283017
US22502688_251614710004_S01_GE2-v4_91-BETA_3_1_1.txt	175uncl10385a_8575_FW1	Viral	6.75	49	2.754887502	175uncl10385a_8575_RC1	306.25	90	8.258566034
US22502688_251614710004_S01_GE2-v4_91-BETA_3_1_1.txt	176-NM_000043_122	Viral	14	63	3.807354922	176-NM_000043_122_RC1	136.5	85	7.092757141
US22502688_251614710004_S01_GE2-v4_91-BETA_3_1_1.txt	176uncl10385a_8616_FW1	Viral	185	87	7.531381461	176uncl10385a_8616_RC1	184.75	87	7.529430554
US22502688_251614710004_S01_GE2-v4_91-BETA_3_1_1.txt	177Infe10386a_8835_RC1	Viral	2	3	1	177Infe10386a_8835_FW1	3.25	22	1.700439718
US22502688_251614710004_S01_GE2-v4_91-BETA_3_1_1.txt	177-NM_003824_269	Viral	3.333333333	23	1.736965594	177-NM_003824_269_RC1	43.75	76	5.451211112
US22502688_251614710004_S01_GE2-v4_91-BETA_3_1_1.txt	178Infe10386a_8430_RC1	Viral	4.5	35	2.169925001	178Infe10386a_8430_FW1	7	49	2.807354922
US22502688_251614710004_S01_GE2-v4_91-BETA_3_1_1.txt	178-NM_003789_11	Viral	4073.333333	99	11.99199416	178-NM_003789_11_RC1	25.5	71	4.672425342
US22502688_251614710004_S01_GE2-v4_91-BETA_3_1_1.txt	179Infe10386a_8444_FW1	Viral	4.75	38	2.247927513	179Infe10386a_8444_RC1	32.25	73	5.011227255
US22502688_251614710004_S01_GE2-v4_91-BETA_3_1_1.txt	179-NM_004620_224	Viral	32.16666667	73	5.007494537	179-NM_004620_224_RC1	4.25	34	2.087462841
US22502688_251614710004_S01_GE2-v4_91-BETA_3_1_1.txt	17-NM_020525_113	Viral	2.333333333	10	1.222392421	17-NM_020525_113_RC1	26.5	71	4.727920455
US22502688_251614710004_S01_GE2-v4_91-BETA_3_1_1.txt	17Orth10243a_8913_FW1	Viral	178.5	87	7.479780264	17Orth10243a_8913_RC1	692.25	94	9.435149338
US22502688_251614710004_S01_GE2-v4_91-BETA_3_1_1.txt	180-NM_001252_170	Viral	223.3333333	88	7.803054785	180-NM_001252_170_RC1	297.75	90	8.217957698
US22502688_251614710004_S01_GE2-v4_91-BETA_3_1_1.txt	181-NM_006291_162_RC1	Viral	4	31	2	181-NM_006291_162	4	31	2
US22502688_251614710004_S01_GE2-v4_91-BETA_3_1_1.txt	182Mare10390a_8553_FW1	Viral	12.25	61	3.614709844	182Mare10390a_8553_RC1	75.5	80	6.238404739
US22502688_251614710004_S01_GE2-v4_91-BETA_3_1_1.txt	182-NM_003839_145	Viral	4.5	35	2.169925001	182-NM_003839_145_RC1	5	39	2.321928095
US22502688_251614710004_S01_GE2-v4_91-BETA_3_1_1.txt	183-NM_003841_287_RC1	Viral	15	64	3.906890596	183-NM_003841_287	1263	96	10.30263892
US22502688_251614710004_S01_GE2-v4_91-BETA_3_1_1.txt	184Mare10390a_8494_FW1	Viral	3.5	26	1.807354922	184Mare10390a_8494_RC1	5.5	42	2.459431619
US22502688_251614710004_S01_GE2-v4_91-BETA_3_1_1.txt	184-NM_003327_295	Viral	2593	98	11.34040649	184-NM_003327_295_RC1	79.5	81	6.312882955
US22502688_251614710004_S01_GE2-v4_91-BETA_3_1_1.txt	186Mare10390a_8595_RC1	Viral	3.5	27	1.807354922	186Mare10390a_8595_FW1	2	1	1
US22502688_251614710004_S01_GE2-v4_91-BETA_3_1_1.txt	187Mare10390a_8409_RC1	Viral	4.5	36	2.169925001	187Mare10390a_8409_FW1	280.75	90	8.133142212
US22502688_251614710004_S01_GE2-v4_91-BETA_3_1_1.txt	188Mare10390a_8731_RC1	Viral	603.25	94	9.2366122	188Mare10390a_8731_FW1	1187	96	10.21310422
US22502688_251614710004_S01_GE2-v4_91-BETA_3_1_1.txt	188-NM_021138_298	Viral	2949	99	11.52601011	188-NM_021138_298_RC1	3.5	25	1.807354922
US22502688_251614710004_S01_GE2-v4_91-BETA_3_1_1.txt	189Mare10390a_8150_FW1	Viral	33	73	5.044394119	189Mare10390a_8150_RC1	2.75	16	1.459431619
US22502688_251614710004_S01_GE2-v4_91-BETA_3_1_1.txt	189-NM_002180_262	Viral	2590.833333	98	11.3392005	189-NM_002180_262_RC1	7.5	51	2.906890596
US22502688_251614710004_S01_GE2-v4_91-BETA_3_1_1.txt	18-NM_004514_95_FW1	Viral	3446.5	99	11.7509163	18-NM_004514_95_RC1	3.5	26	1.807354922
US22502688_251614710004_S01_GE2-v4_91-BETA_3_1_1.txt	18Orth10243a_8945_RC1	Viral	19.75	67	4.303780748	18Orth10243a_8945_FW1	3.5	25	1.807354922
US22502688_251614710004_S01_GE2-v4_91-BETA_3_1_1.txt	190Beta10397a_8713_RC1	Viral	181.25	87	7.501837185	190Beta10397a_8713_FW1	428	92	8.741466986
US22502688_251614710004_S01_GE2-v4_91-BETA_3_1_1.txt	190-NM_006080_188_FW1	Viral	73	80	6.189824559	190-NM_006080_188_RC1	249.5	89	7.962896005
US22502688_251614710004_S01_GE2-v4_91-BETA_3_1_1.txt	191-NM_006678_119_FW1	Viral	2747	99	11.4236412	191-NM_006678_119_RC1	15	64	3.906890596
US22502688_251614710004_S01_GE2-v4_91-BETA_3_1_1.txt	192-NM_001551_87_RC1	Viral	9.5	57	3.247927513	192-NM_001551_87	82.33333333	81	6.363404731
US22502688_251614710004_S01_GE2-v4_91-BETA_3_1_1.txt	192Orth10407a_8526_FW1	Viral	20.5	68	4.357552005	192Orth10407a_8526_RC1	32	73	5
US22502688_251614710004_S01_GE2-v4_91-BETA_3_1_1.txt	193-NM_021201_63_RC1	Viral	6.75	49	2.754887502	193-NM_021201_63	13.33333333	62	3.736965594
US22502688_251614710004_S01_GE2-v4_91-BETA_3_1_1.txt	194-NM_003612_142_RC1	Viral	3	19	1.584962501	194-NM_003612_142	3.5	24	1.807354922
US22502688_251614710004_S01_GE2-v4_91-BETA_3_1_1.txt	194Orth10407a_8475_FW1	Viral	12.75	62	3.672425342	194Orth10407a_8475_RC1	4.25	33	2.087462841
US22502688_251614710004_S01_GE2-v4_91-BETA_3_1_1.txt	195Orth10407a_8269_FW1	Viral	643	94	9.328674927	195Orth10407a_8269_RC1	7	50	2.807354922
US22502688_251614710004_S01_GE2-v4_91-BETA_3_1_1.txt	195-X58529_302_RC1	Viral	9.25	56	3.209453366	195-X58529_302_FW1	2.25	10	1.169925001
US22502688_251614710004_S01_GE2-v4_91-BETA_3_1_1.txt	196-AJ408433_184_RC1	Viral	98.5	83	6.622051819	196-AJ408433_184_FW1	21.25	68	4.409390936
US22502688_251614710004_S01_GE2-v4_91-BETA_3_1_1.txt	197-NM_004186_64	Viral	17	66	4.087462841	197-NM_004186_64_RC1	4.25	34	2.087462841
US22502688_251614710004_S01_GE2-v4_91-BETA_3_1_1.txt	198Orbi104581a_8061_FW1	Viral	6	46	2.584962501	198Orbi104581a_8061_RC1	5.25	42	2.392317423
US22502688_251614710004_S01_GE2-v4_91-BETA_3_1_1.txt	199Lymp10495a_8182_FW1	Viral	4	32	2	199Lymp10495a_8182_RC1	2.5	13	1.321928095
US22502688_251614710004_S01_GE2-v4_91-BETA_3_1_1.txt	199-NM_005424_46_RC1	Viral	2	6	1	199-NM_005424_46	8.333333333	54	3.058893689
US22502688_251614710004_S01_GE2-v4_91-BETA_3_1_1.txt	19-NM_021803_43_RC1	Viral	9	56	3.169925001	19-NM_021803_43	48.16666667	77	5.589963182
US22502688_251614710004_S01_GE2-v4_91-BETA_3_1_1.txt	1-NM_014432_215_RC1	Viral	176.25	87	7.461479447	1-NM_014432_215	3.166666667	21	1.662965013
US22502688_251614710004_S01_GE2-v4_91-BETA_3_1_1.txt	1Orth10243a_8972_FW1	Viral	4	30	2	1Orth10243a_8972_RC1	3310.5	99	11.69283342
US22502688_251614710004_S01_GE2-v4_91-BETA_3_1_1.txt	200Asfi10497a_8724_RC1	Viral	4.5	36	2.169925001	200Asfi10497a_8724_FW1	19.75	67	4.303780748
US22502688_251614710004_S01_GE2-v4_91-BETA_3_1_1.txt	200-NM_006378_53	Viral	4	32	2	200-NM_006378_53_RC1	72	80	6.169925001
US22502688_251614710004_S01_GE2-v4_91-BETA_3_1_1.txt	201Asfi10497a_8153_FW1	Viral	32	73	5	201Asfi10497a_8153_RC1	9	56	3.169925001
US22502688_251614710004_S01_GE2-v4_91-BETA_3_1_1.txt	201-NM_004233_278_RC1	Viral	7.25	51	2.857980995	201-NM_004233_278	3.333333333	23	1.736965594
US22502688_251614710004_S01_GE2-v4_91-BETA_3_1_1.txt	202Asfi10497b_8649_FW1	Viral	16	65	4	202Asfi10497b_8649_RC1	2	7	1
US22502688_251614710004_S01_GE2-v4_91-BETA_3_1_1.txt	202-NM_001783_56	Viral	5.833333333	45	2.544320516	202-NM_001783_56_RC1	5.75	44	2.523561956
US22502688_251614710004_S01_GE2-v4_91-BETA_3_1_1.txt	203Asfi10497a_8202_FW1	Viral	5	40	2.321928095	203Asfi10497a_8202_RC1	2	2	1
US22502688_251614710004_S01_GE2-v4_91-BETA_3_1_1.txt	204Asfi10497a_8733_RC1	Viral	4.25	33	2.087462841	204Asfi10497a_8733_FW1	197.5	88	7.625708843
US22502688_251614710004_S01_GE2-v4_91-BETA_3_1_1.txt	204-NM_004636_96_RC1	Viral	358.25	91	8.484822894	204-NM_004636_96_FW1	785	95	9.616548844
US22502688_251614710004_S01_GE2-v4_91-BETA_3_1_1.txt	205Asfi10497a_8266_FW1	Viral	296.5	90	8.211888295	205Asfi10497a_8266_RC1	10.75	59	3.426264755
US22502688_251614710004_S01_GE2-v4_91-BETA_3_1_1.txt	205-NM_006790_89_RC1	Viral	9	56	3.169925001	205-NM_006790_89	2.833333333	16	1.502500341
US22502688_251614710004_S01_GE2-v4_91-BETA_3_1_1.txt	206Asfi10497a_8861_RC1	Viral	14.25	63	3.832890014	206Asfi10497a_8861_FW1	3	21	1.584962501
US22502688_251614710004_S01_GE2-v4_91-BETA_3_1_1.txt	206-NM_000626_203_RC1	Viral	603	94	9.236014192	206-NM_000626_203_FW1	223	88	7.8008999
US22502688_251614710004_S01_GE2-v4_91-BETA_3_1_1.txt	207Asfi10497a_8296_FW1	Viral	18.5	67	4.209453366	207Asfi10497a_8296_RC1	5.75	44	2.523561956
US22502688_251614710004_S01_GE2-v4_91-BETA_3_1_1.txt	207-NM_006866_220_RC1	Viral	2.75	16	1.459431619	207-NM_006866_220	4.666666667	37	2.222392421
US22502688_251614710004_S01_GE2-v4_91-BETA_3_1_1.txt	208Asfi10497a_8643_RC1	Viral	7.25	51	2.857980995	208Asfi10497a_8643_FW1	3.75	29	1.906890596
US22502688_251614710004_S01_GE2-v4_91-BETA_3_1_1.txt	208-NM_005545_177	Viral	2660.833333	98	11.37766243	208-NM_005545_177_RC1	817	95	9.674192268
US22502688_251614710004_S01_GE2-v4_91-BETA_3_1_1.txt	209-NM_006865_260_RC1	Viral	2.75	15	1.459431619	209-NM_006865_260	479.1666667	93	8.90438374
US22502688_251614710004_S01_GE2-v4_91-BETA_3_1_1.txt	20-NM_022789_248	Viral	11	59	3.459431619	20-NM_022789_248_RC1	326.5	91	8.350939182
US22502688_251614710004_S01_GE2-v4_91-BETA_3_1_1.txt	20Orth10243a_8898_FW1	Viral	27.75	71	4.794415866	20Orth10243a_8898_RC1	8	54	3
US22502688_251614710004_S01_GE2-v4_91-BETA_3_1_1.txt	210Mast10510a_8462_FW1	Viral	32.5	73	5.022367813	210Mast10510a_8462_RC1	47	77	5.554588852
US22502688_251614710004_S01_GE2-v4_91-BETA_3_1_1.txt	210-NM_005849_182	Viral	5.333333333	42	2.415037499	210-NM_005849_182_RC1	10	57	3.321928095
US22502688_251614710004_S01_GE2-v4_91-BETA_3_1_1.txt	211Mast10510a_8521_FW1	Viral	279.75	90	8.127994321	211Mast10510a_8521_RC1	481.75	93	8.912140856
US22502688_251614710004_S01_GE2-v4_91-BETA_3_1_1.txt	211-NM_006379_94_RC1	Viral	2	1	1	211-NM_006379_94	3.666666667	27	1.874469118
US22502688_251614710004_S01_GE2-v4_91-BETA_3_1_1.txt	212Atad10511a_8829_RC1	Viral	261.5	89	8.030667136	212Atad10511a_8829_FW1	2916.25	99	11.50989869
US22502688_251614710004_S01_GE2-v4_91-BETA_3_1_1.txt	212-D87011_97_RC1	Viral	16.75	65	4.06608919	212-D87011_97_FW1	11.75	60	3.554588852
US22502688_251614710004_S01_GE2-v4_91-BETA_3_1_1.txt	213Mast10512a_8190_FW1	Viral	37.25	74	5.21916852	213Mast10512a_8190_RC1	3	20	1.584962501
US22502688_251614710004_S01_GE2-v4_91-BETA_3_1_1.txt	214-AK023253_294_FW1	Viral	762.75	95	9.575066465	214-AK023253_294_RC1	122.75	84	6.939579214
US22502688_251614710004_S01_GE2-v4_91-BETA_3_1_1.txt	214Mast10512a_8757_RC1	Viral	2	4	1	214Mast10512a_8757_FW1	4.5	35	2.169925001
US22502688_251614710004_S01_GE2-v4_91-BETA_3_1_1.txt	215Mast10512a_8265_FW1	Viral	3.5	25	1.807354922	215Mast10512a_8265_RC1	15.75	65	3.977279923
US22502688_251614710004_S01_GE2-v4_91-BETA_3_1_1.txt	216Mast10512a_8352_FW1	Viral	3.25	22	1.700439718	216Mast10512a_8352_RC1	2	5	1
US22502688_251614710004_S01_GE2-v4_91-BETA_3_1_1.txt	216-NM_014278_261	Viral	2	7	1	216-NM_014278_261_RC1	2.25	9	1.169925001
US22502688_251614710004_S01_GE2-v4_91-BETA_3_1_1.txt	217Mast10515a_8660_RC1	Viral	43.5	76	5.442943496	217Mast10515a_8660_FW1	177.75	87	7.47370575
US22502688_251614710004_S01_GE2-v4_91-BETA_3_1_1.txt	217-U56725_116_FW1	Viral	2162.75	98	11.07865119	217-U56725_116_RC1	9.5	57	3.247927513
US22502688_251614710004_S01_GE2-v4_91-BETA_3_1_1.txt	218Mast10515a_8567_FW1	Viral	5	39	2.321928095	218Mast10515a_8567_RC1	42.75	76	5.417852515
US22502688_251614710004_S01_GE2-v4_91-BETA_3_1_1.txt	218-NM_006736_12	Viral	88.33333333	82	6.464886049	218-NM_006736_12_RC1	8.5	55	3.087462841
US22502688_251614710004_S01_GE2-v4_91-BETA_3_1_1.txt	219-AB023420_16_RC1	Viral	469.75	93	8.875749351	219-AB023420_16_FW1	9.25	56	3.209453366
US22502688_251614710004_S01_GE2-v4_91-BETA_3_1_1.txt	219Mast10515a_8408_FW1	Viral	3.75	28	1.906890596	219Mast10515a_8408_RC1	7.75	52	2.95419631
US22502688_251614710004_S01_GE2-v4_91-BETA_3_1_1.txt	21-AF054830_143_RC1	Viral	4.75	37	2.247927513	21-AF054830_143_FW1	2	7	1
US22502688_251614710004_S01_GE2-v4_91-BETA_3_1_1.txt	21Orth10243a_8960_RC1	Viral	4	31	2	21Orth10243a_8960_FW1	2	7	1
US22502688_251614710004_S01_GE2-v4_91-BETA_3_1_1.txt	220Mast10519c_8336_FW1	Viral	4	29	2	220Mast10519c_8336_RC1	3.25	22	1.700439718
US22502688_251614710004_S01_GE2-v4_91-BETA_3_1_1.txt	220-NM_016292_154_RC1	Viral	1622.75	97	10.66422504	220-NM_016292_154	112	84	6.807354922
US22502688_251614710004_S01_GE2-v4_91-BETA_3_1_1.txt	221-NM_004353_268_RC1	Viral	2	9	1	221-NM_004353_268	9.333333333	56	3.222392421
US22502688_251614710004_S01_GE2-v4_91-BETA_3_1_1.txt	222Mast10519a_8186_FW1	Viral	3	20	1.584962501	222Mast10519a_8186_RC1	19.25	67	4.266786541
US22502688_251614710004_S01_GE2-v4_91-BETA_3_1_1.txt	222-NM_001538_325_RC1	Viral	349.75	91	8.450180247	222-NM_001538_325	68.33333333	80	6.094517599
US22502688_251614710004_S01_GE2-v4_91-BETA_3_1_1.txt	223Mast10519a_8451_FW1	Viral	17.75	66	4.14974712	223Mast10519a_8451_RC1	17.25	66	4.108524457
US22502688_251614710004_S01_GE2-v4_91-BETA_3_1_1.txt	223-NM_001540_127_RC1	Viral	102	83	6.672425342	223-NM_001540_127	1073.333333	96	10.06788247
US22502688_251614710004_S01_GE2-v4_91-BETA_3_1_1.txt	224Mast10521a_8518_FW1	Viral	6.75	49	2.754887502	224Mast10521a_8518_RC1	5.75	44	2.523561956
US22502688_251614710004_S01_GE2-v4_91-BETA_3_1_1.txt	224-NM_005527_158_RC1	Viral	3.5	25	1.807354922	224-NM_005527_158	9.833333333	57	3.297680549
US22502688_251614710004_S01_GE2-v4_91-BETA_3_1_1.txt	225Mast10522a_8370_FW1	Viral	19.25	67	4.266786541	225Mast10522a_8370_RC1	7	50	2.807354922
US22502688_251614710004_S01_GE2-v4_91-BETA_3_1_1.txt	225-NM_006145_45_RC1	Viral	4.5	35	2.169925001	225-NM_006145_45	4.5	36	2.169925001
US22502688_251614710004_S01_GE2-v4_91-BETA_3_1_1.txt	226Mast10522a_8683_RC1	Viral	269.75	90	8.075479149	226Mast10522a_8683_FW1	11.5	60	3.523561956
US22502688_251614710004_S01_GE2-v4_91-BETA_3_1_1.txt	226-NM_007031_71_RC1	Viral	2.25	9	1.169925001	226-NM_007031_71	2.333333333	10	1.222392421
US22502688_251614710004_S01_GE2-v4_91-BETA_3_1_1.txt	227Mast10522a_8239_FW1	Viral	2	3	1	227Mast10522a_8239_RC1	3.75	28	1.906890596
US22502688_251614710004_S01_GE2-v4_91-BETA_3_1_1.txt	227-NM_004506_308	Viral	18.83333333	67	4.235216462	227-NM_004506_308_RC1	11	59	3.459431619
US22502688_251614710004_S01_GE2-v4_91-BETA_3_1_1.txt	228-AF332227_247_RC1	Viral	114	84	6.832890014	228-AF332227_247_FW1	453.5	92	8.824958741
US22502688_251614710004_S01_GE2-v4_91-BETA_3_1_1.txt	228Mast10524a_8771_RC1	Viral	21.25	68	4.409390936	228Mast10524a_8771_FW1	97	83	6.599912842
US22502688_251614710004_S01_GE2-v4_91-BETA_3_1_1.txt	229Mast10529a_8833_RC1	Viral	905.5	95	9.822570831	229Mast10529a_8833_FW1	2624.5	98	11.35782688
US22502688_251614710004_S01_GE2-v4_91-BETA_3_1_1.txt	229-NM_005528_13	Viral	6.166666667	46	2.624490865	229-NM_005528_13_RC1	5	39	2.321928095
US22502688_251614710004_S01_GE2-v4_91-BETA_3_1_1.txt	22-NM_006850_88	Viral	4.5	35	2.169925001	22-NM_006850_88_RC1	7.25	51	2.857980995
US22502688_251614710004_S01_GE2-v4_91-BETA_3_1_1.txt	22Orth10243a_8931_FW1	Viral	2	1	1	22Orth10243a_8931_RC1	4	30	2
US22502688_251614710004_S01_GE2-v4_91-BETA_3_1_1.txt	230-NM_002157_39	Viral	8.166666667	54	3.029747343	230-NM_002157_39_RC1	2	5	1
US22502688_251614710004_S01_GE2-v4_91-BETA_3_1_1.txt	231Mast10533a_8368_FW1	Viral	2	6	1	231Mast10533a_8368_RC1	2.25	10	1.169925001
US22502688_251614710004_S01_GE2-v4_91-BETA_3_1_1.txt	231-NM_004134_78_RC1	Viral	2021.25	98	10.98103206	231-NM_004134_78	24.5	70	4.614709844
US22502688_251614710004_S01_GE2-v4_91-BETA_3_1_1.txt	232Mast10533a_8452_RC1	Viral	28.25	72	4.820178962	232Mast10533a_8452_FW1	11	59	3.459431619
US22502688_251614710004_S01_GE2-v4_91-BETA_3_1_1.txt	232-NM_002155_176	Viral	582.3333333	94	9.185701392	232-NM_002155_176_RC1	419.5	92	8.712527
US22502688_251614710004_S01_GE2-v4_91-BETA_3_1_1.txt	233Mast10534a_8566_FW1	Viral	3.5	27	1.807354922	233Mast10534a_8566_RC1	3.5	23	1.807354922
US22502688_251614710004_S01_GE2-v4_91-BETA_3_1_1.txt	233-NM_000186_211_RC1	Viral	3	20	1.584962501	233-NM_000186_211	8.166666667	54	3.029747343
US22502688_251614710004_S01_GE2-v4_91-BETA_3_1_1.txt	234-NM_000064_264	Viral	2.5	12	1.321928095	234-NM_000064_264_RC1	6.25	47	2.64385619
US22502688_251614710004_S01_GE2-v4_91-BETA_3_1_1.txt	235Mast10541a_8831_RC1	Viral	435.5	92	8.766528909	235Mast10541a_8831_FW1	5145.75	100	12.32916565
US22502688_251614710004_S01_GE2-v4_91-BETA_3_1_1.txt	235-NM_001877_51_RC1	Viral	50	77	5.64385619	235-NM_001877_51	3.166666667	21	1.662965013
US22502688_251614710004_S01_GE2-v4_91-BETA_3_1_1.txt	236Mast10541a_8459_RC1	Viral	5	40	2.321928095	236Mast10541a_8459_FW1	16.25	65	4.022367813
US22502688_251614710004_S01_GE2-v4_91-BETA_3_1_1.txt	236-NM_000587_259_RC1	Viral	8.75	55	3.129283017	236-NM_000587_259	108	83	6.754887502
US22502688_251614710004_S01_GE2-v4_91-BETA_3_1_1.txt	237Mast10548a_8701_RC1	Viral	7.5	52	2.906890596	237Mast10548a_8701_FW1	8.5	54	3.087462841
US22502688_251614710004_S01_GE2-v4_91-BETA_3_1_1.txt	237-NM_000562_251	Viral	47.33333333	77	5.564784619	237-NM_000562_251_RC1	81.25	81	6.344295908
US22502688_251614710004_S01_GE2-v4_91-BETA_3_1_1.txt	238-NM_012072_210_RC1	Viral	3.75	28	1.906890596	238-NM_012072_210	4	29	2
US22502688_251614710004_S01_GE2-v4_91-BETA_3_1_1.txt	239Avia10553a_8455_FW1	Viral	3	19	1.584962501	239Avia10553a_8455_RC1	81	81	6.339850003
US22502688_251614710004_S01_GE2-v4_91-BETA_3_1_1.txt	239-NM_000716_228	Viral	9.5	57	3.247927513	239-NM_000716_228_RC1	1000.5	96	9.966505452
US22502688_251614710004_S01_GE2-v4_91-BETA_3_1_1.txt	23-NM_005699_301_RC1	Viral	63.75	79	5.994353437	23-NM_005699_301	869.3333333	95	9.763765654
US22502688_251614710004_S01_GE2-v4_91-BETA_3_1_1.txt	23Orth10243a_8905_FW1	Viral	2.5	10	1.321928095	23Orth10243a_8905_RC1	4.5	35	2.169925001
US22502688_251614710004_S01_GE2-v4_91-BETA_3_1_1.txt	240Avia10553a_8790_RC1	Viral	4	29	2	240Avia10553a_8790_FW1	260.75	89	8.026523443
US22502688_251614710004_S01_GE2-v4_91-BETA_3_1_1.txt	240-NM_031908_178	Viral	9043.166667	100	13.14261234	240-NM_031908_178_RC1	177.75	87	7.47370575
US22502688_251614710004_S01_GE2-v4_91-BETA_3_1_1.txt	241Avia10553a_8615_RC1	Viral	18.25	67	4.189824559	241Avia10553a_8615_FW1	1707.75	97	10.73788108
US22502688_251614710004_S01_GE2-v4_91-BETA_3_1_1.txt	241-NM_031909_271_FW1	Viral	623	94	9.283088353	241-NM_031909_271_RC1	84.75	81	6.405141463
US22502688_251614710004_S01_GE2-v4_91-BETA_3_1_1.txt	242Avia10553a_8825_RC1	Viral	26.25	71	4.714245518	242Avia10553a_8825_FW1	77.25	81	6.271463028
US22502688_251614710004_S01_GE2-v4_91-BETA_3_1_1.txt	242-NM_031911_84_RC1	Viral	7.25	51	2.857980995	242-NM_031911_84	2.333333333	10	1.222392421
US22502688_251614710004_S01_GE2-v4_91-BETA_3_1_1.txt	243-NM_004054_114	Viral	1159.333333	96	10.17907972	243-NM_004054_114_RC1	6	46	2.584962501
US22502688_251614710004_S01_GE2-v4_91-BETA_3_1_1.txt	243Papi10580a_8496_FW1	Viral	2.5	11	1.321928095	243Papi10580a_8496_RC1	3	18	1.584962501
US22502688_251614710004_S01_GE2-v4_91-BETA_3_1_1.txt	244-NM_001734_214_RC1	Viral	18.25	67	4.189824559	244-NM_001734_214	54.66666667	78	5.772589504
US22502688_251614710004_S01_GE2-v4_91-BETA_3_1_1.txt	245-NM_030945_279	Viral	142.1666667	86	7.151439431	245-NM_030945_279_RC1	8	53	3
US22502688_251614710004_S01_GE2-v4_91-BETA_3_1_1.txt	245Papi10582a_8340_RC1	Viral	7	50	2.807354922
US22502688_251614710004_S01_GE2-v4_91-BETA_3_1_1.txt	246-NM_000651_82	Viral	6	46	2.584962501	246-NM_000651_82_RC1	6	45	2.584962501
US22502688_251614710004_S01_GE2-v4_91-BETA_3_1_1.txt	246Papi10610a_8446_FW1	Viral	101.25	83	6.661778098	246Papi10610a_8446_RC1	53.75	78	5.74819285
US22502688_251614710004_S01_GE2-v4_91-BETA_3_1_1.txt	247-NM_030968_174_RC1	Viral	423.5	92	8.726218159	247-NM_030968_174	1290.333333	97	10.33352809
US22502688_251614710004_S01_GE2-v4_91-BETA_3_1_1.txt	247Poly10625a_8745_RC1	Viral	3	19	1.584962501	247Poly10625a_8745_FW1	2.5	12	1.321928095
US22502688_251614710004_S01_GE2-v4_91-BETA_3_1_1.txt	248-NM_006068_189_RC1	Viral	4	30	2	248-NM_006068_189	10	58	3.321928095
US22502688_251614710004_S01_GE2-v4_91-BETA_3_1_1.txt	248Poly10625a_8591_RC1	Viral	3	19	1.584962501	248Poly10625a_8591_FW1	5.75	44	2.523561956
US22502688_251614710004_S01_GE2-v4_91-BETA_3_1_1.txt	249-NM_016610_31_RC1	Viral	6.5	48	2.700439718	249-NM_016610_31	5.833333333	45	2.544320516
US22502688_251614710004_S01_GE2-v4_91-BETA_3_1_1.txt	249Poly10625a_8311_FW1	Viral	4.75	37	2.247927513	249Poly10625a_8311_RC1	78	81	6.285402219
US22502688_251614710004_S01_GE2-v4_91-BETA_3_1_1.txt	24-NM_004633_206_RC1	Viral	4.5	36	2.169925001	24-NM_004633_206	2.666666667	15	1.415037499
US22502688_251614710004_S01_GE2-v4_91-BETA_3_1_1.txt	24Orth10243a_8964_RC1	Viral	2.75	15	1.459431619	24Orth10243a_8964_FW1	167.5	87	7.388017285
US22502688_251614710004_S01_GE2-v4_91-BETA_3_1_1.txt	250-NM_003265_90	Viral	8.666666667	55	3.115477217	250-NM_003265_90_RC1	4.5	34	2.169925001
US22502688_251614710004_S01_GE2-v4_91-BETA_3_1_1.txt	250Poly10625b_8604_RC1	Viral	154.75	86	7.273795599	250Poly10625b_8604_FW1	72.75	80	6.184875343
US22502688_251614710004_S01_GE2-v4_91-BETA_3_1_1.txt	251-NM_003264_266	Viral	2.166666667	9	1.115477217	251-NM_003264_266_RC1	954.5	96	9.898601387
US22502688_251614710004_S01_GE2-v4_91-BETA_3_1_1.txt	252Poly10626a_8246_FW1	Viral	4.25	34	2.087462841	252Poly10626a_8246_RC1	2	3	1
US22502688_251614710004_S01_GE2-v4_91-BETA_3_1_1.txt	253-NM_030956_304	Viral	18	66	4.169925001	253-NM_030956_304_RC1	5.5	42	2.459431619
US22502688_251614710004_S01_GE2-v4_91-BETA_3_1_1.txt	254-NM_003266_310	Viral	7.666666667	52	2.938599455	254-NM_003266_310_RC1	2.5	14	1.321928095
US22502688_251614710004_S01_GE2-v4_91-BETA_3_1_1.txt	254Poly10627a_8847_RC1	Viral	2	4	1	254Poly10627a_8847_FW1	7	50	2.807354922
US22502688_251614710004_S01_GE2-v4_91-BETA_3_1_1.txt	255-NM_016562_130_RC1	Viral	4	32	2	255-NM_016562_130	5.666666667	44	2.502500341
US22502688_251614710004_S01_GE2-v4_91-BETA_3_1_1.txt	255Poly10629a_8196_FW1	Viral	4	31	2	255Poly10629a_8196_RC1	2	3	1
US22502688_251614710004_S01_GE2-v4_91-BETA_3_1_1.txt	256-NM_019602_147	Viral	11.16666667	59	3.48112669	256-NM_019602_147_RC1	96.75	82	6.596189756
US22502688_251614710004_S01_GE2-v4_91-BETA_3_1_1.txt	256Poly10629a_8238_FW1	Viral	243	89	7.924812504	256Poly10629a_8238_RC1	6	46	2.584962501
US22502688_251614710004_S01_GE2-v4_91-BETA_3_1_1.txt	257-L29376_265_RC1	Viral	3.25	21	1.700439718	257-L29376_265_FW1	2	6	1
US22502688_251614710004_S01_GE2-v4_91-BETA_3_1_1.txt	257Poly10629a_8302_FW1	Viral	2	9	1	257Poly10629a_8302_RC1	5.25	42	2.392317423
US22502688_251614710004_S01_GE2-v4_91-BETA_3_1_1.txt	258-NM_006674_175_RC1	Viral	176.25	87	7.461479447	258-NM_006674_175	7.166666667	51	2.841302254
US22502688_251614710004_S01_GE2-v4_91-BETA_3_1_1.txt	258Poly10629a_8211_FW1	Viral	12.75	62	3.672425342	258Poly10629a_8211_RC1	3	17	1.584962501
US22502688_251614710004_S01_GE2-v4_91-BETA_3_1_1.txt	259-NM_000246_26	Viral	1504.333333	97	10.55490856	259-NM_000246_26_RC1	567	93	9.147204925
US22502688_251614710004_S01_GE2-v4_91-BETA_3_1_1.txt	259Poly10629a_8614_RC1	Viral	6	45	2.584962501	259Poly10629a_8614_FW1	7.75	52	2.95419631
US22502688_251614710004_S01_GE2-v4_91-BETA_3_1_1.txt	25-NM_000640_117_RC1	Viral	3	21	1.584962501	25-NM_000640_117	3.666666667	27	1.874469118
US22502688_251614710004_S01_GE2-v4_91-BETA_3_1_1.txt	25Orth10244a_8962_RC1	Viral	2.5	14	1.321928095	25Orth10244a_8962_FW1	3.75	27	1.906890596
US22502688_251614710004_S01_GE2-v4_91-BETA_3_1_1.txt	260-NM_005931_219	Viral	3534.5	99	11.78729043	260-NM_005931_219_RC1	13.75	63	3.781359714
US22502688_251614710004_S01_GE2-v4_91-BETA_3_1_1.txt	260Poly10629a_8279_FW1	Viral	3.5	27	1.807354922	260Poly10629a_8279_RC1	2	6	1
US22502688_251614710004_S01_GE2-v4_91-BETA_3_1_1.txt	261-NM_007053_169_RC1	Viral	87	82	6.442943496	261-NM_007053_169	527.1666667	93	9.04211534
US22502688_251614710004_S01_GE2-v4_91-BETA_3_1_1.txt	261Poly10632a_8353_FW1	Viral	71.75	80	6.164906927	261Poly10632a_8353_RC1	14	63	3.807354922
US22502688_251614710004_S01_GE2-v4_91-BETA_3_1_1.txt	262-NM_002728_79_RC1	Viral	4	31	2	262-NM_002728_79	5.833333333	45	2.544320516
US22502688_251614710004_S01_GE2-v4_91-BETA_3_1_1.txt	262Poly10632a_8303_FW1	Viral	4	30	2	262Poly10632a_8303_RC1	3.5	23	1.807354922
US22502688_251614710004_S01_GE2-v4_91-BETA_3_1_1.txt	263-NM_016382_317	Viral	2.833333333	16	1.502500341	263-NM_016382_317_RC1	10.75	59	3.426264755
US22502688_251614710004_S01_GE2-v4_91-BETA_3_1_1.txt	263Poly10632a_8325_FW1	Viral	2.5	11	1.321928095	263Poly10632a_8325_RC1	2	7	1
US22502688_251614710004_S01_GE2-v4_91-BETA_3_1_1.txt	264-NM_000882_167_RC1	Viral	2	7	1	264-NM_000882_167	3.333333333	23	1.736965594
US22502688_251614710004_S01_GE2-v4_91-BETA_3_1_1.txt	264Poly10632a_8727_RC1	Viral	1970.25	98	10.94416299	264Poly10632a_8727_FW1	4318.25	99	12.07623105
US22502688_251614710004_S01_GE2-v4_91-BETA_3_1_1.txt	265-NM_004221_293	Viral	87.33333333	82	6.448460501	265-NM_004221_293_RC1	5377	100	12.39258576
US22502688_251614710004_S01_GE2-v4_91-BETA_3_1_1.txt	265Poly10632a_8280_FW1	Viral	5.25	41	2.392317423	265Poly10632a_8280_RC1	7	49	2.807354922
US22502688_251614710004_S01_GE2-v4_91-BETA_3_1_1.txt	266-NM_006360_231	Viral	8.166666667	54	3.029747343	266-NM_006360_231_RC1	6	46	2.584962501
US22502688_251614710004_S01_GE2-v4_91-BETA_3_1_1.txt	266Poly10632a_8747_RC1	Viral	7	49	2.807354922	266Poly10632a_8747_FW1	764.75	95	9.578844392
US22502688_251614710004_S01_GE2-v4_91-BETA_3_1_1.txt	267-NM_002415_59	Viral	552.8333333	93	9.110700796	267-NM_002415_59_RC1	5	39	2.321928095
US22502688_251614710004_S01_GE2-v4_91-BETA_3_1_1.txt	267Poly10633a_8837_RC1	Viral	155	86	7.276124405	267Poly10633a_8837_FW1	149	86	7.21916852
US22502688_251614710004_S01_GE2-v4_91-BETA_3_1_1.txt	268-NM_023009_296_RC1	Viral	31.25	73	4.965784285	268-NM_023009_296	16.83333333	65	4.073248982
US22502688_251614710004_S01_GE2-v4_91-BETA_3_1_1.txt	268Poly10633a_8301_FW1	Viral	152	86	7.247927513	268Poly10633a_8301_RC1	14.5	63	3.857980995
US22502688_251614710004_S01_GE2-v4_91-BETA_3_1_1.txt	269-NM_012329_221_RC1	Viral	6.25	47	2.64385619	269-NM_012329_221	6.166666667	46	2.624490865
US22502688_251614710004_S01_GE2-v4_91-BETA_3_1_1.txt	269Poly10633a_8261_FW1	Viral	2.5	11	1.321928095	269Poly10633a_8261_RC1	2	6	1
US22502688_251614710004_S01_GE2-v4_91-BETA_3_1_1.txt	26-NM_004512_124_RC1	Viral	206.75	88	7.691743519	26-NM_004512_124	1652.833333	97	10.69072554
US22502688_251614710004_S01_GE2-v4_91-BETA_3_1_1.txt	26Orth10244a_8948_RC1	Viral	25	70	4.64385619	26Orth10244a_8948_FW1	2	8	1
US22502688_251614710004_S01_GE2-v4_91-BETA_3_1_1.txt	270-NM_000211_32_RC1	Viral	504.5	93	8.978710459	270-NM_000211_32	39.5	75	5.303780748
US22502688_251614710004_S01_GE2-v4_91-BETA_3_1_1.txt	270Poly10633a_8539_FW1	Viral	2.5	12	1.321928095	270Poly10633a_8539_RC1	18	66	4.169925001
US22502688_251614710004_S01_GE2-v4_91-BETA_3_1_1.txt	271Poly10633a_8545_RC1	Viral	6	45	2.584962501	271Poly10633a_8545_FW1	3.5	23	1.807354922
US22502688_251614710004_S01_GE2-v4_91-BETA_3_1_1.txt	272-NM_006140_208_FW1	Viral	237.5	89	7.891783703	272-NM_006140_208_RC1	20.5	68	4.357552005
US22502688_251614710004_S01_GE2-v4_91-BETA_3_1_1.txt	272Poly10633a_8354_RC1	Viral	4613.5	99	12.17164594	272Poly10633a_8354_FW1	3	19	1.584962501
US22502688_251614710004_S01_GE2-v4_91-BETA_3_1_1.txt	273-NM_002445_60_RC1	Viral	1421.5	97	10.47319838	273-NM_002445_60	431.1666667	92	8.752101838
US22502688_251614710004_S01_GE2-v4_91-BETA_3_1_1.txt	273Sapo106333a_7813_RC1	Viral	2.75	16	1.459431619	273Sapo106333a_7813_FW1	31	73	4.95419631
US22502688_251614710004_S01_GE2-v4_91-BETA_3_1_1.txt	274-NM_000758_23	Viral	3843.833333	99	11.90833007	274-NM_000758_23_RC1	32	73	5
US22502688_251614710004_S01_GE2-v4_91-BETA_3_1_1.txt	274Sapo106333a_8060_FW1	Viral	1575.5	97	10.62159404	274Sapo106333a_8060_RC1	261.25	89	8.029287227
US22502688_251614710004_S01_GE2-v4_91-BETA_3_1_1.txt	275-NM_002426_272_RC1	Viral	3.25	22	1.700439718	275-NM_002426_272	6.166666667	46	2.624490865
US22502688_251614710004_S01_GE2-v4_91-BETA_3_1_1.txt	275Sapo106333a_7900_RC1	Viral	28.25	72	4.820178962	275Sapo106333a_7900_FW1	7135.75	100	12.80084936
US22502688_251614710004_S01_GE2-v4_91-BETA_3_1_1.txt	276-NM_002447_98_RC1	Viral	10	57	3.321928095	276-NM_002447_98	42.83333333	76	5.420662048
US22502688_251614710004_S01_GE2-v4_91-BETA_3_1_1.txt	276Poly10634a_8647_FW1	Viral	5	39	2.321928095	276Poly10634a_8647_RC1	6.25	47	2.64385619
US22502688_251614710004_S01_GE2-v4_91-BETA_3_1_1.txt	277-NM_005882_34_RC1	Viral	5	40	2.321928095	277-NM_005882_34	13	62	3.700439718
US22502688_251614710004_S01_GE2-v4_91-BETA_3_1_1.txt	277Poly10634a_8420_RC1	Viral	308.5	90	8.269126679	277Poly10634a_8420_FW1	28.5	72	4.832890014
US22502688_251614710004_S01_GE2-v4_91-BETA_3_1_1.txt	278Avas107033b_7950_FW1	Viral	3.25	22	1.700439718	278Avas107033b_7950_RC1	13	62	3.700439718
US22502688_251614710004_S01_GE2-v4_91-BETA_3_1_1.txt	279-NM_002208_36_RC1	Viral	4	30	2	279-NM_002208_36	3.666666667	27	1.874469118
US22502688_251614710004_S01_GE2-v4_91-BETA_3_1_1.txt	279uncl107236a_8057_RC1	Viral	3.5	25	1.807354922	279uncl107236a_8057_FW1	5.5	43	2.459431619
US22502688_251614710004_S01_GE2-v4_91-BETA_3_1_1.txt	27-NM_003183_38_RC1	Viral	8.25	54	3.044394119	27-NM_003183_38	2.333333333	10	1.222392421
US22502688_251614710004_S01_GE2-v4_91-BETA_3_1_1.txt	280-NM_001926_126_RC1	Viral	5	41	2.321928095	280-NM_001926_126	8.5	55	3.087462841
US22502688_251614710004_S01_GE2-v4_91-BETA_3_1_1.txt	280Parv10785a_8289_FW1	Viral	279	90	8.124121312	280Parv10785a_8289_RC1	3.5	24	1.807354922
US22502688_251614710004_S01_GE2-v4_91-BETA_3_1_1.txt	281-NM_000419_256	Viral	9.5	57	3.247927513	281-NM_000419_256_RC1	369.25	91	8.528454111
US22502688_251614710004_S01_GE2-v4_91-BETA_3_1_1.txt	281Parv10785a_8541_RC1	Viral	3.5	25	1.807354922	281Parv10785a_8541_FW1	2	7	1
US22502688_251614710004_S01_GE2-v4_91-BETA_3_1_1.txt	282-NM_002984_299	Viral	29.16666667	72	4.866248611	282-NM_002984_299_RC1	20.75	68	4.375039431
US22502688_251614710004_S01_GE2-v4_91-BETA_3_1_1.txt	282Parv10785a_8865_RC1	Viral	2	2	1	282Parv10785a_8865_FW1	3	19	1.584962501
US22502688_251614710004_S01_GE2-v4_91-BETA_3_1_1.txt	283-NM_002996_320	Viral	17.16666667	66	4.101538026	283-NM_002996_320_RC1	94.5	82	6.562242424
US22502688_251614710004_S01_GE2-v4_91-BETA_3_1_1.txt	284-NM_002994_253_RC1	Viral	2	2	1	284-NM_002994_253	37.66666667	74	5.235216462
US22502688_251614710004_S01_GE2-v4_91-BETA_3_1_1.txt	284Parv10785a_8549_FW1	Viral	2	4	1	284Parv10785a_8549_RC1	35.75	74	5.159871337
US22502688_251614710004_S01_GE2-v4_91-BETA_3_1_1.txt	285-NM_002990_14	Viral	12.66666667	62	3.662965013	285-NM_002990_14_RC1	4.5	35	2.169925001
US22502688_251614710004_S01_GE2-v4_91-BETA_3_1_1.txt	285Parv10785a_8145_FW1	Viral	2.5	13	1.321928095	285Parv10785a_8145_RC1	2	8	1
US22502688_251614710004_S01_GE2-v4_91-BETA_3_1_1.txt	286-NM_006419_323_RC1	Viral	2	4	1	286-NM_006419_323	2.5	12	1.321928095
US22502688_251614710004_S01_GE2-v4_91-BETA_3_1_1.txt	286Parv10788a_8570_FW1	Viral	2	8	1	286Parv10788a_8570_RC1	2.75	16	1.459431619
US22502688_251614710004_S01_GE2-v4_91-BETA_3_1_1.txt	287-NM_005409_324_RC1	Viral	2.75	15	1.459431619	287-NM_005409_324	4.5	36	2.169925001
US22502688_251614710004_S01_GE2-v4_91-BETA_3_1_1.txt	288-NM_004750_258_RC1	Viral	8	53	3	288-NM_004750_258	4.666666667	37	2.222392421
US22502688_251614710004_S01_GE2-v4_91-BETA_3_1_1.txt	289-NM_021797_40	Viral	2	2	1	289-NM_021797_40_RC1	7.5	52	2.906890596
US22502688_251614710004_S01_GE2-v4_91-BETA_3_1_1.txt	289Parv10788a_8178_FW1	Viral	50.5	77	5.658211483	289Parv10788a_8178_RC1	95.75	82	6.581200582
US22502688_251614710004_S01_GE2-v4_91-BETA_3_1_1.txt	290-NM_006072_75	Viral	30	72	4.906890596	290-NM_006072_75_RC1	60	79	5.906890596
US22502688_251614710004_S01_GE2-v4_91-BETA_3_1_1.txt	290Parv10788a_8629_RC1	Viral	5	39	2.321928095	290Parv10788a_8629_FW1	7.75	52	2.95419631
US22502688_251614710004_S01_GE2-v4_91-BETA_3_1_1.txt	291-NM_013246_193	Viral	2371.166667	98	11.21138136	291-NM_013246_193_RC1	314	91	8.294620749
US22502688_251614710004_S01_GE2-v4_91-BETA_3_1_1.txt	291Parv10792a_8530_FW1	Viral	12	61	3.584962501	291Parv10792a_8530_RC1	5.5	43	2.459431619
US22502688_251614710004_S01_GE2-v4_91-BETA_3_1_1.txt	292-NM_004073_288_RC1	Viral	9.75	57	3.285402219	292-NM_004073_288	62	79	5.95419631
US22502688_251614710004_S01_GE2-v4_91-BETA_3_1_1.txt	292Parv10794a_8166_FW1	Viral	208	88	7.700439718	292Parv10794a_8166_RC1	30.25	72	4.918863237
US22502688_251614710004_S01_GE2-v4_91-BETA_3_1_1.txt	293-NM_002993_61	Viral	7.833333333	53	2.969626351	293-NM_002993_61_RC1	44	76	5.459431619
US22502688_251614710004_S01_GE2-v4_91-BETA_3_1_1.txt	293Parv10794a_8885_RC1	Viral	27	71	4.754887502	293Parv10794a_8885_FW1	2	4	1
US22502688_251614710004_S01_GE2-v4_91-BETA_3_1_1.txt	294-NM_005064_68	Viral	622.6666667	94	9.282316239	294-NM_005064_68_RC1	25.25	70	4.658211483
US22502688_251614710004_S01_GE2-v4_91-BETA_3_1_1.txt	294Parv10794a_8154_FW1	Viral	2.5	13	1.321928095	294Parv10794a_8154_RC1	5	40	2.321928095
US22502688_251614710004_S01_GE2-v4_91-BETA_3_1_1.txt	295-NM_001565_155	Viral	10.33333333	58	3.36923381	295-NM_001565_155_RC1	4.5	34	2.169925001
US22502688_251614710004_S01_GE2-v4_91-BETA_3_1_1.txt	295Parv10794a_8151_FW1	Viral	5.5	42	2.459431619	295Parv10794a_8151_RC1	5	40	2.321928095
US22502688_251614710004_S01_GE2-v4_91-BETA_3_1_1.txt	296-NM_002995_318_RC1	Viral	13.5	62	3.754887502	296-NM_002995_318	8.333333333	54	3.058893689
US22502688_251614710004_S01_GE2-v4_91-BETA_3_1_1.txt	296Parv10794a_8141_FW1	Viral	30	72	4.906890596	296Parv10794a_8141_RC1	3	20	1.584962501
US22502688_251614710004_S01_GE2-v4_91-BETA_3_1_1.txt	297-NM_005408_218	Viral	2.666666667	15	1.415037499	297-NM_005408_218_RC1	3.5	27	1.807354922
US22502688_251614710004_S01_GE2-v4_91-BETA_3_1_1.txt	297Parv10794a_8216_FW1	Viral	2.5	13	1.321928095	297Parv10794a_8216_RC1	14.5	63	3.857980995
US22502688_251614710004_S01_GE2-v4_91-BETA_3_1_1.txt	298-NM_018659_35	Viral	2.833333333	16	1.502500341	298-NM_018659_35_RC1	5	41	2.321928095
US22502688_251614710004_S01_GE2-v4_91-BETA_3_1_1.txt	298Parv10796a_8212_FW1	Viral	22.5	69	4.491853096	298Parv10796a_8212_RC1	3	19	1.584962501
US22502688_251614710004_S01_GE2-v4_91-BETA_3_1_1.txt	299-NM_002988_118_RC1	Viral	91.5	82	6.515699838	299-NM_002988_118	1922.333333	98	10.90864281
US22502688_251614710004_S01_GE2-v4_91-BETA_3_1_1.txt	299Parv10796a_8327_FW1	Viral	4	29	2	299Parv10796a_8327_RC1	368.5	91	8.525520809
US22502688_251614710004_S01_GE2-v4_91-BETA_3_1_1.txt	29-NM_013371_191_RC1	Viral	18	66	4.169925001	29-NM_013371_191	5.333333333	42	2.415037499
US22502688_251614710004_S01_GE2-v4_91-BETA_3_1_1.txt	29Orth10245a_8896_FW1	Viral	5.5	43	2.459431619	29Orth10245a_8896_RC1	2.25	9	1.169925001
US22502688_251614710004_S01_GE2-v4_91-BETA_3_1_1.txt	2-NM_021798_244_RC1	Viral	25	70	4.64385619	2-NM_021798_244	88	82	6.459431619
US22502688_251614710004_S01_GE2-v4_91-BETA_3_1_1.txt	300Eryt10798a_8468_FW1	Viral	9.75	57	3.285402219	300Eryt10798a_8468_RC1	72.5	80	6.17990909
US22502688_251614710004_S01_GE2-v4_91-BETA_3_1_1.txt	300-NM_006664_66	Viral	43.5	76	5.442943496	300-NM_006664_66_RC1	237	89	7.888743249
US22502688_251614710004_S01_GE2-v4_91-BETA_3_1_1.txt	301Eryt10798a_8800_FW1	Viral	2	6	1	301Eryt10798a_8800_RC1	3.25	22	1.700439718
US22502688_251614710004_S01_GE2-v4_91-BETA_3_1_1.txt	301-NM_002985_17	Viral	9.5	57	3.247927513	301-NM_002985_17_RC1	372.25	91	8.540128039
US22502688_251614710004_S01_GE2-v4_91-BETA_3_1_1.txt	302Eryt10798a_8780_RC1	Viral	3.5	25	1.807354922	302Eryt10798a_8780_FW1	76.25	81	6.252665432
US22502688_251614710004_S01_GE2-v4_91-BETA_3_1_1.txt	302-NM_002991_263_RC1	Viral	69.5	80	6.118941073	302-NM_002991_263	18.16666667	66	4.183221824
US22502688_251614710004_S01_GE2-v4_91-BETA_3_1_1.txt	303Eryt10798a_8247_RC1	Viral	2	7	1	303Eryt10798a_8247_FW1	3.5	23	1.807354922
US22502688_251614710004_S01_GE2-v4_91-BETA_3_1_1.txt	303-NM_004757_28	Viral	2.833333333	16	1.502500341	303-NM_004757_28_RC1	6	45	2.584962501
US22502688_251614710004_S01_GE2-v4_91-BETA_3_1_1.txt	304Eryt10798a_8773_RC1	Viral	5.5	44	2.459431619	304Eryt10798a_8773_FW1	31.25	73	4.965784285
US22502688_251614710004_S01_GE2-v4_91-BETA_3_1_1.txt	304-NM_002989_305	Viral	36.33333333	74	5.183221824	304-NM_002989_305_RC1	317.5	91	8.310612782
US22502688_251614710004_S01_GE2-v4_91-BETA_3_1_1.txt	305Eryt10798a_8808_RC1	Viral	2	5	1	305Eryt10798a_8808_FW1	2	5	1
US22502688_251614710004_S01_GE2-v4_91-BETA_3_1_1.txt	305-NM_002987_139_RC1	Viral	12.25	61	3.614709844	305-NM_002987_139	18	66	4.169925001
US22502688_251614710004_S01_GE2-v4_91-BETA_3_1_1.txt	306Eryt10798a_8641_RC1	Viral	102.25	83	6.675957033	306Eryt10798a_8641_FW1	31.5	73	4.977279923
US22502688_251614710004_S01_GE2-v4_91-BETA_3_1_1.txt	306-NM_002981_77	Viral	569.8333333	93	9.154396207	306-NM_002981_77_RC1	43.5	76	5.442943496
US22502688_251614710004_S01_GE2-v4_91-BETA_3_1_1.txt	307Eryt10798a_8686_FW1	Viral	64.5	79	6.011227255	307Eryt10798a_8686_RC1	194.5	88	7.603626345
US22502688_251614710004_S01_GE2-v4_91-BETA_3_1_1.txt	307-NM_004591_115_RC1	Viral	4.5	35	2.169925001	307-NM_004591_115	5.166666667	41	2.36923381
US22502688_251614710004_S01_GE2-v4_91-BETA_3_1_1.txt	308Eryt10798a_8498_FW1	Viral	25.25	70	4.658211483	308Eryt10798a_8498_RC1	3629	99	11.82535634
US22502688_251614710004_S01_GE2-v4_91-BETA_3_1_1.txt	308-NM_002704_241	Viral	1187.333333	96	10.2135093	308-NM_002704_241_RC1	763.5	95	9.576484347
US22502688_251614710004_S01_GE2-v4_91-BETA_3_1_1.txt	309Eryt10798a_8550_RC1	Viral	30.5	72	4.930737338	309Eryt10798a_8550_FW1	3.5	25	1.807354922
US22502688_251614710004_S01_GE2-v4_91-BETA_3_1_1.txt	30-NM_000880_149	Viral	10.16666667	58	3.345774837	30-NM_000880_149_RC1	5	40	2.321928095
US22502688_251614710004_S01_GE2-v4_91-BETA_3_1_1.txt	30Orth10245a_8949_RC1	Viral	8.75	55	3.129283017	30Orth10245a_8949_FW1	51.5	77	5.686500527
US22502688_251614710004_S01_GE2-v4_91-BETA_3_1_1.txt	310Eryt10798a_8579_RC1	Viral	11	59	3.459431619	310Eryt10798a_8579_FW1	90.25	82	6.495855027
US22502688_251614710004_S01_GE2-v4_91-BETA_3_1_1.txt	311Eryt10798a_8164_FW1	Viral	490	93	8.936637939	311Eryt10798a_8164_RC1	7.5	51	2.906890596
US22502688_251614710004_S01_GE2-v4_91-BETA_3_1_1.txt	312Eryt10798a_8802_RC1	Viral	41.75	75	5.383704292	312Eryt10798a_8802_FW1	15.25	64	3.930737338
US22502688_251614710004_S01_GE2-v4_91-BETA_3_1_1.txt	313Depe10804a_8752_RC1	Viral	18.25	67	4.189824559	313Depe10804a_8752_FW1	11.25	60	3.491853096
US22502688_251614710004_S01_GE2-v4_91-BETA_3_1_1.txt	314Depe10804a_8443_FW1	Viral	14.75	64	3.882643049	314Depe10804a_8443_RC1	46	76	5.523561956
US22502688_251614710004_S01_GE2-v4_91-BETA_3_1_1.txt	315Depe10804a_8666_RC1	Viral	3.25	22	1.700439718	315Depe10804a_8666_FW1	3	17	1.584962501
US22502688_251614710004_S01_GE2-v4_91-BETA_3_1_1.txt	316Rota10922a_8232_FW1	Viral	14.5	64	3.857980995	316Rota10922a_8232_RC1	21.75	69	4.442943496
US22502688_251614710004_S01_GE2-v4_91-BETA_3_1_1.txt	317Rota10927a_8504_RC1	Viral	4	31	2	317Rota10927a_8504_FW1	4.25	33	2.087462841
US22502688_251614710004_S01_GE2-v4_91-BETA_3_1_1.txt	318Rota10927a_8380_FW1	Viral	28	72	4.807354922	318Rota10927a_8380_RC1	5.25	41	2.392317423
US22502688_251614710004_S01_GE2-v4_91-BETA_3_1_1.txt	319Rota10937a_8198_FW1	Viral	11.75	60	3.554588852	319Rota10937a_8198_RC1	2.5	13	1.321928095
US22502688_251614710004_S01_GE2-v4_91-BETA_3_1_1.txt	31-NM_000589_153_RC1	Viral	3.5	23	1.807354922	31-NM_000589_153	2	9	1
US22502688_251614710004_S01_GE2-v4_91-BETA_3_1_1.txt	320Rota10937a_8348_FW1	Viral	3.5	23	1.807354922	320Rota10937a_8348_RC1	2.75	16	1.459431619
US22502688_251614710004_S01_GE2-v4_91-BETA_3_1_1.txt	321Rota10969a_8739_RC1	Viral	4.5	35	2.169925001	321Rota10969a_8739_FW1	2.5	14	1.321928095
US22502688_251614710004_S01_GE2-v4_91-BETA_3_1_1.txt	322Rota10970a_8721_FW1	Viral	3.25	21	1.700439718	322Rota10970a_8721_RC1	2	9	1
US22502688_251614710004_S01_GE2-v4_91-BETA_3_1_1.txt	323Rota10970a_8785_RC1	Viral	2	4	1	323Rota10970a_8785_FW1	3	20	1.584962501
US22502688_251614710004_S01_GE2-v4_91-BETA_3_1_1.txt	324Avib10995a_8585_FW1	Viral	15	64	3.906890596	324Avib10995a_8585_RC1	122	84	6.930737338
US22502688_251614710004_S01_GE2-v4_91-BETA_3_1_1.txt	325Cyto109993a_8015_RC1	Viral	2	7	1	325Cyto109993a_8015_FW1	140	85	7.129283017
US22502688_251614710004_S01_GE2-v4_91-BETA_3_1_1.txt	326Cyto109993a_7771_FW1	Viral	3.75	27	1.906890596	326Cyto109993a_7771_RC1	2.5	12	1.321928095
US22502688_251614710004_S01_GE2-v4_91-BETA_3_1_1.txt	327Apht110195a_7867_FW1	Viral	808.25	95	9.658657792	327Apht110195a_7867_RC1	374.75	91	8.549784668
US22502688_251614710004_S01_GE2-v4_91-BETA_3_1_1.txt	328Alph11020a_8432_RC1	Viral	6	46	2.584962501	328Alph11020a_8432_FW1	3.5	27	1.807354922
US22502688_251614710004_S01_GE2-v4_91-BETA_3_1_1.txt	329Alph11020a_8264_FW1	Viral	2.5	13	1.321928095	329Alph11020a_8264_RC1	9.25	56	3.209453366
US22502688_251614710004_S01_GE2-v4_91-BETA_3_1_1.txt	32-NM_000418_72_RC1	Viral	146.5	86	7.194756854	32-NM_000418_72	18.66666667	67	4.222392421
US22502688_251614710004_S01_GE2-v4_91-BETA_3_1_1.txt	32Orth10245a_8969_RC1	Viral	4.5	36	2.169925001	32Orth10245a_8969_FW1	6	45	2.584962501
US22502688_251614710004_S01_GE2-v4_91-BETA_3_1_1.txt	330Alph11021a_8820_RC1	Viral	8	54	3	330Alph11021a_8820_FW1	3	17	1.584962501
US22502688_251614710004_S01_GE2-v4_91-BETA_3_1_1.txt	331Alph11021a_8343_FW1	Viral	25	70	4.64385619	331Alph11021a_8343_RC1	4	30	2
US22502688_251614710004_S01_GE2-v4_91-BETA_3_1_1.txt	332Alph11021a_8471_FW1	Viral	389.25	92	8.604553229	332Alph11021a_8471_RC1	7	50	2.807354922
US22502688_251614710004_S01_GE2-v4_91-BETA_3_1_1.txt	333Alph11021a_8426_RC1	Viral	18	66	4.169925001	333Alph11021a_8426_FW1	5.75	44	2.523561956
US22502688_251614710004_S01_GE2-v4_91-BETA_3_1_1.txt	334Alph11021a_8655_FW1	Viral	1043.25	96	10.02686921	334Alph11021a_8655_RC1	5	40	2.321928095
US22502688_251614710004_S01_GE2-v4_91-BETA_3_1_1.txt	335Alph11021a_8646_RC1	Viral	3.75	27	1.906890596	335Alph11021a_8646_FW1	15.75	65	3.977279923
US22502688_251614710004_S01_GE2-v4_91-BETA_3_1_1.txt	336Alph11021a_8412_RC1	Viral	14.75	64	3.882643049	336Alph11021a_8412_FW1	6.5	47	2.700439718
US22502688_251614710004_S01_GE2-v4_91-BETA_3_1_1.txt	337Alph11021a_8815_RC1	Viral	7	49	2.807354922	337Alph11021a_8815_FW1	3	20	1.584962501
US22502688_251614710004_S01_GE2-v4_91-BETA_3_1_1.txt	338Alph11021a_8672_RC1	Viral	4.25	34	2.087462841	338Alph11021a_8672_FW1	2.5	11	1.321928095
US22502688_251614710004_S01_GE2-v4_91-BETA_3_1_1.txt	339Alph11027a_8873_RC1	Viral	4.25	33	2.087462841	339Alph11027a_8873_FW1	3	19	1.584962501
US22502688_251614710004_S01_GE2-v4_91-BETA_3_1_1.txt	33-NM_000878_199	Viral	5	40	2.321928095	33-NM_000878_199_RC1	14	63	3.807354922
US22502688_251614710004_S01_GE2-v4_91-BETA_3_1_1.txt	33Orth10245a_8925_FW1	Viral	2.5	11	1.321928095	33Orth10245a_8925_RC1	26.5	71	4.727920455
US22502688_251614710004_S01_GE2-v4_91-BETA_3_1_1.txt	340Alph11027a_8723_RC1	Viral	2	1	1	340Alph11027a_8723_FW1	9	56	3.169925001
US22502688_251614710004_S01_GE2-v4_91-BETA_3_1_1.txt	341Alph11027a_8583_RC1	Viral	6.75	49	2.754887502	341Alph11027a_8583_FW1	128.75	85	7.008428622
US22502688_251614710004_S01_GE2-v4_91-BETA_3_1_1.txt	342Alph11027a_8349_FW1	Viral	2	5	1	342Alph11027a_8349_RC1	7.5	51	2.906890596
US22502688_251614710004_S01_GE2-v4_91-BETA_3_1_1.txt	343Alph11027a_8814_RC1	Viral	7.25	51	2.857980995	343Alph11027a_8814_FW1	6.25	46	2.64385619
US22502688_251614710004_S01_GE2-v4_91-BETA_3_1_1.txt	345Alph11029a_8288_FW1	Viral	8.25	54	3.044394119	345Alph11029a_8288_RC1	132.75	85	7.052568051
US22502688_251614710004_S01_GE2-v4_91-BETA_3_1_1.txt	346Alph11029b_8320_FW1	Viral	2.5	10	1.321928095	346Alph11029b_8320_RC1	75.75	80	6.243173983
US22502688_251614710004_S01_GE2-v4_91-BETA_3_1_1.txt	347Alph11029a_8131_FW1	Viral	357.25	91	8.480790201	347Alph11029a_8131_RC1	5.75	44	2.523561956
US22502688_251614710004_S01_GE2-v4_91-BETA_3_1_1.txt	348Alph11029a_8329_FW1	Viral	128.75	85	7.008428622	348Alph11029a_8329_RC1	6	45	2.584962501
US22502688_251614710004_S01_GE2-v4_91-BETA_3_1_1.txt	349Alph11029a_8209_FW1	Viral	20853.75	100	14.34801922	349Alph11029a_8209_RC1	294.75	90	8.203348003
US22502688_251614710004_S01_GE2-v4_91-BETA_3_1_1.txt	34-NM_005384_275_RC1	Viral	2	6	1	34-NM_005384_275	86.16666667	82	6.42905797
US22502688_251614710004_S01_GE2-v4_91-BETA_3_1_1.txt	34Orth10245a_8927_RC1	Viral	15.25	64	3.930737338	34Orth10245a_8927_FW1	2.25	10	1.169925001
US22502688_251614710004_S01_GE2-v4_91-BETA_3_1_1.txt	350Alph11033a_8188_FW1	Viral	2	4	1	350Alph11033a_8188_RC1	3015.5	99	11.55818152
US22502688_251614710004_S01_GE2-v4_91-BETA_3_1_1.txt	351Alph11033a_8189_FW1	Viral	5.5	44	2.459431619	351Alph11033a_8189_RC1	3920	99	11.93663794
US22502688_251614710004_S01_GE2-v4_91-BETA_3_1_1.txt	352Alph11033a_8228_FW1	Viral	3.5	24	1.807354922	352Alph11033a_8228_RC1	91.5	82	6.515699838
US22502688_251614710004_S01_GE2-v4_91-BETA_3_1_1.txt	353Alph11033a_8363_FW1	Viral	3.5	26	1.807354922	353Alph11033a_8363_RC1	4.25	33	2.087462841
US22502688_251614710004_S01_GE2-v4_91-BETA_3_1_1.txt	354Alph11033a_8421_FW1	Viral	130.75	85	7.030667136	354Alph11033a_8421_RC1	4.75	37	2.247927513
US22502688_251614710004_S01_GE2-v4_91-BETA_3_1_1.txt	355Alph11033a_8125_FW1	Viral	277.75	90	8.117643101	355Alph11033a_8125_RC1	5404.75	100	12.40001217
US22502688_251614710004_S01_GE2-v4_91-BETA_3_1_1.txt	356Alph11033a_8128_FW1	Viral	245.75	89	7.941047606	356Alph11033a_8128_RC1	12.75	62	3.672425342
US22502688_251614710004_S01_GE2-v4_91-BETA_3_1_1.txt	357Alph11034a_8767_RC1	Viral	4	31	2	357Alph11034a_8767_FW1	5	40	2.321928095
US22502688_251614710004_S01_GE2-v4_91-BETA_3_1_1.txt	359Alph11034a_8227_FW1	Viral	176.5	87	7.463524373	359Alph11034a_8227_RC1	278.5	90	8.121533517
US22502688_251614710004_S01_GE2-v4_91-BETA_3_1_1.txt	35-NM_002184_41	Viral	3.666666667	27	1.874469118	35-NM_002184_41_RC1	3.5	25	1.807354922
US22502688_251614710004_S01_GE2-v4_91-BETA_3_1_1.txt	35Orth10245a_8954_RC1	Viral	277.75	90	8.117643101	35Orth10245a_8954_FW1	2	1	1
US22502688_251614710004_S01_GE2-v4_91-BETA_3_1_1.txt	360Alph11034a_8677_RC1	Viral	8.5	54	3.087462841	360Alph11034a_8677_FW1	4	33	2
US22502688_251614710004_S01_GE2-v4_91-BETA_3_1_1.txt	361Alph11034a_8377_FW1	Viral	3.5	26	1.807354922	361Alph11034a_8377_RC1	4	32	2
US22502688_251614710004_S01_GE2-v4_91-BETA_3_1_1.txt	363Alph11034a_8681_RC1	Viral	4	31	2	363Alph11034a_8681_FW1	322.25	91	8.332036548
US22502688_251614710004_S01_GE2-v4_91-BETA_3_1_1.txt	364Alph11034a_8456_FW1	Viral	3	19	1.584962501	364Alph11034a_8456_RC1	292.75	90	8.193525361
US22502688_251614710004_S01_GE2-v4_91-BETA_3_1_1.txt	365Alph11036a_8543_FW1	Viral	383.75	92	8.58402294	365Alph11036a_8543_RC1	1083.75	96	10.08181628
US22502688_251614710004_S01_GE2-v4_91-BETA_3_1_1.txt	366Alph11036a_8632_FW1	Viral	4	31	2	366Alph11036a_8632_RC1	6.5	48	2.700439718
US22502688_251614710004_S01_GE2-v4_91-BETA_3_1_1.txt	367Alph11036a_8258_FW1	Viral	6	45	2.584962501	367Alph11036a_8258_RC1	65.5	79	6.033423002
US22502688_251614710004_S01_GE2-v4_91-BETA_3_1_1.txt	369Alph11036a_8524_FW1	Viral	49	77	5.614709844	369Alph11036a_8524_RC1	92	82	6.523561956
US22502688_251614710004_S01_GE2-v4_91-BETA_3_1_1.txt	36-NM_016232_67	Viral	35.33333333	74	5.142957954	36-NM_016232_67_RC1	39	75	5.285402219
US22502688_251614710004_S01_GE2-v4_91-BETA_3_1_1.txt	370Alph11036a_8576_RC1	Viral	381	92	8.573647187	370Alph11036a_8576_FW1	4.5	35	2.169925001
US22502688_251614710004_S01_GE2-v4_91-BETA_3_1_1.txt	371Alph11036a_8715_RC1	Viral	3	18	1.584962501	371Alph11036a_8715_FW1	2	6	1
US22502688_251614710004_S01_GE2-v4_91-BETA_3_1_1.txt	372Alph11036a_8347_FW1	Viral	116	84	6.857980995	372Alph11036a_8347_RC1	96	82	6.584962501
US22502688_251614710004_S01_GE2-v4_91-BETA_3_1_1.txt	373Alph11036a_8402_FW1	Viral	76	80	6.247927513	373Alph11036a_8402_RC1	45.75	76	5.515699838
US22502688_251614710004_S01_GE2-v4_91-BETA_3_1_1.txt	374Alph11036a_8708_FW1	Viral	2006	98	10.97010589	374Alph11036a_8708_RC1	583.25	94	9.187970592
US22502688_251614710004_S01_GE2-v4_91-BETA_3_1_1.txt	375Alph11036a_8555_FW1	Viral	4.75	37	2.247927513	375Alph11036a_8555_RC1	2	1	1
US22502688_251614710004_S01_GE2-v4_91-BETA_3_1_1.txt	376Alph11039a_8821_RC1	Viral	391.75	92	8.613789464	376Alph11039a_8821_FW1	18	66	4.169925001
US22502688_251614710004_S01_GE2-v4_91-BETA_3_1_1.txt	377Alph11039a_8364_FW1	Viral	591.25	94	9.207624468	377Alph11039a_8364_RC1	3.5	25	1.807354922
US22502688_251614710004_S01_GE2-v4_91-BETA_3_1_1.txt	378Alph11039a_8610_RC1	Viral	79.75	81	6.317412614	378Alph11039a_8610_FW1	17.75	66	4.14974712
US22502688_251614710004_S01_GE2-v4_91-BETA_3_1_1.txt	379Alph11039a_8816_RC1	Viral	8	53	3	379Alph11039a_8816_FW1	19.75	68	4.303780748
US22502688_251614710004_S01_GE2-v4_91-BETA_3_1_1.txt	37-NM_000206_217	Viral	40	75	5.321928095	37-NM_000206_217_RC1	12	61	3.584962501
US22502688_251614710004_S01_GE2-v4_91-BETA_3_1_1.txt	380Alph11039a_8578_RC1	Viral	3.25	23	1.700439718	380Alph11039a_8578_FW1	2.5	14	1.321928095
US22502688_251614710004_S01_GE2-v4_91-BETA_3_1_1.txt	381Rubi11041a_8383_FW1	Viral	19888.5	100	14.27964685	381Rubi11041a_8383_RC1	79.75	81	6.317412614
US22502688_251614710004_S01_GE2-v4_91-BETA_3_1_1.txt	382Rubi11041a_8744_RC1	Viral	7	50	2.807354922	382Rubi11041a_8744_FW1	12.5	62	3.64385619
US22502688_251614710004_S01_GE2-v4_91-BETA_3_1_1.txt	383Rubi11041a_8754_RC1	Viral	471.5	93	8.881113961	383Rubi11041a_8754_FW1	899	95	9.812177306
US22502688_251614710004_S01_GE2-v4_91-BETA_3_1_1.txt	384Arte11047a_8366_FW1	Viral	33.5	73	5.06608919	384Arte11047a_8366_RC1	29.25	72	4.87036472
US22502688_251614710004_S01_GE2-v4_91-BETA_3_1_1.txt	385Arte11047a_8875_RC1	Viral	195.75	88	7.612868497	385Arte11047a_8875_FW1	2.5	14	1.321928095
US22502688_251614710004_S01_GE2-v4_91-BETA_3_1_1.txt	386Arte11048a_8224_FW1	Viral	39.5	75	5.303780748	386Arte11048a_8224_RC1	5.5	42	2.459431619
US22502688_251614710004_S01_GE2-v4_91-BETA_3_1_1.txt	387Arte11048a_8741_FW1	Viral	4.5	35	2.169925001	387Arte11048a_8741_RC1	13.75	63	3.781359714
US22502688_251614710004_S01_GE2-v4_91-BETA_3_1_1.txt	388Arte11048a_8299_FW1	Viral	12	60	3.584962501	388Arte11048a_8299_RC1	20.5	68	4.357552005
US22502688_251614710004_S01_GE2-v4_91-BETA_3_1_1.txt	389Arte11048c_8552_FW1	Viral	62	79	5.95419631	389Arte11048c_8552_RC1	54.75	78	5.77478706
US22502688_251614710004_S01_GE2-v4_91-BETA_3_1_1.txt	390Arte11048b_8427_FW1	Viral	1430.5	97	10.48230378	390Arte11048b_8427_RC1	6	46	2.584962501
US22502688_251614710004_S01_GE2-v4_91-BETA_3_1_1.txt	391Arte11048b_8606_RC1	Viral	12.75	62	3.672425342	391Arte11048b_8606_FW1	83.25	81	6.379378367
US22502688_251614710004_S01_GE2-v4_91-BETA_3_1_1.txt	392Arte11048c_8484_FW1	Viral	2591.25	98	11.3394325	392Arte11048c_8484_RC1	6.75	49	2.754887502
US22502688_251614710004_S01_GE2-v4_91-BETA_3_1_1.txt	393Flav11053a_8729_RC1	Viral	3.25	22	1.700439718	393Flav11053a_8729_FW1	10	57	3.321928095
US22502688_251614710004_S01_GE2-v4_91-BETA_3_1_1.txt	394Flav11053a_8804_RC1	Viral	1936.5	98	10.91923579	394Flav11053a_8804_FW1	14.25	63	3.832890014
US22502688_251614710004_S01_GE2-v4_91-BETA_3_1_1.txt	395Flav11053a_8674_RC1	Viral	11	59	3.459431619	395Flav11053a_8674_FW1	56.5	78	5.820178962
US22502688_251614710004_S01_GE2-v4_91-BETA_3_1_1.txt	396Flav11053a_8405_FW1	Viral	9	56	3.169925001	396Flav11053a_8405_RC1	124.75	84	6.962896005
US22502688_251614710004_S01_GE2-v4_91-BETA_3_1_1.txt	397Flav11053a_8738_FW1	Viral	21.5	68	4.426264755	397Flav11053a_8738_RC1	185	87	7.531381461
US22502688_251614710004_S01_GE2-v4_91-BETA_3_1_1.txt	398Flav11060a_8728_RC1	Viral	447.5	92	8.805743872	398Flav11060a_8728_FW1	428.5	92	8.743151394
US22502688_251614710004_S01_GE2-v4_91-BETA_3_1_1.txt	399Flav11060a_8568_FW1	Viral	4.5	35	2.169925001	399Flav11060a_8568_RC1	5.25	41	2.392317423
US22502688_251614710004_S01_GE2-v4_91-BETA_3_1_1.txt	39Orth10245a_8970_RC1	Viral	4.25	34	2.087462841	39Orth10245a_8970_FW1	13.5	63	3.754887502
US22502688_251614710004_S01_GE2-v4_91-BETA_3_1_1.txt	3-NM_019618_249	Viral	2.833333333	16	1.502500341	3-NM_019618_249_RC1	5	40	2.321928095
US22502688_251614710004_S01_GE2-v4_91-BETA_3_1_1.txt	400Flav11060a_8242_FW1	Viral	3.5	23	1.807354922	400Flav11060a_8242_RC1	2.5	13	1.321928095
US22502688_251614710004_S01_GE2-v4_91-BETA_3_1_1.txt	401Flav11060a_8148_FW1	Viral	60.25	79	5.912889336	401Flav11060a_8148_RC1	17.25	66	4.108524457
US22502688_251614710004_S01_GE2-v4_91-BETA_3_1_1.txt	402Flav11060a_8857_RC1	Viral	2	7	1	402Flav11060a_8857_FW1	3.5	25	1.807354922
US22502688_251614710004_S01_GE2-v4_91-BETA_3_1_1.txt	403Flav11069a_8562_RC1	Viral	8.25	54	3.044394119	403Flav11069a_8562_FW1	2.25	10	1.169925001
US22502688_251614710004_S01_GE2-v4_91-BETA_3_1_1.txt	404Flav11069a_8392_FW1	Viral	4.5	35	2.169925001	404Flav11069a_8392_RC1	4.25	34	2.087462841
US22502688_251614710004_S01_GE2-v4_91-BETA_3_1_1.txt	405Flav11069a_8144_FW1	Viral	17.25	66	4.108524457	405Flav11069a_8144_RC1	281.5	90	8.136991112
US22502688_251614710004_S01_GE2-v4_91-BETA_3_1_1.txt	406Flav11069a_8819_RC1	Viral	6	45	2.584962501	406Flav11069a_8819_FW1	767.5	95	9.58402294
US22502688_251614710004_S01_GE2-v4_91-BETA_3_1_1.txt	407Flav11069a_8653_FW1	Viral	231.25	89	7.853309555	407Flav11069a_8653_RC1	3	21	1.584962501
US22502688_251614710004_S01_GE2-v4_91-BETA_3_1_1.txt	408Flav11070a_8638_FW1	Viral	6.5	48	2.700439718	408Flav11070a_8638_RC1	9	55	3.169925001
US22502688_251614710004_S01_GE2-v4_91-BETA_3_1_1.txt	409Flav11070a_8284_FW1	Viral	3.5	24	1.807354922	409Flav11070a_8284_RC1	3.5	24	1.807354922
US22502688_251614710004_S01_GE2-v4_91-BETA_3_1_1.txt	410Flav11070a_8500_RC1	Viral	2.5	14	1.321928095	410Flav11070a_8500_FW1	9.75	57	3.285402219
US22502688_251614710004_S01_GE2-v4_91-BETA_3_1_1.txt	411Flav11070a_8400_FW1	Viral	12.75	62	3.672425342	411Flav11070a_8400_RC1	4.75	37	2.247927513
US22502688_251614710004_S01_GE2-v4_91-BETA_3_1_1.txt	412Flav11070a_8379_FW1	Viral	4	30	2	412Flav11070a_8379_RC1	6.75	49	2.754887502
US22502688_251614710004_S01_GE2-v4_91-BETA_3_1_1.txt	413Flav11072a_8871_RC1	Viral	12	61	3.584962501	413Flav11072a_8871_FW1	17	66	4.087462841
US22502688_251614710004_S01_GE2-v4_91-BETA_3_1_1.txt	414Flav11072a_8398_RC1	Viral	3.25	21	1.700439718	414Flav11072a_8398_FW1	7.5	52	2.906890596
US22502688_251614710004_S01_GE2-v4_91-BETA_3_1_1.txt	415Flav11072a_8640_RC1	Viral	4	31	2	415Flav11072a_8640_FW1	3.75	28	1.906890596
US22502688_251614710004_S01_GE2-v4_91-BETA_3_1_1.txt	416Flav11072a_8172_FW1	Viral	700.5	94	9.45224124	416Flav11072a_8172_RC1	1522.25	97	10.5719896
US22502688_251614710004_S01_GE2-v4_91-BETA_3_1_1.txt	417Flav11072a_8355_FW1	Viral	77.75	81	6.28077077	417Flav11072a_8355_RC1	1156.25	96	10.17523765
US22502688_251614710004_S01_GE2-v4_91-BETA_3_1_1.txt	418Flav11079a_8204_FW1	Viral	14.25	63	3.832890014	418Flav11079a_8204_RC1	5	38	2.321928095
US22502688_251614710004_S01_GE2-v4_91-BETA_3_1_1.txt	419Flav11080a_8695_RC1	Viral	51.5	77	5.686500527	419Flav11080a_8695_FW1	109.75	83	6.77807713
US22502688_251614710004_S01_GE2-v4_91-BETA_3_1_1.txt	41-NM_002188_22_RC1	Viral	2.5	14	1.321928095	41-NM_002188_22	10209.66667	100	13.31764814
US22502688_251614710004_S01_GE2-v4_91-BETA_3_1_1.txt	41Orth10245a_8903_FW1	Viral	11.75	60	3.554588852	41Orth10245a_8903_RC1	15.5	64	3.95419631
US22502688_251614710004_S01_GE2-v4_91-BETA_3_1_1.txt	420Flav11080a_8272_FW1	Viral	179.5	87	7.487840034	420Flav11080a_8272_RC1	13.75	63	3.781359714
US22502688_251614710004_S01_GE2-v4_91-BETA_3_1_1.txt	421Flav11080a_8770_RC1	Viral	3.75	27	1.906890596	421Flav11080a_8770_FW1	72	80	6.169925001
US22502688_251614710004_S01_GE2-v4_91-BETA_3_1_1.txt	422Flav11082a_8756_FW1	Viral	16.25	65	4.022367813	422Flav11082a_8756_RC1	4	29	2
US22502688_251614710004_S01_GE2-v4_91-BETA_3_1_1.txt	423Flav11082a_8509_FW1	Viral	4	32	2	423Flav11082a_8509_RC1	18.25	67	4.189824559
US22502688_251614710004_S01_GE2-v4_91-BETA_3_1_1.txt	424Flav11082a_8841_10MM1	Viral	20	68	4.321928095
US22502688_251614710004_S01_GE2-v4_91-BETA_3_1_1.txt	424Flav11082a_8841_10MM2	Viral	24	70	4.584962501
US22502688_251614710004_S01_GE2-v4_91-BETA_3_1_1.txt	424Flav11082a_8841_10MM3	Viral	70	80	6.129283017
US22502688_251614710004_S01_GE2-v4_91-BETA_3_1_1.txt	424Flav11082a_8841_11MM1	Viral	7	50	2.807354922
US22502688_251614710004_S01_GE2-v4_91-BETA_3_1_1.txt	424Flav11082a_8841_11MM2	Viral	13	62	3.700439718
US22502688_251614710004_S01_GE2-v4_91-BETA_3_1_1.txt	424Flav11082a_8841_11MM3	Viral	10	58	3.321928095
US22502688_251614710004_S01_GE2-v4_91-BETA_3_1_1.txt	424Flav11082a_8841_12MM1	Viral	3	17	1.584962501
US22502688_251614710004_S01_GE2-v4_91-BETA_3_1_1.txt	424Flav11082a_8841_12MM2	Viral	7	50	2.807354922
US22502688_251614710004_S01_GE2-v4_91-BETA_3_1_1.txt	424Flav11082a_8841_12MM3	Viral	67.5	80	6.076815597
US22502688_251614710004_S01_GE2-v4_91-BETA_3_1_1.txt	424Flav11082a_8841_1MM1	Viral	30.5	72	4.930737338
US22502688_251614710004_S01_GE2-v4_91-BETA_3_1_1.txt	424Flav11082a_8841_1MM2	Viral	94	82	6.554588852
US22502688_251614710004_S01_GE2-v4_91-BETA_3_1_1.txt	424Flav11082a_8841_1MM3	Viral	2.5	14	1.321928095
US22502688_251614710004_S01_GE2-v4_91-BETA_3_1_1.txt	424Flav11082a_8841_2MM1	Viral	18	66	4.169925001
US22502688_251614710004_S01_GE2-v4_91-BETA_3_1_1.txt	424Flav11082a_8841_2MM2	Viral	33	73	5.044394119
US22502688_251614710004_S01_GE2-v4_91-BETA_3_1_1.txt	424Flav11082a_8841_2MM3	Viral	20	68	4.321928095
US22502688_251614710004_S01_GE2-v4_91-BETA_3_1_1.txt	424Flav11082a_8841_3MM1	Viral	11	59	3.459431619
US22502688_251614710004_S01_GE2-v4_91-BETA_3_1_1.txt	424Flav11082a_8841_3MM2	Viral	8	53	3
US22502688_251614710004_S01_GE2-v4_91-BETA_3_1_1.txt	424Flav11082a_8841_3MM3	Viral	22	69	4.459431619
US22502688_251614710004_S01_GE2-v4_91-BETA_3_1_1.txt	424Flav11082a_8841_4MM1	Viral	7.5	52	2.906890596
US22502688_251614710004_S01_GE2-v4_91-BETA_3_1_1.txt	424Flav11082a_8841_4MM2	Viral	6	45	2.584962501
US22502688_251614710004_S01_GE2-v4_91-BETA_3_1_1.txt	424Flav11082a_8841_4MM3	Viral	3	18	1.584962501
US22502688_251614710004_S01_GE2-v4_91-BETA_3_1_1.txt	424Flav11082a_8841_5MM1	Viral	9	56	3.169925001
US22502688_251614710004_S01_GE2-v4_91-BETA_3_1_1.txt	424Flav11082a_8841_5MM2	Viral	117.5	84	6.876516947
US22502688_251614710004_S01_GE2-v4_91-BETA_3_1_1.txt	424Flav11082a_8841_5MM3	Viral	20	68	4.321928095
US22502688_251614710004_S01_GE2-v4_91-BETA_3_1_1.txt	424Flav11082a_8841_6MM1	Viral	32	73	5
US22502688_251614710004_S01_GE2-v4_91-BETA_3_1_1.txt	424Flav11082a_8841_6MM2	Viral	3	18	1.584962501
US22502688_251614710004_S01_GE2-v4_91-BETA_3_1_1.txt	424Flav11082a_8841_6MM3	Viral	11	59	3.459431619
US22502688_251614710004_S01_GE2-v4_91-BETA_3_1_1.txt	424Flav11082a_8841_7MM1	Viral	6.5	48	2.700439718
US22502688_251614710004_S01_GE2-v4_91-BETA_3_1_1.txt	424Flav11082a_8841_7MM2	Viral	10	57	3.321928095
US22502688_251614710004_S01_GE2-v4_91-BETA_3_1_1.txt	424Flav11082a_8841_7MM3	Viral	9	56	3.169925001
US22502688_251614710004_S01_GE2-v4_91-BETA_3_1_1.txt	424Flav11082a_8841_8MM1	Viral	46.5	77	5.539158811
US22502688_251614710004_S01_GE2-v4_91-BETA_3_1_1.txt	424Flav11082a_8841_8MM2	Viral	282	90	8.139551352
US22502688_251614710004_S01_GE2-v4_91-BETA_3_1_1.txt	424Flav11082a_8841_8MM3	Viral	40	75	5.321928095
US22502688_251614710004_S01_GE2-v4_91-BETA_3_1_1.txt	424Flav11082a_8841_9MM1	Viral	10.5	59	3.392317423
US22502688_251614710004_S01_GE2-v4_91-BETA_3_1_1.txt	424Flav11082a_8841_9MM2	Viral	2	7	1
US22502688_251614710004_S01_GE2-v4_91-BETA_3_1_1.txt	424Flav11082a_8841_9MM3	Viral	4	29	2
US22502688_251614710004_S01_GE2-v4_91-BETA_3_1_1.txt	424Flav11082a_8841_RC1	Viral	1151.25	96	10.16898544	424Flav11082a_8841_FW1	14.5	63	3.857980995
US22502688_251614710004_S01_GE2-v4_91-BETA_3_1_1.txt	425Flav11082a_8434_10MM1	Viral	47	77	5.554588852
US22502688_251614710004_S01_GE2-v4_91-BETA_3_1_1.txt	425Flav11082a_8434_10MM2	Viral	3	20	1.584962501
US22502688_251614710004_S01_GE2-v4_91-BETA_3_1_1.txt	425Flav11082a_8434_10MM3	Viral	4	30	2
US22502688_251614710004_S01_GE2-v4_91-BETA_3_1_1.txt	425Flav11082a_8434_11MM1	Viral	3.5	25	1.807354922
US22502688_251614710004_S01_GE2-v4_91-BETA_3_1_1.txt	425Flav11082a_8434_11MM2	Viral	5	40	2.321928095
US22502688_251614710004_S01_GE2-v4_91-BETA_3_1_1.txt	425Flav11082a_8434_11MM3	Viral	38.5	75	5.266786541
US22502688_251614710004_S01_GE2-v4_91-BETA_3_1_1.txt	425Flav11082a_8434_12MM1	Viral	9	55	3.169925001
US22502688_251614710004_S01_GE2-v4_91-BETA_3_1_1.txt	425Flav11082a_8434_12MM2	Viral	13.5	62	3.754887502
US22502688_251614710004_S01_GE2-v4_91-BETA_3_1_1.txt	425Flav11082a_8434_12MM3	Viral	7.5	52	2.906890596
US22502688_251614710004_S01_GE2-v4_91-BETA_3_1_1.txt	425Flav11082a_8434_1MM1	Viral	38.5	75	5.266786541
US22502688_251614710004_S01_GE2-v4_91-BETA_3_1_1.txt	425Flav11082a_8434_1MM2	Viral	89	82	6.475733431
US22502688_251614710004_S01_GE2-v4_91-BETA_3_1_1.txt	425Flav11082a_8434_1MM3	Viral	4.5	36	2.169925001
US22502688_251614710004_S01_GE2-v4_91-BETA_3_1_1.txt	425Flav11082a_8434_2MM1	Viral	15	64	3.906890596
US22502688_251614710004_S01_GE2-v4_91-BETA_3_1_1.txt	425Flav11082a_8434_2MM2	Viral	5	40	2.321928095
US22502688_251614710004_S01_GE2-v4_91-BETA_3_1_1.txt	425Flav11082a_8434_2MM3	Viral	10	58	3.321928095
US22502688_251614710004_S01_GE2-v4_91-BETA_3_1_1.txt	425Flav11082a_8434_3MM1	Viral	10	58	3.321928095
US22502688_251614710004_S01_GE2-v4_91-BETA_3_1_1.txt	425Flav11082a_8434_3MM2	Viral	30.5	72	4.930737338
US22502688_251614710004_S01_GE2-v4_91-BETA_3_1_1.txt	425Flav11082a_8434_3MM3	Viral	5	39	2.321928095
US22502688_251614710004_S01_GE2-v4_91-BETA_3_1_1.txt	425Flav11082a_8434_4MM1	Viral	4.5	36	2.169925001
US22502688_251614710004_S01_GE2-v4_91-BETA_3_1_1.txt	425Flav11082a_8434_4MM2	Viral	3	20	1.584962501
US22502688_251614710004_S01_GE2-v4_91-BETA_3_1_1.txt	425Flav11082a_8434_4MM3	Viral	8	53	3
US22502688_251614710004_S01_GE2-v4_91-BETA_3_1_1.txt	425Flav11082a_8434_5MM1	Viral	13	62	3.700439718
US22502688_251614710004_S01_GE2-v4_91-BETA_3_1_1.txt	425Flav11082a_8434_5MM2	Viral	4	30	2
US22502688_251614710004_S01_GE2-v4_91-BETA_3_1_1.txt	425Flav11082a_8434_5MM3	Viral	374	91	8.54689446
US22502688_251614710004_S01_GE2-v4_91-BETA_3_1_1.txt	425Flav11082a_8434_6MM1	Viral	2.5	13	1.321928095
US22502688_251614710004_S01_GE2-v4_91-BETA_3_1_1.txt	425Flav11082a_8434_6MM2	Viral	110	83	6.781359714
US22502688_251614710004_S01_GE2-v4_91-BETA_3_1_1.txt	425Flav11082a_8434_6MM3	Viral	3	18	1.584962501
US22502688_251614710004_S01_GE2-v4_91-BETA_3_1_1.txt	425Flav11082a_8434_7MM1	Viral	74	80	6.209453366
US22502688_251614710004_S01_GE2-v4_91-BETA_3_1_1.txt	425Flav11082a_8434_7MM2	Viral	3	20	1.584962501
US22502688_251614710004_S01_GE2-v4_91-BETA_3_1_1.txt	425Flav11082a_8434_7MM3	Viral	19	67	4.247927513
US22502688_251614710004_S01_GE2-v4_91-BETA_3_1_1.txt	425Flav11082a_8434_8MM1	Viral	10	58	3.321928095
US22502688_251614710004_S01_GE2-v4_91-BETA_3_1_1.txt	425Flav11082a_8434_8MM2	Viral	12.5	61	3.64385619
US22502688_251614710004_S01_GE2-v4_91-BETA_3_1_1.txt	425Flav11082a_8434_8MM3	Viral	2	1	1
US22502688_251614710004_S01_GE2-v4_91-BETA_3_1_1.txt	425Flav11082a_8434_9MM1	Viral	109.5	83	6.77478706
US22502688_251614710004_S01_GE2-v4_91-BETA_3_1_1.txt	425Flav11082a_8434_9MM2	Viral	12.5	61	3.64385619
US22502688_251614710004_S01_GE2-v4_91-BETA_3_1_1.txt	425Flav11082a_8434_9MM3	Viral	93	82	6.539158811
US22502688_251614710004_S01_GE2-v4_91-BETA_3_1_1.txt	425Flav11082a_8434_RC1	Viral	1173.25	96	10.19629475	425Flav11082a_8434_FW1	11.75	60	3.554588852
US22502688_251614710004_S01_GE2-v4_91-BETA_3_1_1.txt	427Flav11083a_8665_RC1	Viral	14.75	64	3.882643049	427Flav11083a_8665_FW1	19.5	67	4.285402219
US22502688_251614710004_S01_GE2-v4_91-BETA_3_1_1.txt	428Flav11083a_8628_RC1	Viral	43	76	5.426264755	428Flav11083a_8628_FW1	3.75	28	1.906890596
US22502688_251614710004_S01_GE2-v4_91-BETA_3_1_1.txt	429Flav11083a_8429_FW1	Viral	173.5	87	7.438791853	429Flav11083a_8429_RC1	4	31	2
US22502688_251614710004_S01_GE2-v4_91-BETA_3_1_1.txt	42-NM_001557_99_RC1	Viral	5	39	2.321928095	42-NM_001557_99	4.5	35	2.169925001
US22502688_251614710004_S01_GE2-v4_91-BETA_3_1_1.txt	430Flav11084a_8155_FW1	Viral	39.5	75	5.303780748	430Flav11084a_8155_RC1	585.5	94	9.193525361
US22502688_251614710004_S01_GE2-v4_91-BETA_3_1_1.txt	431Flav11084a_8317_FW1	Viral	27	71	4.754887502	431Flav11084a_8317_RC1	4.5	36	2.169925001
US22502688_251614710004_S01_GE2-v4_91-BETA_3_1_1.txt	432Flav11084a_8787_RC1	Viral	4	30	2	432Flav11084a_8787_FW1	3.75	28	1.906890596
US22502688_251614710004_S01_GE2-v4_91-BETA_3_1_1.txt	433Flav11084a_8308_FW1	Viral	27	71	4.754887502	433Flav11084a_8308_RC1	7.5	52	2.906890596
US22502688_251614710004_S01_GE2-v4_91-BETA_3_1_1.txt	434Flav11084a_8597_FW1	Viral	9.5	57	3.247927513	434Flav11084a_8597_RC1	10.75	59	3.426264755
US22502688_251614710004_S01_GE2-v4_91-BETA_3_1_1.txt	435Flav11085a_8159_FW1	Viral	2505.25	98	11.29073886	435Flav11085a_8159_RC1	33	73	5.044394119
US22502688_251614710004_S01_GE2-v4_91-BETA_3_1_1.txt	436Flav11086a_8512_FW1	Viral	7.25	51	2.857980995	436Flav11086a_8512_RC1	4	31	2
US22502688_251614710004_S01_GE2-v4_91-BETA_3_1_1.txt	437Flav11089a_8561_FW1	Viral	3	17	1.584962501	437Flav11089a_8561_RC1	43.75	76	5.451211112
US22502688_251614710004_S01_GE2-v4_91-BETA_3_1_1.txt	43-NM_000590_131_RC1	Viral	2	2	1	43-NM_000590_131	3.5	27	1.807354922
US22502688_251614710004_S01_GE2-v4_91-BETA_3_1_1.txt	43Orth10245a_8956_RC1	Viral	2.5	12	1.321928095	43Orth10245a_8956_FW1	3	19	1.584962501
US22502688_251614710004_S01_GE2-v4_91-BETA_3_1_1.txt	440Flav11089a_8656_RC1	Viral	261.75	89	8.032045727	440Flav11089a_8656_FW1	83	81	6.375039431
US22502688_251614710004_S01_GE2-v4_91-BETA_3_1_1.txt	441Flav11089a_8222_FW1	Viral	12.5	61	3.64385619	441Flav11089a_8222_RC1	7	49	2.807354922
US22502688_251614710004_S01_GE2-v4_91-BETA_3_1_1.txt	442Pest11096a_8254_FW1	Viral	6	45	2.584962501	442Pest11096a_8254_RC1	327.25	91	8.354249382
US22502688_251614710004_S01_GE2-v4_91-BETA_3_1_1.txt	444Pest11096a_8306_FW1	Viral	2.75	16	1.459431619	444Pest11096a_8306_RC1	2	8	1
US22502688_251614710004_S01_GE2-v4_91-BETA_3_1_1.txt	445Pest11096a_8652_FW1	Viral	8.25	54	3.044394119	445Pest11096a_8652_RC1	3.5	24	1.807354922
US22502688_251614710004_S01_GE2-v4_91-BETA_3_1_1.txt	446Pest11096a_8842_RC1	Viral	6	46	2.584962501	446Pest11096a_8842_FW1	29.5	72	4.882643049
US22502688_251614710004_S01_GE2-v4_91-BETA_3_1_1.txt	447Pest11096a_8517_RC1	Viral	5.25	41	2.392317423	447Pest11096a_8517_FW1	22.25	69	4.475733431
US22502688_251614710004_S01_GE2-v4_91-BETA_3_1_1.txt	448Pest11096a_8312_FW1	Viral	26.5	71	4.727920455	448Pest11096a_8312_RC1	15.25	64	3.930737338
US22502688_251614710004_S01_GE2-v4_91-BETA_3_1_1.txt	449Pest11096a_8631_RC1	Viral	5	39	2.321928095	449Pest11096a_8631_FW1	13	62	3.700439718
US22502688_251614710004_S01_GE2-v4_91-BETA_3_1_1.txt	44-NM_000715_225_RC1	Viral	3.5	27	1.807354922	44-NM_000715_225	3.5	26	1.807354922
US22502688_251614710004_S01_GE2-v4_91-BETA_3_1_1.txt	44Orth10245a_8936_FW1	Viral	12	61	3.584962501	44Orth10245a_8936_RC1	7.5	52	2.906890596
US22502688_251614710004_S01_GE2-v4_91-BETA_3_1_1.txt	450Pest11096a_8271_FW1	Viral	3	21	1.584962501	450Pest11096a_8271_RC1	2.5	11	1.321928095
US22502688_251614710004_S01_GE2-v4_91-BETA_3_1_1.txt	451Pest11096a_8742_RC1	Viral	2.5	13	1.321928095	451Pest11096a_8742_FW1	2	4	1
US22502688_251614710004_S01_GE2-v4_91-BETA_3_1_1.txt	454Pest11099a_8572_FW1	Viral	19	67	4.247927513	454Pest11099a_8572_RC1	3.5	26	1.807354922
US22502688_251614710004_S01_GE2-v4_91-BETA_3_1_1.txt	455Pest11099a_8726_RC1	Viral	60.5	79	5.918863237	455Pest11099a_8726_FW1	11	59	3.459431619
US22502688_251614710004_S01_GE2-v4_91-BETA_3_1_1.txt	456Pest11099a_8358_RC1	Viral	14.5	64	3.857980995	456Pest11099a_8358_FW1	8.25	54	3.044394119
US22502688_251614710004_S01_GE2-v4_91-BETA_3_1_1.txt	457Pest11099a_8282_FW1	Viral	19.25	67	4.266786541	457Pest11099a_8282_RC1	26.5	71	4.727920455
US22502688_251614710004_S01_GE2-v4_91-BETA_3_1_1.txt	458Pest11099a_8542_FW1	Viral	4.5	36	2.169925001	458Pest11099a_8542_RC1	3.25	22	1.700439718
US22502688_251614710004_S01_GE2-v4_91-BETA_3_1_1.txt	459Pest11099a_8772_FW1	Viral	10.5	59	3.392317423	459Pest11099a_8772_RC1	11.75	60	3.554588852
US22502688_251614710004_S01_GE2-v4_91-BETA_3_1_1.txt	45-NM_000641_161_RC1	Viral	10	58	3.321928095	45-NM_000641_161	4.333333333	34	2.115477217
US22502688_251614710004_S01_GE2-v4_91-BETA_3_1_1.txt	45Orth10245a_8939_FW1	Viral	3.5	25	1.807354922	45Orth10245a_8939_RC1	2	7	1
US22502688_251614710004_S01_GE2-v4_91-BETA_3_1_1.txt	460Pest11099a_8571_RC1	Viral	3	21	1.584962501	460Pest11099a_8571_FW1	3.5	26	1.807354922
US22502688_251614710004_S01_GE2-v4_91-BETA_3_1_1.txt	461Pest11101a_8337_FW1	Viral	1795.25	98	10.80996905	461Pest11101a_8337_RC1	98	83	6.614709844
US22502688_251614710004_S01_GE2-v4_91-BETA_3_1_1.txt	462Pest11101a_8536_RC1	Viral	19	67	4.247927513	462Pest11101a_8536_FW1	20	68	4.321928095
US22502688_251614710004_S01_GE2-v4_91-BETA_3_1_1.txt	463Pest11101a_8217_FW1	Viral	19.25	67	4.266786541	463Pest11101a_8217_RC1	6	45	2.584962501
US22502688_251614710004_S01_GE2-v4_91-BETA_3_1_1.txt	464Pest11101a_8424_FW1	Viral	6	45	2.584962501	464Pest11101a_8424_RC1	4.75	38	2.247927513
US22502688_251614710004_S01_GE2-v4_91-BETA_3_1_1.txt	465Pest11101b_8515_RC1	Viral	71.5	80	6.159871337	465Pest11101b_8515_FW1	6.5	48	2.700439718
US22502688_251614710004_S01_GE2-v4_91-BETA_3_1_1.txt	466Pest11101a_8132_FW1	Viral	9	55	3.169925001	466Pest11101a_8132_RC1	101	83	6.658211483
US22502688_251614710004_S01_GE2-v4_91-BETA_3_1_1.txt	468Pest11101a_8876_RC1	Viral	4.25	33	2.087462841	468Pest11101a_8876_FW1	2	8	1
US22502688_251614710004_S01_GE2-v4_91-BETA_3_1_1.txt	469Atad111167a_8100_RC1	Viral	580	94	9.17990909	469Atad111167a_8100_FW1	6	45	2.584962501
US22502688_251614710004_S01_GE2-v4_91-BETA_3_1_1.txt	46-NM_000575_83	Viral	4.166666667	33	2.058893689	46-NM_000575_83_RC1	24.5	70	4.614709844
US22502688_251614710004_S01_GE2-v4_91-BETA_3_1_1.txt	46Orth10245a_8947_RC1	Viral	2	3	1	46Orth10245a_8947_FW1	15	64	3.906890596
US22502688_251614710004_S01_GE2-v4_91-BETA_3_1_1.txt	470Atad111167a_7945_FW1	Viral	4	32	2	470Atad111167a_7945_RC1	6.75	49	2.754887502
US22502688_251614710004_S01_GE2-v4_91-BETA_3_1_1.txt	471Coro11120a_8319_FW1	Viral	16.75	65	4.06608919	471Coro11120a_8319_RC1	9.5	57	3.247927513
US22502688_251614710004_S01_GE2-v4_91-BETA_3_1_1.txt	472Coro11120a_8611_FW1	Viral	5.25	41	2.392317423	472Coro11120a_8611_RC1	8.5	54	3.087462841
US22502688_251614710004_S01_GE2-v4_91-BETA_3_1_1.txt	473Coro11120a_8314_FW1	Viral	2.75	16	1.459431619	473Coro11120a_8314_RC1	7	50	2.807354922
US22502688_251614710004_S01_GE2-v4_91-BETA_3_1_1.txt	474Coro11120a_8357_FW1	Viral	545.25	93	9.090774055	474Coro11120a_8357_RC1	8005.5	100	12.9667758
US22502688_251614710004_S01_GE2-v4_91-BETA_3_1_1.txt	475Coro11120a_8173_FW1	Viral	3	21	1.584962501	475Coro11120a_8173_RC1	2.5	13	1.321928095
US22502688_251614710004_S01_GE2-v4_91-BETA_3_1_1.txt	476Coro11120a_8698_RC1	Viral	2.5	14	1.321928095	476Coro11120a_8698_FW1	53.75	78	5.74819285
US22502688_251614710004_S01_GE2-v4_91-BETA_3_1_1.txt	477Coro11120a_8249_FW1	Viral	12.25	61	3.614709844	477Coro11120a_8249_RC1	5	38	2.321928095
US22502688_251614710004_S01_GE2-v4_91-BETA_3_1_1.txt	478Coro11120a_8165_FW1	Viral	4	31	2	478Coro11120a_8165_RC1	3.25	22	1.700439718
US22502688_251614710004_S01_GE2-v4_91-BETA_3_1_1.txt	479Coro11120a_8589_FW1	Viral	3.5	23	1.807354922	479Coro11120a_8589_RC1	6.5	48	2.700439718
US22502688_251614710004_S01_GE2-v4_91-BETA_3_1_1.txt	47-NM_000889_282_RC1	Viral	6.75	49	2.754887502	47-NM_000889_282	4.5	35	2.169925001
US22502688_251614710004_S01_GE2-v4_91-BETA_3_1_1.txt	480Coro11128a_8220_FW1	Viral	35.5	74	5.14974712	480Coro11128a_8220_RC1	2	5	1
US22502688_251614710004_S01_GE2-v4_91-BETA_3_1_1.txt	481Coro11128a_8203_FW1	Viral	634.5	94	9.309476354	481Coro11128a_8203_RC1	463.75	92	8.857203472
US22502688_251614710004_S01_GE2-v4_91-BETA_3_1_1.txt	482Coro11128a_8315_FW1	Viral	11.5	60	3.523561956	482Coro11128a_8315_RC1	253.5	89	7.985841937
US22502688_251614710004_S01_GE2-v4_91-BETA_3_1_1.txt	483Coro11128a_8694_RC1	Viral	2	1	1	483Coro11128a_8694_FW1	4	30	2
US22502688_251614710004_S01_GE2-v4_91-BETA_3_1_1.txt	484Coro11128a_8828_RC1	Viral	2.5	14	1.321928095	484Coro11128a_8828_FW1	6	46	2.584962501
US22502688_251614710004_S01_GE2-v4_91-BETA_3_1_1.txt	485Coro11128a_8231_FW1	Viral	4.5	37	2.169925001	485Coro11128a_8231_RC1	2.5	11	1.321928095
US22502688_251614710004_S01_GE2-v4_91-BETA_3_1_1.txt	486Coro11128a_8639_RC1	Viral	2	5	1	486Coro11128a_8639_FW1	8	53	3
US22502688_251614710004_S01_GE2-v4_91-BETA_3_1_1.txt	487Coro11128a_8709_FW1	Viral	673.75	94	9.396069558	487Coro11128a_8709_RC1	27565	100	14.75054998
US22502688_251614710004_S01_GE2-v4_91-BETA_3_1_1.txt	488Coro11128a_8594_RC1	Viral	50.5	77	5.658211483	488Coro11128a_8594_FW1	4.5	36	2.169925001
US22502688_251614710004_S01_GE2-v4_91-BETA_3_1_1.txt	489Coro11128a_8648_FW1	Viral	2.5	11	1.321928095	489Coro11128a_8648_RC1	6	45	2.584962501
US22502688_251614710004_S01_GE2-v4_91-BETA_3_1_1.txt	48-NM_000879_185_RC1	Viral	2.5	15	1.321928095	48-NM_000879_185	21.5	69	4.426264755
US22502688_251614710004_S01_GE2-v4_91-BETA_3_1_1.txt	490Coro11128a_8625_RC1	Viral	2	5	1	490Coro11128a_8625_FW1	3.75	28	1.906890596
US22502688_251614710004_S01_GE2-v4_91-BETA_3_1_1.txt	491Coro11128a_8423_RC1	Viral	84.25	81	6.396604781	491Coro11128a_8423_FW1	26.5	71	4.727920455
US22502688_251614710004_S01_GE2-v4_91-BETA_3_1_1.txt	492Coro11128a_8537_RC1	Viral	14	63	3.807354922	492Coro11128a_8537_FW1	4.75	38	2.247927513
US22502688_251614710004_S01_GE2-v4_91-BETA_3_1_1.txt	493Coro11128a_8532_FW1	Viral	6	45	2.584962501	493Coro11128a_8532_RC1	2.75	16	1.459431619
US22502688_251614710004_S01_GE2-v4_91-BETA_3_1_1.txt	494Coro11128a_8859_RC1	Viral	3.5	24	1.807354922	494Coro11128a_8859_FW1	3.75	28	1.906890596
US22502688_251614710004_S01_GE2-v4_91-BETA_3_1_1.txt	496Coro11128a_8809_RC1	Viral	12.75	62	3.672425342	496Coro11128a_8809_FW1	5.5	44	2.459431619
US22502688_251614710004_S01_GE2-v4_91-BETA_3_1_1.txt	497Coro11137a_8334_FW1	Viral	79.75	81	6.317412614	497Coro11137a_8334_RC1	3	18	1.584962501
US22502688_251614710004_S01_GE2-v4_91-BETA_3_1_1.txt	498Coro11137a_8734_RC1	Viral	5.75	44	2.523561956	498Coro11137a_8734_FW1	31.75	73	4.988684687
US22502688_251614710004_S01_GE2-v4_91-BETA_3_1_1.txt	499Coro11138a_8134_FW1	Viral	2	3	1	499Coro11138a_8134_RC1	18.5	67	4.209453366
US22502688_251614710004_S01_GE2-v4_91-BETA_3_1_1.txt	4-NM_030751_27	Viral	4.5	35	2.169925001	4-NM_030751_27_RC1	180.25	87	7.493855449
US22502688_251614710004_S01_GE2-v4_91-BETA_3_1_1.txt	4Orth10243a_8974_FW1	Viral	2.5	13	1.321928095	4Orth10243a_8974_RC1	11	59	3.459431619
US22502688_251614710004_S01_GE2-v4_91-BETA_3_1_1.txt	500Coro11138a_8853_RC1	Viral	9.25	56	3.209453366	500Coro11138a_8853_FW1	4.75	37	2.247927513
US22502688_251614710004_S01_GE2-v4_91-BETA_3_1_1.txt	501Coro11138a_8523_RC1	Viral	31	72	4.95419631	501Coro11138a_8523_FW1	26.75	71	4.741466986
US22502688_251614710004_S01_GE2-v4_91-BETA_3_1_1.txt	502Coro11138a_8592_RC1	Viral	6.75	49	2.754887502	502Coro11138a_8592_FW1	2.5	12	1.321928095
US22502688_251614710004_S01_GE2-v4_91-BETA_3_1_1.txt	503Coro11138a_8860_RC1	Viral	42.25	76	5.400879436	503Coro11138a_8860_FW1	60	79	5.906890596
US22502688_251614710004_S01_GE2-v4_91-BETA_3_1_1.txt	504Coro11138a_8176_FW1	Viral	5	40	2.321928095	504Coro11138a_8176_RC1	2	5	1
US22502688_251614710004_S01_GE2-v4_91-BETA_3_1_1.txt	505Coro11138a_8274_FW1	Viral	19.5	67	4.285402219	505Coro11138a_8274_RC1	5.25	42	2.392317423
US22502688_251614710004_S01_GE2-v4_91-BETA_3_1_1.txt	506Coro11138a_8803_RC1	Viral	6	45	2.584962501	506Coro11138a_8803_FW1	5	40	2.321928095
US22502688_251614710004_S01_GE2-v4_91-BETA_3_1_1.txt	507Coro11138a_8882_RC1	Viral	4.75	38	2.247927513	507Coro11138a_8882_FW1	3.75	27	1.906890596
US22502688_251614710004_S01_GE2-v4_91-BETA_3_1_1.txt	508Coro11138a_8719_RC1	Viral	10.5	59	3.392317423	508Coro11138a_8719_FW1	2.5	13	1.321928095
US22502688_251614710004_S01_GE2-v4_91-BETA_3_1_1.txt	509Coro11138a_8626_FW1	Viral	5.5	43	2.459431619	509Coro11138a_8626_RC1	4	33	2
US22502688_251614710004_S01_GE2-v4_91-BETA_3_1_1.txt	50-NM_002309_160	Viral	217.1666667	88	7.762658868	50-NM_002309_160_RC1	296.5	90	8.211888295
US22502688_251614710004_S01_GE2-v4_91-BETA_3_1_1.txt	50Orth10245a_8906_FW1	Viral	9.75	57	3.285402219	50Orth10245a_8906_RC1	6	45	2.584962501
US22502688_251614710004_S01_GE2-v4_91-BETA_3_1_1.txt	510Coro11138a_8372_RC1	Viral	41.75	75	5.383704292	510Coro11138a_8372_FW1	29.5	72	4.882643049
US22502688_251614710004_S01_GE2-v4_91-BETA_3_1_1.txt	511Coro11138a_8702_RC1	Viral	4	32	2	511Coro11138a_8702_FW1	2.75	15	1.459431619
US22502688_251614710004_S01_GE2-v4_91-BETA_3_1_1.txt	513Coro11138a_8869_RC1	Viral	5	38	2.321928095	513Coro11138a_8869_FW1	5.75	44	2.523561956
US22502688_251614710004_S01_GE2-v4_91-BETA_3_1_1.txt	514Coro11138a_8177_FW1	Viral	20.25	68	4.339850003	514Coro11138a_8177_RC1	8	54	3
US22502688_251614710004_S01_GE2-v4_91-BETA_3_1_1.txt	516Coro11138a_8658_RC1	Viral	2	3	1	516Coro11138a_8658_FW1	3	19	1.584962501
US22502688_251614710004_S01_GE2-v4_91-BETA_3_1_1.txt	517Coro11138a_8805_RC1	Viral	6.5	48	2.700439718	517Coro11138a_8805_FW1	8.25	54	3.044394119
US22502688_251614710004_S01_GE2-v4_91-BETA_3_1_1.txt	518Rhad111469b_7983_FW1	Viral	236.5	89	7.885696373	518Rhad111469b_7983_RC1	17	66	4.087462841
US22502688_251614710004_S01_GE2-v4_91-BETA_3_1_1.txt	519Rhad111469b_8001_RC1	Viral	68.75	80	6.103287808	519Rhad111469b_8001_FW1	332.25	91	8.376125389
US22502688_251614710004_S01_GE2-v4_91-BETA_3_1_1.txt	51-NM_001223_168_RC1	Viral	2	5	1	51-NM_001223_168	8	53	3
US22502688_251614710004_S01_GE2-v4_91-BETA_3_1_1.txt	520Coro11149a_8607_RC1	Viral	9.5	57	3.247927513	520Coro11149a_8607_FW1	4	30	2
US22502688_251614710004_S01_GE2-v4_91-BETA_3_1_1.txt	521Coro11149a_8712_RC1	Viral	2.5	11	1.321928095	521Coro11149a_8712_FW1	3.5	27	1.807354922
US22502688_251614710004_S01_GE2-v4_91-BETA_3_1_1.txt	522Coro11149a_8692_RC1	Viral	7.5	51	2.906890596	522Coro11149a_8692_FW1	2	3	1
US22502688_251614710004_S01_GE2-v4_91-BETA_3_1_1.txt	524Coro11152a_8285_RC1	Viral	14	63	3.807354922	524Coro11152a_8285_FW1	181.5	87	7.503825738
US22502688_251614710004_S01_GE2-v4_91-BETA_3_1_1.txt	525Rubu11161a_8180_FW1	Viral	3390.25	99	11.72717595	525Rubu11161a_8180_RC1	26.75	71	4.741466986
US22502688_251614710004_S01_GE2-v4_91-BETA_3_1_1.txt	526Rubu11161a_8563_RC1	Viral	45.5	76	5.50779464	526Rubu11161a_8563_FW1	45.25	76	5.499845887
US22502688_251614710004_S01_GE2-v4_91-BETA_3_1_1.txt	527Rubu11161a_8399_RC1	Viral	4	33	2	527Rubu11161a_8399_FW1	3	17	1.584962501
US22502688_251614710004_S01_GE2-v4_91-BETA_3_1_1.txt	528Rubu11161a_8798_RC1	Viral	7.25	51	2.857980995	528Rubu11161a_8798_FW1	4.75	37	2.247927513
US22502688_251614710004_S01_GE2-v4_91-BETA_3_1_1.txt	529Rubu11161a_8179_FW1	Viral	3	17	1.584962501	529Rubu11161a_8179_RC1	5	40	2.321928095
US22502688_251614710004_S01_GE2-v4_91-BETA_3_1_1.txt	52-NM_002189_311	Viral	4	32	2	52-NM_002189_311_RC1	59.75	79	5.900866808
US22502688_251614710004_S01_GE2-v4_91-BETA_3_1_1.txt	52Orth10255a_8924_FW1	Viral	3.5	25	1.807354922	52Orth10255a_8924_RC1	3.5	26	1.807354922
US22502688_251614710004_S01_GE2-v4_91-BETA_3_1_1.txt	530Rubu11161a_8534_RC1	Viral	96	82	6.584962501	530Rubu11161a_8534_FW1	3045	99	11.57222651
US22502688_251614710004_S01_GE2-v4_91-BETA_3_1_1.txt	531Rubu11161a_8599_RC1	Viral	84.25	81	6.396604781	531Rubu11161a_8599_FW1	175	87	7.451211112
US22502688_251614710004_S01_GE2-v4_91-BETA_3_1_1.txt	532Rubu11161b_8574_FW1	Viral	10.25	58	3.357552005	532Rubu11161b_8574_RC1	10	58	3.321928095
US22502688_251614710004_S01_GE2-v4_91-BETA_3_1_1.txt	534Avul11176a_8326_FW1	Viral	3	17	1.584962501	534Avul11176a_8326_RC1	2	4	1
US22502688_251614710004_S01_GE2-v4_91-BETA_3_1_1.txt	535Avul11176a_8346_FW1	Viral	6	46	2.584962501	535Avul11176a_8346_RC1	2	4	1
US22502688_251614710004_S01_GE2-v4_91-BETA_3_1_1.txt	537Avul11176a_8291_FW1	Viral	20.5	68	4.357552005	537Avul11176a_8291_RC1	321.5	91	8.328674927
US22502688_251614710004_S01_GE2-v4_91-BETA_3_1_1.txt	538Avul11176a_8703_RC1	Viral	3.5	24	1.807354922	538Avul11176a_8703_FW1	2.5	11	1.321928095
US22502688_251614710004_S01_GE2-v4_91-BETA_3_1_1.txt	539Avul11176a_8892_RC1	Viral	7.5	52	2.906890596	539Avul11176a_8892_FW1	32.25	73	5.011227255
US22502688_251614710004_S01_GE2-v4_91-BETA_3_1_1.txt	53-NM_000877_284	Viral	2.833333333	16	1.502500341	53-NM_000877_284_RC1	16.25	65	4.022367813
US22502688_251614710004_S01_GE2-v4_91-BETA_3_1_1.txt	53Orth10255a_8950_RC1	Viral	3.75	27	1.906890596	53Orth10255a_8950_FW1	25.25	70	4.658211483
US22502688_251614710004_S01_GE2-v4_91-BETA_3_1_1.txt	540Avul11176a_8376_FW1	Viral	4.75	38	2.247927513	540Avul11176a_8376_RC1	6	46	2.584962501
US22502688_251614710004_S01_GE2-v4_91-BETA_3_1_1.txt	542Avul11176a_8397_FW1	Viral	91.75	82	6.519636253	542Avul11176a_8397_RC1	11.75	60	3.554588852
US22502688_251614710004_S01_GE2-v4_91-BETA_3_1_1.txt	543Avul11176a_8466_RC1	Viral	159.25	86	7.315149562	543Avul11176a_8466_FW1	3.5	26	1.807354922
US22502688_251614710004_S01_GE2-v4_91-BETA_3_1_1.txt	544Resp11191a_8603_RC1	Viral	3.25	22	1.700439718	544Resp11191a_8603_FW1	4.5	35	2.169925001
US22502688_251614710004_S01_GE2-v4_91-BETA_3_1_1.txt	545Resp11191a_8661_RC1	Viral	4.5	36	2.169925001	545Resp11191a_8661_FW1	2.5	14	1.321928095
US22502688_251614710004_S01_GE2-v4_91-BETA_3_1_1.txt	546Resp11191a_8650_FW1	Viral	4	32	2	546Resp11191a_8650_RC1	4.5	35	2.169925001
US22502688_251614710004_S01_GE2-v4_91-BETA_3_1_1.txt	547Resp11191a_8759_RC1	Viral	4.25	34	2.087462841	547Resp11191a_8759_FW1	3	21	1.584962501
US22502688_251614710004_S01_GE2-v4_91-BETA_3_1_1.txt	548Resp11191a_8433_FW1	Viral	9	56	3.169925001	548Resp11191a_8433_RC1	4	30	2
US22502688_251614710004_S01_GE2-v4_91-BETA_3_1_1.txt	549Resp11191a_8243_FW1	Viral	8.5	55	3.087462841	549Resp11191a_8243_RC1	31.75	73	4.988684687
US22502688_251614710004_S01_GE2-v4_91-BETA_3_1_1.txt	54-NM_001562_303_RC1	Viral	227.75	89	7.831307244	54-NM_001562_303	56.66666667	78	5.824428435
US22502688_251614710004_S01_GE2-v4_91-BETA_3_1_1.txt	54Orth10255a_8957_FW1	Viral	2.5	11	1.321928095	54Orth10255a_8957_RC1	6.5	48	2.700439718
US22502688_251614710004_S01_GE2-v4_91-BETA_3_1_1.txt	550Resp11191a_8221_FW1	Viral	7.25	51	2.857980995	550Resp11191a_8221_RC1	1025.25	96	10.00176003
US22502688_251614710004_S01_GE2-v4_91-BETA_3_1_1.txt	551Rubu11203a_8577_RC1	Viral	62.25	79	5.960001932	551Rubu11203a_8577_FW1	937.75	96	9.873059548
US22502688_251614710004_S01_GE2-v4_91-BETA_3_1_1.txt	552Rubu11207a_8812_RC1	Viral	14.5	63	3.857980995	552Rubu11207a_8812_FW1	2.75	15	1.459431619
US22502688_251614710004_S01_GE2-v4_91-BETA_3_1_1.txt	553Rubu11207a_8149_FW1	Viral	2.5	14	1.321928095	553Rubu11207a_8149_RC1	2.75	15	1.459431619
US22502688_251614710004_S01_GE2-v4_91-BETA_3_1_1.txt	554Rubu11207a_8799_RC1	Viral	3.5	26	1.807354922	554Rubu11207a_8799_FW1	65	79	6.022367813
US22502688_251614710004_S01_GE2-v4_91-BETA_3_1_1.txt	555Resp11215a_8699_RC1	Viral	2.5	13	1.321928095	555Resp11215a_8699_FW1	3	21	1.584962501
US22502688_251614710004_S01_GE2-v4_91-BETA_3_1_1.txt	556Resp11215a_8316_FW1	Viral	34.75	74	5.118941073	556Resp11215a_8316_RC1	3	17	1.584962501
US22502688_251614710004_S01_GE2-v4_91-BETA_3_1_1.txt	557Resp11215a_8689_RC1	Viral	3.5	25	1.807354922	557Resp11215a_8689_FW1	5.25	41	2.392317423
US22502688_251614710004_S01_GE2-v4_91-BETA_3_1_1.txt	558Resp11215a_8806_RC1	Viral	2.5	14	1.321928095	558Resp11215a_8806_FW1	5.5	43	2.459431619
US22502688_251614710004_S01_GE2-v4_91-BETA_3_1_1.txt	559Resp11215a_8193_FW1	Viral	3.25	22	1.700439718	559Resp11215a_8193_RC1	2	1	1
US22502688_251614710004_S01_GE2-v4_91-BETA_3_1_1.txt	55-NM_000586_171_RC1	Viral	5.25	41	2.392317423	55-NM_000586_171	65	79	6.022367813
US22502688_251614710004_S01_GE2-v4_91-BETA_3_1_1.txt	55Orth10255a_8968_RC1	Viral	2	8	1	55Orth10255a_8968_FW1	11.5	60	3.523561956
US22502688_251614710004_S01_GE2-v4_91-BETA_3_1_1.txt	560Resp11215a_8705_RC1	Viral	5.5	44	2.459431619	560Resp11215a_8705_FW1	8.25	54	3.044394119
US22502688_251614710004_S01_GE2-v4_91-BETA_3_1_1.txt	561Resp11216a_8863_RC1	Viral	3.25	21	1.700439718	561Resp11216a_8863_FW1	9.5	56	3.247927513
US22502688_251614710004_S01_GE2-v4_91-BETA_3_1_1.txt	562Resp11216a_8827_RC1	Viral	775.5	95	9.598982971	562Resp11216a_8827_FW1	66.5	80	6.055282436
US22502688_251614710004_S01_GE2-v4_91-BETA_3_1_1.txt	563Resp11216a_8324_FW1	Viral	4.25	33	2.087462841	563Resp11216a_8324_RC1	3	19	1.584962501
US22502688_251614710004_S01_GE2-v4_91-BETA_3_1_1.txt	564Resp11216a_8730_FW1	Viral	5.25	42	2.392317423	564Resp11216a_8730_RC1	2.5	10	1.321928095
US22502688_251614710004_S01_GE2-v4_91-BETA_3_1_1.txt	565Resp11216a_8181_FW1	Viral	16.75	65	4.06608919	565Resp11216a_8181_RC1	3.25	22	1.700439718
US22502688_251614710004_S01_GE2-v4_91-BETA_3_1_1.txt	566Resp11216a_8774_FW1	Viral	9.75	57	3.285402219	566Resp11216a_8774_RC1	4	32	2
US22502688_251614710004_S01_GE2-v4_91-BETA_3_1_1.txt	567Resp11216a_8587_RC1	Viral	11.75	60	3.554588852	567Resp11216a_8587_FW1	88.75	82	6.471675214
US22502688_251614710004_S01_GE2-v4_91-BETA_3_1_1.txt	569Morb11230a_8344_FW1	Viral	4	32	2	569Morb11230a_8344_RC1	4.5	36	2.169925001
US22502688_251614710004_S01_GE2-v4_91-BETA_3_1_1.txt	56-NM_000600_230_RC1	Viral	11	59	3.459431619	56-NM_000600_230	5.166666667	41	2.36923381
US22502688_251614710004_S01_GE2-v4_91-BETA_3_1_1.txt	56Orth10255a_8911_FW1	Viral	14.25	63	3.832890014	56Orth10255a_8911_RC1	2.25	9	1.169925001
US22502688_251614710004_S01_GE2-v4_91-BETA_3_1_1.txt	570Morb11230a_8294_FW1	Viral	2.5	14	1.321928095	570Morb11230a_8294_RC1	3	17	1.584962501
US22502688_251614710004_S01_GE2-v4_91-BETA_3_1_1.txt	571Morb11230a_8502_FW1	Viral	7	50	2.807354922	571Morb11230a_8502_RC1	6.25	47	2.64385619
US22502688_251614710004_S01_GE2-v4_91-BETA_3_1_1.txt	572Morb11232a_8590_FW1	Viral	3.5	24	1.807354922	572Morb11232a_8590_RC1	8	53	3
US22502688_251614710004_S01_GE2-v4_91-BETA_3_1_1.txt	573Morb11232a_8664_FW1	Viral	7	49	2.807354922	573Morb11232a_8664_RC1	2.5	14	1.321928095
US22502688_251614710004_S01_GE2-v4_91-BETA_3_1_1.txt	574Morb11232a_8890_RC1	Viral	191.5	88	7.581200582	574Morb11232a_8890_FW1	1181.75	96	10.20670915
US22502688_251614710004_S01_GE2-v4_91-BETA_3_1_1.txt	575Morb11232a_8786_RC1	Viral	4	33	2	575Morb11232a_8786_FW1	2.75	15	1.459431619
US22502688_251614710004_S01_GE2-v4_91-BETA_3_1_1.txt	576Morb11232a_8791_RC1	Viral	2.5	12	1.321928095	576Morb11232a_8791_FW1	2.25	10	1.169925001
US22502688_251614710004_S01_GE2-v4_91-BETA_3_1_1.txt	577Morb11232a_8447_FW1	Viral	2	2	1	577Morb11232a_8447_RC1	20.5	68	4.357552005
US22502688_251614710004_S01_GE2-v4_91-BETA_3_1_1.txt	578Morb11234a_8775_RC1	Viral	3.25	23	1.700439718	578Morb11234a_8775_FW1	54.5	78	5.768184325
US22502688_251614710004_S01_GE2-v4_91-BETA_3_1_1.txt	57-NM_016584_313_RC1	Viral	2.5	13	1.321928095	57-NM_016584_313	6	46	2.584962501
US22502688_251614710004_S01_GE2-v4_91-BETA_3_1_1.txt	57Orth10255a_8928_RC1	Viral	3	17	1.584962501	57Orth10255a_8928_FW1	7.25	51	2.857980995
US22502688_251614710004_S01_GE2-v4_91-BETA_3_1_1.txt	580Morb11234a_8183_FW1	Viral	24	70	4.584962501	580Morb11234a_8183_RC1	8.75	55	3.129283017
US22502688_251614710004_S01_GE2-v4_91-BETA_3_1_1.txt	581Morb11234a_8845_RC1	Viral	2.25	9	1.169925001	581Morb11234a_8845_FW1	4	31	2
US22502688_251614710004_S01_GE2-v4_91-BETA_3_1_1.txt	582Morb11234a_8635_RC1	Viral	2	2	1	582Morb11234a_8635_FW1	2	3	1
US22502688_251614710004_S01_GE2-v4_91-BETA_3_1_1.txt	584Morb11240a_8450_RC1	Viral	8.25	54	3.044394119	584Morb11240a_8450_FW1	10.5	58	3.392317423
US22502688_251614710004_S01_GE2-v4_91-BETA_3_1_1.txt	585Morb11240a_8564_FW1	Viral	3	20	1.584962501	585Morb11240a_8564_RC1	2.5	14	1.321928095
US22502688_251614710004_S01_GE2-v4_91-BETA_3_1_1.txt	586Morb11241a_8533_FW1	Viral	27.25	71	4.768184325	586Morb11241a_8533_RC1	19.5	67	4.285402219
US22502688_251614710004_S01_GE2-v4_91-BETA_3_1_1.txt	587Morb11241a_8147_FW1	Viral	8.75	55	3.129283017	587Morb11241a_8147_RC1	2.5	12	1.321928095
US22502688_251614710004_S01_GE2-v4_91-BETA_3_1_1.txt	588Morb11241a_8852_RC1	Viral	5	39	2.321928095	588Morb11241a_8852_FW1	5.5	43	2.459431619
US22502688_251614710004_S01_GE2-v4_91-BETA_3_1_1.txt	589Morb11241a_8474_FW1	Viral	3.5	24	1.807354922	589Morb11241a_8474_RC1	5.5	44	2.459431619
US22502688_251614710004_S01_GE2-v4_91-BETA_3_1_1.txt	58Orth10255a_8917_FW1	Viral	4	31	2	58Orth10255a_8917_RC1	5.5	43	2.459431619
US22502688_251614710004_S01_GE2-v4_91-BETA_3_1_1.txt	590Pneu11246a_8877_RC1	Viral	2	3	1	590Pneu11246a_8877_FW1	2.25	10	1.169925001
US22502688_251614710004_S01_GE2-v4_91-BETA_3_1_1.txt	591Pneu11246a_8332_RC1	Viral	2	4	1	591Pneu11246a_8332_FW1	7.5	52	2.906890596
US22502688_251614710004_S01_GE2-v4_91-BETA_3_1_1.txt	592Pneu11246a_8290_RC1	Viral	4.25	33	2.087462841	592Pneu11246a_8290_FW1	68.25	80	6.092757141
US22502688_251614710004_S01_GE2-v4_91-BETA_3_1_1.txt	594Pneu11250a_8407_RC1	Viral	3.25	22	1.700439718	594Pneu11250a_8407_FW1	2.5	12	1.321928095
US22502688_251614710004_S01_GE2-v4_91-BETA_3_1_1.txt	595Pneu11250a_8244_FW1	Viral	6.25	47	2.64385619	595Pneu11250a_8244_RC1	13	62	3.700439718
US22502688_251614710004_S01_GE2-v4_91-BETA_3_1_1.txt	596Pneu11250a_8514_RC1	Viral	3.25	22	1.700439718	596Pneu11250a_8514_FW1	2.75	15	1.459431619
US22502688_251614710004_S01_GE2-v4_91-BETA_3_1_1.txt	597Pneu11250a_8313_RC1	Viral	3.25	21	1.700439718	597Pneu11250a_8313_FW1	3	18	1.584962501
US22502688_251614710004_S01_GE2-v4_91-BETA_3_1_1.txt	598Pneu11250a_8215_FW1	Viral	7.25	51	2.857980995	598Pneu11250a_8215_RC1	5.25	41	2.392317423
US22502688_251614710004_S01_GE2-v4_91-BETA_3_1_1.txt	599Pneu11263a_8706_RC1	Viral	59.5	79	5.894817763	599Pneu11263a_8706_FW1	3.5	26	1.807354922
US22502688_251614710004_S01_GE2-v4_91-BETA_3_1_1.txt	59-NM_014443_289	Viral	47.83333333	77	5.579944426	59-NM_014443_289_RC1	7	50	2.807354922
US22502688_251614710004_S01_GE2-v4_91-BETA_3_1_1.txt	5-NM_002185_315	Viral	3.166666667	21	1.662965013	5-NM_002185_315_RC1	72	80	6.169925001
US22502688_251614710004_S01_GE2-v4_91-BETA_3_1_1.txt	5Orth10243a_8977_RC1	Viral	5.25	41	2.392317423	5Orth10243a_8977_FW1	8.25	54	3.044394119
US22502688_251614710004_S01_GE2-v4_91-BETA_3_1_1.txt	601Marb11269a_8295_FW1	Viral	2	6	1	601Marb11269a_8295_RC1	8.25	54	3.044394119
US22502688_251614710004_S01_GE2-v4_91-BETA_3_1_1.txt	602Marb11269a_8868_RC1	Viral	2	6	1	602Marb11269a_8868_FW1	5	39	2.321928095
US22502688_251614710004_S01_GE2-v4_91-BETA_3_1_1.txt	603Marb11269a_8872_RC1	Viral	2	4	1	603Marb11269a_8872_FW1	2	3	1
US22502688_251614710004_S01_GE2-v4_91-BETA_3_1_1.txt	604Vesi11275a_8735_RC1	Viral	179	87	7.483815777	604Vesi11275a_8735_FW1	25.25	70	4.658211483
US22502688_251614710004_S01_GE2-v4_91-BETA_3_1_1.txt	605Vesi11275a_8229_FW1	Viral	11.75	60	3.554588852	605Vesi11275a_8229_RC1	7.25	51	2.857980995
US22502688_251614710004_S01_GE2-v4_91-BETA_3_1_1.txt	606Vesi11275a_8378_RC1	Viral	18.5	67	4.209453366	606Vesi11275a_8378_FW1	7	50	2.807354922
US22502688_251614710004_S01_GE2-v4_91-BETA_3_1_1.txt	607Vesi11275a_8245_RC1	Viral	93	82	6.539158811	607Vesi11275a_8245_FW1	9.75	57	3.285402219
US22502688_251614710004_S01_GE2-v4_91-BETA_3_1_1.txt	608Vesi11275a_8763_RC1	Viral	33.25	73	5.055282436	608Vesi11275a_8763_FW1	5.75	44	2.523561956
US22502688_251614710004_S01_GE2-v4_91-BETA_3_1_1.txt	609Vesi11275a_8195_FW1	Viral	2.25	9	1.169925001	609Vesi11275a_8195_RC1	2.5	13	1.321928095
US22502688_251614710004_S01_GE2-v4_91-BETA_3_1_1.txt	60-NM_021258_252	Viral	4.333333333	34	2.115477217	60-NM_021258_252_RC1	4.5	37	2.169925001
US22502688_251614710004_S01_GE2-v4_91-BETA_3_1_1.txt	60Orth10255a_8955_RC1	Viral	2	8	1	60Orth10255a_8955_FW1	2.5	14	1.321928095
US22502688_251614710004_S01_GE2-v4_91-BETA_3_1_1.txt	610Vesi11276a_8207_FW1	Viral	87	82	6.442943496	610Vesi11276a_8207_RC1	2	9	1
US22502688_251614710004_S01_GE2-v4_91-BETA_3_1_1.txt	611Vesi11276a_8854_RC1	Viral	2	4	1	611Vesi11276a_8854_FW1	2	2	1
US22502688_251614710004_S01_GE2-v4_91-BETA_3_1_1.txt	612Vesi11276a_8338_FW1	Viral	25.25	70	4.658211483	612Vesi11276a_8338_RC1	2	4	1
US22502688_251614710004_S01_GE2-v4_91-BETA_3_1_1.txt	613Vesi11276a_8260_FW1	Viral	6.75	49	2.754887502	613Vesi11276a_8260_RC1	5.5	43	2.459431619
US22502688_251614710004_S01_GE2-v4_91-BETA_3_1_1.txt	614Vesi11276a_8161_FW1	Viral	9.5	56	3.247927513	614Vesi11276a_8161_RC1	6.5	48	2.700439718
US22502688_251614710004_S01_GE2-v4_91-BETA_3_1_1.txt	615Vesi11276a_8275_RC1	Viral	22	69	4.459431619	615Vesi11276a_8275_FW1	4	31	2
US22502688_251614710004_S01_GE2-v4_91-BETA_3_1_1.txt	616Vesi11276a_8722_FW1	Viral	5.25	41	2.392317423	616Vesi11276a_8722_RC1	5.5	44	2.459431619
US22502688_251614710004_S01_GE2-v4_91-BETA_3_1_1.txt	617Vesi11276a_8540_RC1	Viral	6	46	2.584962501	617Vesi11276a_8540_FW1	3.5	26	1.807354922
US22502688_251614710004_S01_GE2-v4_91-BETA_3_1_1.txt	618Vesi11277a_8139_FW1	Viral	4.5	36	2.169925001	618Vesi11277a_8139_RC1	4.5	37	2.169925001
US22502688_251614710004_S01_GE2-v4_91-BETA_3_1_1.txt	619Vesi11277a_8342_FW1	Viral	3.5	24	1.807354922	619Vesi11277a_8342_RC1	2.75	16	1.459431619
US22502688_251614710004_S01_GE2-v4_91-BETA_3_1_1.txt	61-AF051151_173_RC1	Viral	20	68	4.321928095	61-AF051151_173_FW1	5.25	41	2.392317423
US22502688_251614710004_S01_GE2-v4_91-BETA_3_1_1.txt	61Orth10255a_8909_FW1	Viral	5.25	41	2.392317423	61Orth10255a_8909_RC1	1039.25	96	10.02132703
US22502688_251614710004_S01_GE2-v4_91-BETA_3_1_1.txt	620Vesi11277a_8367_RC1	Viral	4.75	38	2.247927513	620Vesi11277a_8367_FW1	10	58	3.321928095
US22502688_251614710004_S01_GE2-v4_91-BETA_3_1_1.txt	621Vesi11277a_8435_FW1	Viral	2	4	1	621Vesi11277a_8435_RC1	2.5	11	1.321928095
US22502688_251614710004_S01_GE2-v4_91-BETA_3_1_1.txt	622Vesi11277a_8248_FW1	Viral	6.75	49	2.754887502	622Vesi11277a_8248_RC1	3	19	1.584962501
US22502688_251614710004_S01_GE2-v4_91-BETA_3_1_1.txt	623Vesi11277a_8511_FW1	Viral	8.25	54	3.044394119	623Vesi11277a_8511_RC1	5.25	42	2.392317423
US22502688_251614710004_S01_GE2-v4_91-BETA_3_1_1.txt	624Novi11287a_8438_FW1	Viral	2926.25	99	11.51483731	624Novi11287a_8438_RC1	43	76	5.426264755
US22502688_251614710004_S01_GE2-v4_91-BETA_3_1_1.txt	625Novi11287a_8262_FW1	Viral	209.5	88	7.710806434	625Novi11287a_8262_RC1	3	21	1.584962501
US22502688_251614710004_S01_GE2-v4_91-BETA_3_1_1.txt	626Novi11287a_8257_FW1	Viral	4	31	2	626Novi11287a_8257_RC1	34.5	73	5.108524457
US22502688_251614710004_S01_GE2-v4_91-BETA_3_1_1.txt	627Novi11287a_8305_RC1	Viral	375.75	91	8.553629294	627Novi11287a_8305_FW1	4881	100	12.25296104
US22502688_251614710004_S01_GE2-v4_91-BETA_3_1_1.txt	628Novi11287a_8588_RC1	Viral	2	7	1	628Novi11287a_8588_FW1	13.75	63	3.781359714
US22502688_251614710004_S01_GE2-v4_91-BETA_3_1_1.txt	629Novi11290a_8593_FW1	Viral	110.5	84	6.787902559	629Novi11290a_8593_RC1	7	50	2.807354922
US22502688_251614710004_S01_GE2-v4_91-BETA_3_1_1.txt	62-NM_000576_121_RC1	Viral	196.25	88	7.616548844	62-NM_000576_121_FW1	5213.5	100	12.34803651
US22502688_251614710004_S01_GE2-v4_91-BETA_3_1_1.txt	62Orth10255a_8944_FW1	Viral	3.75	27	1.906890596	62Orth10255a_8944_RC1	11.25	60	3.491853096
US22502688_251614710004_S01_GE2-v4_91-BETA_3_1_1.txt	630Novi11290a_8210_FW1	Viral	87	82	6.442943496	630Novi11290a_8210_RC1	37.25	74	5.21916852
US22502688_251614710004_S01_GE2-v4_91-BETA_3_1_1.txt	631Novi11290a_8345_RC1	Viral	3.5	24	1.807354922	631Novi11290a_8345_FW1	3.25	22	1.700439718
US22502688_251614710004_S01_GE2-v4_91-BETA_3_1_1.txt	632Novi11290a_8811_RC1	Viral	3	18	1.584962501	632Novi11290a_8811_FW1	8	53	3
US22502688_251614710004_S01_GE2-v4_91-BETA_3_1_1.txt	633Lyss11292a_8743_RC1	Viral	6	45	2.584962501	633Lyss11292a_8743_FW1	4088.5	99	11.99735593
US22502688_251614710004_S01_GE2-v4_91-BETA_3_1_1.txt	634Lyss11292a_8895_RC1	Viral	32	73	5	634Lyss11292a_8895_FW1	15	64	3.906890596
US22502688_251614710004_S01_GE2-v4_91-BETA_3_1_1.txt	635Lyss11292a_8292_FW1	Viral	84.25	81	6.396604781	635Lyss11292a_8292_RC1	17	66	4.087462841
US22502688_251614710004_S01_GE2-v4_91-BETA_3_1_1.txt	636Lyss11292a_8531_RC1	Viral	7.5	52	2.906890596	636Lyss11292a_8531_FW1	2.5	13	1.321928095
US22502688_251614710004_S01_GE2-v4_91-BETA_3_1_1.txt	637Lyss11292a_8663_RC1	Viral	3.75	28	1.906890596	637Lyss11292a_8663_FW1	4.75	37	2.247927513
US22502688_251614710004_S01_GE2-v4_91-BETA_3_1_1.txt	638Lyss11292a_8393_FW1	Viral	211.5	88	7.724513853	638Lyss11292a_8393_RC1	67	80	6.06608919
US22502688_251614710004_S01_GE2-v4_91-BETA_3_1_1.txt	639Lyss11292a_8779_RC1	Viral	4.25	33	2.087462841	639Lyss11292a_8779_FW1	3.75	28	1.906890596
US22502688_251614710004_S01_GE2-v4_91-BETA_3_1_1.txt	63-NM_003853_86_FW1	Viral	9.75	57	3.285402219	63-NM_003853_86_RC1	6.25	47	2.64385619
US22502688_251614710004_S01_GE2-v4_91-BETA_3_1_1.txt	63Orth10255a_8967_RC1	Viral	2	8	1	63Orth10255a_8967_FW1	4	30	2
US22502688_251614710004_S01_GE2-v4_91-BETA_3_1_1.txt	642uncl11301a_8624_RC1	Viral	2	3	1	642uncl11301a_8624_FW1	21.25	68	4.409390936
US22502688_251614710004_S01_GE2-v4_91-BETA_3_1_1.txt	643Ephe11303a_8832_RC1	Viral	26.25	71	4.714245518	643Ephe11303a_8832_FW1	2.75	15	1.459431619
US22502688_251614710004_S01_GE2-v4_91-BETA_3_1_1.txt	644Orth113194a_8025_RC1	Viral	106	83	6.727920455	644Orth113194a_8025_FW1	389	92	8.603626345
US22502688_251614710004_S01_GE2-v4_91-BETA_3_1_1.txt	645Orth113194a_7937_FW1	Viral	4.5	35	2.169925001	645Orth113194a_7937_RC1	3.25	22	1.700439718
US22502688_251614710004_S01_GE2-v4_91-BETA_3_1_1.txt	646Orth113194a_7919_FW1	Viral	17	66	4.087462841	646Orth113194a_7919_RC1	23	69	4.523561956
US22502688_251614710004_S01_GE2-v4_91-BETA_3_1_1.txt	647uncl11320a_8267_FW1	Viral	10.5	58	3.392317423	647uncl11320a_8267_RC1	8	54	3
US22502688_251614710004_S01_GE2-v4_91-BETA_3_1_1.txt	648uncl11320a_8527_FW1	Viral	2	3	1	648uncl11320a_8527_RC1	3.5	25	1.807354922
US22502688_251614710004_S01_GE2-v4_91-BETA_3_1_1.txt	649uncl11320a_8680_RC1	Viral	4.5	35	2.169925001	649uncl11320a_8680_FW1	3.5	26	1.807354922
US22502688_251614710004_S01_GE2-v4_91-BETA_3_1_1.txt	64-NM_003855_187_RC1	Viral	7.5	51	2.906890596	64-NM_003855_187	81.33333333	81	6.345774837
US22502688_251614710004_S01_GE2-v4_91-BETA_3_1_1.txt	64Orth10255a_8921_FW1	Viral	7	50	2.807354922	64Orth10255a_8921_RC1	3	20	1.584962501
US22502688_251614710004_S01_GE2-v4_91-BETA_3_1_1.txt	650uncl11320a_8416_FW1	Viral	74	80	6.209453366	650uncl11320a_8416_RC1	6.5	48	2.700439718
US22502688_251614710004_S01_GE2-v4_91-BETA_3_1_1.txt	651uncl11320a_8846_RC1	Viral	2.5	12	1.321928095	651uncl11320a_8846_FW1	4	30	2
US22502688_251614710004_S01_GE2-v4_91-BETA_3_1_1.txt	652uncl11320a_8668_RC1	Viral	2.25	10	1.169925001	652uncl11320a_8668_FW1	112.5	84	6.813781191
US22502688_251614710004_S01_GE2-v4_91-BETA_3_1_1.txt	653Atad114430a_8115_RC1	Viral	9.5	57	3.247927513	653Atad114430a_8115_FW1	2.25	9	1.169925001
US22502688_251614710004_S01_GE2-v4_91-BETA_3_1_1.txt	654uncl11520a_8662_RC1	Viral	2	3	1	654uncl11520a_8662_FW1	2	7	1
US22502688_251614710004_S01_GE2-v4_91-BETA_3_1_1.txt	655uncl11520a_8838_RC1	Viral	4.5	36	2.169925001	655uncl11520a_8838_FW1	7.5	51	2.906890596
US22502688_251614710004_S01_GE2-v4_91-BETA_3_1_1.txt	656uncl11520a_8361_RC1	Viral	53.25	78	5.73470962	656uncl11520a_8361_FW1	567.25	93	9.147840894
US22502688_251614710004_S01_GE2-v4_91-BETA_3_1_1.txt	657uncl11520a_8797_RC1	Viral	4	33	2	657uncl11520a_8797_FW1	2.25	9	1.169925001
US22502688_251614710004_S01_GE2-v4_91-BETA_3_1_1.txt	658uncl11552a_8410_RC1	Viral	7	50	2.807354922	658uncl11552a_8410_FW1	3.5	26	1.807354922
US22502688_251614710004_S01_GE2-v4_91-BETA_3_1_1.txt	659uncl11552a_8234_FW1	Viral	4.25	33	2.087462841	659uncl11552a_8234_RC1	34	73	5.087462841
US22502688_251614710004_S01_GE2-v4_91-BETA_3_1_1.txt	65-NM_014439_280_RC1	Viral	5	39	2.321928095	65-NM_014439_280	8.333333333	54	3.058893689
US22502688_251614710004_S01_GE2-v4_91-BETA_3_1_1.txt	65Orth10255a_8935_RC1	Viral	11.75	60	3.554588852	65Orth10255a_8935_FW1	6.25	47	2.64385619
US22502688_251614710004_S01_GE2-v4_91-BETA_3_1_1.txt	660uncl11552a_8191_FW1	Viral	2	2	1	660uncl11552a_8191_RC1	2.5	12	1.321928095
US22502688_251614710004_S01_GE2-v4_91-BETA_3_1_1.txt	662Thog11569a_8428_FW1	Viral	9.25	56	3.209453366	662Thog11569a_8428_RC1	3.5	27	1.807354922
US22502688_251614710004_S01_GE2-v4_91-BETA_3_1_1.txt	664Orth11575a_8836_RC1	Viral	2.5	12	1.321928095	664Orth11575a_8836_FW1	3.75	27	1.906890596
US22502688_251614710004_S01_GE2-v4_91-BETA_3_1_1.txt	665Orth11577a_8826_RC1	Viral	3.25	22	1.700439718	665Orth11577a_8826_FW1	5.5	43	2.459431619
US22502688_251614710004_S01_GE2-v4_91-BETA_3_1_1.txt	666Orth11577a_8251_FW1	Viral	13.5	62	3.754887502	666Orth11577a_8251_RC1	4.5	36	2.169925001
US22502688_251614710004_S01_GE2-v4_91-BETA_3_1_1.txt	667Phle11587a_8235_FW1	Viral	3	21	1.584962501	667Phle11587a_8235_RC1	3.5	24	1.807354922
US22502688_251614710004_S01_GE2-v4_91-BETA_3_1_1.txt	669Phle11588a_8323_FW1	Viral	11.25	59	3.491853096	669Phle11588a_8323_RC1	3.75	28	1.906890596
US22502688_251614710004_S01_GE2-v4_91-BETA_3_1_1.txt	66-NM_000585_292	Viral	2.333333333	10	1.222392421	66-NM_000585_292_RC1	13	62	3.700439718
US22502688_251614710004_S01_GE2-v4_91-BETA_3_1_1.txt	66Orth10255a_8940_FW1	Viral	5.5	43	2.459431619	66Orth10255a_8940_RC1	3.5	25	1.807354922
US22502688_251614710004_S01_GE2-v4_91-BETA_3_1_1.txt	670Phle11588a_8755_RC1	Viral	3.5	27	1.807354922	670Phle11588a_8755_FW1	3.75	28	1.906890596
US22502688_251614710004_S01_GE2-v4_91-BETA_3_1_1.txt	671Phle11588a_8870_RC1	Viral	2919.25	99	11.51138205	671Phle11588a_8870_FW1	10.75	59	3.426264755
US22502688_251614710004_S01_GE2-v4_91-BETA_3_1_1.txt	672Nair11593a_8717_RC1	Viral	3.5	24	1.807354922	672Nair11593a_8717_FW1	3	20	1.584962501
US22502688_251614710004_S01_GE2-v4_91-BETA_3_1_1.txt	673Nair11593a_8129_FW1	Viral	129	85	7.011227255	673Nair11593a_8129_RC1	28	71	4.807354922
US22502688_251614710004_S01_GE2-v4_91-BETA_3_1_1.txt	674Nair11593a_8586_RC1	Viral	2.5	12	1.321928095	674Nair11593a_8586_FW1	129.75	85	7.019590728
US22502688_251614710004_S01_GE2-v4_91-BETA_3_1_1.txt	675Nair11593a_8630_FW1	Viral	5.5	42	2.459431619	675Nair11593a_8630_RC1	3.5	25	1.807354922
US22502688_251614710004_S01_GE2-v4_91-BETA_3_1_1.txt	676Nair11595a_8160_FW1	Viral	114.5	84	6.839203788	676Nair11595a_8160_RC1	58.25	78	5.864186145
US22502688_251614710004_S01_GE2-v4_91-BETA_3_1_1.txt	677Hant11599a_8356_RC1	Viral	6.75	49	2.754887502	677Hant11599a_8356_FW1	2.25	9	1.169925001
US22502688_251614710004_S01_GE2-v4_91-BETA_3_1_1.txt	678Hant11599a_8796_RC1	Viral	2	4	1	678Hant11599a_8796_FW1	4	31	2
US22502688_251614710004_S01_GE2-v4_91-BETA_3_1_1.txt	679Hant11599a_8740_FW1	Viral	694.5	94	9.439830884	679Hant11599a_8740_RC1	2.75	15	1.459431619
US22502688_251614710004_S01_GE2-v4_91-BETA_3_1_1.txt	67-NM_002183_76_RC1	Viral	101.75	83	6.668884984	67-NM_002183_76	4.333333333	34	2.115477217
US22502688_251614710004_S01_GE2-v4_91-BETA_3_1_1.txt	67Orth10255a_8946_RC1	Viral	3.25	22	1.700439718	67Orth10255a_8946_FW1	4	29	2
US22502688_251614710004_S01_GE2-v4_91-BETA_3_1_1.txt	680Hant11599a_8276_FW1	Viral	3.5	26	1.807354922	680Hant11599a_8276_RC1	340.5	91	8.411510988
US22502688_251614710004_S01_GE2-v4_91-BETA_3_1_1.txt	681Hant11599a_8373_RC1	Viral	2	3	1	681Hant11599a_8373_FW1	2	1	1
US22502688_251614710004_S01_GE2-v4_91-BETA_3_1_1.txt	682Hant11603a_8404_RC1	Viral	16.75	65	4.06608919	682Hant11603a_8404_FW1	29.75	72	4.894817763
US22502688_251614710004_S01_GE2-v4_91-BETA_3_1_1.txt	683Hant11603a_8419_FW1	Viral	13.5	62	3.754887502	683Hant11603a_8419_RC1	3.5	24	1.807354922
US22502688_251614710004_S01_GE2-v4_91-BETA_3_1_1.txt	684Hant11604a_8371_FW1	Viral	2.75	16	1.459431619	684Hant11604a_8371_RC1	3	18	1.584962501
US22502688_251614710004_S01_GE2-v4_91-BETA_3_1_1.txt	685Hant11604a_8256_FW1	Viral	588.75	94	9.201511345	685Hant11604a_8256_RC1	3.5	26	1.807354922
US22502688_251614710004_S01_GE2-v4_91-BETA_3_1_1.txt	686Hant11604a_8415_FW1	Viral	3.5	26	1.807354922	686Hant11604a_8415_RC1	5	39	2.321928095
US22502688_251614710004_S01_GE2-v4_91-BETA_3_1_1.txt	687Hant11604a_8776_RC1	Viral	2	5	1	687Hant11604a_8776_FW1	2	3	1
US22502688_251614710004_S01_GE2-v4_91-BETA_3_1_1.txt	688Hant11608a_8230_FW1	Viral	5.75	44	2.523561956	688Hant11608a_8230_RC1	6	45	2.584962501
US22502688_251614710004_S01_GE2-v4_91-BETA_3_1_1.txt	689Hant11608a_8226_FW1	Viral	9.25	56	3.209453366	689Hant11608a_8226_RC1	78	81	6.285402219
US22502688_251614710004_S01_GE2-v4_91-BETA_3_1_1.txt	68-NM_002182_52	Viral	36.33333333	74	5.183221824	68-NM_002182_52_RC1	3	19	1.584962501
US22502688_251614710004_S01_GE2-v4_91-BETA_3_1_1.txt	68Orth10255a_8930_FW1	Viral	3	18	1.584962501	68Orth10255a_8930_RC1	2.25	10	1.169925001
US22502688_251614710004_S01_GE2-v4_91-BETA_3_1_1.txt	690Hant11608a_8762_RC1	Viral	207.5	88	7.696967526	690Hant11608a_8762_FW1	3.5	25	1.807354922
US22502688_251614710004_S01_GE2-v4_91-BETA_3_1_1.txt	691Aren11619a_8529_FW1	Viral	5.75	44	2.523561956	691Aren11619a_8529_RC1	7	50	2.807354922
US22502688_251614710004_S01_GE2-v4_91-BETA_3_1_1.txt	692Aren11620a_8848_RC1	Viral	2	5	1	692Aren11620a_8848_FW1	4	32	2
US22502688_251614710004_S01_GE2-v4_91-BETA_3_1_1.txt	693Aren11620a_8788_RC1	Viral	2.5	14	1.321928095	693Aren11620a_8788_FW1	2	3	1
US22502688_251614710004_S01_GE2-v4_91-BETA_3_1_1.txt	694Aren11623a_8769_FW1	Viral	12.5	61	3.64385619	694Aren11623a_8769_RC1	39	75	5.285402219
US22502688_251614710004_S01_GE2-v4_91-BETA_3_1_1.txt	695Aren11623a_8795_RC1	Viral	3.75	28	1.906890596	695Aren11623a_8795_FW1	2.25	10	1.169925001
US22502688_251614710004_S01_GE2-v4_91-BETA_3_1_1.txt	696Aren11628a_8418_FW1	Viral	3	18	1.584962501	696Aren11628a_8418_RC1	2.5	13	1.321928095
US22502688_251614710004_S01_GE2-v4_91-BETA_3_1_1.txt	697Aren11629a_8581_FW1	Viral	2	7	1	697Aren11629a_8581_RC1	7.25	51	2.857980995
US22502688_251614710004_S01_GE2-v4_91-BETA_3_1_1.txt	698Beta11633a_8834_RC1	Viral	5.25	41	2.392317423	698Beta11633a_8834_FW1	2	1	1
US22502688_251614710004_S01_GE2-v4_91-BETA_3_1_1.txt	699Beta11633a_8449_FW1	Viral	41	75	5.357552005	699Beta11633a_8449_RC1	24.25	70	4.599912842
US22502688_251614710004_S01_GE2-v4_91-BETA_3_1_1.txt	69-NM_003153_267_RC1	Viral	233	89	7.864186145	69-NM_003153_267	890	95	9.797661526
US22502688_251614710004_S01_GE2-v4_91-BETA_3_1_1.txt	69Orth10255a_8918_FW1	Viral	14.75	64	3.882643049	69Orth10255a_8918_RC1	95.5	82	6.577428828
US22502688_251614710004_S01_GE2-v4_91-BETA_3_1_1.txt	6-NM_014271_42_RC1	Viral	214.25	88	7.743151394	6-NM_014271_42	2.5	13	1.321928095
US22502688_251614710004_S01_GE2-v4_91-BETA_3_1_1.txt	6Orth10243a_8975_RC1	Viral	119	84	6.894817763	6Orth10243a_8975_FW1	17.75	66	4.14974712
US22502688_251614710004_S01_GE2-v4_91-BETA_3_1_1.txt	700Beta11633a_8525_FW1	Viral	3.75	28	1.906890596	700Beta11633a_8525_RC1	4.25	33	2.087462841
US22502688_251614710004_S01_GE2-v4_91-BETA_3_1_1.txt	701Beta11633a_8205_FW1	Viral	4.25	33	2.087462841	701Beta11633a_8205_RC1	72	80	6.169925001
US22502688_251614710004_S01_GE2-v4_91-BETA_3_1_1.txt	702Beta11633a_8486_FW1	Viral	2.5	15	1.321928095	702Beta11633a_8486_RC1	7.25	51	2.857980995
US22502688_251614710004_S01_GE2-v4_91-BETA_3_1_1.txt	703Beta11633a_8396_FW1	Viral	4.25	33	2.087462841	703Beta11633a_8396_RC1	10.5	58	3.392317423
US22502688_251614710004_S01_GE2-v4_91-BETA_3_1_1.txt	704Beta11633a_8866_RC1	Viral	3.5	26	1.807354922	704Beta11633a_8866_FW1	2	5	1
US22502688_251614710004_S01_GE2-v4_91-BETA_3_1_1.txt	705Beta11633a_8240_FW1	Viral	2	1	1	705Beta11633a_8240_RC1	4.75	37	2.247927513
US22502688_251614710004_S01_GE2-v4_91-BETA_3_1_1.txt	706Beta11633a_8194_FW1	Viral	100	83	6.64385619	706Beta11633a_8194_RC1	9	56	3.169925001
US22502688_251614710004_S01_GE2-v4_91-BETA_3_1_1.txt	707Beta11633a_8548_FW1	Viral	3.75	28	1.906890596	707Beta11633a_8548_RC1	2.5	14	1.321928095
US22502688_251614710004_S01_GE2-v4_91-BETA_3_1_1.txt	708Spum11641a_8881_RC1	Viral	4	29	2	708Spum11641a_8881_FW1	11	59	3.459431619
US22502688_251614710004_S01_GE2-v4_91-BETA_3_1_1.txt	709Spum11642a_8362_FW1	Viral	2	1	1	709Spum11642a_8362_RC1	9.5	57	3.247927513
US22502688_251614710004_S01_GE2-v4_91-BETA_3_1_1.txt	70Orth10255a_8965_RC1	Viral	4.5	36	2.169925001	70Orth10255a_8965_FW1	226	89	7.820178962
US22502688_251614710004_S01_GE2-v4_91-BETA_3_1_1.txt	710Spum11642a_8627_RC1	Viral	7	50	2.807354922	710Spum11642a_8627_FW1	8.25	54	3.044394119
US22502688_251614710004_S01_GE2-v4_91-BETA_3_1_1.txt	711Spum11642a_8697_RC1	Viral	1660	97	10.69696753	711Spum11642a_8697_FW1	5	40	2.321928095
US22502688_251614710004_S01_GE2-v4_91-BETA_3_1_1.txt	713Spum11642a_8736_RC1	Viral	3	17	1.584962501	713Spum11642a_8736_FW1	3.5	23	1.807354922
US22502688_251614710004_S01_GE2-v4_91-BETA_3_1_1.txt	714Lent11647a_8218_FW1	Viral	5.5	43	2.459431619	714Lent11647a_8218_RC1	2.5	12	1.321928095
US22502688_251614710004_S01_GE2-v4_91-BETA_3_1_1.txt	715Lent11657a_8764_FW1	Viral	567.25	93	9.147840894	715Lent11657a_8764_RC1	4.75	37	2.247927513
US22502688_251614710004_S01_GE2-v4_91-BETA_3_1_1.txt	716Lent11657a_8598_RC1	Viral	18	66	4.169925001	716Lent11657a_8598_FW1	14	63	3.807354922
US22502688_251614710004_S01_GE2-v4_91-BETA_3_1_1.txt	717Lent11660b_8413_FW1	Viral	7.75	52	2.95419631	717Lent11660b_8413_RC1	67.75	80	6.082149041
US22502688_251614710004_S01_GE2-v4_91-BETA_3_1_1.txt	718Lent11660a_8374_FW1	Viral	3	20	1.584962501	718Lent11660a_8374_RC1	2	8	1
US22502688_251614710004_S01_GE2-v4_91-BETA_3_1_1.txt	719Lent11660a_8200_FW1	Viral	22	69	4.459431619	719Lent11660a_8200_RC1	14.75	64	3.882643049
US22502688_251614710004_S01_GE2-v4_91-BETA_3_1_1.txt	71-NM_000634_276_RC1	Viral	19.25	67	4.266786541	71-NM_000634_276	5.666666667	44	2.502500341
US22502688_251614710004_S01_GE2-v4_91-BETA_3_1_1.txt	71Para10258c_8919_FW1	Viral	213.5	88	7.73809226	71Para10258c_8919_RC1	8.5	55	3.087462841
US22502688_251614710004_S01_GE2-v4_91-BETA_3_1_1.txt	720Lent11660a_8169_FW1	Viral	9.5	56	3.247927513	720Lent11660a_8169_RC1	4.5	34	2.169925001
US22502688_251614710004_S01_GE2-v4_91-BETA_3_1_1.txt	721Lent11660a_8233_FW1	Viral	2	3	1	721Lent11660a_8233_RC1	4.25	34	2.087462841
US22502688_251614710004_S01_GE2-v4_91-BETA_3_1_1.txt	724Lent11660a_8162_FW1	Viral	3.5	27	1.807354922	724Lent11660a_8162_RC1	2	8	1
US22502688_251614710004_S01_GE2-v4_91-BETA_3_1_1.txt	725Lent11660a_8152_FW1	Viral	44.25	76	5.46760555	725Lent11660a_8152_RC1	2	5	1
US22502688_251614710004_S01_GE2-v4_91-BETA_3_1_1.txt	727Lent11663a_8839_RC1	Viral	4.75	38	2.247927513	727Lent11663a_8839_FW1	13.5	63	3.754887502
US22502688_251614710004_S01_GE2-v4_91-BETA_3_1_1.txt	728Lent11663a_8127_FW1	Viral	11.75	60	3.554588852	728Lent11663a_8127_RC1	3	17	1.584962501
US22502688_251614710004_S01_GE2-v4_91-BETA_3_1_1.txt	72Para10258a_8929_FW1	Viral	456.5	92	8.83447105	72Para10258a_8929_RC1	12.25	61	3.614709844
US22502688_251614710004_S01_GE2-v4_91-BETA_3_1_1.txt	730Lent11663a_8369_FW1	Viral	19.5	67	4.285402219	730Lent11663a_8369_RC1	13.5	62	3.754887502
US22502688_251614710004_S01_GE2-v4_91-BETA_3_1_1.txt	731Lent11663a_8431_RC1	Viral	7.5	52	2.906890596	731Lent11663a_8431_FW1	22.25	69	4.475733431
US22502688_251614710004_S01_GE2-v4_91-BETA_3_1_1.txt	732Lent11663b_8807_FW1	Viral	8	53	3	732Lent11663b_8807_RC1	2	3	1
US22502688_251614710004_S01_GE2-v4_91-BETA_3_1_1.txt	733Lent11663a_8283_FW1	Viral	2	4	1	733Lent11663a_8283_RC1	14.5	64	3.857980995
US22502688_251614710004_S01_GE2-v4_91-BETA_3_1_1.txt	735Lent11663a_8241_FW1	Viral	10	58	3.321928095	735Lent11663a_8241_RC1	5.25	42	2.392317423
US22502688_251614710004_S01_GE2-v4_91-BETA_3_1_1.txt	736Lent11665a_8725_FW1	Viral	2.75	15	1.459431619	736Lent11665a_8725_RC1	5.75	44	2.523561956
US22502688_251614710004_S01_GE2-v4_91-BETA_3_1_1.txt	737Lent11665a_8171_FW1	Viral	3.25	22	1.700439718	737Lent11665a_8171_RC1	2	1	1
US22502688_251614710004_S01_GE2-v4_91-BETA_3_1_1.txt	738Lent11665a_8157_FW1	Viral	17	66	4.087462841	738Lent11665a_8157_RC1	5	39	2.321928095
US22502688_251614710004_S01_GE2-v4_91-BETA_3_1_1.txt	739Lent11665a_8341_FW1	Viral	2.5	14	1.321928095	739Lent11665a_8341_RC1	3	17	1.584962501
US22502688_251614710004_S01_GE2-v4_91-BETA_3_1_1.txt	73-NM_001185_157_RC1	Viral	2	5	1	73-NM_001185_157	3	17	1.584962501
US22502688_251614710004_S01_GE2-v4_91-BETA_3_1_1.txt	73Para10258a_8897_FW1	Viral	43.5	76	5.442943496	73Para10258a_8897_RC1	43.75	76	5.451211112
US22502688_251614710004_S01_GE2-v4_91-BETA_3_1_1.txt	741Lent11665a_8894_RC1	Viral	2	5	1	741Lent11665a_8894_FW1	4	30	2
US22502688_251614710004_S01_GE2-v4_91-BETA_3_1_1.txt	742Lent11665a_8158_FW1	Viral	7.25	51	2.857980995	742Lent11665a_8158_RC1	51.25	77	5.6794801
US22502688_251614710004_S01_GE2-v4_91-BETA_3_1_1.txt	743Lent11665a_8381_FW1	Viral	55.5	78	5.794415866	743Lent11665a_8381_RC1	4.5	36	2.169925001
US22502688_251614710004_S01_GE2-v4_91-BETA_3_1_1.txt	744Lent11665a_8237_FW1	Viral	4	30	2	744Lent11665a_8237_RC1	5.5	42	2.459431619
US22502688_251614710004_S01_GE2-v4_91-BETA_3_1_1.txt	745Lent11665a_8365_FW1	Viral	4.75	38	2.247927513	745Lent11665a_8365_RC1	2.5	12	1.321928095
US22502688_251614710004_S01_GE2-v4_91-BETA_3_1_1.txt	746Lent11741a_8840_RC1	Viral	3.5	27	1.807354922	746Lent11741a_8840_FW1	5.25	41	2.392317423
US22502688_251614710004_S01_GE2-v4_91-BETA_3_1_1.txt	747Lent11741a_8175_FW1	Viral	5	39	2.321928095	747Lent11741a_8175_RC1	2	4	1
US22502688_251614710004_S01_GE2-v4_91-BETA_3_1_1.txt	748Lent11741a_8146_FW1	Viral	5.25	41	2.392317423	748Lent11741a_8146_RC1	2.5	14	1.321928095
US22502688_251614710004_S01_GE2-v4_91-BETA_3_1_1.txt	749Lent11741a_8223_FW1	Viral	5	39	2.321928095	749Lent11741a_8223_RC1	2	7	1
US22502688_251614710004_S01_GE2-v4_91-BETA_3_1_1.txt	74Para10258a_8922_RC1	Viral	22.5	69	4.491853096	74Para10258a_8922_FW1	92.75	82	6.535275377
US22502688_251614710004_S01_GE2-v4_91-BETA_3_1_1.txt	751Lent11741a_8328_RC1	Viral	3.25	22	1.700439718	751Lent11741a_8328_FW1	4.75	37	2.247927513
US22502688_251614710004_S01_GE2-v4_91-BETA_3_1_1.txt	752Lent11741a_8170_FW1	Viral	4.75	37	2.247927513	752Lent11741a_8170_RC1	5.25	42	2.392317423
US22502688_251614710004_S01_GE2-v4_91-BETA_3_1_1.txt	753Lent11741a_8390_FW1	Viral	6.25	47	2.64385619	753Lent11741a_8390_RC1	6.5	48	2.700439718
US22502688_251614710004_S01_GE2-v4_91-BETA_3_1_1.txt	754Lent11741a_8277_FW1	Viral	197	88	7.622051819	754Lent11741a_8277_RC1	14.5	64	3.857980995
US22502688_251614710004_S01_GE2-v4_91-BETA_3_1_1.txt	755Lent11741a_8133_FW1	Viral	25.5	71	4.672425342	755Lent11741a_8133_RC1	7.5	51	2.906890596
US22502688_251614710004_S01_GE2-v4_91-BETA_3_1_1.txt	756Beta11746a_8887_RC1	Viral	72	80	6.169925001	756Beta11746a_8887_FW1	4	31	2
US22502688_251614710004_S01_GE2-v4_91-BETA_3_1_1.txt	757Beta11746a_8130_FW1	Viral	4	31	2	757Beta11746a_8130_RC1	24.25	70	4.599912842
US22502688_251614710004_S01_GE2-v4_91-BETA_3_1_1.txt	758Beta11746a_8778_RC1	Viral	4.75	38	2.247927513	758Beta11746a_8778_FW1	4	31	2
US22502688_251614710004_S01_GE2-v4_91-BETA_3_1_1.txt	759Beta11746a_8136_FW1	Viral	3.25	23	1.700439718	759Beta11746a_8136_RC1	11.75	60	3.554588852
US22502688_251614710004_S01_GE2-v4_91-BETA_3_1_1.txt	75-NM_001558_92_RC1	Viral	2	5	1	75-NM_001558_92	15.33333333	64	3.938599455
US22502688_251614710004_S01_GE2-v4_91-BETA_3_1_1.txt	75Para10258a_8926_FW1	Viral	178.75	87	7.481799432	75Para10258a_8926_RC1	115.75	84	6.854868383
US22502688_251614710004_S01_GE2-v4_91-BETA_3_1_1.txt	760Beta11746a_8558_FW1	Viral	17.25	66	4.108524457	760Beta11746a_8558_RC1	18.5	67	4.209453366
US22502688_251614710004_S01_GE2-v4_91-BETA_3_1_1.txt	761Beta11746a_8461_FW1	Viral	2	2	1	761Beta11746a_8461_RC1	9.5	57	3.247927513
US22502688_251614710004_S01_GE2-v4_91-BETA_3_1_1.txt	762Beta11746a_8867_RC1	Viral	2.5	13	1.321928095	762Beta11746a_8867_FW1	11.5	60	3.523561956
US22502688_251614710004_S01_GE2-v4_91-BETA_3_1_1.txt	763Gamm11768a_8559_FW1	Viral	2	7	1	763Gamm11768a_8559_RC1	16.25	65	4.022367813
US22502688_251614710004_S01_GE2-v4_91-BETA_3_1_1.txt	764Gamm11768a_8137_FW1	Viral	6.25	47	2.64385619	764Gamm11768a_8137_RC1	13.75	63	3.781359714
US22502688_251614710004_S01_GE2-v4_91-BETA_3_1_1.txt	765Gamm11768a_8544_RC1	Viral	134.75	85	7.074141463	765Gamm11768a_8544_FW1	13	62	3.700439718
US22502688_251614710004_S01_GE2-v4_91-BETA_3_1_1.txt	766Gamm11768a_8298_FW1	Viral	19.25	67	4.266786541	766Gamm11768a_8298_RC1	16	65	4
US22502688_251614710004_S01_GE2-v4_91-BETA_3_1_1.txt	767Gamm11768a_8490_FW1	Viral	2.5	13	1.321928095	767Gamm11768a_8490_RC1	2.75	16	1.459431619
US22502688_251614710004_S01_GE2-v4_91-BETA_3_1_1.txt	768Gamm11768a_8441_RC1	Viral	49.5	77	5.62935662	768Gamm11768a_8441_FW1	478.75	93	8.903128677
US22502688_251614710004_S01_GE2-v4_91-BETA_3_1_1.txt	769Gamm11768a_8830_RC1	Viral	7	50	2.807354922	769Gamm11768a_8830_FW1	6.25	47	2.64385619
US22502688_251614710004_S01_GE2-v4_91-BETA_3_1_1.txt	76-NM_000584_148_RC1	Viral	41.5	75	5.375039431	76-NM_000584_148	2.666666667	15	1.415037499
US22502688_251614710004_S01_GE2-v4_91-BETA_3_1_1.txt	76Para10258a_8966_RC1	Viral	1757.25	97	10.77910374	76Para10258a_8966_FW1	10	57	3.321928095
US22502688_251614710004_S01_GE2-v4_91-BETA_3_1_1.txt	770Gamm11768a_8478_FW1	Viral	5961.75	100	12.54152016	770Gamm11768a_8478_RC1	23.5	70	4.554588852
US22502688_251614710004_S01_GE2-v4_91-BETA_3_1_1.txt	771Gamm11768a_8667_FW1	Viral	232.75	89	7.862637358	771Gamm11768a_8667_RC1	1308.25	97	10.35342254
US22502688_251614710004_S01_GE2-v4_91-BETA_3_1_1.txt	772Gamm11768a_8457_RC1	Viral	41	75	5.357552005	772Gamm11768a_8457_FW1	18.5	67	4.209453366
US22502688_251614710004_S01_GE2-v4_91-BETA_3_1_1.txt	773Gamm11768a_8582_RC1	Viral	13	62	3.700439718	773Gamm11768a_8582_FW1	130	85	7.022367813
US22502688_251614710004_S01_GE2-v4_91-BETA_3_1_1.txt	774Mama11786a_8637_RC1	Viral	16.5	65	4.044394119	774Mama11786a_8637_FW1	64.5	79	6.011227255
US22502688_251614710004_S01_GE2-v4_91-BETA_3_1_1.txt	775Mama11786a_8479_RC1	Viral	6	46	2.584962501	775Mama11786a_8479_FW1	3.75	28	1.906890596
US22502688_251614710004_S01_GE2-v4_91-BETA_3_1_1.txt	778Mama11786a_8783_RC1	Viral	5	38	2.321928095	778Mama11786a_8783_FW1	6	45	2.584962501
US22502688_251614710004_S01_GE2-v4_91-BETA_3_1_1.txt	77Para10258a_8937_FW1	Viral	24.5	70	4.614709844	77Para10258a_8937_RC1	46	76	5.523561956
US22502688_251614710004_S01_GE2-v4_91-BETA_3_1_1.txt	784Mama11786a_8495_FW1	Viral	4	31	2	784Mama11786a_8495_RC1	6.25	47	2.64385619
US22502688_251614710004_S01_GE2-v4_91-BETA_3_1_1.txt	786Mama11795a_8636_RC1	Viral	8	53	3	786Mama11795a_8636_FW1	46.25	76	5.531381461
US22502688_251614710004_S01_GE2-v4_91-BETA_3_1_1.txt	78-NM_002187_183	Viral	4.666666667	37	2.222392421	78-NM_002187_183_RC1	2	4	1
US22502688_251614710004_S01_GE2-v4_91-BETA_3_1_1.txt	78Para10258a_8951_RC1	Viral	34.75	74	5.118941073	78Para10258a_8951_FW1	10108.75	100	13.30331699
US22502688_251614710004_S01_GE2-v4_91-BETA_3_1_1.txt	790Mama11795a_8480_FW1	Viral	552.5	93	9.109830654	790Mama11795a_8480_RC1	7.75	52	2.95419631
US22502688_251614710004_S01_GE2-v4_91-BETA_3_1_1.txt	792Mama11795a_8673_FW1	Viral	41	75	5.357552005	792Mama11795a_8673_RC1	16	65	4
US22502688_251614710004_S01_GE2-v4_91-BETA_3_1_1.txt	794Mama11795a_8657_FW1	Viral	8.75	55	3.129283017	794Mama11795a_8657_RC1	28.5	72	4.832890014
US22502688_251614710004_S01_GE2-v4_91-BETA_3_1_1.txt	796Mama11840a_8600_RC1	Viral	5.25	41	2.392317423	796Mama11840a_8600_FW1	2.5	11	1.321928095
US22502688_251614710004_S01_GE2-v4_91-BETA_3_1_1.txt	797Mama11840a_8442_FW1	Viral	2	4	1	797Mama11840a_8442_RC1	14	63	3.807354922
US22502688_251614710004_S01_GE2-v4_91-BETA_3_1_1.txt	799Mama11840a_8464_FW1	Viral	6.25	47	2.64385619	799Mama11840a_8464_RC1	397	92	8.632995197
US22502688_251614710004_S01_GE2-v4_91-BETA_3_1_1.txt	79-NM_000588_156	Viral	8	53	3	79-NM_000588_156_RC1	3.25	22	1.700439718
US22502688_251614710004_S01_GE2-v4_91-BETA_3_1_1.txt	79Para10258a_8958_RC1	Viral	6.5	48	2.700439718	79Para10258a_8958_FW1	6.5	48	2.700439718
US22502688_251614710004_S01_GE2-v4_91-BETA_3_1_1.txt	7-M22005_146_FW1	Viral	3	18	1.584962501	7-M22005_146_RC1	2.5	13	1.321928095
US22502688_251614710004_S01_GE2-v4_91-BETA_3_1_1.txt	7Orth10243a_8973_RC1	Viral	3.5	24	1.807354922	7Orth10243a_8973_FW1	6.5	48	2.700439718
US22502688_251614710004_S01_GE2-v4_91-BETA_3_1_1.txt	800Mama11840a_8746_RC1	Viral	272	90	8.087462841	800Mama11840a_8746_FW1	566.75	93	9.146568676
US22502688_251614710004_S01_GE2-v4_91-BETA_3_1_1.txt	801Mama11840a_8448_RC1	Viral	6	46	2.584962501	801Mama11840a_8448_FW1	4.75	37	2.247927513
US22502688_251614710004_S01_GE2-v4_91-BETA_3_1_1.txt	802Mama11840a_8528_RC1	Viral	31	72	4.95419631	802Mama11840a_8528_FW1	1456.25	97	10.50804233
US22502688_251614710004_S01_GE2-v4_91-BETA_3_1_1.txt	803Mama11840a_8879_RC1	Viral	5.25	41	2.392317423	803Mama11840a_8879_FW1	2.75	15	1.459431619
US22502688_251614710004_S01_GE2-v4_91-BETA_3_1_1.txt	804Mama11840a_8453_FW1	Viral	2.25	10	1.169925001	804Mama11840a_8453_RC1	16	65	4
US22502688_251614710004_S01_GE2-v4_91-BETA_3_1_1.txt	805Mama11840a_8417_FW1	Viral	600.5	94	9.230020436	805Mama11840a_8417_RC1	2.25	10	1.169925001
[truncated: 243,094 more rows]
